# Supplementary material for: Chromatin interactions and expression quantitative trait loci reveal genetic drivers of multimorbidities
Source: Nat Commun. 2018 Dec 5;9:5198. doi: 10.1038/s41467-018-07692-y (PMC6281603; doi:10.1038/s41467-018-07692-y)
Supplement: Supplementary file 4 — Dataset 1 [file 41467_2018_7692_MOESM4_ESM.xlsx]

## Sheet: eGene Spatial Interactions
eGene	eQTLs	Traits	Interaction
RP5-1068H6.1	rs6084875	rheumatoid arthritis	cis
DUOXA1	rs2433610	serum metabolite measurement	cis
UBE2Q2	rs1394125, rs4886755	chronic kidney disease, serum creatinine measurement, obese body mass index status, urate measurement, urate measurement	cis
RNF10	rs1169313, rs614226	liver enzyme measurement, serum gamma-glutamyl transferase measurement, type 1 diabetes nephropathy	cis
REM1	rs6087771	putamen volume	cis
C16orf13	rs763014, rs2017567	body height, lumbar disc degeneration	cis
FGFR1OP2	rs1402279	smoking behavior	trans
MZT2A	rs6722456	phospholipid measurement	trans
PMM1	rs8135665, rs727563	age-related macular degeneration, Crohn's disease, inflammatory bowel disease	both
ASS1	rs15676	blood metabolite measurement	trans
RP11-181G12.2	rs425277	body height	cis
NID2	rs2076346, rs730532	psoriasis, pulmonary function measurement	both
AC016683.6	rs11123170	renal system measurement, blood urea nitrogen measurement	cis
ZNF707	rs2294008	duodenal ulcer, gastric adenocarcinoma, gastric carcinoma	trans
CAMK4	rs1417352	atrial natriuretic factor measurement	trans
ZC3H13	rs741668	cerebrospinal fluid clusterin measurement	cis
RNF115	rs1967017, rs1471633, rs12129861	urate measurement, urate measurement, overweight body mass index status, uric acid measurement	cis
AC009120.4	rs14235	Parkinson's disease	trans
A2M-AS1	rs4883201	total cholesterol measurement	cis
RP1-20N18.4	rs4363385	atopic eczema, psoriasis	cis
XPC	rs4618210	myocardial infarction	trans
SP1	rs1485394, rs2460882	electroencephalogram measurement, beta wave measurement, gas trapping measurement	cis
RP11-10O17.1	rs11543198	bladder carcinoma	cis
CAMKV	rs7613875	body mass index	cis
SPPL3	rs2066938, rs7953249, rs7305618, rs1183910, rs2251468, rs2650000, rs6489785, rs1169288, rs2014355, rs12427353, rs7957197, rs2244608, rs3916, rs12815613	blood metabolite measurement, chronic obstructive pulmonary disease, C-reactive protein measurement, C-reactive protein measurement, homocysteine measurement, inflammatory response, longevity, low density lipoprotein cholesterol measurement, metabolite measurement, N-glycan measurement, serum alpha-1-antitrypsin measurement, serum gamma-glutamyl transferase measurement, total cholesterol measurem…	cis
GOLIM4	rs7632500	esophageal adenocarcinoma, digestive system disease, Barrett's esophagus	cis
OPA3	rs8111589	alcohol dependence	cis
RP11-489D6.2	rs2676071	periodontitis	cis
RP11-190A12.8	rs2814778, rs6659742	leukocyte count, multiple sclerosis, oligoclonal band measurement	cis
OVCH2	rs878860	atopic eczema	cis
RP1-68D18.3	rs10768122	Vitiligo	cis
SPPL2A	rs1124769, rs2414059, rs3105593	neuropsychological test, QT interval	cis
SPPL2C	rs12373124, rs1864325, rs12185268, rs17689882, rs8072451, rs17649553, rs199498	androgenetic alopecia, bone density, Corticobasal degeneration, intra cranial volume, Parkinson's disease	cis
SPPL2B	rs62120679	Parkinson's disease	cis
MYO3A	rs2096176	cortisol secretion measurement	cis
ITGA9	rs12505749	pulmonary function measurement	trans
ATP2A1	rs7359397, rs3888190, rs7498665, rs8049439	body mass index, inflammatory bowel disease, self reported educational attainment	cis
ATP2A3	rs12939525	Frontotemporal dementia	trans
ITGA1	rs2456203, rs1551943, rs4074793	FEV-FEC ratio, pulmonary function measurement, FEV-FEC ratio, serum gamma-glutamyl transferase measurement	cis
ITGA2	rs496300	high density lipoprotein cholesterol measurement, metabolic syndrome	trans
NOP2	rs236918	soluble transferrin receptor measurement, iron biomarker measurement	trans
ITGA4	rs7602460, rs2124440, rs1449263, rs1375493, rs1441147	heart function measurement, monocyte count, vital capacity	cis
RIT1	rs2364403, rs2282301, rs670523, rs3856261	amyotrophic lateral sclerosis, age at onset, conduct disorder, Crohn's disease, inflammatory bowel disease, schizophrenia	cis
ITGA7	rs55874825	response to drug	cis
DENND4A	rs744910, rs6494537, rs2572207	asthma, hemoglobin measurement, mean corpuscular hemoglobin, mean corpuscular volume	both
PAMR1	rs8001611, rs10768122	bone density, Vitiligo	both
FBXL13	rs17135875	diastolic blood pressure, response to cold pressor test, mean arterial pressure, response to cold pressor test, systolic blood pressure, response to cold pressor test	cis
CYP27B1	rs12368653, rs703842	multiple sclerosis	cis
FBXL17	rs11242661, rs4869266	response to drug, serum IgG glycosylation measurement	both
FBXL16	rs2017567	lumbar disc degeneration	cis
FAM169A	rs457717	hearing loss	trans
FBXL18	rs10216189	functional laterality, dyslexia	cis
DNAH10OS	rs4765127, rs1716403, rs34102591, rs1316952, rs1048497, rs4765219	high density lipoprotein cholesterol measurement, response to fenofibrate, schizophrenia, triglyceride measurement, visceral adipose tissue measurement, body mass index, visceral:subcutaneous adipose tissue ratio, waist-hip ratio, body mass index	cis
SDK1	rs2191349, rs1974620, rs17208368, rs6947830, rs4343996, rs17176043, rs6462411	body mass index, fasting blood glucose measurement, fasting blood glucose measurement, HOMA-B, hypospadias, metabolic syndrome, motion sickness, self reported educational attainment, thyroid stimulating hormone measurement	both
KANSL1-AS1	rs9303525, rs17577094, rs8070723, rs199533	intra cranial volume, Parkinson's disease, Progressive supranuclear palsy	cis
THSD4	rs6062788, rs9586179, rs12441227	body mass index, phospholipid measurement, pulmonary function measurement, FEV-FEC ratio	both
RP11-707P17.2	rs3736485	body mass index	cis
CHST8	rs4805885, rs8182584, rs10425465, rs3786897, rs4081724	adiponectin measurement, body mass index, fasting blood insulin measurement, schizophrenia, type II diabetes mellitus, waist-hip ratio, body mass index	cis
COL4A1	rs9577381	axial length measurement	trans
AC007390.5	rs2041840, rs3770752	chronic lymphocytic leukemia, schizophrenia	cis
CHST3	rs1245582, rs1678618	lumbar disc degeneration, smoking behavior	cis
CHST6	rs8068318	serum creatinine measurement	trans
ITGAX	rs3925075, rs11865038, rs13708, rs10782001, rs11150610	IGA glomerulonephritis, Parkinson's disease, psoriasis, systemic lupus erythematosus	cis
MTG1	rs10857712	rheumatoid arthritis	cis
ITGAM	rs3925075	IGA glomerulonephritis	cis
HLF	rs244293	age at menarche	cis
NOV	rs2469997, rs2071518	hypertension, pulse pressure measurement	cis
FAM134B	rs1875714	self reported educational attainment	trans
SMAD9	rs8001611, rs609418	bone density, coronary artery bypass, myocardial infarction	both
LRPAP1	rs6831256	low density lipoprotein cholesterol measurement, total cholesterol measurement, triglyceride measurement	cis
CPHL1P	rs7617219	subcutaneous adipose tissue measurement	cis
SMAD6	rs7267348	schizophrenia	trans
GOLPH3L	rs2230061, rs267733, rs17599629, rs267738, rs4970988	fat body mass, low density lipoprotein cholesterol measurement, prostate carcinoma, rhegmatogenous retinal detachment, urate measurement	cis
SMAD1	rs11100904	dental caries	cis
SMAD3	rs17228058, rs744910, rs16851483, rs12913547, rs17293632, rs17294280	allergy, asthma, body mass index, corneal topography, Crohn's disease, inflammatory bowel disease, seasonal allergic rhinitis, asthma, ulcerative colitis	both
RP11-135D11.2	rs10826334	mean arterial pressure, alcohol drinking, systolic blood pressure, alcohol drinking	cis
SETP12	rs180730	fasting blood glucose measurement	cis
IGF2R	rs6917747, rs12208357	multiple sclerosis, total cholesterol measurement	cis
TMEM9	rs2281845	tooth eruption	cis
PLRG1	rs13109457, rs7681423, rs1800788, rs12511469, rs6050, rs2066865, rs6536024, rs7659024	D dimer measurement, fibrinogen measurement, venous thromboembolism	cis
SLC36A1	rs11057405, rs10463316	body mass index, pyroglutamine measurement	both
RP11-29H23.5	rs490608	inflammatory bowel disease	cis
ERICH1	rs17666538	serum IgG glycosylation measurement	cis
ART3	rs2273	longevity	cis
TCEA2	rs6062344	thyroid stimulating hormone measurement	cis
TCEA3	rs2806561, rs1738475, rs2298632, rs1077514	body height, QT interval, total cholesterol measurement	cis
COX4I2	rs6060960, rs6087771	attention deficit hyperactivity disorder, oppositional defiant disorder measurement, putamen volume	cis
COX4I1	rs2733954	leprosy	cis
AP000473.8	rs2823962	amyotrophic lateral sclerosis	cis
ABCD2	rs2076295	interstitial lung disease	trans
PIPOX	rs11653144	mean platelet volume	cis
CCDC116	rs2298428, rs181362, rs4821112, rs11089637	celiac disease, high density lipoprotein cholesterol measurement, immune system disease, mean corpuscular volume, rheumatoid arthritis	cis
CCDC117	rs16986825	pancreatic carcinoma	cis
AP000473.5	rs736289	Crohn's disease	trans
MCF2L	rs555212	coagulation factor measurement	cis
ABCD4	rs2239557	circadian rhythm	cis
ATP1A2	rs2518564	leukocyte count	trans
LINC00448	rs1335688	plasma beta-amyloid 1-40 measurement	cis
MGRN1	rs6500602	schizophrenia	cis
CRTAP	rs7613051	atopic eczema	cis
SPHK2	rs2292342	serum carcinoembryonic antigen measurement	cis
DPT	rs7534485	response to diisocyanate, asthma	cis
CUEDC1	rs1401795	body height	trans
CUEDC2	rs3824756	body mass index	cis
C2CD2	rs1475911	serum IgG glycosylation measurement	cis
CPEB4	rs17695092, rs56163845, rs72810983, rs6861681, rs7705502	Crohn's disease, inflammatory bowel disease, waist-hip ratio, waist-hip ratio, body mass index	cis
CPEB1	rs783540	schizophrenia	cis
CPEB3	rs10904180	self reported educational attainment	trans
SBSPON	rs12677663	Crohn's disease	cis
RP11-981G7.3	rs11782819	Alzheimers disease	cis
RP11-981G7.2	rs4281086	waist circumference	cis
SRBD1	rs34669198	type II diabetes mellitus	cis
ABAT	rs7189501	body mass index	trans
TP53TG5	rs1008953	psoriasis	cis
IFT80	rs4679904, rs16851483	biliary liver cirrhosis, body mass index	both
TP53TG1	rs1476587	brachial circumference	cis
IFT88	rs4770049, rs9506514, rs735539	body mass index, coronary artery calcification, dental caries	cis
RP11-276H1.3	rs8048589	fasting blood insulin measurement, HOMA-IR	cis
GRINA	rs11783655, rs11784833	body height, low density lipoprotein cholesterol measurement	cis
CNTF	rs12289961, rs948562	lymphoma	cis
CTB-161K23.1	rs2040494	body height	cis
ATG4C	rs12130333	triglyceride measurement	cis
ATG4B	rs12479254	brain measurement	cis
RP11-307B6.3	rs2819348	breast size, breast carcinoma	cis
SP7	rs2016266, rs10876432	bone density	cis
LRGUK	rs8079702	odontogenesis	trans
CFH	rs1061170, rs1831282, rs1061147, rs10737680, rs10801555, rs1329424, rs1410996, rs1329428, rs10922162, rs4915559, rs800292, rs73818525	age-related macular degeneration, coagulation factor measurement, myeloperoxidase measurement, psoriasis, wet macular degeneration	both
GPT2	rs12447804	FEV-FEC ratio, pulmonary function measurement, FEV-FEC ratio	trans
PNP	rs1049564, rs12147450	interferon alpha measurement, systemic lupus erythematosus, response to antipsychotic drug	cis
ANKFY1	rs7517847	omega-6 polyunsaturated fatty acid measurement	trans
TPT1-AS1	rs7323755	pathological myopia	cis
MLLT4	rs1564348	total cholesterol measurement	trans
CTB-174O21.2	rs11083846	chronic lymphocytic leukemia	cis
OSER1	rs4812829	type II diabetes mellitus	cis
SIDT1	rs7611694	prostate carcinoma	cis
SIDT2	rs7112513, rs236918, rs508487	soluble transferrin receptor measurement, soluble transferrin receptor measurement, iron biomarker measurement, triglyceride measurement	cis
ADCY10P1	rs9381040	Alzheimers disease	cis
RP11-552F3.10	rs3744028, rs1055129	brain measurement	cis
RP11-317N12.1	rs11997175	body mass index	cis
SIX6	rs10483727	open-angle glaucoma, optic cup area measurement, optic disc area measurement, optic disc size measurement	cis
MR1	rs1411478	Progressive supranuclear palsy	cis
CNPY3	rs1129187, rs9296404, rs9394931	Alzheimers disease, homocysteine measurement, omega-6 polyunsaturated fatty acid measurement	cis
CNPY2	rs2066807, rs2066808, rs3816804, rs11575234	body height, psoriasis	cis
HMG20A	rs7178572, rs7119	type II diabetes mellitus	cis
LINC00305	rs17749561	neoplasm of mature B-cells	cis
AAGAB	rs727563	Crohn's disease, inflammatory bowel disease	trans
SYNJ2	rs4560672	smoking behaviour measurement	cis
C3orf70	rs9815925	Heschl's gyrus morphology measurement	cis
CHFR	rs12282	response to vaccine	cis
NBEAP1	rs587847	intraocular pressure measurement	trans
SYPL2	rs1933182	chronic kidney disease, serum creatinine measurement	cis
RFX8	rs11693697, rs6088765	serum ST2 measurement, ulcerative colitis	both
RFX7	rs11636802, rs16976734, rs6493858, rs8030605	chronic lymphocytic leukemia, functional laterality, dyslexia, waist-hip ratio, body mass index	cis
NRXN3	rs11623713, rs7151302	hormone measurement, plasma beta-amyloid 1-40 measurement	trans
NRXN2	rs694739, rs1059440, rs12575642, rs663743, rs524023, rs504915, rs479777, rs478607, rs506338, rs505802, rs10897518	alopecia areata, attention deficit hyperactivity disorder, leprosy, obese body mass index status, urate measurement, renal system measurement, uric acid measurement, Sarcoidosis, urate measurement, urate measurement, overweight body mass index status, urate measurement, underweight body mass index status, uric acid measurement	cis
RFX2	rs17271883	cancer biomarker measurement	cis
RFX3	rs17112190	multiple myeloma	trans
YDJC	rs2256609, rs4821116, rs181362, rs2298428, rs2266961, rs2266959	Crohn's disease, hepatitis B infection, high density lipoprotein cholesterol measurement, immune system disease, inflammatory bowel disease	cis
PDZK1	rs9920, rs1967017, rs1471633, rs12129861	QT interval, urate measurement, urate measurement, overweight body mass index status, uric acid measurement	both
XPNPEP1	rs17095355	Biliary atresia	cis
XPNPEP3	rs4820425	Crohn's disease	cis
GGCX	rs10187424, rs3731827	prostate carcinoma	cis
ADNP	rs6021191	asparaginase hypersensitivity, acute lymphoblastic leukemia	cis
KHDRBS2	rs1483121	body mass index, fasting blood glucose measurement	trans
VPS37C	rs508970	rheumatoid arthritis	cis
LHCGR	rs13405728	polycystic ovary syndrome	cis
GPR78	rs1949733	response to antineoplastic agent	cis
RP11-295G24.4	rs1076160	psoriasis	cis
TARS2	rs267733	low density lipoprotein cholesterol measurement	cis
DPYSL2	rs1883711	low density lipoprotein cholesterol measurement, total cholesterol measurement	trans
IGFBP7	rs34311866	Parkinson's disease	trans
RP1-137D17.1	rs438465, rs3734905, rs12190007	Astigmatism, HIV-1 infection, urinary metabolite measurement	cis
C15orf27	rs2404602	blood metabolite measurement	cis
CYP8B1	rs2228468	monocyte count	cis
CTC-498M16.4	rs6870983, rs6452790	body mass index, cognition	cis
PMS2P3	rs1167827, rs1167796	body mass index, systemic lupus erythematosus	cis
ARHGEF7-AS2	rs9647379	heart rate	trans
ZNF114	rs223116	resting heart rate	trans
SEZ6L	rs3802344, rs2018293	nitric oxide exhalation measurement, vascular brain injury measurement, vascular brain injury	both
NIF3L1	rs111315781	response to triptolide, cytotoxicity measurement	cis
NOP9	rs4280164	language impairment	cis
TMC7	rs2923084	high density lipoprotein cholesterol measurement	trans
APIP	rs1994016, rs10466455, rs2785197, rs1355223	coronary heart disease, rheumatoid arthritis, systemic lupus erythematosus	both
EIF2B5	rs9810890, rs7896783	dental caries, fibrinogen measurement	trans
EIF2B1	rs786425	body height	cis
PRKAR2B	rs17398575, rs17477177	atherosclerosis, pulse pressure measurement	cis
MLF1	rs6802315	periodontitis	cis
MECOM	rs1344555	forced expiratory volume, pulmonary function measurement, forced expiratory volume	cis
RSPH3	rs12216499	bladder carcinoma	cis
RSPH1	rs1893592	rheumatoid arthritis	cis
CLIC6	rs9305556	psoriasis	cis
CFHR3	rs380390, rs1329428	age-related macular degeneration	cis
CFHR1	rs380390, rs1329428	age-related macular degeneration	cis
PHACTR1	rs9349379, rs9369640, rs12526453, rs1332844, rs4715166, rs202072, rs548987, rs4714955, rs582757, rs7336109	cervical artery dissection, coronary artery calcification, coronary heart disease, hip geometry, HIV-1 infection, HIV viral set point measurement, homocysteine measurement, large artery stroke, coronary heart disease, migraine disorder, myocardial infarction, psoriasis, stroke, coronary heart disease, visceral adipose tissue measurement	both
PHACTR3	rs909341, rs7266699	atopic eczema, schizophrenia	both
NUP107	rs10424878	cancer biomarker measurement	trans
CLEC1A	rs8082590	schizophrenia	trans
HOXD-AS1	rs2592394, rs2072590, rs2551802, rs711830, rs4972806	magnesium measurement, Malignant epithelial tumor of ovary, motion sickness, ovarian carcinoma, ovarian mucinous adenocarcinoma, serum IgG glycosylation measurement	cis
HOXD-AS2	rs711830	ovarian mucinous adenocarcinoma	cis
TMEM140	rs17231212	response to vaccine, cytokine measurement	cis
RTKN2	rs7089814	breast size, breast carcinoma	cis
RNF180	rs2910032, rs4084594	schizophrenia	both
SOWAHA	rs2405522, rs6596075	blood metabolite measurement, Crohn's disease	cis
SOWAHC	rs10496434, rs7580778	helix rolling, lobe size	cis
HAS2	rs3870371	periodontitis	cis
KIAA1199	rs2306786, rs4463516	coronary artery calcification, peripheral neuropathy, acute lymphoblastic leukemia, response to vincristine	trans
HLA-DPA1	rs9461856	schizophrenia	cis
PKD1P6	rs4500751	phospholipid measurement	cis
FER1L4	rs2236164, rs2425163, rs2277862, rs6579245, rs6120974	body height, total cholesterol measurement, triglyceride measurement	cis
PPIAP2	rs7267979	alkaline phosphatase measurement	cis
ZMAT5	rs17314229, rs12537, rs36600	Alzheimers disease, IGA glomerulonephritis, lung carcinoma	both
ZMAT4	rs62505227, rs12772169	Bladder exstrophy, response to anticoagulant	both
MYBL1	rs1030420, rs329648	blood metabolite measurement, Parkinson's disease	both
NR1D1	rs2075726	ankylosing spondylitis	trans
SMOC1	rs227425, rs12883884, rs11627546, rs1294410	bone density, Cystic fibrosis, mean corpuscular volume, waist-hip ratio, body mass index	both
ITGB1BP1	rs17362650	age at onset, alcohol dependence	cis
RP11-76C10.2	rs3847687	longevity	cis
TIPIN	rs7170930	response to cytosine arabinoside	cis
AC004041.2	rs2549003, rs2073643, rs2244012, rs3091307, rs6596086, rs6871536, rs2070729, rs2040704	asthma, atopic eczema, atopic eczema, psoriasis, childhood onset asthma, platelet count, serum IgE measurement	cis
TTC3-AS1	rs1003719	eye color	cis
RAC3	rs4625783	blood metabolite measurement	cis
RAC1	rs702485	high density lipoprotein cholesterol measurement	cis
VCL	rs2142991	Progressive supranuclear palsy	trans
CPLX2	rs422421	body height	trans
CPLX3	rs1378942, rs8036030, rs936229	mean arterial pressure, pulmonary function measurement, response to carboplatin, response to antineoplastic agent	cis
AP2A2	rs10751667	Alzheimers disease	cis
CADPS	rs6435862	neuroblastoma	trans
FIGNL1	rs11978267, rs1110701, rs11980379, rs10499694, rs1451375, rs12540874	acute lymphoblastic leukemia, B-cell acute lymphoblastic leukemia, body mass index, malaria, systemic scleroderma	cis
PBX3	rs10807828, rs4072286	Alzheimers disease, CCL11 measurement	trans
RP11-650K20.2	rs4964805	attention deficit hyperactivity disorder	cis
PBX1	rs12727642, rs2023634	celiac disease, metabolite measurement	trans
AIRE	rs2838519, rs8127691	Crohn's disease, inflammatory bowel disease, ulcerative colitis	cis
NSUN6	rs10829156	sudden cardiac arrest	cis
PTCH1	rs16909898	FEV-FEC ratio, pulmonary function measurement, FEV-FEC ratio	cis
TUFM	rs7359397, rs3888190, rs2650492	body mass index	cis
ERGIC3	rs2236164, rs6060369, rs6088792, rs6060373, rs2277862, rs6579245, rs6120974	body height, developmental dysplasia of the hip, spine bone size, total cholesterol measurement, triglyceride measurement	cis
MAMSTR	rs380743, rs2287921, rs503279, rs281379, rs516246, rs504963, rs838145, rs281380, rs632111, rs602662	atopic eczema, psoriasis, bipolar disorder, blood metabolite measurement, body height, Crohn's disease, energy intake, eye measurement, inflammatory bowel disease, metabolite measurement, multiple sclerosis, serum gamma-glutamyl transferase measurement, serum lipase activity measurement, urinary metabolite measurement, vitamin B12 measurement	cis
ERGIC1	rs2476842, rs792975	dental caries, response to paclitaxel, response to antineoplastic agent	both
B3GAT3	rs174468	phospholipid measurement	cis
B3GAT1	rs7928758	alcohol drinking	cis
CPPED1	rs1560104	body height	cis
GS1-293C5.1	rs7493	Yu-Zhi constitution type, type II diabetes mellitus	cis
CALM3	rs11083840, rs1126510	inflammatory bowel disease, ulcerative colitis	cis
SPG20	rs2149423	disposition index measurement, glucose homeostasis measurement	cis
GSDMA	rs9303280, rs3894194, rs11078927, rs2305480, rs9303277, rs907092, rs8067378, rs2872507, rs4795397, rs3859192, rs17609240, rs4794822, rs4065321, rs7212938	allergy, asthma, biliary liver cirrhosis, cervical carcinoma, childhood onset asthma, Crohn's disease, inflammatory bowel disease, leukocyte count, neutrophil count, rheumatoid arthritis, seasonal allergic rhinitis, asthma, systemic scleroderma, systemic lupus erythematosus, type I diabetes mellitus, autoantibody measurement, ulcerative colitis	cis
GSDMB	rs9303280, rs3894194, rs7216389, rs11078927, rs2305480, rs9303277, rs907092, rs11078895, rs8067378, rs2872507, rs4795397, rs3859192, rs17609240, rs8078723, rs8069176, rs12450323, rs7212938, rs2290400	allergy, asthma, biliary liver cirrhosis, calcium measurement, cervical carcinoma, childhood onset asthma, Crohn's disease, inflammatory bowel disease, leukocyte count, neutrophil count, nitric oxide exhalation measurement, rheumatoid arthritis, seasonal allergic rhinitis, asthma, systemic scleroderma, systemic lupus erythematosus, type I diabetes mellitus, type I diabetes mellitus, autoantibody …	cis
GSDMC	rs4733724, rs2062078, rs6470764	body height, infant body height	cis
GSDMD	rs2290416, rs2045084	attention deficit hyperactivity disorder, rhegmatogenous retinal detachment	cis
DLGAP1	rs12607903, rs8099121	age at menarche, schizophrenia	cis
KB-1507C5.4	rs6468852	Alzheimers disease	cis
RP11-23B15.1	rs7045138	thyroxine measurement	cis
OIP5	rs28374715	ulcerative colitis	cis
CLCN3	rs10520163	schizophrenia	cis
CLCN6	rs17375901, rs17367504, rs1023252	atrial fibrillation, mean arterial pressure, NT-proBNP measurement, systolic blood pressure	cis
RP11-3B12.1	rs17246404, rs4731207, rs28523990, rs727505	chronic lymphocytic leukemia, cutaneous melanoma, Lewy body dementia, Lewy body dementia measurement	cis
BRD7	rs8050136	age at menarche, body mass index, obesity, type II diabetes mellitus	trans
BRD3	rs11789898	platelet count	cis
SETD1A	rs14235	Parkinson's disease	cis
GLG1	rs10871290	breast carcinoma	cis
PTPN12	rs848452	dental caries	cis
PTPN14	rs2069084, rs9308433	HIV-1 infection, serum IgG glycosylation measurement	both
GALR3	rs5756813	optic cup area measurement, optic disc size measurement	cis
GALR1	rs8084125	body height	cis
UTRN	rs9402592	dental caries	trans
CH25H	rs11203032	heart failure	cis
AL133458.1	rs2149085, rs2301436, rs2236313	Crohn's disease, Vitiligo	cis
DMD	rs6558578, rs7078012, rs471364, rs7943953	cervical carcinoma, chronic obstructive pulmonary disease, surfactant protein D measurement, high density lipoprotein cholesterol measurement, sensory perception of smell	trans
MRPL23	rs10769945	DNA methylation	cis
GAB2	rs2063730, rs10899489, rs2373115, rs4808136, rs4474465	age at menarche, Alzheimers disease, blood metabolite measurement, survival time, Alzheimers disease	both
TSSC4	rs2301696	QT interval	cis
HABP4	rs7870753, rs2025151, rs10820447	body height, migraine disorder	cis
C2orf82	rs2675968, rs778371	attention deficit hyperactivity disorder, unipolar depression, schizophrenia, autism spectrum disorder, bipolar disorder, schizophrenia	cis
NPTX1	rs12940622, rs7503807, rs7215564, rs7860634	body mass index, obesity, pathological myopia, thyroxine measurement	both
ZNF850	rs11673344	energy intake	cis
AC010504.2	rs17356983	homocysteine measurement	trans
NDRG3	rs1291101	airway wall thickness measurement	cis
NDRG4	rs7188697, rs37060, rs37062, rs4784934, rs246196	QT interval	cis
ZSCAN2	rs12908161	schizophrenia	cis
HOXA7	rs1801085, rs7804356	hypospadias, type I diabetes mellitus	cis
CHD1L	rs11239930, rs4950322, rs2354432, rs631288	AIDS, hemoglobin measurement, mitochondrial DNA measurement, PR interval, Trypanosoma cruzi seropositivity, resistin measurement	cis
RP11-884K10.6	rs893363	axial length measurement	cis
RNF130	rs9832461, rs6893300, rs17617068	Alzheimers disease, resting heart rate	both
DNAJB12	rs4747241, rs1245541, rs10761731	Heschl's gyrus morphology measurement, IGF-1 measurement, platelet count	both
VIL1	rs7607369, rs10187066, rs611203, rs6758001	amyotrophic lateral sclerosis, body height, cerebrospinal fluid clusterin measurement	both
HLA-DQB1	rs2854275, rs12195582	antibody measurement, Epstein-Barr virus infection, neoplasm of mature B-cells	cis
MSMB	rs10993994, rs3123078, rs4631830	cancer biomarker measurement, prostate carcinoma, prostate specific antigen measurement	cis
HLA-DQB2	rs3130284, rs7453920, rs7756516, rs2051549, rs2301271	asparaginase hypersensitivity, acute lymphoblastic leukemia, chronic hepatitis B infection, hepatitis B infection, lymphoma, systemic lupus erythematosus	cis
RNF138	rs4891159	longevity	trans
RP11-588K22.2	rs13139571	diastolic blood pressure, mean arterial pressure, systolic blood pressure	cis
CISD2	rs7665090, rs7688014	biliary liver cirrhosis, schizophrenia	cis
CISD3	rs1043515	body height	cis
CISD1	rs1199103, rs1819658, rs2790216, rs16912145	Crohn's disease, inflammatory bowel disease, neuroimaging measurement	cis
SUPT20H	rs9646096	age-related macular degeneration	cis
TSHZ2	rs10485813, rs4811340	attention deficit hyperactivity disorder, thyroid peroxidase antibody measurement	cis
TSHZ1	rs1865721	intelligence	cis
CHML	rs1053221	urinary metabolite measurement	cis
TIPARP	rs900400, rs1482853, rs10049088, rs17451107	age at menarche, birth weight, neonate, birth weight, neonate, fat body mass, neonate, sum of skinfolds, waist-hip ratio, body mass index	cis
ZNF586	rs12973620	allergic rhinitis	cis
ZNF589	rs9876781, rs9822268	longevity, ulcerative colitis	both
CTD-3138B18.5	rs260461	attention deficit hyperactivity disorder	cis
ASUN	rs17176043	self reported educational attainment	trans
CAMKK1	rs758642	smoking behavior	cis
NPTXR	rs13053505, rs738144	age at menarche, serum IgG glycosylation measurement	cis
MYO1H	rs2338104, rs9943753, rs2241208	high density lipoprotein cholesterol measurement	cis
MYO1F	rs2970992	self reported educational attainment	trans
MYO1D	rs17183295, rs4561508, rs397969	Abnormality of refraction, albumin globulin ratio measurement, platelet count	both
CHMP3	rs745109	smoking behavior, 3-hydroxy-1-methylpropylmercapturic acid measurement	cis
RAET1G	rs9373594	rheumatoid arthritis	cis
CHMP7	rs7463256	attention deficit hyperactivity disorder	cis
BCR	rs5751614	body height	cis
PGBD3	rs11229555	Crohn's disease, inflammatory bowel disease, ulcerative colitis	trans
CTPS1	rs2154319	body height	cis
LY6G6C	rs9267531, rs3117582	cutaneous lupus erythematosus, lung adenocarcinoma, lung carcinoma, systemic lupus erythematosus	cis
FAM160B1	rs2782980	mean arterial pressure	cis
ZNF326	rs8048576	chronic obstructive pulmonary disease, surfactant protein D measurement	trans
ZNF320	rs9304742	psoriasis	cis
FAM214A	rs2306786	coronary artery calcification	trans
FAM214B	rs10972341	body weight	cis
RP11-76N22.2	rs7551732	body height	cis
SRR	rs4790881, rs1231206, rs2281727, rs216205, rs4523957, rs17761864, rs391300	bone density, coronary heart disease, Mitral valve prolapse, schizophrenia, squamous cell carcinoma, esophageal carcinoma, type II diabetes mellitus	cis
LGALS3	rs2274273	protein measurement	cis
LGALS1	rs4820294	HIV-1 infection, body fat distribution	cis
LGALS4	rs11083475	heart rate	cis
NMU	rs13113518, rs3805389	body height, waist-hip ratio, body mass index	cis
EIF2AK1	rs56823429	high density lipoprotein cholesterol measurement	trans
EIF2AK2	rs3770752	schizophrenia	cis
EIF2AK4	rs12912251, rs8023845, rs2250402, rs4924410, rs2412475, rs17401966, rs4747241, rs7181230	bipolar disorder, chronic lymphocytic leukemia, corneal topography, Ewing sarcoma, folic acid measurement, hepatocellular carcinoma, Heschl's gyrus morphology measurement, hormone measurement	both
ADCY9	rs1330	body height	trans
NMB	rs12900463, rs12908161	response to gemcitabine, response to antineoplastic agent, schizophrenia	cis
EREG	rs1350666, rs2168889, rs12642133	attention deficit hyperactivity disorder, coronary artery calcification, dense area measurement, mammographic density measurement	cis
MYO19	rs12150665, rs8072451	body mass index, intra cranial volume	both
MYO16	rs3024493	inflammatory bowel disease, ulcerative colitis	trans
ASAP1	rs4733770, rs4733781	schizophrenia, Tuberculosis	cis
ASAP2	rs1109670, rs9636252	multiple sclerosis, serum IgG glycosylation measurement	cis
MYO10	rs1046896, rs1046875, rs2011503	A1C measurement, bipolar disorder	trans
TBC1D1	rs8176693	serum lipase activity measurement	trans
LRRC25	rs4808801	breast carcinoma	cis
SLCO1B7	rs2417940	bilirubin measurement	cis
KIAA1033	rs10861337, rs10861342	serum IgG glycosylation measurement	cis
LPGAT1	rs11119805	phospholipid measurement	cis
LRRC29	rs3729639	high density lipoprotein cholesterol measurement	cis
GCNT4	rs12654264, rs4555772	low density lipoprotein cholesterol measurement, phospholipid measurement	cis
RP11-56N19.5	rs12134663	homocysteine measurement	cis
GCNT3	rs3816587	rheumatoid arthritis	trans
CTB-33O18.1	rs889014, rs7733195, rs6885032	body height, sitting height ratio, urate measurement, overweight body mass index status	cis
AC144450.1	rs11675434, rs2071403	thyroid peroxidase antibody measurement	cis
LPCAT4	rs117799466	schizophrenia	cis
RP11-586D19.1	rs2736100	erythrocyte count, idiopathic pulmonary fibrosis, interstitial lung disease, lung adenocarcinoma, lung carcinoma, telomere length, testicular carcinoma	trans
LPCAT3	rs12580543, rs2110073	fatty acid measurement, linoleic acid measurement, fatty acid measurement, oleic acid measurement	cis
RP11-129J12.2	rs11190140, rs11190141, rs10883365, rs4409764, rs7078219, rs10748781, rs11190134, rs6584283	Crohn's disease, dental caries, inflammatory bowel disease, mean corpuscular hemoglobin, ulcerative colitis	cis
RP11-129J12.1	rs11190140, rs11190141, rs10883365, rs4409764, rs10748781, rs6584283	Crohn's disease, inflammatory bowel disease, ulcerative colitis	cis
PIGF	rs17818399, rs12474201	body height	cis
CALCRL	rs13424740, rs7586970, rs840616, rs4140885, rs62174474, rs2267739, rs1569135	body mass index, coronary heart disease, heart rate, vascular brain injury measurement, vascular brain injury, vitamin B6 measurement, waist-hip ratio, body mass index	both
PIGH	rs7149859	survival time, estrogen-receptor positive breast cancer	cis
RP11-388M20.9	rs7190997	IGA glomerulonephritis	cis
PIGK	rs39841	psoriasis	trans
PIGL	rs7477, rs2228671	amyotrophic lateral sclerosis, total cholesterol measurement	both
PIGN	rs884205, rs3018362, rs10503019	bone density, osteitis deformans, Vitiligo	both
RP11-536G4.1	rs1036429, rs6538678	FEV-FEC ratio, pulmonary function measurement, FEV-FEC ratio, systemic lupus erythematosus, lupus nephritis	cis
PIGP	rs1003719	eye color	cis
PIGQ	rs763014, rs1981483, rs2017567, rs7204439	body height, lumbar disc degeneration	cis
TAPT1	rs2271749	smoking initiation	cis
C20orf187	rs1327235	diastolic blood pressure, mean arterial pressure, systolic blood pressure	cis
ILKAP	rs12472274	phospholipid measurement	cis
PIGU	rs1015362, rs619865, rs234714, rs6092477, rs6120849, rs6088735	freckles, hair color, homocysteine measurement, mean corpuscular volume, protein C measurement, protein C measurement, hematological measurement, skin sensitivity to sun	both
PIGV	rs12748152	high density lipoprotein cholesterol measurement, low density lipoprotein cholesterol measurement, triglyceride measurement	cis
RMND1	rs6933660	age at menarche	cis
ANKLE1	rs8170	breast carcinoma, Malignant epithelial tumor of ovary, ovarian carcinoma	cis
INPPL1	rs154659	suntan	trans
RHPN2	rs10416218, rs10416265, rs13343954, rs10411210	bone density, bone quantitative ultrasound measurement, colorectal cancer, velocity of sound measurement	cis
SRRM1	rs3859192	leukocyte count	trans
CCDC171	rs4740619, rs1927702, rs4521516, rs979233	body mass index, mean platelet volume, systemic lupus erythematosus	both
SRRM3	rs3779195	sex hormone globulin binding measurement	trans
SRRM5	rs349045	reading	cis
CCDC175	rs7580332, rs12431410	amyotrophic lateral sclerosis, schizophrenia	both
CCDC176	rs2239557	circadian rhythm	cis
PDK1	rs836589	type I diabetes mellitus, erectile dysfunction	cis
RGL1	rs4651156	response to antidepressant	cis
PDK3	rs1906493	Crohn's disease	trans
PDK2	rs7927894, rs7927997	atopic eczema, Crohn's disease	trans
LNPEP	rs2549794, rs1363907, rs10036575	Crohn's disease, gastric carcinoma, inflammatory bowel disease, ulcerative colitis	both
RP5-1011O1.2	rs2816316, rs1323292	celiac disease, multiple sclerosis	cis
ALPL	rs1780324, rs1697421, rs1256328, rs10799701, rs885814, rs1256335	alkaline phosphatase measurement, liver enzyme measurement, blood metabolite measurement, kidney stone, metabolite measurement, phosphorus measurement, rheumatoid arthritis, response to TNF antagonist, vitamin B6 measurement	cis
DDHD2	rs16887244	schizophrenia	cis
NAPRT1	rs2290416, rs2045084	attention deficit hyperactivity disorder, rhegmatogenous retinal detachment	cis
ZFAND6	rs11634397	type II diabetes mellitus	cis
PUF60	rs4875053, rs17689882	age at menarche, intra cranial volume	both
ZFAND4	rs2279434, rs901683	hemoglobin measurement, mean corpuscular hemoglobin, mean corpuscular volume	cis
ZFAND3	rs6919534	body height	trans
ZFAND1	rs11782652	Malignant epithelial tumor of ovary, ovarian carcinoma	cis
PLVAP	rs8170, rs102275	breast carcinoma, glycerophospholipid measurement, blood metabolite measurement, high density lipoprotein cholesterol measurement, metabolic syndrome, Malignant epithelial tumor of ovary, omega-6 polyunsaturated fatty acid measurement, ovarian carcinoma	both
CEP128	rs4638749, rs12101261	diastolic blood pressure, Graves disease	both
SLC39A11	rs12042938, rs11077614, rs903107	neuroimaging measurement, South Texas Assessment of Neurocognition, response to hydrochlorothiazide, fasting blood glucose measurement, serum alanine aminotransferase measurement	both
RP11-282I1.1	rs6892884	body height	trans
RPL17P11	rs6742078, rs4148324	bilirubin measurement, blood metabolite measurement, circulating cell free DNA measurement	cis
RSBN1	rs2153977, rs2271316	autoimmune thyroid disease, type I diabetes mellitus, blood metabolite measurement	both
ARHGAP22	rs791888, rs9527	magnesium measurement, urinary arsenic measurement	trans
ARHGAP21	rs72786268	QRS duration, Trypanosoma cruzi seropositivity	cis
ARHGAP20	rs925946	body mass index	trans
ARHGAP27	rs12373124, rs393152, rs12185268, rs17690703, rs11655470, rs17689882, rs8072451, rs17631303, rs2942168, rs11012, rs199515	androgenetic alopecia, Corticobasal degeneration, idiopathic pulmonary fibrosis, infant head circumference, intra cranial volume, ovarian carcinoma, Parkinson's disease	both
ARHGAP26	rs2353398, rs10877840	body height, Parkinson's disease	trans
AC090617.1	rs10852932, rs1231206, rs2281727	aortic root size, coronary heart disease	cis
ARHGAP24	rs7826906, rs7395581, rs7687906	gastritis, high density lipoprotein cholesterol measurement, hormone measurement	both
ARHGAP29	rs1931575	phospholipid measurement	cis
ARHGAP28	rs362987	self reported educational attainment	trans
HHAT	rs12075	leukocyte count, self reported educational attainment	trans
SLCO4C1	rs1502844, rs6878284	schizophrenia	cis
CTA-228A9.3	rs8135665	age-related macular degeneration	cis
MYSM1	rs2811893	diabetic retinopathy	cis
BMP7	rs12142465	schizophrenia	trans
BMP6	rs3790844	pancreatic carcinoma	trans
GPR1	rs972540, rs2058710	body mass index, schizophrenia, bipolar disorder	cis
BMP4	rs4444235, rs17563	colorectal cancer, tooth eruption	cis
RP11-396B14.2	rs7203459, rs9923856, rs62026376	allergy, atopic eczema, seasonal allergic rhinitis, asthma	cis
GOLGA8A	rs12075079	body height	trans
GOLGA8B	rs117799466	schizophrenia	cis
RP11-993B23.3	rs10842994	type II diabetes mellitus	cis
RASSF5	rs11118993	neurofibrilliary tangles measurement	cis
FTCDNL1	rs2949006, rs281768	schizophrenia	cis
LPPR5	rs11166135, rs1571500	dental caries	cis
MCCC1-AS1	rs12637471	Parkinson's disease	cis
CHD1	rs150992, rs2307121	body mass index, corneal topography	both
ATP8B3	rs7250872	bipolar disorder	cis
CHD7	rs7833986	body height	trans
CHD6	rs8072451, rs6494964	intra cranial volume, serum IgG glycosylation measurement	trans
CHD9	rs7204230, rs760077	fibrinogen measurement, gastric carcinoma	both
AC137932.6	rs3096299	multiple myeloma	cis
NPC1	rs1808579, rs1805081, rs1788776	body mass index, obesity, sporadic amyotrophic lateral sclerosis	cis
SKIV2L	rs429608, rs641153	age-related macular degeneration	cis
C3orf58	rs13068298, rs16854884, rs1432295	economic and social preference, Hodgkins lymphoma	both
IL4R	rs1443438	thyroid stimulating hormone measurement	trans
TTC3	rs1003719, rs12483205	eye color, HIV-1 infection	cis
RAB3GAP1	rs10187066	body height	trans
ATP10D	rs11725957	Chronic Hepatitis C infection	trans
ATP8B4	rs4338740	thyroid volume	cis
C3orf55	rs7651446	Malignant epithelial tumor of ovary, ovarian carcinoma	cis
DAG1	rs2742417, rs8192472, rs9858542	antidepressant-induced sexual dysfunction, response to bupropion, response to antidepressant, body mass index, Crohn's disease	both
CHDH	rs14165, rs893363, rs2612012	Abnormality of refraction, axial length measurement, body mass index	cis
TPRKB	rs13538, rs6546857, rs9309473	blood metabolite measurement, chronic kidney disease, serum creatinine measurement, hydroxy-leucine measurement, metabolite measurement, serum metabolite measurement	cis
LIPE-AS1	rs2362965, rs978152	body height, coronary artery calcification	trans
PRDM15	rs2839398, rs915832, rs7279297	Parkinson's disease, response to paclitaxel, suntan	cis
ABCG5	rs6756629	total cholesterol measurement	cis
PRDM11	rs10742752, rs17723470	body mass index, thyroid stimulating hormone measurement	cis
ABCG8	rs4299376, rs4245791, rs6544713	lipid measurement, low density lipoprotein cholesterol measurement, total cholesterol measurement	cis
HNF4A	rs6047844	androgenetic alopecia	trans
MPI	rs2472304, rs6495122, rs1378942, rs8036030, rs936229	coffee consumption, diastolic blood pressure, mean arterial pressure, pulmonary function measurement, response to carboplatin, response to antineoplastic agent, systolic blood pressure	cis
PXDN	rs6735179	response to perphenazine	cis
MCPH1	rs4737009, rs11994937	A1C measurement, serum IgG glycosylation measurement	trans
SLC36A4	rs1447352	glucose measurement	cis
RP11-472M19.2	rs9475752, rs17684571	age at menarche, schizophrenia	cis
GADL1	rs6804368	blood metabolite measurement	cis
QRSL1	rs783396	stroke	cis
FCER1G	rs4073054	blood metabolite measurement	cis
FCER1A	rs2251746, rs13962, rs4656784	serum IgE measurement	cis
AKR1B15	rs4732038	longevity	cis
FAHD1	rs1065656	IGFBP-3 measurement	cis
ZNF571-AS1	rs7246657, rs16975963	coronary artery calcification, longevity	cis
C4orf33	rs7655841	chronic obstructive pulmonary disease	cis
SRD5A3	rs13434995, rs13113518, rs6832769	adiponectin measurement, body height, personality trait	cis
SRD5A1	rs472402, rs6876835	response to drug, visceral adipose tissue measurement	cis
CTD-3187F8.2	rs1878047	body mass index	cis
HELLS	rs10509680	response to anticoagulant	cis
PDILT	rs11647589, rs11864909	blood metabolite measurement, renal system measurement	cis
GGA3	rs9896052	diabetic retinopathy, type II diabetes mellitus	cis
GGA2	rs249954	attention deficit hyperactivity disorder, unipolar depression, schizophrenia, autism spectrum disorder, bipolar disorder	cis
C15orf48	rs17536527	glomerular filtration rate	cis
TSNAXIP1	rs16942887, rs255049, rs8060686, rs2271293, rs73591976, rs12449157	high density lipoprotein cholesterol measurement, metabolic syndrome	cis
C15orf40	rs1568657	mucocutaneous lymph node syndrome	cis
FHOD1	rs3729639	high density lipoprotein cholesterol measurement	cis
ADH5	rs2602836, rs72698613, rs7662987	high density lipoprotein cholesterol measurement, response to drug, epilepsy, smoking initiation	both
ADH4	rs2201728, rs2602836	cardiac troponin T measurement, high density lipoprotein cholesterol measurement	cis
PKD2	rs2725236, rs1481012, rs2231142, rs2725220, rs2728124, rs4148155	coffee consumption, coffee consumption, cups of coffee per day measurement, gout, renal system measurement, uric acid measurement, response to statin, sitting height ratio, urate measurement, urate measurement, overweight body mass index status, urate measurement, underweight body mass index status, uric acid measurement	cis
ISM1-AS1	rs6105057	colonic neoplasm, overall survival	cis
STAMBPL1	rs1447295	prostate carcinoma	trans
ZNF131	rs782971	body mass index	cis
PSMB3	rs1043515	body height	cis
PSMB2	rs12153391	body height	trans
LMBR1L	rs11168854, rs12821008	body mass index, bone density	cis
HDHD2	rs2137289, rs1398217, rs2576037, rs2635047, rs16958432, rs16958440	age at menarche, personality trait, self reported educational attainment, sitting height ratio	cis
HERC2P3	rs7638389	visceral adipose tissue measurement, body mass index	trans
RMI1	rs7853377	body height	cis
RMI2	rs12924729, rs737008, rs12928822, rs7198849, rs9921338, rs423674, rs7188861, rs529866, rs11865121, rs7191700, rs4780355, rs12708716, rs416603	biliary liver cirrhosis, body composition measurement, celiac disease, coronary artery bypass, vein graft stenosis, Crohn's disease, high density lipoprotein cholesterol measurement, inflammatory bowel disease, multiple sclerosis, psoriasis, Crohn's disease, type I diabetes mellitus, type I diabetes mellitus, autoantibody measurement	cis
CORO7	rs6500602	schizophrenia	cis
KCNK5	rs2115200, rs9366999	eating disorder, waist circumference	cis
AC000124.1	rs4129575	schizophrenia	trans
KCNK7	rs10791821	gout	cis
MLH1	rs7631605, rs75968099	p-tau measurement, schizophrenia	cis
LTN1	rs372883	pancreatic carcinoma	cis
C9orf141	rs57024841	renal system measurement	cis
C9orf142	rs57024841	renal system measurement	cis
VPS13D	rs947211	Parkinson's disease	trans
VPS13A	rs13259667, rs3894194	alcohol dependence, asthma, childhood onset asthma	trans
VPS13C	rs7178424, rs4502156, rs4775413, rs1436958	body height, insulin measurement, schizophrenia, serum IgG glycosylation measurement	cis
VPS13B	rs959695, rs1953126, rs13253073, rs7617877	hippocampal atrophy, immune system disease, insulin metabolic clearance rate measurement, glucose homeostasis measurement, Parkinson's disease	both
CRYZ	rs3931020	resistin measurement	cis
MIR4721	rs3888190	body mass index	cis
CRYM	rs12445126	Astigmatism	trans
TMEM163	rs7570971, rs6430553, rs4988235, rs75686122, rs6430585, rs6430538, rs4954192, rs6723108	blood metabolite measurement, body mass index, cocaine dependence, Keratoconus, Parkinson's disease, response to diisocyanate, asthma, total cholesterol measurement, type II diabetes mellitus	both
TMEM165	rs13434995, rs13113518, rs6832769, rs3805389	adiponectin measurement, body height, personality trait, waist-hip ratio, body mass index	cis
FOXN4	rs2338104, rs9943753, rs2241208	high density lipoprotein cholesterol measurement	cis
TMEM168	rs7807268	Crohn's disease	trans
FOXN2	rs7565792, rs17396122	attention deficit hyperactivity disorder, unipolar depression, schizophrenia, autism spectrum disorder, bipolar disorder, schizophrenia	cis
NICN1	rs7617480, rs6997	age at menarche, cognition	cis
PRMT5-AS1	rs997154	odontogenesis, tooth eruption	cis
COL14A1	rs1007190	DNA methylation	trans
VWDE	rs6967385	response to paclitaxel	cis
GNA14	rs1411916	visceral adipose tissue measurement	cis
GRIN2A	rs1463132, rs7203315	HIV-1 infection, response to hydrochlorothiazide, triglyceride measurement	cis
GNA12	rs7777484, rs798554, rs798497, rs1182188, rs798489, rs798544, rs798502	body height, inflammatory bowel disease, ulcerative colitis	cis
KLHDC8B	rs7617480	age at menarche	cis
ZSCAN12P1	rs172166	cardiac troponin T measurement	cis
CTA-85E5.10	rs2412980, rs5763767, rs12537, rs2412971, rs2412973, rs2412970, rs1003342, rs5753037	chronic kidney disease, Crohn's disease, IGA glomerulonephritis, inflammatory bowel disease, optic disc area measurement, type I diabetes mellitus, ulcerative colitis	cis
PRKAR1A	rs10512597	fibrinogen measurement	trans
TAP2	rs2854275	antibody measurement, Epstein-Barr virus infection	cis
FRRS1L	rs11792861	age at menarche	cis
SBF2	rs7129220, rs2403221, rs2957692	diastolic blood pressure, pulse pressure measurement, smoking initiation, systolic blood pressure, vasoactive peptide measurement	cis
AC067945.4	rs897200	Behcet's syndrome	cis
OGDH	rs540425	schizophrenia	cis
CDC73	rs3736757	body composition measurement	trans
BRWD1-IT2	rs2836974	cognition	cis
RP11-138P22.1	rs3751972	nitric oxide exhalation measurement	cis
LMBRD2	rs860413, rs6890853	biliary liver cirrhosis	cis
LMBRD1	rs3799977	attention deficit hyperactivity disorder	trans
HTR2B	rs7580717, rs9677476	multiple myeloma, serum IgG measurement, response to dietary antigen	cis
MACROD2	rs639012, rs10792832, rs7897194, rs2454206, rs199307, rs4333127	Alzheimers disease, bipolar disorder, body height, IGF-1 measurement, serum zinc measurement	both
VN1R20P	rs9875589	ovarian reserve	cis
AKAP6	rs4898641, rs4664308, rs6586354	longitudinal alcohol consumption measurement, membranous glomerulonephritis, unipolar depression, schizophrenia, bipolar disorder, concentration dose ratio, response to antipsychotic drug	trans
AKAP7	rs2048327, rs6941712	coronary heart disease, lentiform nucleus measurement	both
PPIL1	rs236373	heart rate	cis
TPI1	rs12425451	narcolepsy with cataplexy	trans
EIF2A	rs4301033	adiponectin measurement	cis
RP11-379B8.1	rs1538138	corneal topography	cis
PSTK	rs7069346, rs3814231	migraine disorder, Vitiligo	both
TUBE1	rs33980500	psoriasis, psoriatic arthritis	cis
KLHL36	rs11647936	waist circumference	cis
RP11-815J21.3	rs6496044	interstitial lung disease	cis
NFU1	rs6546537	thyroid stimulating hormone measurement	cis
RAB7A	rs9810890	dental caries	cis
HSP90B1	rs1564892, rs1165669, rs1165668	corneal topography, coronary heart disease	cis
CCDC113	rs217181, rs74019828	coronary artery calcification, telomere length	both
TMEM132D	rs517020	FEV change measurement, response to zileuton, asthma	cis
RP5-1024C24.1	rs2622590	thyroid stimulating hormone measurement	trans
CCL28	rs11951515, rs2075292	hydroxy-leucine measurement, triglyceride measurement	both
DIO2	rs10220309	forced expiratory volume	cis
VSX2	rs2239557	circadian rhythm	cis
CCL20	rs10175070	eating disorder	cis
CLPTM1	rs2288912	very long-chain saturated fatty acid measurement	cis
SLC23A1	rs13181561, rs7447927	chronic obstructive pulmonary disease, fibrinogen measurement, esophageal squamous cell carcinoma, response to vaccine, cytokine measurement	cis
ALPK3	rs12900463, rs12908161, rs7182385	response to gemcitabine, response to antineoplastic agent, schizophrenia, urate measurement, underweight body mass index status	cis
MAU2	rs10401193, rs2905426, rs2905424	body height, schizophrenia	cis
C8orf46	rs10112574, rs1030420	blood metabolite measurement	cis
UCK2	rs3790672, rs4657482	testicular carcinoma, Testicular Germ Cell Tumor	cis
PHRF1	rs10540, rs4963128, rs2396545	body mass index, systemic lupus erythematosus, systemic scleroderma, systemic lupus erythematosus	cis
SKINTL	rs6678639	blood metabolite measurement	trans
TP53I3	rs7561273, rs11674248, rs35832626, rs60490158	C-reactive protein measurement, hormone measurement, sitting height ratio	cis
CUX1	rs314253, rs73405966	alkaline phosphatase measurement, schizophrenia, total cholesterol measurement	both
CYSTM1	rs13181561, rs7447927	chronic obstructive pulmonary disease, fibrinogen measurement, esophageal squamous cell carcinoma	cis
BRF1	rs3000073	mean platelet volume	cis
DNAJC6	rs10270308	response to anticoagulant	trans
GLYATL1	rs1459104	body mass index	trans
DNAJC1	rs7916663	body height	trans
GOSR2	rs17608766, rs7209700	mean arterial pressure, serum IgG glycosylation measurement	cis
RP11-148O21.4	rs7824557, rs9987289, rs804280, rs2618476, rs7819412	eye measurement, high density lipoprotein cholesterol measurement, low density lipoprotein cholesterol measurement, metabolic syndrome, pathological myopia, systemic lupus erythematosus, total cholesterol measurement, triglyceride measurement	both
RP11-148O21.6	rs2736340, rs2736337, rs1478897, rs13277113	mucocutaneous lymph node syndrome, rheumatoid arthritis, systemic lupus erythematosus, systemic scleroderma, systemic lupus erythematosus	cis
RP11-148O21.3	rs2736340, rs2736337, rs1478897, rs13277113	mucocutaneous lymph node syndrome, rheumatoid arthritis, systemic lupus erythematosus, systemic scleroderma, systemic lupus erythematosus	cis
RP11-148O21.2	rs804280, rs7819412	pathological myopia, triglyceride measurement	cis
AC008697.1	rs3213094, rs2082412, rs11135056	psoriasis	cis
RAP1A	rs494453	osteoporosis	cis
MTNR1B	rs7950811	conduct disorder	cis
ASAP3	rs1077514	total cholesterol measurement	cis
IER3IP1	rs1398217, rs2635047	age at menarche, self reported educational attainment	cis
ZNF839	rs2273905	QT interval	cis
RP11-327J17.2	rs8023580	sex hormone globulin binding measurement	cis
PHAX	rs2301436	Crohn's disease	trans
RP11-680H20.2	rs2456568	unipolar depression, response to selective serotonin reuptake inhibitor	cis
ATOH7	rs7916697	optic disc size measurement	cis
RNF152	rs10502739	hydroxy-leucine measurement	trans
LIMD2	rs7223966	body mass index	cis
LIMD1	rs2742417, rs17279437, rs4327428, rs1052501, rs854216	antidepressant-induced sexual dysfunction, response to bupropion, response to antidepressant, blood metabolite measurement, metabolite measurement, multiple myeloma, psoriasis	both
NUGGC	rs10509328	multiple myeloma	trans
ATOH8	rs3769825	chronic lymphocytic leukemia	trans
RP11-72I8.1	rs2740, rs7200543, rs4500751, rs3198697	blood metabolite measurement, glycerophospholipid measurement, blood metabolite measurement, metabolite measurement, phospholipid measurement, triglyceride measurement	cis
TRIM8	rs2274351, rs3850699, rs3740415, rs2100944	inflammatory bowel disease, prostate carcinoma, ulcerative colitis, very long-chain saturated fatty acid measurement	both
BEGAIN	rs6575793	age at menarche	cis
IL2RB	rs2284033, rs12940622, rs13053175	asthma, body mass index, longevity	both
TPCN1	rs11057405	body mass index	trans
TPCN2	rs35264875, rs3750965	hair color	cis
SLC17A4	rs17270561	iron biomarker measurement	cis
ZFYVE28	rs9527	urinary arsenic measurement	trans
SLC17A1	rs11754288, rs1185567, rs2762353, rs1865760, rs12216125, rs198846, rs6910741, rs1165196, rs1165151, rs1165205, rs1165152, rs1165209, rs1183201	blood metabolite measurement, body height, iron biomarker measurement, mean arterial pressure, mean corpuscular volume, urate measurement, urate measurement, overweight body mass index status, urate measurement, underweight body mass index status, uric acid measurement	cis
SPAG16	rs9789347	antioxidant measurement	cis
SLC17A3	rs1185567, rs2762353, rs1865760, rs12216125, rs6910741, rs1165196, rs1165151, rs1165205, rs1165152, rs1165209, rs1183201	blood metabolite measurement, body height, iron biomarker measurement, mean arterial pressure, urate measurement, urate measurement, overweight body mass index status, urate measurement, underweight body mass index status, uric acid measurement	cis
MDH1B	rs2277912, rs7594645, rs6755560	body height, episodic memory, QT interval	cis
TRPV3	rs9321063	hydroxy-leucine measurement	trans
CDK5RAP2	rs2414739, rs12379034	Parkinson's disease, rheumatoid arthritis	both
CDK5RAP3	rs3764400	body mass index	cis
CMTR1	rs1757171, rs904251	neuropsychological test	cis
FMO2	rs1795240	lentiform nucleus measurement	cis
AP5B1	rs479844	atopic eczema	cis
FMO3	rs7061710, rs1795240	blood metabolite measurement, lentiform nucleus measurement	cis
CHMP4C	rs11782652	Malignant epithelial tumor of ovary, ovarian carcinoma	cis
FMO1	rs10912872, rs6660565	smoking behavior, 3-hydroxy-1-methylpropylmercapturic acid measurement, sudden cardiac arrest	cis
BHMT2	rs16876394, rs17823642, rs10944, rs558133, rs567754, rs17823744, rs506500	blood metabolite measurement, insulin sensitivity measurement, selenium measurement, serum selenium measurement	cis
PRKCDBP	rs10769691	response to diisocyanate, asthma	cis
PMPCA	rs10781500, rs10781499, rs13300218, rs4077515	ankylosing spondylitis, Crohn's disease, IGA glomerulonephritis, inflammatory bowel disease, ulcerative colitis	cis
CDK10	rs12443954, rs8052560, rs258324, rs35063026, rs1805007, rs4785763, rs1805005, rs1805008	attention deficit hyperactivity disorder, unipolar depression, schizophrenia, autism spectrum disorder, bipolar disorder, body height, facial pigmentation measurement, freckles, hair color, melanoma, skin pigmentation, skin sensitivity to sun, sunburn, suntan	cis
CDK14	rs7004633	attention deficit hyperactivity disorder, unipolar depression, schizophrenia, autism spectrum disorder, bipolar disorder, schizophrenia	trans
GPR126	rs4637667, rs6570507, rs3748069, rs7741741, rs7763064, rs4896582, rs2073214, rs3902035	adolescent idiopathic scoliosis, body height, body height at birth, magnesium measurement, QT interval, scoliosis	both
GPR124	rs12676965, rs915650	axial length measurement, response to triptolide, cytotoxicity measurement	cis
NEO1	rs210142	chronic lymphocytic leukemia	trans
RP11-335G20.7	rs3091242	blood sedimentation	cis
NOS1AP	rs1415259, rs10494366, rs2880058, rs12143842	electrocardiography, QT interval, QT interval	cis
ZNF302	rs35917943	Cannabis use initiation	cis
ZNF300	rs13361189, rs1000113, rs11747270, rs7714584, rs11741861, rs17800987	Crohn's disease, inflammatory bowel disease, ulcerative colitis	cis
SCTR	rs2587695, rs1374313	attention deficit hyperactivity disorder, energy intake	cis
AC016725.4	rs6430553, rs6430538, rs4954192, rs6723108	blood metabolite measurement, Parkinson's disease, response to diisocyanate, asthma, type II diabetes mellitus	cis
MMP28	rs11083840	inflammatory bowel disease, ulcerative colitis	trans
P2RY2	rs10798269	systemic lupus erythematosus	trans
MMP24	rs1555322, rs224329, rs224333, rs6060373, rs867186, rs17310467	attention deficit hyperactivity disorder, body height, developmental dysplasia of the hip, protein C measurement, protein C measurement, hematological measurement, spine bone size, waist-hip ratio, body mass index	cis
MMP27	rs1939012	generalised epilepsy	cis
MTERFD2	rs17382723, rs6721345, rs2302045	body height, sex hormone globulin binding measurement, unipolar depression, schizophrenia, bipolar disorder, concentration dose ratio, response to antipsychotic drug	cis
MTERFD1	rs7814319	vital capacity	cis
IFT81	rs2292354, rs4766646, rs3026445	high density lipoprotein cholesterol measurement, metabolic syndrome, MHPG measurement, QT interval	cis
PPP3CA	rs3733309	body height	trans
PPP3CC	rs7844537, rs7828089	hydroxy-leucine measurement, word list delayed recall measurement, memory performance, paragraph delayed recall measurement	both
TCAIM	rs13323323	serum IgG glycosylation measurement	cis
SESTD1	rs4972489	energy intake	trans
KIAA1549	rs56038139	schizophrenia	trans
CTB-129P6.4	rs6859, rs519113, rs10119	Alzheimers disease, cognition, high density lipoprotein cholesterol measurement	cis
RP11-273B20.1	rs7294478	neuritic plaque measurement	cis
LRRC45	rs4625783	blood metabolite measurement	cis
LRRC46	rs4794202	Alzheimers disease	cis
LRRC49	rs5742915	body height	trans
LRRC48	rs8082590	schizophrenia	cis
B3GNT7	rs9677476	serum IgG measurement, response to dietary antigen	cis
FNDC9	rs77372450	bipolar disorder, body mass index	cis
B3GNT2	rs10865331, rs11679753	ankylosing spondylitis, Crohn's disease	cis
B3GNT3	rs265548	cancer biomarker measurement	cis
FNDC4	rs2303369, rs1260326, rs780094, rs780092	age at menopause, blood metabolite measurement, body height, body mass index, fasting blood glucose measurement, body mass index, fasting blood insulin measurement, calcium measurement, chronic kidney disease, serum creatinine measurement, coffee consumption, cups of coffee per day measurement, coronary artery calcification, C-peptide measurement, C-reactive protein measurement, Crohn's disease, …	cis
FGFR2	rs1472750	pathological myopia	trans
CTD-2270L9.4	rs250585	egg allergy measurement	cis
B3GNT8	rs17318596	body height	cis
FNDC1	rs365302, rs294914	coronary heart disease, lipoprotein A measurement	cis
GPATCH1	rs10416218, rs10416265	bone density, bone quantitative ultrasound measurement, velocity of sound measurement	cis
GINM1	rs9373594	rheumatoid arthritis	cis
RP11-385F7.1	rs6940729	homocysteine measurement	cis
LGALS17A	rs8103033	urinary nitrogen measurement	cis
HLA-DRB9	rs12195582	neoplasm of mature B-cells	cis
DAAM1	rs111803315	schizophrenia	cis
HLA-DRB1	rs34075049	neurofibrilliary tangles measurement	cis
HLA-DRB6	rs9267531, rs34075049	cutaneous lupus erythematosus, neurofibrilliary tangles measurement, systemic lupus erythematosus	cis
CCDC150	rs74338693	schizophrenia	trans
CCDC157	rs4820792, rs4820834, rs1043099	breast size, breast carcinoma, coronary artery calcification, rheumatoid arthritis	both
CCDC155	rs2303759	multiple sclerosis	cis
CCDC158	rs17319721, rs13106227, rs1986734, rs4859682, rs10032549, rs13146355, rs6812193, rs9992101	chronic kidney disease, serum creatinine measurement, eosinophilic esophagitis, glomerular filtration rate, magnesium measurement, Parkinson's disease, renal system measurement, serum creatinine measurement	cis
TUFT1	rs1801222	homocysteine measurement, vitamin B12 measurement	trans
LRRC4C	rs12290811, rs11820646	bipolar disorder, breast carcinoma	trans
RP5-1029K10.4	rs5749696	schizophrenia	trans
MTCH2	rs10838738, rs3817334	body mass index	cis
SYT1	rs13430864	response to antidepressant	trans
SYT2	rs11082762	amyotrophic lateral sclerosis	trans
TRIM2	rs12644284	multiple sclerosis	cis
RP11-321G12.1	rs12441227	pulmonary function measurement, FEV-FEC ratio	trans
RP13-735L24.1	rs3764021	type I diabetes mellitus	cis
FUBP1	rs12401738	body mass index	cis
COLQ	rs7651039, rs2455826	coronary heart disease, psoriasis	cis
SCHIP1	rs10513789	Parkinson's disease	trans
CEP104	rs1175550	serum copper measurement	cis
CTBP1-AS2	rs13118159, rs1670533, rs7656416	longevity, recombination rate, type II diabetes mellitus	cis
FAM189A1	rs1471225, rs11856574	behavior, cardiac arrhythmia	cis
YJEFN3	rs1064395, rs2163813	bipolar disorder, selenium measurement	cis
NBL1	rs7667, rs10917477, rs10917468, rs12045440	psoriasis, Crohn's disease, thyroid function, thyroid volume	cis
AP000696.2	rs6517368	seasonal allergic rhinitis, asthma	cis
ANGPT1	rs10948222, rs4733601	body height, diffuse large B-cell lymphoma	trans
ANGPT4	rs1533087	attention deficit hyperactivity disorder, unipolar depression, schizophrenia, autism spectrum disorder, bipolar disorder	cis
RP11-20I20.4	rs1670533	recombination rate	cis
RP11-20I20.1	rs3796619	recombination rate	cis
PALM2	rs2904297, rs4978848, rs7048146	autoimmune thyroid disease, Hashimoto's thyroiditis, Graves disease, cognition, vascular brain injury measurement, vascular brain injury	both
MANSC1	rs10932765	leukocyte count	trans
C1orf54	rs2297909	ankylosing spondylitis, attention deficit hyperactivity disorder, unipolar depression, schizophrenia, autism spectrum disorder, bipolar disorder	trans
2001-03-01	rs11118620, rs1494373	heart failure, response to antipsychotic drug	cis
2002-03-01	rs1494373	response to antipsychotic drug	cis
MPZL3	rs17122021	pain	cis
LINC00693	rs9864370, rs7617877	multiple myeloma, Parkinson's disease	both
ATP6V0A2	rs786425, rs7978454	body height, serum IgG glycosylation measurement	cis
GPR98	rs2562519	response to reverse transcriptase inhibitor	cis
MIR181A1HG	rs72700829	schizophrenia	trans
ATM	rs11212617	response to metformin	cis
ATR	rs2041073	blood metabolite measurement	trans
HAAO	rs930421, rs6719977, rs3816183	attention deficit hyperactivity disorder, behavior, hypospadias	cis
SMPD3	rs2307022, rs7197653, rs8044995	body mass index, magnesium measurement, schizophrenia	cis
CTD-2353F22.1	rs301901, rs2098713	body height, telomere length	cis
BRIP1	rs12453935	maximal midexpiratory flow rate	cis
PDE11A	rs13413635, rs6444305, rs7571971	heart rate, neoplasm of mature B-cells, Progressive supranuclear palsy	both
ITGBL1	rs1335587	body mass index	cis
ATP5A1	rs11874712	migraine disorder	cis
LINC00346	rs2277425	sitting height ratio	cis
LINC00347	rs17718828	phospholipid measurement	cis
TTC28	rs738722, rs6009824, rs1033667, rs1547014, rs4822983	esophageal carcinoma, NT-proBNP measurement, optic cup area measurement, optic disc size measurement, squamous cell carcinoma, esophageal carcinoma	both
TTC29	rs1995809	plasma beta-amyloid 1-40 measurement	cis
LINC00341	rs12895389	follicle stimulating hormone measurement	cis
TTC26	rs60580184	blood lead measurement	cis
DOT1L	rs11880992, rs12986413	body height	cis
RP11-345M22.2	rs3813582, rs4889009, rs4575545, rs17767419, rs3813579, rs7188445	thyroid function, thyroid peroxidase antibody measurement, thyroid stimulating hormone measurement, thyroid volume, urate measurement	cis
CARS	rs7481584, rs739401	calcium measurement, longevity	cis
IL6R	rs61812598, rs4129267, rs2229238, rs4537545, rs2228145	Alzheimers disease, interleukin-6 measurement, Alzheimer's disease biomarker measurement, asthma, coronary heart disease, C-reactive protein measurement, fibrinogen measurement, interleukin-6 receptor measurement, pulmonary function measurement, rheumatoid arthritis	cis
ENO1	rs7535752	breast carcinoma	cis
ENO3	rs12602901	blood metabolite measurement	cis
CARF	rs6725887, rs7582720, rs140244541, rs115400054, rs72934505	coronary heart disease, large artery stroke, coronary heart disease, low density lipoprotein cholesterol measurement, myocardial infarction, stroke, coronary heart disease, total cholesterol measurement, white matter hyperintensity measurement	cis
TAOK1	rs6915183	longevity	trans
TAOK3	rs11174436	pyoderma gangrenosum, inflammatory bowel disease	trans
LLGL2	rs9896052	diabetic retinopathy, type II diabetes mellitus	cis
SLC22A18	rs16928809, rs3847646	bilirubin measurement, calcium measurement	cis
LLGL1	rs8077577	testosterone measurement	cis
ACOX3	rs1949733	response to antineoplastic agent	cis
SLC22A10	rs651821	lipid measurement, triglyceride measurement	trans
OIP5-AS1	rs6734238, rs28374715	fibrinogen measurement, leukocyte count, ulcerative colitis	both
AC139712.2	rs12619788	economic and social preference	cis
NSMCE2	rs6550435	bipolar disorder, schizophrenia	trans
RP11-259G18.1	rs2732703	Alzheimers disease	cis
OBSCN	rs1925714	Tuberculosis	cis
PFDN1	rs11168036	Alzheimers disease	cis
PTK2	rs11651708	coronary artery calcification	trans
PTK6	rs427230	schizophrenia	cis
PRKAA1	rs10074991, rs13361707	gastric carcinoma, gastric cardia carcinoma	cis
SORBS1	rs4667682, rs4345897, rs7072216, rs2147896, rs4539242	body mass index, hippocampal atrophy, metabolite measurement, urinary metabolite measurement	trans
GAL3ST2	rs35320439	Crohn's disease	cis
SCARA3	rs4545046	plasma clusterin measurement	cis
IL18RAP	rs3771166, rs9807989, rs13015714, rs917997, rs2058660, rs6708413, rs1420101, rs1014286, rs1420103, rs11465699	asthma, atopic eczema, celiac disease, Crohn's disease, eosinophil count, inflammatory bowel disease, serum ST2 measurement	cis
ATG16L1	rs838705, rs3828309, rs3792109, rs10210302, rs6738490, rs2241880, rs12994997	calcium measurement, Crohn's disease, inflammatory bowel disease	cis
ATG16L2	rs2972146	high density lipoprotein cholesterol measurement	trans
EOMES	rs3806624	Hodgkins lymphoma	cis
ARHGDIG	rs7189020	mean corpuscular volume	cis
ARHGDIB	rs2110073	fatty acid measurement, oleic acid measurement	trans
NANS	rs7037324, rs755109, rs7855088	thyroid carcinoma, thyroid stimulating hormone measurement	cis
C3orf38	rs9849248	age at menarche	cis
CTC-321K16.1	rs7613875	body mass index	trans
RP11-24C3.2	rs9876781, rs730566	longevity, prion disease	cis
MATN2	rs10955971, rs11785622	gastritis, response to hydrochlorothiazide, fasting blood glucose measurement	both
TANC1	rs8072451, rs7582141	intra cranial volume, response to radiation, prostate carcinoma	both
CES1	rs8192935	response to dabigatran etexilate	cis
C15orf60	rs755383	testicular carcinoma	trans
EBF3	rs477692	response to temozolomide	cis
EBF2	rs13278849	blood metabolite measurement	cis
EBF1	rs10440635, rs6707387	ankylosing spondylitis, fasting blood insulin measurement, HOMA-IR	trans
C15orf65	rs3091242	blood sedimentation	trans
LMNA	rs2072499	Testicular Germ Cell Tumor	cis
BDH2	rs7688014, rs2720460, rs4699052	schizophrenia, testicular carcinoma, Testicular Germ Cell Tumor	cis
DDX23	rs4760636	urate measurement	trans
DDX27	rs118174081	bipolar disorder, body mass index	trans
DDX25	rs548181	attention deficit hyperactivity disorder, unipolar depression, schizophrenia, autism spectrum disorder, bipolar disorder, schizophrenia	cis
DDX24	rs7157940	body weight, anthropometry	cis
GULP1	rs12621643, rs2675399, rs1517484	acute lymphoblastic leukemia, adiponectin measurement, attention deficit hyperactivity disorder	both
RPL32P3	rs10804591	waist-hip ratio, body mass index	cis
AC019100.3	rs4638749	diastolic blood pressure	cis
ZNF98	rs1865075, rs10404998, rs931608, rs412658, rs1975174	dental caries, response to statin, telomere length	cis
FLVCR2	rs1005224	large artery stroke	cis
FBXO18	rs2380205	breast carcinoma	cis
FKBP15	rs6477998, rs10121150	albumin globulin ratio measurement, blood lead measurement	cis
FKBP10	rs4796712	airway wall thickness measurement	cis
RAB3IP	rs1373453	progranulin measurement	cis
FAM3B	rs914187, rs441810	body mass index, cancer biomarker measurement, serum carcinoembryonic antigen measurement	cis
FAM3C	rs3801387, rs10242100	bone density	cis
PARD6G	rs11662586	exploratory eye movement measurement	cis
TRUB1	rs6468442	age at menopause	trans
TRUB2	rs4149423	lobe size	trans
PARD6B	rs6122972	bipolar disorder	cis
PARD6A	rs12449157	high density lipoprotein cholesterol measurement	cis
ZNF521	rs874040	rheumatoid arthritis	trans
PLA2G6	rs7289126, rs2284063, rs6001027, rs738322, rs5756931	dense area measurement, mammographic density measurement, mammographic density percentage, mammographic density measurement, melanoma, nevus, triglyceride measurement	cis
PLA2G7	rs2270450, rs1805017, rs6445975	autoimmune thyroid disease, Hashimoto's thyroiditis, Graves disease, lipoprotein-associated phospholipase A(2) measurement, systemic lupus erythematosus	both
RP11-295H24.3	rs4338740	thyroid volume	cis
ERBB2	rs11078895, rs11869286, rs1877030, rs12450323	calcium measurement, high density lipoprotein cholesterol measurement, rheumatoid arthritis, seasonal allergic rhinitis, asthma	cis
CCDC77	rs7969761, rs1048466	blood metabolite measurement, obesity	cis
RP11-121M22.1	rs4936099, rs11222084	optic disc size measurement, pulse pressure measurement	cis
ERBB4	rs7599312	body mass index	cis
CCDC71	rs7617480, rs9868809	age at menarche, Crohn's disease, inflammatory bowel disease, ulcerative colitis	cis
SPRED1	rs10518025	multiple sclerosis	trans
TMEM109	rs7102705	breast size, breast carcinoma	trans
TMEM108	rs210142	chronic lymphocytic leukemia	trans
TMEM101	rs9895585	response to paclitaxel	cis
SMPDL3B	rs4409675	Astigmatism	cis
ZCWPW1	rs454422, rs7808970	HIV-1 infection, QT interval	both
FKBP1A	rs7515577	total cholesterol measurement	trans
CTB-161M19.4	rs111649495	response to drug	cis
RP11-68I3.10	rs9902453	coffee consumption, cups of coffee per day measurement	cis
FBLIM1	rs12725198	cardiac troponin T measurement	cis
DAXX	rs9461856	schizophrenia	cis
CDC16	rs3812831	schizophrenia	cis
PDE4DIP	rs59329875, rs2131925	hemoglobin measurement, hemoglobin A2 measurement, total cholesterol measurement	trans
AHNAK	rs963837	renal system measurement	trans
NT5E	rs494562, rs1564348	blood metabolite measurement, low density lipoprotein cholesterol measurement, metabolite measurement, total cholesterol measurement	both
MAP10	rs4074493	carotid plaque build	trans
UNC50	rs12618769	bipolar disorder	cis
NKAIN4	rs6011674	response to cytosine arabinoside	cis
NKAIN2	rs33980500	psoriasis, psoriatic arthritis	trans
RP11-624M8.1	rs9388451, rs1777220	Brugada syndrome, endometrial neoplasm	cis
PDCL2	rs218271	breastfeeding duration	trans
LBX2	rs1137	pathological myopia	cis
UNC5C	rs2736990	Parkinson's disease	trans
UNC5D	rs6990255, rs1819333	attention deficit hyperactivity disorder, unipolar depression, schizophrenia, autism spectrum disorder, bipolar disorder, bipolar disorder, Crohn's disease, inflammatory bowel disease	both
LINC00592	rs936332, rs17653722	response to diisocyanate, asthma, telomere length	cis
FRMD8	rs3894194	asthma, childhood onset asthma	trans
CTC-487M23.5	rs469727	attention deficit hyperactivity disorder	cis
IMMP1L	rs11031436	optic disc area measurement	cis
FRMD1	rs4708431	attention deficit hyperactivity disorder	cis
FRMD3	rs1570582	Lewy body dementia, Lewy body dementia measurement	cis
GNAQ	rs7860634	thyroxine measurement	trans
GNAS	rs4812048	mean platelet volume	cis
EIF2S2P3	rs7911264, rs1111875	inflammatory bowel disease, type II diabetes mellitus	cis
PTCD1	rs908821	multiple sclerosis	trans
AC009495.2	rs2304003	social communication impairment	cis
GNAL	rs9947295	QT interval	cis
DPF3	rs2526932, rs7215286	C-reactive protein measurement, serum IgG glycosylation measurement	both
KRT7	rs936332	response to diisocyanate, asthma	cis
VPS45	rs12073359	childhood cancer, obesity	cis
RRNAD1	rs12145743	high density lipoprotein cholesterol measurement	cis
VPS41	rs4948088	type I diabetes mellitus	trans
BCAP29	rs2395909, rs4730273, rs4510766	smoking behavior, 3-hydroxy-1-methylpropylmercapturic acid measurement, ulcerative colitis	cis
TMCC1	rs2251219	mood disorder	trans
TMCC2	rs6662509, rs1668873, rs1172130, rs9660992, rs1668871, rs16937	body height, mean platelet volume, platelet count, schizophrenia	both
TMCC3	rs10784502, rs2675662, rs61935443	intra cranial volume, psoriasis, schizophrenia	both
RP1-214M20.2	rs492146	response to drug, epilepsy	cis
NAALAD2	rs2166706	fasting blood glucose measurement	trans
DNER	rs1861612	type II diabetes mellitus	cis
EPB41L1	rs1555322, rs224333, rs6141600, rs2425163, rs11906854	attention deficit hyperactivity disorder, body height, migraine disorder, waist-hip ratio, body mass index	cis
PPCDC	rs2472304, rs6495122, rs12148488, rs1378942, rs1456315, rs6704768, rs2120019	coffee consumption, diastolic blood pressure, mean arterial pressure, prostate carcinoma, schizophrenia, serum zinc measurement	both
EPB41L3	rs8032675	age at menarche	trans
EPB41L2	rs10097215	omega-6 polyunsaturated fatty acid measurement	trans
EPB41L5	rs13401620	breast size, breast carcinoma	cis
ACSS3	rs10492002	response to antidepressant	cis
ACSS2	rs6120849	protein C measurement	cis
ACSS1	rs7267979	alkaline phosphatase measurement	cis
CCDC24	rs1362153	age at onset, alcohol dependence	cis
PLEKHM1	rs12185268, rs1981997, rs17631303, rs11012	Corticobasal degeneration, interstitial lung disease, ovarian carcinoma, Parkinson's disease	cis
GMEB2	rs909341, rs6010620, rs2297441	atopic eczema, central nervous system cancer, ulcerative colitis	cis
SLC43A3	rs11229030	Crohn's disease	cis
FRMD4A	rs6420094	chronic kidney disease, serum creatinine measurement	trans
DFNA5	rs2721800, rs2529049, rs112509803	attention deficit hyperactivity disorder, unipolar depression, schizophrenia, autism spectrum disorder, bipolar disorder, obese body mass index status, urate measurement, schizophrenia	cis
TAGAP	rs1738074	multiple sclerosis	cis
WNT3	rs199499, rs2732703, rs12373124, rs1864325, rs2074404, rs12185268, rs17690703, rs1981997, rs17689882, rs8072451, rs9303525, rs183211, rs17577094, rs17649553, rs8070723, rs199498, rs415430, rs199533, rs199515	Alzheimers disease, androgenetic alopecia, bone density, celiac disease, Corticobasal degeneration, idiopathic pulmonary fibrosis, interstitial lung disease, intra cranial volume, Malignant epithelial tumor of ovary, ovarian carcinoma, Parkinson's disease, Progressive supranuclear palsy	cis
RP11-620J15.2	rs12368653	multiple sclerosis	cis
LRRN2	rs2290854, rs12143943	breast carcinoma, neuropsychological test	cis
WNT4	rs6696981, rs3820282, rs7521902	bone density, Malignant epithelial tumor of ovary, ovarian carcinoma	cis
TREML2	rs7748513	C-reactive protein measurement	cis
GPAA1	rs7822232, rs12550729, rs6558295	blood metabolite measurement, metabolite measurement	cis
AC136289.1	rs832190, rs832187	schizophrenia	cis
RP11-791G15.2	rs1198872	cardiac troponin T measurement	cis
ST8SIA4	rs780179	multiple myeloma	trans
MRPL37	rs10888838	mitochondrial DNA measurement	cis
INSR	rs3745367, rs7248104	resistin measurement, triglyceride measurement	cis
RP11-661A12.14	rs2290416	attention deficit hyperactivity disorder	cis
SPTBN5	rs1719271, rs1105881, rs2777491	platelet count, self reported educational attainment, ulcerative colitis	both
SPTBN4	rs12611334	schizophrenia	cis
SPTBN2	rs10896135	bipolar disorder	cis
SPTBN1	rs11898505, rs2041840, rs4557020	bone density, chronic lymphocytic leukemia, pathological myopia	both
RP11-661A12.12	rs2045084	rhegmatogenous retinal detachment	cis
HOXA11-AS	rs7801581	waist-hip ratio, body mass index	cis
VEPH1	rs1051920	hypothyroidism	trans
RP11-22B23.1	rs10771431, rs6487679	breast size, breast carcinoma, non-alcoholic fatty liver disease, cirrhosis of liver	cis
KLF16	rs7250872	bipolar disorder	cis
KLF14	rs13241165, rs13241538	high density lipoprotein cholesterol measurement, waist-hip ratio, body mass index	cis
TFAP2B	rs2207139, rs987237, rs2206277, rs734597	body mass index, metabolic syndrome, obesity	cis
TFAP2E	rs2275247	systemic lupus erythematosus	cis
GBE1	rs3849570, rs10505477	body mass index, colorectal cancer, prostate carcinoma	both
RIMKLBP2	rs9851967	Vitiligo	trans
SLC44A1	rs10453225	age at menarche	cis
SLC44A2	rs7250071, rs8102380, rs11671653, rs892085, rs9807841, rs2569507, rs2288904	body height, low density lipoprotein cholesterol measurement, psoriasis, triglyceride measurement, venous thromboembolism	cis
SLC44A3	rs867186	protein C measurement	trans
SLC44A4	rs2736172, rs1042992	psychosis, schizophrenia	both
SLC44A5	rs12051272, rs7534824, rs2533291, rs1857353	adiponectin measurement, Astigmatism, atopic eczema, psoriasis, whole-brain volume, Alzheimers disease	both
ZBTB7C	rs1050631	squamous cell carcinoma, esophageal carcinoma	trans
ZBTB7B	rs905938, rs2242194	body height at birth, schizophrenia, waist-hip ratio, body mass index	cis
MSI2	rs199515, rs4638289	Parkinson's disease, serum amyloid A protein measurement	trans
AC002064.5	rs42648	homocysteine measurement	cis
MRPL38	rs3744028, rs1055129	brain measurement	cis
PCNX	rs36563, rs2810114, rs17767225, rs11848070, rs917063, rs2404916, rs1987778, rs67981189	alcohol dependence, Alzheimers disease, FEV change measurement, response to zileuton, asthma, homocysteine measurement, schizophrenia	both
RP11-6E9.4	rs4692589, rs11723530	anxiety disorder, pathological myopia	cis
AC090044.1	rs57024841	renal system measurement	trans
CYP17A1-AS1	rs4409766, rs17115100, rs7085104, rs1004467	diastolic blood pressure, hypertension, Parkinson's disease, schizophrenia, systolic blood pressure	cis
PACRG	rs13191362	body mass index	cis
RPA1	rs6465122	Parkinson's disease, Lewy body measurement	trans
RPA3	rs166988	energy intake	trans
RPA2	rs4409675	Astigmatism	cis
NDUFS2	rs4073054	blood metabolite measurement	cis
NDUFS3	rs10838738, rs3817334	body mass index	cis
COQ5	rs614226	type 1 diabetes nephropathy	cis
COQ7	rs791888	magnesium measurement	trans
COQ6	rs2239557	circadian rhythm	cis
UFD1L	rs712964, rs807669	coronary artery calcification, metabolite measurement	cis
ILF2	rs7536700	multiple myeloma	cis
ZRANB1	rs17152411	body height	cis
ITCH	rs2284378, rs4911414, rs1015362	breast carcinoma, freckles, hair color, skin sensitivity to sun, suntan	cis
PLCXD3	rs1992660, rs11742570, rs6880778, rs6451493	Crohn's disease, inflammatory bowel disease, ulcerative colitis	cis
HBB	rs372091, rs2566255	malaria, unipolar depression, response to selective serotonin reuptake inhibitor	cis
BOK	rs12479254	brain measurement	cis
ATP9B	rs11084753	body mass index	trans
HBZ	rs1211375	erythrocyte count, mean corpuscular hemoglobin, mean corpuscular volume	cis
BOC	rs9811423	Alzheimers disease, psychotic symptoms	cis
TPX2	rs6060960, rs6060821, rs6087771	attention deficit hyperactivity disorder, oppositional defiant disorder measurement, putamen volume	cis
DENND2D	rs1335645	serum gamma-glutamyl transferase measurement	cis
RABAC1	rs8099939	bipolar disorder	cis
INPP4B	rs11879191, rs170020, rs11650494	Crohn's disease, inflammatory bowel disease, interstitial lung disease, prostate carcinoma	trans
INPP4A	rs12618769, rs12617721	bipolar disorder	cis
MICAL1	rs1046943, rs6920372	body height	cis
MICAL2	rs11022131	response to anticoagulant	cis
MICAL3	rs1978968, rs1076540	antiphospholipid antibody measurement, serum gamma-glutamyl transferase measurement	cis
GPR108	rs2230199	age-related macular degeneration	cis
MFAP3L	rs4692589, rs11723530, rs2955259	anxiety disorder, pathological myopia, self reported educational attainment	cis
KRT8P28	rs6693388, rs6685187	blood metabolite measurement	cis
BRICD5	rs26868	body height	cis
PIANP	rs10492096	hip geometry	cis
ZNF362	rs4930144	celiac disease	trans
ZNF365	rs7089814, rs80353807, rs16906252	breast size, breast carcinoma, schizophrenia, smoking behavior, gene methylation measurement	both
KRT8P26	rs478304, rs479844, rs4014195	acne, atopic eczema, chronic kidney disease, serum creatinine measurement	cis
RP11-114H24.5	rs12906542	breast carcinoma	cis
MGMT	rs7078209, rs477692, rs16906252	Lewy body dementia, Lewy body dementia measurement, response to temozolomide, smoking behavior, gene methylation measurement	both
FAM218A	rs3733418	CCL2 measurement	cis
LHFP	rs7329174, rs10493485	Crohn's disease, tissue plasminogen activator measurement	trans
CTD-2383I20.1	rs11748327	myocardial infarction	cis
RNF6	rs10507349	type II diabetes mellitus	cis
RNF7	rs16851720	hepatitis C infection, cirrhosis of liver	cis
RNF5	rs3130284, rs176095, rs9267531, rs3134945, rs1061808	asparaginase hypersensitivity, acute lymphoblastic leukemia, atopic eczema, cutaneous lupus erythematosus, membranous glomerulonephritis, phospholipid measurement, systemic lupus erythematosus	cis
H2AFJ	rs4764124	body height	cis
NCAPG2	rs3760775	cancer biomarker measurement	trans
RFX1	rs280519	psoriasis	trans
LRRC69	rs4493873	migraine disorder	cis
PPP1R21	rs7577894, rs7565792, rs10454142	amyotrophic lateral sclerosis, attention deficit hyperactivity disorder, unipolar depression, schizophrenia, autism spectrum disorder, bipolar disorder, sex hormone globulin binding measurement	both
RP3-462C17.1	rs2494938	lung carcinoma, lung carcinoma, squamous cell carcinoma, gastric carcinoma, squamous cell carcinoma	cis
RP5-882C2.2	rs227584	bone density	cis
FLG	rs3126085, rs12130219, rs3120667	atopic eczema, atopic eczema, psoriasis, eating disorder	cis
DPEP3	rs16942887, rs255052, rs73591976	high density lipoprotein cholesterol measurement	cis
RP11-429J17.8	rs4875053	age at menarche	cis
HEPHL1	rs11825709, rs2456568	folic acid measurement, unipolar depression, response to selective serotonin reuptake inhibitor	cis
BTBD11	rs2271404	atopic eczema	trans
RP1-111D6.3	rs636864, rs727979	erythrocyte count	cis
TEX40	rs1059440, rs12575642, rs11607165, rs477895	attention deficit hyperactivity disorder, platelet count	cis
RP11-140A10.3	rs954820	interleukin-6 measurement, chronic obstructive pulmonary disease	cis
GRM7-AS1	rs3821396	bipolar disorder	trans
ISCA2	rs699371	body height	cis
FAM118B	rs10501858	estradiol measurement	cis
ZCCHC24	rs941873, rs2145998, rs1923367, rs7078012	body height, chronic obstructive pulmonary disease, surfactant protein D measurement	cis
RP11-182J1.1	rs12908161	schizophrenia	cis
CTDNEP1	rs507506, rs5415	adiponectin measurement, birth weight	cis
AC129929.5	rs2727270	omega-6 polyunsaturated fatty acid measurement	trans
RP11-960B9.2	rs3744728	bipolar disorder	cis
ACTR8	rs14165, rs1353545	Abnormality of refraction, schizophrenia	both
ACTR5	rs6065094	schizophrenia	cis
CLUAP1	rs758747	body mass index	cis
GPANK1	rs805303	diastolic blood pressure, hypertension, systolic blood pressure	cis
RHBG	rs7525133	visceral adipose tissue measurement, body mass index	cis
CTC-524C5.2	rs1000940	body mass index	cis
RETSAT	rs7428, rs55958997	ear protrusion, smoking behavior, carbon monoxide exhalation measurement	both
CNR1	rs10485165	vitamin D measurement	cis
NPR3	rs9292468, rs1173727, rs1173771, rs1173766	body height, diastolic blood pressure, hypertension, mean arterial pressure, pulse pressure measurement, systolic blood pressure	cis
IL10RB	rs2268241, rs2834188	insulin sensitivity measurement, narcolepsy with cataplexy	cis
POLDIP2	rs704	osteoprotegerin measurement	cis
GP1BA	rs12602901, rs6065	blood metabolite measurement, platelet count	cis
HM13	rs6060960, rs6060821, rs6087771	attention deficit hyperactivity disorder, oppositional defiant disorder measurement, putamen volume	cis
GTDC1	rs4662834	response to bleomycin, chromatid break measurement, response to antibiotic	trans
COPS3	rs11868035	Parkinson's disease	cis
ALDH18A1	rs56322409	blood metabolite measurement	cis
HHEX	rs2497306, rs7911264, rs7923837, rs1111875, rs5015480, rs12778642	hormone measurement, inflammatory bowel disease, multiple sclerosis, type II diabetes mellitus, ulcerative colitis	cis
SAA2	rs4150642	serum amyloid A protein measurement	cis
CTB-118N6.3	rs10043228	chronic obstructive pulmonary disease, asthma	cis
ANKS1B	rs1572591	psychosis	trans
ANKS1A	rs17609940	coronary heart disease	cis
IDUA	rs34311866, rs1670533, rs2290402	Parkinson's disease, recombination rate, type II diabetes mellitus	cis
RP11-706C16.8	rs2294008	bladder carcinoma, duodenal ulcer, gastric adenocarcinoma, gastric carcinoma	cis
RP11-493K19.3	rs17206232	schizophrenia	trans
NKX3-1	rs10503733, rs1512268	prostate carcinoma	cis
PITPNM2	rs10847980, rs7980687, rs11830103, rs1790100, rs7296418, rs1727307, rs3788567, rs2851447, rs2102949, rs11532322, rs2270788, rs1727313	adiponectin measurement, body height, infant head circumference, multiple sclerosis, platelet count, schizophrenia, self reported educational attainment, serum IgG glycosylation measurement, type II diabetes mellitus	both
CDIPT-AS1	rs1129700, rs4787491, rs12917712	age at menarche, body mass index, systemic lupus erythematosus	cis
CPED1	rs7797976, rs13245690, rs4609139, rs13223036, rs798943, rs1413299	areal bone mineral density, bone density, bone mineral content measurement, Malignant epithelial tumor of ovary	both
RP3-391O22.3	rs2814944	high density lipoprotein cholesterol measurement	cis
ADAM10	rs493258, rs3825776, rs261291, rs793571	age-related macular degeneration, amyotrophic lateral sclerosis, high density lipoprotein cholesterol measurement, schizophrenia	cis
ADAM12	rs1710278	exploratory eye movement measurement	cis
ADAM15	rs905938, rs2242194	body height at birth, schizophrenia, waist-hip ratio, body mass index	cis
ADAM17	rs17362650	age at onset, alcohol dependence	cis
ADAM18	rs1349547	HIV-1 infection, Susceptibility to viral and mycobacterial infections	cis
ADAM19	rs58873874, rs77372450, rs2081015, rs11227306, rs2277027, rs11740562	bipolar disorder, body mass index, carotid artery intima media thickness, DNA methylation, FEV-FEC ratio, mental or behavioural disorder, pulmonary function measurement, FEV-FEC ratio	both
CEBPA-AS1	rs889140	adiponectin measurement	cis
CPNE8	rs11104870	erythrocyte count	trans
MMP25	rs886427	waist-hip ratio, metabolic syndrome	cis
HAGH	rs2235649, rs1065656	blood metabolite measurement, IGFBP-3 measurement	cis
CPNE2	rs12318183	inflammatory bowel disease	trans
CPNE1	rs2236164, rs224329, rs6141600, rs6120849, rs6579245, rs6120974	body height, protein C measurement, total cholesterol measurement, triglyceride measurement	cis
CPNE7	rs12443954, rs35063026, rs1805007, rs2228479, rs4268748, rs1805008, rs12931267	attention deficit hyperactivity disorder, unipolar depression, schizophrenia, autism spectrum disorder, bipolar disorder, facial pigmentation measurement, freckles, skin pigmentation, skin sensitivity to sun, sunburn	cis
CPNE4	rs9856151, rs912062	body mass index, energy intake	both
DNMT3B	rs6060373, rs4911259, rs6058869, rs6087990	developmental dysplasia of the hip, inflammatory bowel disease, spine bone size, ulcerative colitis	both
RP11-81N13.1	rs6792584, rs13072744	Astigmatism, body height	both
AAK1	rs972540, rs7608910, rs12987661, rs12421680, rs7927370, rs6546537	body mass index, Crohn's disease, dihydroxy docosatrienoic acid measurement, sunburn, systemic lupus erythematosus, thyroid stimulating hormone measurement	both
NDUFA8	rs4837628	Parkinson's disease	trans
PTPRN	rs3731896	self reported educational attainment	cis
SNRPC	rs2140418, rs205262, rs4646949, rs2764209, rs2764208, rs3734266	alcohol dependence, body mass index, body mass index, fasting blood insulin measurement, high density lipoprotein cholesterol measurement, rheumatoid arthritis, systemic lupus erythematosus	cis
SHANK3	rs6010044	fibrinogen measurement	cis
SHANK2	rs1411478	Progressive supranuclear palsy	trans
RP11-222A11.1	rs10741657	vitamin D deficiency	trans
PTPRK	rs2476847, rs1382879	psoriasis, thyroid stimulating hormone measurement	trans
AC078852.1	rs13108904, rs13118159	heart rate, longevity	cis
ZDHHC15	rs20541	Hodgkins lymphoma	trans
ZDHHC14	rs9383951	breast carcinoma	trans
ZDHHC17	rs276000	response to antineoplastic agent	trans
PCSK9	rs11206510	coronary heart disease, low density lipoprotein cholesterol measurement, myocardial infarction	cis
ZDHHC11	rs12188164	Cystic fibrosis	cis
PCSK2	rs852069, rs6044834, rs6044777	age at menarche, antioxidant measurement, fibrinogen measurement	cis
PCSK1	rs7713317	body mass index	cis
ZDHHC19	rs7642243	blood metabolite measurement	cis
PCSK7	rs1263173, rs7112513, rs236918, rs10047462, rs2075292, rs508487, rs7396835	high density lipoprotein cholesterol measurement, soluble transferrin receptor measurement, soluble transferrin receptor measurement, iron biomarker measurement, triglyceride measurement	cis
PCSK5	rs11144688, rs7869487, rs3780181, rs11143230	body height, Crohn's disease, low density lipoprotein cholesterol measurement, suicidal ideation, total cholesterol measurement	both
CTB-12O2.1	rs1062177, rs170020, rs1553318	Child Behaviour Checklist assessment, interstitial lung disease, total cholesterol measurement	both
DUSP22	rs9378688	brain measurement	trans
DUSP23	rs4233356	interstitial lung disease	cis
AP000445.2	rs948562	lymphoma	cis
LEMD2	rs943466, rs210134, rs751728, rs2296743, rs4711350, rs2966	body mass index, chronic lymphocytic leukemia, Crohn's disease, energy intake, platelet count, schizophrenia, self reported educational attainment	cis
AP000445.1	rs948562	lymphoma	cis
RP11-807H22.5	rs559389	pulmonary function measurement, forced expiratory volume, asthma	cis
ESPL1	rs2016266	bone density	cis
NAPB	rs1158167, rs1015362	cystatin C measurement, skin sensitivity to sun	both
LARP1	rs27524	Hodgkins lymphoma	trans
LARP4	rs6892884, rs4459386	body height, schizophrenia	both
LARP6	rs1549318	insulin measurement	cis
LARP7	rs6834538	thyroxine measurement	cis
IL20RB-AS1	rs9867325	body mass index	cis
ISM1	rs7997462, rs1407335	cognition, hydroxy-leucine measurement	both
TC2N	rs8007661	body height	cis
FDFT1	rs2254546, rs2645424, rs1296028, rs804280, rs367543, rs7819412, rs2645430	mucocutaneous lymph node syndrome, non-alcoholic fatty liver disease, cirrhosis of liver, Parkinson's disease, pathological myopia, schizophrenia, triglyceride measurement, Trypanosoma cruzi seropositivity, ejection fraction measurement	both
DDX42	rs11658329, rs7209435, rs7223966	body height, body mass index	cis
CPZ	rs1949733	response to antineoplastic agent	cis
LMLN	rs17050782	smoking behavior	trans
ZGPAT	rs909341, rs6010620, rs4809330, rs6062496, rs6062509, rs2297441	atopic eczema, central nervous system cancer, Crohn's disease, inflammatory bowel disease, prostate carcinoma, ulcerative colitis	cis
PLTP	rs4810479, rs59329875, rs6065906, rs7679, rs6065904, rs4812973, rs6073958	coronary artery calcification, hemoglobin measurement, hemoglobin A2 measurement, high density lipoprotein cholesterol measurement, lipid measurement, smoking behavior, 3-hydroxypropylmercapturic acid measurement, triglyceride measurement	cis
TMEM45B	rs10894147	body weight	cis
LGR5	rs8006385	platelet count	trans
LGR6	rs6678914	breast carcinoma	cis
UBE2D2	rs10838798	body height	trans
UBE2D3	rs228614, rs7688014	multiple sclerosis, schizophrenia	cis
DPYSL5	rs11887277	urinary metabolite measurement	cis
SETBP1	rs3761944, rs569214	albumin globulin ratio measurement, Alzheimers disease	trans
EDNRA	rs1878406, rs6842241, rs6841581	atherosclerosis, brain aneurysm, coronary heart disease, large artery stroke, coronary heart disease	cis
SAP130	rs76355118	schizophrenia	trans
APOE	rs439401, rs445925, rs7412	beta-amyloid 1-42 measurement, Alzheimers disease, blood metabolite measurement, lipid measurement, low density lipoprotein cholesterol measurement, response to statin, total cholesterol measurement, triglyceride measurement, triglyceride measurement, high density lipoprotein cholesterol measurement	cis
APOB	rs673548, rs2678379, rs7283316, rs12713956, rs506585, rs1367117, rs312985, rs503662, rs10199768, rs562338, rs693, rs541041, rs1041968	coronary artery calcification, high density lipoprotein cholesterol measurement, information processing speed, lipid measurement, low density lipoprotein cholesterol measurement, metabolic syndrome, response to statin, total cholesterol measurement, triglyceride measurement	both
APOM	rs9267531, rs3117582, rs3130618, rs3115663	cutaneous lupus erythematosus, lung adenocarcinoma, lung carcinoma, membranous glomerulonephritis, MMR-related febrile seizures, systemic lupus erythematosus	cis
TMEM127	rs11886999	cardiac troponin T measurement	cis
FRAS1	rs17319721, rs1268789	chronic kidney disease, serum creatinine measurement, hair morphology	both
TMEM123	rs11225247	coronary artery bypass, vein graft stenosis	cis
CCDC57	rs4625783	blood metabolite measurement	cis
TMEM129	rs1805007	freckles, hair color, skin pigmentation, skin sensitivity to sun, sunburn	trans
AC079779.7	rs13033859	mitochondrial DNA measurement	cis
NUFIP2	rs2896526	serum amyloid A protein measurement	trans
SULT4A1	rs470089	type II diabetes mellitus	cis
CABP1	rs4351	blood metabolite measurement, metabolite measurement	trans
FBXO34	rs2274273	protein measurement	cis
FBXO31	rs1062746, rs7194676, rs9646303	response to reverse transcriptase inhibitor, HIV-1 infection, peripheral neuropathy, schizophrenia, unipolar depression	cis
ZC3H7B	rs2954029	high density lipoprotein cholesterol measurement, low density lipoprotein cholesterol measurement, total cholesterol measurement	trans
FBXO38	rs11168048, rs10043775, rs7733088, rs3995090	FEV-FEC ratio, periodontitis, pulmonary function measurement, pulmonary function measurement, FEV-FEC ratio, pulmonary function measurement, forced expiratory volume	cis
FBXO39	rs1509123	blood metabolite measurement	cis
SH3BP5-AS1	rs1318937	alcohol and nicotine codependence, alcohol dependence	cis
PHF21A	rs9420	schizophrenia	trans
MBOAT4	rs12681963	migraine disorder	cis
SPSB2	rs12580543	fatty acid measurement, linoleic acid measurement	cis
SPSB4	rs11207995	total cholesterol measurement	trans
AC068831.10	rs8042680	type II diabetes mellitus	cis
IL23A	rs2066807, rs2066808	body height, psoriasis	cis
UNC79	rs3783890	body mass index	cis
CDC37	rs8112449	gastritis, multiple sclerosis	cis
OR2A5	rs11976180	physical activity	cis
ARL5B-AS1	rs10829156	sudden cardiac arrest	cis
S100A6	rs4845552	hippocampal atrophy	cis
S100A1	rs7536700	multiple myeloma	cis
KIAA0513	rs8056742	amyotrophic lateral sclerosis	cis
LONRF2	rs4851266	self reported educational attainment	cis
TCFL5	rs17854409	cortisol secretion measurement	cis
CDCA7L	rs1175000, rs4487645, rs57104699	body height, multiple myeloma, multiple myeloma, monoclonal gammopathy	cis
PROSER2-AS1	rs17691888	schizophrenia	trans
C20orf201	rs6062344	thyroid stimulating hormone measurement	cis
CTD-3088G3.8	rs11676272	height-adjusted body mass index	trans
MORC3	rs2835345	pulmonary function measurement, FEV-FEC ratio	cis
MORC1	rs4855695, rs2593957, rs4441659	colorectal cancer, HOMA-B	cis
CMAHP	rs73388146	schizophrenia	cis
GPATCH2L	rs935334, rs2121070	diastolic blood pressure	cis
RP11-148L24.1	rs55768019, rs12507634	alcohol dependence, response to hydrochlorothiazide, fasting blood glucose measurement	cis
TXNL4A	rs11662586	exploratory eye movement measurement	cis
ZNF367	rs2025151	body height	cis
AL353898.3	rs2149039	allergic rhinitis	cis
DYSF	rs7568069	body height	cis
ATP13A1	rs16996148, rs10401969	low density lipoprotein cholesterol measurement, total cholesterol measurement, triglyceride measurement	cis
FBLL1	rs244899	response to carboplatin	cis
ATP13A3	rs2823286, rs2582532	Crohn's disease, inflammatory bowel disease, rheumatoid arthritis, ulcerative colitis	trans
ATP13A2	rs2284746, rs3738814	body height, FEV-FEC ratio, pulmonary function measurement, FEV-FEC ratio	cis
SSUH2	rs10189629	allergy	trans
ATP13A4	rs16907751	body mass index	trans
RAI1	rs6451493, rs8072100	ulcerative colitis, very long-chain saturated fatty acid measurement	trans
SKA2	rs6503905	myeloperoxidase measurement	cis
LRRIQ3	rs11165924	age at menarche	trans
LRRIQ4	rs12696304, rs6793295, rs12638862, rs1317082	cutaneous melanoma, interstitial lung disease, multiple myeloma, multiple myeloma, monoclonal gammopathy, telomere length	cis
C1orf112	rs1541160	amyotrophic lateral sclerosis	cis
CBWD1	rs10813766	mean platelet volume	cis
MEF2D	rs3790455, rs2274316	migraine disorder	cis
ADAT2	rs1361108, rs2496589	age at menarche, body height, cumulative dose response to bevacizumab, breast carcinoma, chemotherapy-induced hypertension	both
PLEKHO2	rs12595292, rs1719271	low density lipoprotein cholesterol measurement, platelet count	cis
RP11-800A3.7	rs2027760	FEV-FEC ratio	cis
TTBK1	rs10513788	cognition	trans
E2F7	rs188133	self reported educational attainment	trans
E2F5	rs2403083	plasma beta-amyloid 1-40 measurement	cis
E2F3	rs113731670	schizophrenia	trans
E2F1	rs1074683, rs7274811	body height	cis
ZNFX1	rs2798334	P wave duration	trans
AP3B2	rs11638815, rs783540	lipoprotein-associated phospholipase A(2) measurement, schizophrenia	cis
PPP1R13B	rs4144027, rs709400, rs4818225, rs1895518	blood metabolite measurement, body mass index, self reported educational attainment, very long-chain saturated fatty acid measurement	both
ACBD4	rs4986172, rs2291447, rs12946454	body height, economic and social preference, systolic blood pressure	cis
ZDBF2	rs972540	body mass index	cis
RBMS3-AS3	rs9832625	response to radiation, prostate carcinoma	cis
TUSC3	rs4831760	FEV-FEC ratio	cis
RLBP1	rs2238300	body height	cis
PCDHGA10	rs1874124	total cholesterol measurement	trans
RP11-462G12.1	rs2531995	body mass index, obesity	cis
RP11-462G12.2	rs2531995	body mass index, obesity	cis
IZUMO1	rs380743, rs2287921, rs516246, rs838133, rs838145, rs838147, rs281408, rs602662	atopic eczema, psoriasis, bipolar disorder, Crohn's disease, energy intake, eye measurement, homocysteine measurement, inflammatory bowel disease, serum gamma-glutamyl transferase measurement, urinary metabolite measurement, vitamin B12 measurement	cis
RP11-806K15.1	rs12498839	schizophrenia	cis
RP1-179N16.6	rs904251	neuropsychological test	trans
GNG10	rs10980921	age at menarche	cis
GNG11	rs180242	heart rate	cis
TEX14	rs2302189, rs411988, rs6503905, rs9905704, rs412000	dental caries, iron biomarker measurement, ferritin measurement, myeloperoxidase measurement, testicular carcinoma, Testicular Germ Cell Tumor, tooth eruption	cis
LIPA	rs1412444, rs922106	coronary heart disease, response to paclitaxel, response to antineoplastic agent	both
LIPC	rs588136, rs2070895, rs1077835, rs1077834, rs261334, rs261342, rs6083	blood metabolite measurement, high density lipoprotein cholesterol measurement, metabolite measurement, schizophrenia	cis
LIPG	rs2187375, rs7229639, rs7241918, rs7240405, rs4939883, rs10438978, rs7228085	blood metabolite measurement, colorectal cancer, high density lipoprotein cholesterol measurement, lipid measurement, total cholesterol measurement	cis
DFFA	rs17498581	selenium measurement	trans
REV3L	rs7760535, rs6900341, rs240993	metabolite measurement, psoriasis	cis
TMEM229B	rs1077989, rs1555399	glycerophospholipid measurement, blood metabolite measurement, Parkinson's disease, phospholipid measurement	cis
SEC24B	rs9517320	longevity	trans
RNF19A	rs4484658, rs1371867	bone mineral accretion measurement, response to corticosteroid, asthma, heart function measurement	both
HOGA1	rs2297644	metabolite measurement	cis
PYCRL	rs2290416	attention deficit hyperactivity disorder	cis
MRPL43	rs807029	Trypanosoma cruzi seropositivity, ejection fraction measurement	cis
IPP	rs2275426	body mass index	cis
C16orf95	rs1062746	response to reverse transcriptase inhibitor, HIV-1 infection, peripheral neuropathy	cis
C16orf93	rs749671, rs11649653	response to anticoagulant, triglyceride measurement	cis
MRPL44	rs3820928	pulmonary function measurement	trans
TRIP6	rs314313, rs314370, rs12666989	Crohn's disease, inflammatory bowel disease, resting heart rate, ulcerative colitis	cis
TM4SF19	rs6774852	body weight	cis
MRPL48	rs1723838, rs8060598	energy intake, leprosy	both
POM121C	rs236670	energy intake	cis
RILP	rs3842770	type II diabetes mellitus	trans
ZNF697	rs12144094	body height	cis
TGM2	rs523516	serum IgG glycosylation measurement	trans
HDC	rs2453533	chronic kidney disease, serum creatinine measurement	trans
LAMB1	rs4320486	pneumoconiosis, response to silica exposure	cis
ATP7B	rs10121009	Parkinson's disease	trans
MPHOSPH9	rs7980687, rs11830103, rs1790100, rs7296418, rs1727307, rs2851447, rs2102949, rs1727313	body height, infant head circumference, multiple sclerosis, platelet count, schizophrenia, self reported educational attainment, type II diabetes mellitus	cis
NEK7	rs10922162, rs1998598	coagulation factor measurement, Crohn's disease	both
NEK4	rs1108842, rs2590838, rs2535629, rs6765687, rs10865974, rs736408, rs7618915, rs1042779, rs2240919, rs2710323, rs2535633, rs4282054, rs2251219, rs11177, rs4687552, rs2239547, rs2535627, rs12489828, rs13083798	adiponectin measurement, attention deficit hyperactivity disorder, unipolar depression, schizophrenia, autism spectrum disorder, bipolar disorder, bipolar disorder, body height, body mass index, cognition, mood disorder, open-angle glaucoma, osteoarthritis, schizophrenia, schizophrenia, bipolar disorder, schizoaffective disorder, waist-hip ratio, body mass index	cis
NEK5	rs2143963	hydroxy-leucine measurement	trans
RUVBL1	rs2687729, rs2999052, rs10934853	age at menarche, hypospadias, prostate carcinoma	cis
RUVBL2	rs3764618	follicle stimulating hormone measurement	cis
U2AF1	rs6586282, rs2839627	homocysteine measurement, information processing speed, selenium measurement, serum selenium measurement	cis
NEK8	rs7651446	Malignant epithelial tumor of ovary, ovarian carcinoma	trans
GPR160	rs71277158	prostate carcinoma	cis
RP11-196G11.2	rs3925075, rs11865038, rs14235, rs13708, rs10871454, rs749671	IGA glomerulonephritis, Parkinson's disease, psoriasis, response to anticoagulant	cis
CCDC3	rs970548	high density lipoprotein cholesterol measurement, total cholesterol measurement	trans
SHB	rs7873102, rs3747547, rs7857709	brain measurement, dihydroxy docosatrienoic acid measurement, lobe size	both
CCDC6	rs75768999	smoking behavior, 3-hydroxypropylmercapturic acid measurement	cis
SHE	rs61812598, rs4129267, rs2228145, rs11264341	Alzheimers disease, interleukin-6 measurement, Alzheimer's disease biomarker measurement, asthma, C-reactive protein measurement, fibrinogen measurement, interleukin-6 receptor measurement, pulmonary function measurement, rheumatoid arthritis, urate measurement	cis
SHF	rs2453533	chronic kidney disease, serum creatinine measurement	cis
COX7A1	rs17879437	neuritic plaque measurement	cis
PHEX	rs4233356	interstitial lung disease	trans
MGA	rs1105881	self reported educational attainment	cis
MTHFD1	rs1152591, rs1158167, rs10498514	atrial fibrillation, cystatin C measurement, neuropsychological test	both
KIAA0319L	rs2074955, rs2275247	p-tau measurement, systemic lupus erythematosus	both
AC007563.5	rs13015993, rs1861628	thyroid stimulating hormone measurement	cis
RP11-598F7.6	rs499368	blood metabolite measurement	cis
AC004490.1	rs11880992, rs12986413, rs3803915	body height, body mass index, myocardial infarction	cis
NUDCD3	rs7797976, rs2072183, rs41279633, rs10260606	areal bone mineral density, bone mineral content measurement, low density lipoprotein cholesterol measurement, total cholesterol measurement	both
ADSS	rs3003214	dementia, Alzheimer's disease neuropathologic change	cis
IFI27L1	rs7157940, rs1994969	body weight, anthropometry, tooth eruption	both
ADSL	rs12159200	response to drug	cis
SAMD4B	rs562638	physical activity	cis
AS3MT	rs7914558, rs11191580, rs11191454, rs11191560, rs12413409, rs11191548, rs4409766, rs2274351, rs12416687, rs3824755, rs17115100, rs7897654, rs7085104, rs10883832, rs1004467, rs9527, rs7917772	attention deficit hyperactivity disorder, unipolar depression, schizophrenia, autism spectrum disorder, bipolar disorder, body mass index, brain aneurysm, coronary heart disease, diastolic blood pressure, hypertension, inflammatory bowel disease, large artery stroke, coronary heart disease, mean arterial pressure, Parkinson's disease, pulse pressure measurement, schizophrenia, systolic blood pres…	cis
C7orf10	rs1859156, rs17730929, rs4379368	attention deficit hyperactivity disorder, colorectal cancer, migraine disorder	both
TIMMDC1	rs16829840	omega-6 polyunsaturated fatty acid measurement	cis
SLX4	rs758747	body mass index	cis
CTD-2235C13.3	rs10038095	total cholesterol measurement	cis
AZI1	rs9912789, rs9896850, rs2659005, rs2659030, rs9319617, rs2725391, rs906175, rs8073077, rs12939525, rs1048775, rs969413, rs2255166, rs10445407, rs7224668, rs2279913	Frontotemporal dementia, longevity, serum IgG glycosylation measurement	cis
ZNF431	rs2163813	selenium measurement	trans
ZNF346	rs365132, rs244731	age at menopause, urate measurement, underweight body mass index status	cis
ZNF433	rs3745672	multiple sclerosis	cis
ZNF432	rs2288884, rs10411428, rs11666341, rs12460587	response to bronchodilator, asthma	cis
ZNF438	rs793108	rheumatoid arthritis	cis
DLL1	rs1028488	interferon alpha measurement, systemic lupus erythematosus	cis
NUDT17	rs1967017, rs1471633	urate measurement, urate measurement, overweight body mass index status	cis
NUDT19	rs8101881, rs3892630	blood metabolite measurement, mean corpuscular volume, metabolite measurement, urinary metabolite measurement	cis
STX8	rs7200543	glycerophospholipid measurement, blood metabolite measurement	trans
TM6SF2	rs1064395, rs10401193	bipolar disorder, body height	cis
RSRC1	rs2362965	body height	cis
RTCB	rs12530	serum IgG glycosylation measurement	cis
STX2	rs7301826	tissue plasminogen activator measurement	cis
STX4	rs11865038, rs13708	Parkinson's disease, psoriasis	cis
STX6	rs1411478, rs8113308	Progressive supranuclear palsy, survival time, estrogen-receptor positive breast cancer, breast carcinoma, response to endocrine therapy	both
CPN1	rs11599750, rs11597390	body height, liver enzyme measurement, serum alanine aminotransferase measurement	cis
SLC4A11	rs7270101	Chronic Hepatitis C infection	cis
RP11-448G15.3	rs4481233	metabolite measurement	cis
RP11-448G15.1	rs938554, rs16868246, rs4481233, rs7680126, rs6449213	blood metabolite measurement, metabolite measurement, obese body mass index status, urate measurement, urate measurement, overweight body mass index status, urate measurement, underweight body mass index status, uric acid measurement	cis
STAB2	rs4964805	attention deficit hyperactivity disorder	cis
RP11-347E10.1	rs7945071	cognition	cis
TRMT2A	rs1974653	schizophrenia	cis
PRSS16	rs16897515, rs13194053, rs6932590	schizophrenia	cis
ACSF2	rs6504663	visceral adipose tissue measurement	cis
NBPF18P	rs10494270, rs6685187, rs12566232, rs3124314, rs10788817, rs3007711	acylcarnitine measurement, blood metabolite measurement, blood metabolite measurement, hair morphology, serum metabolite measurement, skin conductance level, electrodermal activity measurement	cis
CFHR4	rs10737680, rs1410996, rs1329428, rs4915559	age-related macular degeneration, coagulation factor measurement, wet macular degeneration	cis
ARHGAP42	rs633185	diastolic blood pressure, hypertension, mean arterial pressure, systolic blood pressure	cis
RP11-10N23.5	rs6471393	HIV-1 infection, response to efavirenz, virologic response measurement	cis
PHACTR2	rs364663, rs2073214	age at menarche, magnesium measurement	both
RP11-508M8.1	rs3936060	body mass index	cis
EVC2	rs6474359	A1C measurement	trans
SPTY2D1-AS1	rs10128711	total cholesterol measurement	cis
RP5-1166F10.1	rs239339	urinary metabolite measurement	cis
ZBED3	rs1382879, rs6885099	thyroid stimulating hormone measurement	cis
TNNT3	rs3817198, rs909116	breast carcinoma, dense area measurement, mammographic density measurement	cis
CELSR2	rs646776, rs602633, rs599839, rs6657811, rs12740374, rs7528419, rs629301, rs660240	coronary heart disease, high density lipoprotein cholesterol measurement, large artery stroke, coronary heart disease, lipid measurement, lipoprotein-associated phospholipase A(2) measurement, low density lipoprotein cholesterol measurement, myocardial infarction, progranulin measurement, response to statin, stroke, coronary heart disease, total cholesterol measurement	cis
TCP11	rs9368849, rs13210323, rs6919534, rs2206030	airway responsiveness measurement, chronic obstructive pulmonary disease, body height, FEV-FEC ratio	cis
RP11-69I8.3	rs10499194	rheumatoid arthritis	trans
TBKBP1	rs4794202, rs7206971, rs7209700, rs11651000, rs12950390	Alzheimers disease, low density lipoprotein cholesterol measurement, serum IgG glycosylation measurement, total cholesterol measurement	cis
WFIKKN1	rs763014, rs2017567, rs7204439	body height, lumbar disc degeneration	cis
FEZ1	rs7930295	schizophrenia	cis
FEZ2	rs711245	body height	cis
RP11-328D5.1	rs1967689, rs1318653, rs11578508, rs2745967	age-related macular degeneration, febrile seizures, MMR-related febrile seizures, heart rate, MMR-related febrile seizures, resting heart rate	cis
ACADVL	rs507506, rs5415	adiponectin measurement, birth weight	cis
RAB4B	rs28493229, rs2233152, rs3733829	mucocutaneous lymph node syndrome, smoking behavior	cis
NCR3LG1	rs1330, rs1557765, rs11024102, rs2008905, rs5219, rs5215	body height, body mass index, glaucoma, schizophrenia, social communication impairment, type II diabetes mellitus	cis
SLC22A5	rs270602, rs270601, rs2073643, rs11745587, rs419291, rs272889, rs273914, rs274567, rs7727544, rs2405522, rs11950562, rs272869, rs10058074, rs274546, rs3091338, rs6596075, rs2188962, rs12521868, rs17622378, rs1016988, rs2522056, rs2106854, rs20541, rs56399423, rs274557, rs2070729, rs657075, rs7731390	acylcarnitine measurement, blood metabolite measurement, asthma, blood metabolite measurement, body height, Crohn's disease, fibrinogen measurement, Hodgkins lymphoma, inflammatory bowel disease, metabolite measurement, omega-6 polyunsaturated fatty acid measurement, platelet count, psoriasis, rheumatoid arthritis, serum IgG glycosylation measurement, ulcerative colitis	cis
CHN2	rs11979158, rs10275663, rs245880	central nervous system cancer, diastolic blood pressure, cigarettes per day measurement, response to anticoagulant	both
PKDCC	rs7584262	bone density	cis
IL27	rs7359397, rs2650492, rs26528, rs4788084	body mass index, Crohn's disease, inflammatory bowel disease, type I diabetes mellitus, type I diabetes mellitus, autoantibody measurement, ulcerative colitis	cis
CAV2	rs10258482, rs12530845, rs4236601, rs7802124, rs9920	intraocular pressure measurement, mean corpuscular hemoglobin, open-angle glaucoma, PR interval, Trypanosoma cruzi seropositivity, QT interval	both
CAV1	rs10258482, rs4236601, rs9920	intraocular pressure measurement, open-angle glaucoma, QT interval	cis
TSC1	rs1076160	psoriasis	cis
IL12RB1	rs7025162	alkaline phosphatase measurement	trans
IL12RB2	rs3790567, rs1343151	biliary liver cirrhosis, Crohn's disease	cis
RP3-337O18.9	rs4810479, rs7679	coronary artery calcification, high density lipoprotein cholesterol measurement, triglyceride measurement	cis
RP11-326I11.4	rs2716816	breast size, breast carcinoma	trans
LRRC38	rs1480597	Parkinson's disease	trans
AHRR	rs7726839	high density lipoprotein cholesterol measurement	cis
AC009228.1	rs1530016, rs35832626, rs60490158, rs11680810	body mass index, sitting height ratio	cis
ADCY4	rs1950500, rs4280164	body height, language impairment	cis
ADCY5	rs2124499	body mass index	cis
ADCY7	rs16948876	leprosy	cis
AC027601.1	rs9319617, rs2725391, rs8073077, rs12939525, rs1048775, rs969413, rs2279913	Frontotemporal dementia, serum IgG glycosylation measurement	cis
ADCY3	rs11895026, rs4665736, rs6733301, rs13428823, rs10182181, rs713587, rs11676272, rs1530016, rs7586879, rs713586, rs2033654, rs6545814, rs10205487, rs13407913, rs6545800, rs1172294, rs141216273, rs2165738, rs478222	body height, body mass index, carotid plaque build, Crohn's disease, height-adjusted body mass index, inflammatory bowel disease, obesity, puberty, height growth measurement, schizophrenia, type I diabetes mellitus, ulcerative colitis	both
KIF24	rs216345	bipolar disorder	cis
SECTM1	rs9303029, rs3751913	insulin like growth factor measurement, neoplasm of mature B-cells	cis
RBBP5	rs1668873, rs16937	mean platelet volume, schizophrenia	cis
JKAMP	rs111803315	schizophrenia	cis
RAB43	rs16933829	HIV-1 infection, response to efavirenz, virologic response measurement, HIV-1 infection, virologic response measurement, response to abacavir	trans
NUCKS1	rs951366, rs823094, rs4077468, rs823156, rs823114, rs823118, rs947211, rs1775148, rs6679073, rs1775154, rs74546197	age at menarche, body height, Cystic fibrosis, type II diabetes mellitus, Parkinson's disease, prostate carcinoma, prostate specific antigen measurement, QT interval, unipolar depression, response to selective serotonin reuptake inhibitor	cis
AC064852.5	rs6704768	schizophrenia	cis
NR3C1	rs153750, rs3776331	body height, uric acid measurement	both
FAM208A	rs4681767, rs9835332, rs6773931, rs6445797, rs12485738	attention deficit hyperactivity disorder, attention function measurement, body height, gastritis, mean platelet volume	cis
DDI2	rs2901964	response to radiation, prostate carcinoma, erectile dysfunction	cis
DCLK1	rs9594738, rs8001611, rs9533090, rs2062305, rs17689882	bone density, Crohn's disease, intra cranial volume	trans
AC073094.4	rs10277115, rs10275044	renal system measurement, renal system measurement, blood urea nitrogen measurement	cis
PTPLAD2	rs7867456	axial length measurement	cis
SKAP1	rs6504108, rs8176749, rs9303542, rs6504340, rs2084881, rs112208829, rs8176743	body mass index, cancer biomarker measurement, coagulation factor measurement, Malignant epithelial tumor of ovary, odontogenesis, ovarian carcinoma, smoking behavior, 3-hydroxy-1-methylpropylmercapturic acid measurement, urinary metabolite measurement, von Willebrand factor measurement	both
C12orf4	rs888468	response to cytosine arabinoside	cis
LRRC36	rs1805007	freckles, skin pigmentation, skin sensitivity to sun, sunburn	trans
SPATA2	rs7352944, rs2235617, rs495337	psoriasis	cis
XRCC1	rs12611088	plasma beta-amyloid 1-42 measurement	cis
XRCC3	rs4144027, rs709400	blood metabolite measurement, body mass index	cis
HOXB-AS1	rs9303542, rs9299, rs6504340	Malignant epithelial tumor of ovary, obesity, odontogenesis, ovarian carcinoma	cis
XRCC4	rs2176040, rs6452524, rs6887846	body mass index, hypertension	both
PDLIM1	rs11599218	schizophrenia	trans
SMURF1	rs7792939	body weight, anthropometry	cis
CLEC7A	rs35412	skin pigmentation	trans
MEIS2	rs3110496	body height	trans
MEIS1	rs11897119, rs3891585, rs10865355	PR interval	cis
AC006547.14	rs1974653	schizophrenia	cis
NARF	rs4362, rs9303029, rs3751913	blood metabolite measurement, insulin like growth factor measurement, neoplasm of mature B-cells	both
AC006547.13	rs1974653	schizophrenia	cis
CTLA4	rs1024161, rs231779, rs3087243	alopecia areata, Graves disease, hypothyroidism, rheumatoid arthritis, type I diabetes mellitus, type I diabetes mellitus, autoantibody measurement	cis
TFR2	rs7385804, rs2075672, rs2075671, rs7786877	erythrocyte count, hematocrit, iron biomarker measurement, serum iron measurement, iron biomarker measurement, transferrin saturation measurement, mean corpuscular volume, serum iron measurement	cis
RP1-151B14.9	rs13053175	longevity	cis
RP1-151B14.6	rs229526, rs13053175, rs2160908	hypothyroidism, longevity, parasitemia measurement, Trypanosoma cruzi seropositivity	cis
MIER2	rs6510725	non-small cell lung carcinoma	cis
RALGPS1	rs1440581, rs2315504, rs174547, rs174546, rs11790388	blood metabolite measurement, body height, comprehensive strength index, muscle measurement, glycerophospholipid measurement, blood metabolite measurement, metabolite measurement, schizophrenia, sphingolipid measurement, blood metabolite measurement	both
RSL1D1	rs10852344	age at menopause	cis
RP11-297B17.3	rs3824344	intelligence	cis
PAPD4	rs6859704	serum IgG glycosylation measurement	cis
AC012146.7	rs1000940	body mass index	cis
RP11-770E5.1	rs7011507	inflammatory bowel disease	cis
CAAP1	rs10967586, rs7045881, rs1577330	schizophrenia, serum IgG glycosylation measurement	cis
TOLLIP	rs5743890	idiopathic pulmonary fibrosis	cis
RP11-44F21.5	rs1426063	QT interval	cis
CD276	rs8038465	serum gamma-glutamyl transferase measurement	cis
MRPS22	rs9825379	body height	trans
RP11-44F21.2	rs1426063	QT interval	cis
MRPS21	rs12403795	illegal drug consumption	cis
KIAA1191	rs9548119	self rated health	trans
PPP2R5D	rs9296404	homocysteine measurement	cis
PPP2R5E	rs7144584, rs6435862	FEV-FEC ratio, neuroblastoma	both
PPP2R5A	rs6540731	intelligence	cis
PPP2R5C	rs9478638, rs4904670	electroencephalogram measurement, beta wave measurement, longevity	trans
RP11-62H7.2	rs330071, rs1045529, rs9987353, rs367543, rs12541491	acne, pathological myopia, recombination measurement, schizophrenia	both
AQP4-AS1	rs527616	breast carcinoma	cis
VMP1	rs9527	urinary arsenic measurement	trans
AC093063.2	rs8103033	urinary nitrogen measurement	cis
SVIL	rs2986961	migraine disorder	cis
DGCR6	rs1210638	unipolar depression, response to selective serotonin reuptake inhibitor	cis
RP11-347I19.8	rs830124	metabolite measurement	cis
OPTN	rs1561570	osteitis deformans	cis
JMJD6	rs3744061	eye measurement	cis
BHMT	rs17823642, rs7700970, rs10944, rs248381, rs558133, rs567754, rs506500	insulin sensitivity measurement, selenium measurement, serum selenium measurement	cis
JMJD4	rs1390401, rs6696239	body height	cis
JMJD8	rs1981483, rs7204439	lumbar disc degeneration	cis
CD58	rs2300747, rs1335532, rs12025416	multiple sclerosis	cis
FTO	rs4575545	thyroid stimulating hormone measurement	trans
CGREF1	rs780094, rs3736594	body height, body mass index, fasting blood glucose measurement, body mass index, fasting blood insulin measurement, Crohn's disease, fasting blood insulin measurement, HOMA-IR, HOMA-IR, fasting blood insulin measurement, low density lipoprotein cholesterol measurement, metabolic syndrome, metabolite measurement, phospholipid measurement, triglyceride measurement, urate measurement	cis
CCDC39	rs8177240, rs6800435, rs2054399	iron biomarker measurement, transferrin measurement, schizophrenia, schizophrenia, bipolar disorder	trans
CCDC36	rs7617480	age at menarche	cis
TNK1	rs507506	adiponectin measurement	cis
SLFN12	rs4273077	multiple myeloma	trans
FOXD1	rs10061469	inflammatory bowel disease	cis
LL22NC03-86G7.1	rs412050	attention deficit hyperactivity disorder	cis
CAPN15	rs2266928	mean corpuscular hemoglobin concentration	cis
CAPN14	rs12613372	type II diabetes mellitus	cis
CAPN12	rs11083475	heart rate	cis
CAPN11	rs35131064	Chagas cardiomyopathy, Trypanosoma cruzi seropositivity	cis
CAPN10	rs4675874, rs4676406	blood metabolite measurement, ulcerative colitis	cis
SLC35D1	rs2024825	leprosy	cis
HS3ST4	rs6753739, rs6500818, rs11646917	body height, Dengue Hemorrhagic Fever, optic cup area measurement	trans
HS3ST1	rs4916646, rs7671189	exploratory eye movement measurement, folic acid measurement	cis
CYFIP2	rs58873874, rs77372450, rs563519, rs11740562	bipolar disorder, body mass index, heart failure, mental or behavioural disorder	both
CLCNKA	rs9442235	neuropsychological test	cis
SMOC2	rs13208776	Vitiligo	cis
THUMPD2	rs2540226	personality trait	cis
RP11-140K17.3	rs205262	body mass index	cis
PXDNL	rs17638544	bone density	trans
LHPP	rs3740540, rs2629540, rs2459210	body height, cocaine dependence, protein S measurement, hematological measurement	cis
UVRAG	rs17014760, rs4713103	cerebral amyloid angiopathy, phospholipid measurement	trans
MLLT3	rs138880	schizophrenia	trans
SYNJ1	rs2154427, rs3793947	bilirubin measurement, Parkinson's disease	both
GLT8D1	rs10865974	bipolar disorder	cis
RP5-896L10.1	rs11209026	ankylosing spondylitis, Crohn's disease, inflammatory bowel disease, psoriasis, ulcerative colitis	trans
KERA	rs10777288, rs4494364	FEV-FEC ratio, systolic blood pressure, alcohol drinking	cis
ZNHIT6	rs10493773	urate measurement, overweight body mass index status	cis
GTPBP4	rs12762955	response to candesartan, hypertension	cis
NFATC2IP	rs7359397, rs3888190, rs7498665, rs8049439	body mass index, body weight, inflammatory bowel disease, obesity, self reported educational attainment	cis
RP1-79C4.4	rs659580	response to candesartan, hypertension	cis
PCDHA1	rs13168670	schizophrenia	cis
PCDHA5	rs13168670	schizophrenia	cis
C8orf37	rs55821258	smoking behavior, 3-hydroxy-1-methylpropylmercapturic acid measurement	cis
BCL2	rs899967	cardiac troponin T measurement	cis
TMEM89	rs9868809	Crohn's disease, inflammatory bowel disease, ulcerative colitis	cis
PLK1	rs420259	bipolar disorder	cis
CCDC167	rs1757171, rs904251	neuropsychological test	cis
PARP11	rs2058350	neuropsychological test	cis
CLMN	rs115102486, rs8014194	Alzheimers disease, response to statin	cis
LRFN2	rs2494938, rs2073016, rs6917512	lung carcinoma, lung carcinoma, squamous cell carcinoma, gastric carcinoma, progression free survival, metastatic colorectal cancer, response to cetuximab, response to CAPOX-B, schizophrenia, squamous cell carcinoma	cis
LRFN5	rs1950832, rs72634030	obese body mass index status, urate measurement, rheumatoid arthritis	both
LYRM4	rs17622252, rs2224391	bipolar disorder, body height	both
NKX2-3	rs11190140, rs4409764, rs10748781	Crohn's disease, inflammatory bowel disease, ulcerative colitis	cis
LYRM9	rs3751972	nitric oxide exhalation measurement	cis
NKX2-5	rs6882776	heart rate	cis
SEMA7A	rs2470893, rs8036030	coffee consumption, pulmonary function measurement	cis
ZP3	rs6465122	Parkinson's disease, Lewy body measurement	cis
KIAA0391	rs12436663, rs2899832, rs1077989, rs12884468, rs11156875	FEV change measurement, response to zileuton, asthma, glycerophospholipid measurement, blood metabolite measurement, phospholipid measurement, psoriasis, schizophrenia	both
AC012074.2	rs141216273	schizophrenia	cis
DCLK2	rs11931074	Parkinson's disease	trans
RP11-569G13.2	rs10819861	QT interval	cis
OASL	rs1801085, rs7957197	hypospadias, type II diabetes mellitus	both
CSNK1G3	rs4530754	low density lipoprotein cholesterol measurement, total cholesterol measurement	cis
CSNK1G1	rs4321325, rs10857712, rs9783698	protein C measurement, rheumatoid arthritis, urinary metabolite measurement	trans
RP11-370B11.3	rs9695226	schizophrenia	cis
ANKK1	rs1079596, rs2734839	atrial natriuretic factor measurement, information processing speed	cis
SERPINB2	rs61743561	transforming growth factor beta measurement	trans
SERPINB5	rs2032224	chemotherapy-induced alopecia, response to antimicrotubule agent	cis
SERPINB6	rs12538407	body height	trans
FAM76B	rs13241538	waist-hip ratio, body mass index	trans
PCGF3	rs4234853	protein S measurement, hematological measurement	cis
PCGF2	rs1043515, rs236918	body height, soluble transferrin receptor measurement, iron biomarker measurement	both
PCGF5	rs10759944	thyroid stimulating hormone measurement	trans
C6orf62	rs12216125	iron biomarker measurement	trans
NFS1	rs224333, rs143384, rs2425163, rs11627546	body height, mean corpuscular volume, waist-hip ratio, body mass index	both
ROBO1	rs17724172, rs455804, rs16924016	cardiac troponin T measurement, hepatocellular carcinoma, language impairment	trans
EXD3	rs28417902	testosterone measurement	cis
C22orf43	rs2186369	serum IgG glycosylation measurement	cis
ELP6	rs11236809, rs17784882	atopic eczema, QT interval	both
ELP5	rs507506, rs5415	adiponectin measurement, birth weight	cis
ELP2	rs1050631	squamous cell carcinoma, esophageal carcinoma	cis
POLB	rs2020921, rs3136739	tissue plasminogen activator measurement	cis
SIGLECL1	rs3865444, rs1878047	Alzheimers disease, body mass index	cis
SPRYD4	rs2657879, rs2657880, rs2638315	blood metabolite measurement, blood metabolite measurement, amino acid measurement, coronary artery calcification, metabolite measurement	cis
KLHDC2	rs1950500	body height	trans
RNASET2	rs2149085, rs415890, rs1819333, rs9457247, rs2301436, rs9355610, rs444210, rs1854853, rs3093023, rs62436827, rs2236313	Crohn's disease, Graves disease, inflammatory bowel disease, rheumatoid arthritis, triglyceride measurement, Vitiligo	cis
ZBTB38	rs6440003, rs1991431, rs6763931, rs724016, rs6776003, rs9857275	body height, Crohn's disease, infant body height, mean corpuscular volume, prion disease, prostate carcinoma, pulmonary function measurement, forced expiratory volume, asthma	cis
INADL	rs2481665, rs12027135	body mass index, low density lipoprotein cholesterol measurement, total cholesterol measurement	both
RP11-500B12.1	rs1928295, rs5030717	body mass index, omega-6 polyunsaturated fatty acid measurement	cis
TMEM9B	rs3812762	hypospadias	cis
C1orf132	rs1318653, rs7523273	febrile seizures, MMR-related febrile seizures, MMR-related febrile seizures, schizophrenia	cis
ZBTB34	rs4678680	hepatocellular carcinoma	trans
C8orf22	rs10504073	blood metabolite measurement	cis
RP11-470E16.1	rs12402265	cervical artery dissection	cis
TMEM98	rs12119179	psoriasis	trans
TMEM99	rs2315504	body height	cis
SPATA17	rs12120588	urate measurement, overweight body mass index status	cis
RP11-244F12.3	rs2652834, rs17828380	high density lipoprotein cholesterol measurement, social communication impairment	cis
TMEM91	rs4803468, rs17318596	body height	cis
EPHA1-AS1	rs11771145, rs75045569, rs11767557	Alzheimers disease	cis
TMEM97	rs9310732	schizophrenia	trans
TRIM46	rs760077	gastric carcinoma	cis
TRIM47	rs3744028, rs1055129	brain measurement	cis
GBAS	rs4947534, rs4948102	blood metabolite measurement, blood metabolite measurement, amino acid measurement, homocysteine measurement	cis
TRIM40	rs2844775	aggressive behavior	cis
IVD	rs9635324, rs2034650, rs10518693	blood metabolite measurement, interstitial lung disease, metabolite measurement	cis
VCP	rs10121009	Parkinson's disease	cis
PEX3	rs2496589	cumulative dose response to bevacizumab, breast carcinoma, chemotherapy-induced hypertension	cis
PEX5	rs7973719	serum IgG glycosylation measurement	cis
PEX6	rs1129187, rs6927188, rs9296404, rs9394931	Alzheimers disease, diabetic nephropathy, homocysteine measurement, omega-6 polyunsaturated fatty acid measurement	cis
IVL	rs34599045	parasitemia measurement, Trypanosoma cruzi seropositivity	cis
NRD1	rs1278769, rs846111	interstitial lung disease, QT interval	trans
ERMN	rs4544377	rheumatoid arthritis	trans
ACE	rs4343, rs4968782, rs4362, rs4351, rs4329	angiotensin converting enzyme activity measurement, angiotensin-converting enzyme measurement, Alzheimers disease, Alzheimer's disease biomarker measurement, blood metabolite measurement, metabolite measurement, serum metabolite measurement	cis
VIM-AS1	rs10904908	total cholesterol measurement	cis
NEB	rs74338693	schizophrenia	trans
RP11-365O16.6	rs11824032	intraocular pressure measurement	trans
ATP5H	rs11077773	information processing speed	cis
ATP5O	rs9305556	psoriasis	cis
HFE	rs1799945, rs198846, rs198811, rs6918586	diastolic blood pressure, hemoglobin measurement, hypertension, mean arterial pressure, mean corpuscular volume, narcolepsy with cataplexy, schizophrenia, serum iron measurement, systolic blood pressure	cis
GPR146	rs10256972, rs1997243	longevity, total cholesterol measurement	cis
MPZL2	rs17122021	pain	cis
KATNBL1	rs875971	aortic root size	trans
HLA-L	rs4248154	Graves disease	cis
HLA-C	rs9264942, rs2523607, rs130067	Crohn's disease, diffuse large B-cell lymphoma, HIV-1 infection, prostate carcinoma	cis
AP000295.10	rs2834188	narcolepsy with cataplexy	cis
TRAK1	rs2579330	QT interval	trans
DAGLA	rs174548, rs174545, rs174538, rs174550, rs174578, rs174556, rs174549, rs174547, rs174537, rs4246215, rs174535, rs174576, rs1535, rs174546, rs174555, rs174536, rs174529, rs174577, rs174551, rs1692120, rs198426, rs174583, rs2078267	albumin globulin ratio measurement, arachidonic acid measurement, fatty acid measurement, blood metabolite measurement, comprehensive strength index, muscle measurement, Crohn's disease, fatty acid measurement, docosapentaenoic acid measurement, fatty acid measurement, linoleic acid measurement, fatty acid measurement, linolenic acid measurement, fatty acid measurement, oleic acid measurement, gl…	both
DAGLB	rs702485	high density lipoprotein cholesterol measurement	cis
PFDN5	rs2016266, rs10876432	bone density	cis
MTHFR	rs17375901, rs198389, rs1801133, rs12134663, rs17367504, rs1023252	atrial fibrillation, BNP measurement, homocysteine measurement, mean arterial pressure, NT-proBNP measurement, systolic blood pressure	cis
MTHFS	rs166870	disease free survival, breast carcinoma	cis
DTNB	rs7561273, rs6482992	C-reactive protein measurement, Parkinson's disease	trans
DTNA	rs8090196	economic and social preference	trans
ACHE	rs314313, rs13245899, rs6976053, rs314370, rs12666989	Crohn's disease, heart rate, inflammatory bowel disease, plasminogen activator inhibitor 1 measurement, resting heart rate, ulcerative colitis	cis
SLC7A1	rs9314986	Biliary atresia	cis
WSCD1	rs7215990, rs76904798	age at menarche, Parkinson's disease	both
U91328.2	rs6910741	mean arterial pressure	cis
RIN3	rs10498633, rs754388, rs11085824, rs10498635	Alzheimers disease, bone density, chronic obstructive pulmonary disease, emphysema pattern measurement, mean corpuscular hemoglobin, osteitis deformans	both
RIN2	rs4814920	bipolar disorder, body mass index	cis
MET	rs9546711, rs38855	coronary heart disease, triglyceride measurement	both
WWOX	rs10454142, rs270421	sex hormone globulin binding measurement, thyroid stimulating hormone measurement	both
LACTBL1	rs1738475	body height	cis
CTB-178M22.2	rs2161300	schizophrenia	cis
RPS13	rs16933829	HIV-1 infection, response to efavirenz, virologic response measurement, HIV-1 infection, virologic response measurement, response to abacavir	cis
LNX1-AS1	rs6820391	cervical artery dissection	cis
RPS14	rs13177918	visceral:subcutaneous adipose tissue ratio	cis
RIPK1	rs2272990	Child Behaviour Checklist assessment	cis
LATS2	rs4770049	body mass index	cis
LATS1	rs34707540	response to anticoagulant	trans
DDOST	rs4654903	ulcerative colitis	cis
PUSL1	rs12103	Crohn's disease, inflammatory bowel disease, ulcerative colitis	cis
SRCIN1	rs11263763	prostate carcinoma	cis
FEZF1	rs7779018	schizophrenia	cis
C7orf73	rs4294134	osteitis deformans	cis
C7orf72	rs12718244	Crohn's disease, inflammatory bowel disease, ulcerative colitis	cis
SVEP1	rs10759243, rs1570582	breast carcinoma, Lewy body dementia, Lewy body dementia measurement	trans
ZNF415	rs9304742	psoriasis	cis
ZNF410	rs1316453	allergy	trans
LOXL1-AS1	rs4337252, rs750460, rs3825942	body height, exfoliation syndrome	cis
RP11-770G2.4	rs479844, rs642803	atopic eczema, urate measurement	cis
GGT1	rs4820599, rs5751901, rs5751902	liver enzyme measurement, serum gamma-glutamyl transferase measurement, serum gamma-glutamyl transferase measurement	cis
GGT7	rs867186, rs6120849	protein C measurement	cis
RP11-770G2.2	rs478304, rs4014195, rs642803	acne, chronic kidney disease, serum creatinine measurement, urate measurement	cis
FBF1	rs3744028, rs1055129	brain measurement	cis
RP4-739H11.3	rs4660456	platelet count	cis
RASA1	rs20541	Hodgkins lymphoma	trans
RASA3	rs2176598, rs9604529, rs3812831	body mass index, rheumatoid arthritis, response to drug, schizophrenia	both
ACTN3	rs113835537, rs2242663, rs10896135, rs7112925	airway imaging measurement, bipolar disorder, body height	cis
ACTN1	rs434943, rs2268983	fibrinogen measurement, smoking behavior	cis
PTPRR	rs7969151, rs4760636	suntan, urate measurement	trans
ACTN4	rs12220777, rs11083475	chronic obstructive pulmonary disease, surfactant protein D measurement, heart rate	both
CLP1	rs948562	lymphoma	cis
PTPRG	rs9320841, rs2120019	resting heart rate, serum zinc measurement	trans
HAUS6	rs3829251	vitamin D measurement	trans
PTPRD	rs16892766	colorectal cancer	trans
CTD-2651B20.5	rs2453533	chronic kidney disease, serum creatinine measurement	cis
CTD-2651B20.4	rs2453533, rs2467853	chronic kidney disease, serum creatinine measurement, renal system measurement	cis
PTPRM	rs643507, rs2542151	body mass index, Crohn's disease	trans
RP11-1008C21.1	rs1077989	glycerophospholipid measurement, blood metabolite measurement, phospholipid measurement	trans
CTD-2651B20.1	rs17536527	glomerular filtration rate	cis
PTPRJ	rs10838801, rs1681630, rs10838798	body height	cis
CTD-2651B20.3	rs2453533	chronic kidney disease, serum creatinine measurement	cis
DTWD1	rs8039808, rs10519227, rs4338740	response to citalopram, antidepressant-induced dizziness, response to buspirone, response to antidepressant, thyroid stimulating hormone measurement, thyroid volume	cis
AC004840.9	rs6952809	multiple sclerosis	cis
PHYHIPL	rs4948317	colorectal cancer	cis
ARHGAP19-SLIT1	rs4409766	diastolic blood pressure, hypertension, systolic blood pressure	trans
RPA3-AS1	rs7809234, rs4846923, rs1411478	blood metabolite measurement, high density lipoprotein cholesterol measurement, Progressive supranuclear palsy	trans
CPE	rs6845999	body height	trans
MIR4269	rs10200850	coronary artery bypass, myocardial infarction	cis
CPQ	rs1447276, rs3763558	body composition measurement, DNA methylation	both
FTSJ3	rs4343, rs2070776, rs7209435, rs7223966, rs4329	angiotensin converting enzyme activity measurement, blood metabolite measurement, body height, body mass index, metabolite measurement, serum metabolite measurement	cis
CASS4	rs7274581	Alzheimers disease	cis
MMP17	rs6598163	migraine disorder	cis
AQPEP	rs1366200	Astigmatism	cis
N6AMT1	rs2832077	neuropsychological test	cis
DMPK	rs8111071	sudden cardiac arrest	cis
RP11-210M15.2	rs6010044	fibrinogen measurement	trans
DOC2A	rs4787491, rs12691307	body mass index, schizophrenia	cis
RP11-126O1.2	rs12456021	multiple sclerosis	cis
DOC2B	rs7217319	AIDS	cis
PWRN1	rs35600665, rs11858159	diastolic blood pressure, platelet reactivity measurement, thrombus formation measurement	cis
F2	rs7932354, rs3136441	bone density, high density lipoprotein cholesterol measurement	cis
UBXN4	rs4988235, rs6430585, rs75575209, rs28453840	body mass index, Keratoconus, schizophrenia, total cholesterol measurement	both
ABLIM1	rs17074636	gout	trans
ABLIM3	rs1109114, rs11167764	body mass index, Crohn's disease	both
ABLIM2	rs4337252, rs3734266	body height, systemic lupus erythematosus	trans
LMTK2	rs6465657	prostate carcinoma	cis
LINC00634	rs5758511, rs134871	birth weight, body mass index	cis
LINC00638	rs2841277, rs2028414, rs2841233	rheumatoid arthritis, serum IgG glycosylation measurement	cis
HMGN4	rs13194053, rs1056667	schizophrenia, self reported educational attainment	cis
HMGN3	rs6568401	tooth eruption	trans
HMGN1	rs2836974	cognition	cis
MX2	rs45430	melanoma	cis
RAB6B	rs1867503, rs1867504, rs2718812, rs1830084, rs8177240, rs8177179, rs8177253	autism spectrum disorder, iron biomarker measurement, iron biomarker measurement, serum iron measurement, iron biomarker measurement, transferrin measurement, iron biomarker measurement, transferrin saturation measurement, total iron binding capacity	cis
MX1	rs4680, rs459482	blood metabolite measurement, serum IgG glycosylation measurement	both
AC034228.3	rs758324, rs10464059	Alzheimers disease, Parkinson's disease	both
AC034228.7	rs6890695, rs758324, rs476428, rs6867265, rs2188962, rs56399423, rs959573, rs657075	Alzheimers disease, attention deficit hyperactivity disorder, unipolar depression, schizophrenia, autism spectrum disorder, bipolar disorder, Crohn's disease, inflammatory bowel disease, Parkinson's disease, rheumatoid arthritis	both
CHL1	rs9841287	body mass index, fasting blood insulin measurement	cis
CRIPT	rs17818399	body height	cis
RP11-154J22.1	rs11637235, rs964611	adiponectin measurement, pyroglutamine measurement	cis
IFIT3	rs11185790	insulin measurement	cis
RP11-15E18.1	rs12000445	response to platinum based chemotherapy, non-small cell lung carcinoma	trans
EFTUD2	rs2289681, rs1007190, rs962888	cognition, DNA methylation, white matter hyperintensity measurement	cis
SLC39A14	rs7828089	word list delayed recall measurement, memory performance, paragraph delayed recall measurement	cis
MAP1LC3A	rs910873	melanoma	cis
FAM66A	rs804280	pathological myopia	cis
RP11-554D15.3	rs72960926	MHPG measurement	cis
RP11-723O4.2	rs9810890	dental caries	cis
TMEM8A	rs11866815, rs9921222, rs2858942	body mass index, bone density, hemoglobin measurement, mean corpuscular hemoglobin	cis
RP11-191G24.1	rs2131925	total cholesterol measurement	trans
ERLIN2	rs7141420	body mass index	trans
APITD1	rs636291	prostate carcinoma	cis
WDR37	rs10794720	chronic kidney disease, serum creatinine measurement	cis
WDR36	rs1438673, rs1837253, rs2416257, rs3806933, rs3806932, rs17132883, rs1370967, rs1898671	allergy, asthma, eosinophil count, eosinophilic esophagitis, periodontitis, seasonal allergic rhinitis, seasonal allergic rhinitis, asthma	cis
WDR33	rs10185424	Crohn's disease, ulcerative colitis	trans
IL15RA	rs2025345, rs12251307	allergy, type I diabetes mellitus	cis
ABHD17C	rs12148329	response to vaccine	cis
MIA3	rs17465637, rs3002142	coronary heart disease, LDL peak particle diameter measurement, total fat intake measurement, myocardial infarction	cis
GIGYF2	rs334809	phospholipid measurement	trans
PAG1	rs5003154	bladder carcinoma	cis
TLE1	rs2777777	visceral adipose tissue measurement, body mass index	cis
NBPF3	rs1976403, rs1780324, rs1697421, rs10799701, rs213032, rs4654748, rs12118362	alkaline phosphatase measurement, alkaline phosphatase measurement, liver enzyme measurement, blood metabolite measurement, metabolite measurement, phosphorus measurement, sleep measurement, vitamin B6 measurement	cis
NAPEPLD	rs17135875	diastolic blood pressure, response to cold pressor test, mean arterial pressure, response to cold pressor test, systolic blood pressure, response to cold pressor test	cis
TLE4	rs12402265	cervical artery dissection	trans
LINC00856	rs210142	chronic lymphocytic leukemia	trans
IQCH-AS1	rs7359257, rs8032675, rs4776970, rs4924410, rs997295, rs1719271	age at menarche, body mass index, Ewing sarcoma, motion sickness, platelet count	both
RP11-420A6.2	rs72634030	rheumatoid arthritis	cis
PKLR	rs760077, rs4072037	gastric carcinoma, magnesium measurement	cis
AC104695.3	rs925255	Crohn's disease, inflammatory bowel disease	cis
TFPT	rs254262	body composition measurement	cis
TM9SF4	rs4243971, rs6142618	Crohn's disease, inflammatory bowel disease	cis
TM9SF3	rs10786284, rs1934951	attention deficit hyperactivity disorder, osteonecrosis	both
TFPI	rs7586970, rs4140885	coronary heart disease, heart rate	cis
P2RY11	rs1551570	narcolepsy with cataplexy	cis
C10orf11	rs11001819, rs6074578, rs2637266	forced expiratory volume, Hirschsprung disease, pulmonary function measurement, FEV-FEC ratio, pulmonary function measurement, forced expiratory volume	both
RP11-478K15.6	rs9595066	schizophrenia	cis
NAT8	rs10206899, rs13538	blood metabolite measurement, chronic kidney disease, serum creatinine measurement, glomerular filtration rate, hydroxy-leucine measurement, serum creatinine measurement, serum metabolite measurement	cis
SPATS2L	rs295140, rs1367858	QT interval, schizophrenia	cis
AC022498.1	rs16863064	schizophrenia	cis
RP11-10A7.1	rs12421382	schizophrenia	cis
TFP1	rs1867503, rs1867504, rs2718812, rs1830084, rs8177240, rs8177179, rs8177253, rs138570705	autism spectrum disorder, iron biomarker measurement, iron biomarker measurement, serum iron measurement, iron biomarker measurement, transferrin measurement, iron biomarker measurement, transferrin saturation measurement, total iron binding capacity, triglyceride measurement	both
FAIM2	rs7138803	age at menarche, body mass index, obesity	cis
FAIM3	rs8029989	psychosis	trans
MEPCE	rs7808970	QT interval	cis
RP11-368I7.4	rs12443954, rs258324	attention deficit hyperactivity disorder, unipolar depression, schizophrenia, autism spectrum disorder, bipolar disorder, body height	cis
CCBL2	rs7551732, rs6699417, rs12145922	body height, serum gamma-glutamyl transferase measurement	cis
COX5A	rs936229	response to carboplatin, response to antineoplastic agent	cis
TMEM258	rs174548, rs174601, rs174545, rs174538, rs174535, rs174550, rs174578, rs174556, rs968567, rs174547, rs174537, rs174549, rs102275, rs174541, rs4246215, rs174576, rs1535, rs174546, rs174555, rs174536, rs174529, rs174577, rs174551, rs174574, rs174448, rs174583, rs1000778, rs174554	albumin globulin ratio measurement, alkaline phosphatase measurement, arachidonic acid measurement, fatty acid measurement, blood metabolite measurement, body height, body mass index, fasting blood glucose measurement, colorectal cancer, comprehensive strength index, muscle measurement, coronary artery calcification, Crohn's disease, fasting blood glucose measurement, fatty acid measurement, fatt…	cis
TMEM254	rs12220777	chronic obstructive pulmonary disease, surfactant protein D measurement	cis
KIAA2026	rs7826906	gastritis	trans
CPSF6	rs11191865	interstitial lung disease	trans
CPSF4	rs12533251, rs1122608	blood metabolite measurement, coronary heart disease, large artery stroke, coronary heart disease, myocardial infarction, stroke, coronary heart disease	both
RP11-125D12.1	rs1544167	lipoprotein A measurement	cis
ELOVL7	rs171748	schizophrenia	cis
SIPA1L1	rs17767392	Mitral valve prolapse	cis
TTLL5	rs724743, rs2275215, rs1005224, rs140522	body height, body mass index, large artery stroke, mean corpuscular volume, multiple sclerosis	both
TTLL4	rs2303565, rs10187066, rs611203, rs1541777, rs492400, rs12318506	amyotrophic lateral sclerosis, body height, body mass index, coronary artery calcification	both
TTLL6	rs318095, rs9674544, rs7219021	body height, odontogenesis, schizophrenia, bipolar disorder	cis
LTBP3	rs600231, rs1346	bone density, optic cup area measurement, optic disc size measurement	cis
ARIH2	rs7617480, rs10466829	age at menarche, multiple sclerosis	both
LTBP1	rs1260326, rs513349	blood metabolite measurement, chronic kidney disease, serum creatinine measurement, coffee consumption, cups of coffee per day measurement, coronary artery calcification, C-peptide measurement, C-reactive protein measurement, fasting blood glucose measurement, glucose tolerance test, gout, Hypertriglyceridemia, inflammatory bowel disease, lipid measurement, lipoprotein-associated phospholipase A(…	trans
EPS15	rs6673480	seasonal allergic rhinitis	cis
RP11-319G6.1	rs1107366	insulin sensitivity measurement	trans
SUFU	rs2274351, rs3740415, rs9527, rs7917772	inflammatory bowel disease, ulcerative colitis, urinary arsenic measurement, waist-hip ratio, body mass index	cis
PLA2G4B	rs1105881	self reported educational attainment	cis
PLA2G4A	rs2294008	duodenal ulcer, gastric adenocarcinoma, gastric carcinoma	trans
CRAT	rs10988217, rs7849270	blood metabolite measurement, hypersomnia	cis
SLC35F4	rs808225	pulmonary function measurement	cis
SLC35F1	rs314277, rs89107, rs11153730, rs11752626, rs281868, rs9376090	age at menarche, body height, cardiovascular measurement, heart rate, QT interval, resting heart rate, total cholesterol measurement	both
SLC35F2	rs2186903	attention deficit hyperactivity disorder, unipolar depression, schizophrenia, autism spectrum disorder, bipolar disorder	cis
MBD5	rs1474055	Parkinson's disease	trans
CMTM8	rs7640978	low density lipoprotein cholesterol measurement, total cholesterol measurement	cis
SUPV3L1	rs10843164, rs4746822	body height, glucose tolerance test	both
CMTM3	rs35320143	female fertility, fertility measurement	cis
CMTM7	rs12638540	heart failure, mortality	cis
MLPH	rs1065656, rs2292884, rs7584330	IGFBP-3 measurement, prostate carcinoma	both
MPC2	rs10489202	schizophrenia	cis
TSPAN10	rs3204270, rs9894429	dental caries, eye color	cis
TSPAN14	rs7097656, rs6586030	Crohn's disease, inflammatory bowel disease	cis
TSPAN15	rs1227969, rs78707713	response to paclitaxel, venous thromboembolism	cis
REXO4	rs3118667	ADAMTS13 activity measurement	cis
SLC25A17	rs2235852	allergy	cis
SLC25A16	rs4142041	nicotine dependence	trans
RP11-429P3.3	rs4785204	squamous cell carcinoma, esophageal carcinoma	cis
SLC25A13	rs2075230	sex hormone globulin binding measurement	trans
SLC25A12	rs4065321, rs3771570, rs11690935, rs1400816	leukocyte count, prostate carcinoma, schizophrenia, sporadic amyotrophic lateral sclerosis	both
AC108004.2	rs7217319, rs1642764	AIDS, esophageal squamous cell carcinoma	both
CTA-989H11.1	rs134882	mental or behavioural disorder	cis
CCDC14	rs1470579	body mass index, fasting blood glucose measurement, type II diabetes mellitus	trans
CCDC15	rs4408325	parasitemia measurement, Trypanosoma cruzi seropositivity	cis
NDUFA10	rs13424612	sensory perception of smell	cis
FOXF1	rs2280381	rheumatoid arthritis	cis
CCDC12	rs8180040	colorectal cancer	cis
NDUFA13	rs2905424	schizophrenia	cis
DNAJA3	rs6500602	schizophrenia	cis
ZNF646	rs9925964, rs11865038, rs13708, rs10871454, rs749671	body mass index, Parkinson's disease, psoriasis, response to anticoagulant	cis
RP11-295P9.3	rs7089227, rs2478118	response to epirubicin, response to cyclophosphamide, chemotherapy-induced alopecia, response to 5' fluorouracil, systemic lupus erythematosus, lupus nephritis	cis
HSD17B1	rs7239883	body mass index	trans
AC007773.2	rs2111504	bipolar disorder	cis
ALDH1L2	rs3817428	body height	trans
ALDH1L1	rs10934753, rs1107366	homocysteine measurement, insulin sensitivity measurement	cis
ZNF280D	rs577948	pathological myopia	trans
ZNF280B	rs5751168	prostate carcinoma	cis
VIM	rs10904887	telomere length	cis
GNG7	rs2303745	systemic lupus erythematosus	trans
MMAB	rs59227481, rs2338104, rs7134594, rs2241208	age-related nuclear cataract, high density lipoprotein cholesterol measurement	cis
NOA1	rs708547	response to bleomycin, chromatid break measurement, response to antibiotic	cis
PDXK	rs4733789	body height	trans
RP3-439F8.1	rs9616064	obese body mass index status, urate measurement	cis
RP11-17A4.2	rs12545109	physical activity	cis
STAC	rs10109414	chronic kidney disease, serum creatinine measurement	trans
TTLL1	rs5759167	prostate carcinoma	cis
COX6B2	rs1126757	response to antidepressant	cis
LTBP2	rs10842750	Kashin-Beck disease	trans
KIAA1683	rs874628, rs12608504	multiple sclerosis, waist-hip ratio, body mass index	cis
KIAA1324L	rs1476587, rs4272	brachial circumference, rheumatoid arthritis	both
SLC9A9	rs11712655	visceral:subcutaneous adipose tissue ratio	trans
CCNE2	rs7845219	type II diabetes mellitus	cis
CCNE1	rs8102137, rs17513613	bladder carcinoma, body mass index	cis
OR1F12	rs1150668	body height	cis
FIG4	rs1046943, rs6920372	body height	cis
CLDN7	rs507506, rs5415	adiponectin measurement, birth weight	cis
RASGEF1C	rs7085433, rs7599488, rs17036101	hemoglobin measurement, mean corpuscular hemoglobin, mean corpuscular volume, schizophrenia, type II diabetes mellitus	trans
RASGEF1B	rs1822818	unipolar depression	cis
RP5-968P14.2	rs12748152	high density lipoprotein cholesterol measurement, low density lipoprotein cholesterol measurement, triglyceride measurement	cis
FIGN	rs4321325	protein C measurement	trans
PLEKHS1	rs3981351, rs3814231	hormone measurement, Vitiligo	cis
SMYD4	rs507506, rs8072451	adiponectin measurement, intra cranial volume	trans
TRDMT1	rs12780845, rs10904887, rs10904908	homocysteine measurement, telomere length, total cholesterol measurement	cis
SMYD1	rs78487399	inflammatory bowel disease	trans
SMYD2	rs9308433	serum IgG glycosylation measurement	cis
SMYD3	rs11800820	energy expenditure	cis
CTD-2194D22.3	rs12653946	prostate carcinoma	cis
AP000769.1	rs600231, rs1346, rs17146964	bone density, optic cup area measurement, optic disc size measurement	cis
ABO	rs8176720, rs7025162, rs579459, rs651007, rs495828, rs649129, rs8176749, rs687289, rs8176693, rs8176746, rs8176743, rs635634, rs8176719, rs8176722, rs633862, rs8176741	alkaline phosphatase measurement, angiotensin converting enzyme activity measurement, blood metabolite measurement, cancer biomarker measurement, coagulation factor measurement, coronary heart disease, endothelial growth factor measurement, angiopoietin-2 receptor measurement, erythrocyte count, e-selectin measurement, factor VIII measurement, hematocrit, hemoglobin measurement, hemoglobin measur…	cis
IRF1	rs1016988, rs2522056, rs2106854	fibrinogen measurement	cis
IRF7	rs2396545	systemic scleroderma, systemic lupus erythematosus	cis
IRF5	rs4728142, rs3807306, rs729302, rs12537284	inflammatory bowel disease, rheumatoid arthritis, systemic lupus erythematosus, ulcerative colitis	cis
IRF4	rs872071, rs12203592, rs62389424	chronic lymphocytic leukemia, eye color, facial pigmentation measurement, freckles, hair color, Progressive supranuclear palsy, skin pigmentation, sunburn, suntan	cis
IRF8	rs16940202	ulcerative colitis	cis
RP11-611E13.2	rs2904524	amyotrophic lateral sclerosis, age at onset	cis
FAM78B	rs466639	age at menarche	cis
LY75	rs2667011, rs4664304, rs10929956, rs4664308	bilirubin measurement, Crohn's disease, erythema nodosum, Crohn's disease, inflammatory bowel disease, membranous glomerulonephritis	cis
SNX29	rs1560104, rs7869487, rs517811, rs2252996	body height, Crohn's disease, neuropsychological test, systemic lupus erythematosus	both
RP11-90C4.2	rs6684428	pulmonary function measurement	cis
CLK1	rs111315781	response to triptolide, cytotoxicity measurement	cis
SNX21	rs7679, rs6073972	high density lipoprotein cholesterol measurement, triglyceride measurement	cis
PEX1	rs42235	body height	cis
ADRBK2	rs1930961, rs3802457	bipolar disorder, polycystic ovary syndrome	both
LINC00284	rs8002861	leprosy	cis
RP11-264M12.2	rs4888671	folic acid measurement	cis
RP11-499F3.2	rs12324805	body mass index	cis
KIAA1586	rs9475752	age at menarche	cis
PANX1	rs2456568	unipolar depression, response to selective serotonin reuptake inhibitor	cis
AC144835.1	rs4965121	neurotic disorder	cis
PTGDR2	rs174538	blood metabolite measurement, phospholipid measurement	cis
ZBTB17	rs12725198	cardiac troponin T measurement	cis
ADAP1	rs10256972, rs1997243	longevity, total cholesterol measurement	cis
ADAP2	rs3760318	body height	cis
C1orf159	rs3934834	body mass index	cis
ACVR2A	rs2307394	urate measurement	cis
LYSMD1	rs4357530	body mass index	cis
RRAS2	rs7937890, rs10741657, rs12287212	mitochondrial DNA measurement, vitamin D deficiency, vitamin D measurement	cis
KLHL15	rs7617877	Parkinson's disease	trans
CTC-527H23.3	rs6500395	rheumatoid arthritis, response to drug	cis
RP5-874C20.3	rs1150668, rs172166, rs6903823, rs13217619, rs34706883	body height, cardiac troponin T measurement, pulmonary function measurement, forced expiratory volume, schizophrenia	cis
DAB2IP	rs7025486, rs8017377, rs10760187	Abdominal Aortic Aneurysm, low density lipoprotein cholesterol measurement, periodontitis	both
SPATA33	rs1805007, rs35063026, rs258322	basal cell carcinoma, facial pigmentation measurement, freckles, hair color, melanoma, skin pigmentation, skin sensitivity to sun, sunburn, suntan	cis
RP11-27M24.2	rs2221433	eating disorder	cis
MTOR	rs10779751, rs11199914, rs11803434	body mass index, breast carcinoma, HIV-1 infection, virologic response measurement, response to abacavir	both
UNG	rs9943753	high density lipoprotein cholesterol measurement	cis
TRIM61	rs3733418, rs4691139	CCL2 measurement, ovarian carcinoma	cis
GAB1	rs17026425	rectum cancer, overall survival	trans
TRIM65	rs3744028, rs1055129, rs7214628	brain measurement, white matter hyperintensity measurement	cis
TRIM66	rs4929923, rs4929947, rs340635, rs10769908, rs4929949, rs4256980, rs2555155, rs3812762, rs2124379, rs11042023	age at menarche, Alzheimers disease, body mass index, DNA methylation, hypospadias, Lewy body dementia, Lewy body dementia measurement, obesity	both
C2orf62	rs10932765, rs13392177	leukocyte count, pyoderma gangrenosum, inflammatory bowel disease	cis
CNBD2	rs6892884	body height	trans
C2orf69	rs2540277, rs2949006, rs281768	schizophrenia	both
AC012309.5	rs7246657	coronary artery calcification	cis
LCAT	rs255052, rs255049, rs12449157	high density lipoprotein cholesterol measurement	cis
HIP1	rs1179624	age-related nuclear cataract	cis
NDRG2	rs1049564	interferon alpha measurement, systemic lupus erythematosus	cis
SNHG14	rs1051738	psoriasis	trans
RBL2	rs3743772	drug use measurement, depressive symptom measurement, SSRI use measurement	cis
ARAP1	rs11603334, rs11227306, rs3781913, rs67072384, rs1552224	body mass index, body mass index, fasting blood glucose measurement, DNA methylation, insulin measurement, rheumatoid arthritis, Sickle cell anemia, alloimmunization, response to red blood cell transfusion, type II diabetes mellitus	both
RP11-458F8.4	rs2016325	response to triptolide, cytotoxicity measurement	cis
RP11-115L11.1	rs938554, rs4538475	blood metabolite measurement, Parkinson's disease	both
AC017074.2	rs1990760	inflammatory bowel disease, psoriasis, type I diabetes mellitus, type I diabetes mellitus, autoantibody measurement	trans
IGHV1-69	rs2337406	Alzheimers disease	cis
KLKB1	rs1593	partial thromboplastin time	cis
THEM6	rs2294008	bladder carcinoma, duodenal ulcer, gastric adenocarcinoma, gastric carcinoma	cis
PTCHD3P3	rs13210693, rs11966072, rs1008084, rs9386791	ankylosing spondylitis, erythrocyte count, hemoglobin measurement, mean corpuscular hemoglobin, mean corpuscular hemoglobin, mean corpuscular volume	cis
MBD2	rs12966547, rs4801131	attention deficit hyperactivity disorder, unipolar depression, schizophrenia, autism spectrum disorder, bipolar disorder, schizophrenia	trans
PYDC1	rs3925075, rs11150612	IGA glomerulonephritis	cis
SLK	rs11191865	interstitial lung disease	cis
HMHA1	rs3752246, rs4147929	Alzheimers disease	cis
CTNS	rs117616209	metabolite measurement	trans
PHYH	rs1095368, rs1747683, rs10508459	serum IgG glycosylation measurement	cis
NOTCH4	rs2854275, rs3130284, rs176095, rs9267531, rs3117582, rs3130618, rs3115663, rs7775397, rs1061808	antibody measurement, Epstein-Barr virus infection, asparaginase hypersensitivity, acute lymphoblastic leukemia, atopic eczema, cutaneous lupus erythematosus, lung adenocarcinoma, lung carcinoma, membranous glomerulonephritis, MMR-related febrile seizures, phospholipid measurement, systemic lupus erythematosus	cis
MEAF6	rs4074961, rs12039431	axial length measurement, Malignant epithelial tumor of ovary	cis
MCC	rs1116547	cerebral amyloid angiopathy	cis
NOTCH2	rs2641348, rs3897478, rs10923931	Crohn's disease, inflammatory bowel disease, type II diabetes mellitus	cis
FAM126A	rs2286492	bipolar disorder	cis
C4BPA	rs12034383, rs3813948	blood sedimentation, C4BP measurement	cis
ZNF655	rs4646450	blood metabolite measurement, X12063 measurement	cis
TCTEX1D2	rs2342371	HIV-1 infection, body fat distribution	cis
TCTEX1D1	rs6681460	antiphospholipid antibody measurement	cis
ZNF653	rs1741	omega-6 polyunsaturated fatty acid measurement	trans
ZNF652	rs16948048, rs12940887, rs2411984	diastolic blood pressure, mean arterial pressure, sex hormone globulin binding measurement	cis
HSF1	rs1168029	lipid measurement	trans
CTD-2021H9.3	rs1495377	Creutzfeldt Jacob Disease, type II diabetes mellitus	cis
FGFRL1	rs6827815, rs3755955, rs6599389, rs62296075	bone density, Parkinson's disease, physical activity	cis
HSF2	rs961764	body height	trans
NISCH	rs13326165, rs6784615	high density lipoprotein cholesterol measurement, waist-hip ratio	cis
N4BP2L1	rs4942486	low density lipoprotein cholesterol measurement	cis
RAPGEF6	rs6890695, rs758324, rs476428, rs657075	Alzheimers disease, rheumatoid arthritis	cis
N4BP2L2	rs7332115, rs718444, rs9595908	body height, body mass index	cis
C7orf50	rs2516739, rs1997243	longevity, total cholesterol measurement	both
AC009336.24	rs2072590, rs711830, rs4972806	Malignant epithelial tumor of ovary, ovarian carcinoma, ovarian mucinous adenocarcinoma, serum IgG glycosylation measurement	cis
RAPGEF3	rs11168187, rs4760636	optic disc size measurement, urate measurement	cis
POC1A	rs633715	age at menarche, body mass index	trans
POC1B	rs17249754, rs10777165	diastolic blood pressure, mean arterial pressure, schizophrenia	cis
PARK7	rs12727642, rs3766606, rs35675666, rs227163, rs161802	celiac disease, Crohn's disease, inflammatory bowel disease, rheumatoid arthritis, stroke, ulcerative colitis	cis
PARK2	rs6902771, rs11152213, rs13191362, rs10778699	alcohol dependence, body height, body mass index, response to hydrochlorothiazide, fasting blood glucose measurement	both
NXPE1	rs561722, rs661054	inflammatory bowel disease, ulcerative colitis	cis
AC004791.2	rs2108622	metabolite measurement, response to anticoagulant, response to vitamin, vitamin E measurement, vitamin K measurement	cis
AC092614.2	rs13030978	serum gamma-glutamyl transferase measurement	cis
RP11-10L7.1	rs1440581, rs893971	blood metabolite measurement, conduct disorder, coronary artery calcification, metabolite measurement	cis
GUSB	rs875971	aortic root size	cis
RP11-332H18.4	rs757608, rs2079795, rs9895661, rs8068318, rs882367, rs2079742	body height, chronic kidney disease, serum creatinine measurement, renal system measurement, serum creatinine measurement, sitting height ratio, urate measurement	cis
MDM1	rs10784762	QRS duration	cis
MDM4	rs4245739, rs2290854, rs12143943	breast carcinoma, neuropsychological test, prostate carcinoma, triple-negative breast cancer	cis
ROR2	rs7775554, rs11749327, rs7872515	blood metabolite measurement, hypospadias, schizophrenia, bipolar disorder	both
ROR1	rs2749097, rs2041073	alcohol drinking, blood metabolite measurement	both
SNRPD2	rs2287019	body mass index	cis
SLTM	rs5742915	body height, osteitis deformans	trans
SFI1	rs4141404, rs2106294, rs9621305, rs12627933, rs11703808, rs5994434, rs761746, rs2413045	brain serotonin transporter measurement, response to paclitaxel, diabetic nephropathy, intelligence, schizophrenia	cis
KPNA4	rs4679904	biliary liver cirrhosis	cis
RBM26-AS1	rs9545047, rs9601248	schizophrenia, unipolar depression	cis
HCG17	rs3094067	cutaneous lupus erythematosus	cis
IFT46	rs4639966	systemic lupus erythematosus	cis
UNC119B	rs2066938, rs2014355	blood metabolite measurement, metabolite measurement	cis
FRS3	rs2479724	age at menarche	cis
FRS2	rs10748128, rs11177669	body height	cis
TNFRSF14	rs3748816, rs6667605, rs4648356, rs734999	celiac disease, inflammatory bowel disease, multiple sclerosis, ulcerative colitis	cis
CRK	rs9908552	schizophrenia	cis
RP11-94A24.1	rs11781551	atherosclerosis	cis
TNFRSF19	rs871392	high density lipoprotein cholesterol measurement	trans
RP11-368L12.1	rs3743714, rs9942541	smoking behavior, 3-hydroxypropylmercapturic acid measurement, social communication impairment	trans
GLDN	rs2305707, rs3736485, rs12148477	body height, body mass index, follicle stimulating hormone measurement	cis
CHODL	rs982274	sporadic amyotrophic lateral sclerosis	cis
PPP4R1L	rs2274432, rs11248051	body height, Parkinson's disease	trans
QPCT	rs2041840, rs3770752	chronic lymphocytic leukemia, schizophrenia	cis
B4GALT1	rs3780486, rs10813951, rs10813957, rs12342831, rs10758189, rs10113903, rs10813960	serum IgG glycosylation measurement, urate measurement	cis
B4GALT3	rs4073054	blood metabolite measurement	cis
B4GALT5	rs2083637	high density lipoprotein cholesterol measurement, metabolic syndrome	trans
NINL	rs7267979, rs2281558, rs1044573	alkaline phosphatase measurement, calcium measurement, seasonal allergic rhinitis	cis
B4GALT7	rs57960711	body height	cis
B4GALT6	rs6468852	Alzheimers disease	trans
DHRS11	rs12150665	body mass index	cis
MMP7	rs11568818	prostate carcinoma	cis
CTD-2510F5.4	rs6503905	myeloperoxidase measurement	cis
CR1	rs679515, rs6656401, rs6701713, rs3818361	Alzheimers disease	cis
TNFRSF1B	rs2228479	skin pigmentation	trans
FAM174B	rs285757	HIV-1 infection	cis
CYP19A1	rs12907866, rs2305707, rs2414095, rs6493487	age at menarche, body height, follicle stimulating hormone measurement, response to hydrochlorothiazide, fasting blood glucose measurement	cis
SPRN	rs11616188, rs2249694, rs7894051, rs17770015, rs10857712	ankylosing spondylitis, body height, longevity, migraine disorder, rheumatoid arthritis	both
EFTUD1P1	rs950169	schizophrenia	cis
RP1-193H18.3	rs2366017	phospholipid measurement	cis
AC005082.12	rs199347	Parkinson's disease	cis
RP11-705C15.2	rs11052552, rs3764021	type I diabetes mellitus	cis
PTPN3	rs7048146	vascular brain injury measurement, vascular brain injury	cis
RP11-490K7.4	rs4478858	alcohol dependence	cis
ARNTL2	rs2075292	triglyceride measurement	trans
EHMT1	rs4132699	progranulin measurement	trans
PTPN7	rs4511180	post-traumatic stress disorder	cis
MARK4	rs17716202, rs13181, rs17356664	Alzheimers disease, psychotic symptoms, lung carcinoma, platelet count	both
STOX1	rs2429030	schizophrenia	cis
MARK3	rs4144027, rs709400, rs11623869	blood metabolite measurement, body mass index, bone density	cis
AF064858.8	rs378108, rs2242944, rs2836754, rs4817986, rs2836883, rs2836751	ankylosing spondylitis, body mass index, Crohn's disease, fibrinogen measurement, inflammatory bowel disease, psoriasis	cis
AC005082.1	rs199347	Parkinson's disease	cis
AF064858.7	rs2836883	inflammatory bowel disease	cis
TPD52L2	rs2229205	LDL peak particle diameter measurement, total fat intake measurement	cis
EFCAB11	rs6574644	urinary metabolite measurement	trans
AF131217.1	rs2832077	neuropsychological test	cis
EFCAB13	rs7206971, rs7209700, rs8072100	low density lipoprotein cholesterol measurement, serum IgG glycosylation measurement, total cholesterol measurement, very long-chain saturated fatty acid measurement	cis
EFCAB14	rs10789491	Chronic Hepatitis C infection	cis
CELA1	rs2602836	high density lipoprotein cholesterol measurement	trans
HRK	rs7294919, rs77956314	hippocampal volume	cis
ACTR3C	rs17173608	unipolar depression, bipolar disorder, attempted suicide	cis
WDR11	rs2919009	energy intake	cis
WDR19	rs11096990, rs491391, rs1061377	cognition, optic disc size measurement, uric acid measurement	both
PSCA	rs2294008	bladder carcinoma, duodenal ulcer, gastric adenocarcinoma, gastric carcinoma	cis
SPIRE1	rs1940973, rs9959145	response to vaccine	cis
PPP2R1A	rs3136739	tissue plasminogen activator measurement	trans
JHDM1D	rs13409348	bipolar disorder	trans
ATP11A-AS1	rs7998202	A1C measurement	cis
LINC00877	rs6549438	migraine disorder	cis
WASL	rs9649465	migraine disorder	cis
FAM83B	rs988913	age at menarche	cis
CGGBP1	rs9849248	age at menarche	cis
FAM86B3P	rs6984305, rs12545912, rs1045529, rs2945232	alkaline phosphatase measurement, multiple myeloma, pathological myopia, schizophrenia	both
WNT2B	rs17030613, rs2932538, rs351365	diastolic blood pressure, hypertension, mean arterial pressure, pancreatic carcinoma, systolic blood pressure	cis
C10orf32	rs1409313, rs12416687, rs1890185, rs55833108, rs7897654, rs7085104, rs1532423, rs9527, rs7917772	autism spectrum disorder, mean arterial pressure, migraine disorder, schizophrenia, serum zinc measurement, urinary arsenic measurement, waist-hip ratio, body mass index	both
PKN3	rs15676	blood metabolite measurement	cis
RHOBTB2	rs4077341	exploratory eye movement measurement	cis
RHOBTB3	rs153916	pulmonary function measurement, FEV-FEC ratio	cis
RHOBTB1	rs1350172, rs2787702, rs1953600, rs17718586	response to paclitaxel, Sarcoidosis, sudden cardiac arrest	both
INO80E	rs4787491, rs12917712	body mass index, systemic lupus erythematosus	cis
RP5-1157M23.2	rs9311474, rs7618915, rs11717383	alpha wave measurement, electroencephalogram measurement, bipolar disorder, schizophrenia	cis
SCGB1C1	rs11602954	bone density, mean platelet volume, platelet count	cis
ERBB2IP	rs6892230, rs1444418	Astigmatism, atopic eczema	both
AC114765.2	rs6738181	Alzheimers disease	trans
RP11-392O17.1	rs12022722	visceral:subcutaneous adipose tissue ratio	cis
ESRRAP2	rs17356983	homocysteine measurement	cis
NDUFA6-AS1	rs5758511, rs134871, rs5758659, rs134882, rs1058172	birth weight, body mass index, cognition, mental or behavioural disorder, unipolar depression, response to selective serotonin reuptake inhibitor	cis
AP006216.5	rs1263173, rs7396835	high density lipoprotein cholesterol measurement, triglyceride measurement	cis
LDLRAD1	rs10788972	Parkinson's disease, Lewy body measurement	cis
PBXIP1	rs1218582	prostate carcinoma	cis
AGBL1	rs6009824	NT-proBNP measurement	trans
RFTN2	rs10497813, rs700651, rs6738825, rs7572733, rs1595825, rs1440088, rs1016883	allergy, brain aneurysm, Crohn's disease, dermatomyositis, ulcerative colitis	cis
A2MP1	rs10771431, rs6487679	breast size, breast carcinoma, non-alcoholic fatty liver disease, cirrhosis of liver	cis
RFTN1	rs11128271, rs9870680, rs493733	serum IgG glycosylation measurement, unipolar depression, urate measurement, body mass index	both
NAV1	rs7554511	Crohn's disease, inflammatory bowel disease	cis
CSNK1D	rs4625783	blood metabolite measurement	cis
NAV2	rs4758132, rs5006884	attention deficit hyperactivity disorder, oppositional defiant disorder measurement, fetal hemoglobin measurement	trans
LIG3	rs1052536, rs2074518, rs730547	QT interval, sporadic amyotrophic lateral sclerosis	cis
APEH	rs6997, rs9858542, rs3197999, rs9822268	cognition, Crohn's disease, inflammatory bowel disease, sclerosing cholangitis, ulcerative colitis	cis
IREB2	rs13180, rs8042238, rs7181486, rs950776	chronic obstructive pulmonary disease, pulmonary artery enlargement, chronic obstructive pulmonary disease, sudden cardiac arrest	cis
EHBP1L1	rs3782089, rs4601790, rs6591182	body height, diastolic blood pressure, mean arterial pressure, non-alcoholic fatty liver disease, cirrhosis of liver	cis
FNTB	rs35955841, rs7155454, rs4466998, rs7148590	Chagas cardiomyopathy, Trypanosoma cruzi seropositivity, mean corpuscular hemoglobin, mean corpuscular volume, serum zinc measurement	cis
RP11-16P6.1	rs10170846	schizophrenia, HSV1 seropositivity	cis
UMODL1	rs1475911	serum IgG glycosylation measurement	cis
CTD-2020K17.4	rs3091315	Crohn's disease, inflammatory bowel disease	trans
CRCP	rs875971, rs2243480, rs2016325	aortic root size, diabetic nephropathy, response to triptolide, cytotoxicity measurement	cis
KCTD10	rs2338104, rs9943753, rs7134594, rs2241208	high density lipoprotein cholesterol measurement	cis
KCTD17	rs5756506	mean corpuscular hemoglobin	cis
KCTD15	rs29941	body mass index, body weight	cis
RP11-69E11.4	rs12037222, rs4660293	C-reactive protein measurement, high density lipoprotein cholesterol measurement	cis
RP11-378A13.1	rs11677953, rs10932765, rs13392177	inflammatory bowel disease, leukocyte count, pyoderma gangrenosum, inflammatory bowel disease	cis
RP11-69E11.8	rs12037222, rs4660293	C-reactive protein measurement, high density lipoprotein cholesterol measurement	cis
ADORA2A-AS1	rs7031417	longitudinal alcohol consumption measurement	trans
ZKSCAN1	rs4727443	interstitial lung disease	cis
ZKSCAN3	rs1150668, rs172166, rs11750092, rs6903823, rs13217619, rs34706883	body height, cardiac troponin T measurement, migraine disorder, pulmonary function measurement, forced expiratory volume, schizophrenia	both
ZKSCAN5	rs12533251, rs7809615, rs11974702, rs11761528, rs34670419, rs7249211	blood metabolite measurement, hormone measurement, hormone measurement, dehydroepiandrosterone sulphate measurement, hormone measurement, progesterone measurement, hormone measurement, testosterone measurement, urate measurement, underweight body mass index status	both
ZKSCAN4	rs1150668	body height	cis
GLIS1	rs13375749, rs1879734	blood metabolite measurement, Mitral valve prolapse	cis
KIAA1407	rs3773651	cumulative dose response to bevacizumab, breast carcinoma, chemotherapy-induced hypertension	trans
SLC25A34	rs12725198	cardiac troponin T measurement	cis
BCHE	rs7427021, rs1803274	bipolar disorder, butyrylcholinesterase measurement	both
SLC25A33	rs6662509	body height	cis
GPBAR1	rs11677953, rs10932765, rs13392177, rs11676348	inflammatory bowel disease, leukocyte count, pyoderma gangrenosum, inflammatory bowel disease, ulcerative colitis	cis
RP11-85F14.5	rs9867325	body mass index	cis
TUBA1C	rs11168854, rs10875912, rs10875943	body mass index, gas trapping measurement, prostate carcinoma	cis
IGSF11	rs4687833, rs1879553, rs17203055	maximal midexpiratory flow rate, Parkinson's disease, schizophrenia	cis
TMEM182	rs2540277	schizophrenia	cis
TMEM180	rs2274351, rs12416687, rs3740415, rs7917772	inflammatory bowel disease, mean arterial pressure, ulcerative colitis, waist-hip ratio, body mass index	cis
RP11-328M4.2	rs1983891	prostate carcinoma	cis
HCAR1	rs601339	adiponectin measurement	cis
RP11-173A16.2	rs17001654	body mass index	trans
TAF6	rs7809615	blood metabolite measurement	cis
DDAH1	rs2268667, rs28489187, rs233100, rs1884139	asymmetrical dimethylarginine measurement, asymmetrical dimethylarginine measurement, serum dimethylarginine measurement, multiple sclerosis, serum dimethylarginine measurement	cis
TSPAN32	rs2521263, rs7944004, rs11022157	body composition measurement, chronic lymphocytic leukemia	cis
POMT1	rs7851693	bone density	cis
WEE2-AS1	rs713598, rs10246939	sensory perception of bitter taste	cis
AGPS	rs997363, rs2592394	cervical carcinoma, magnesium measurement	trans
ALAD	rs1805313	blood lead measurement	cis
CCNG2	rs909685	rheumatoid arthritis	trans
ALG9	rs4980079	Frontotemporal dementia	trans
CLTCL1	rs712964, rs807669	coronary artery calcification, metabolite measurement	cis
LRRCC1	rs2403083, rs1532423	plasma beta-amyloid 1-40 measurement, serum zinc measurement	cis
NPLOC4	rs9894429, rs7503807	eye color, obesity	cis
TMEM86A	rs12295403	ovarian reserve	cis
SMIM2	rs9525916, rs9595066	fasting blood insulin measurement, HOMA-IR, schizophrenia	cis
SMIM1	rs1175550	serum copper measurement	cis
SSBP2	rs7727544, rs9987128, rs3758785	blood metabolite measurement, psoriasis, response to candesartan, hypertension	trans
SMIM5	rs820218	rotator cuff tear	cis
SMIM4	rs2251219	mood disorder	cis
AP2M1	rs1969253	unipolar depression	cis
CRELD2	rs138880	schizophrenia	cis
RP11-620J15.3	rs12368653	multiple sclerosis	cis
PSMA6	rs12436663, rs2899832, rs12884468, rs12586317, rs11156875	FEV change measurement, response to zileuton, asthma, psoriasis, schizophrenia	cis
PDCD5	rs3815700	eosinophilic esophagitis	cis
TCF20	rs5758659, rs10794648	cognition, psoriasis	both
TCF21	rs12524865, rs12190287	coronary heart disease, large artery stroke, coronary heart disease, stroke, coronary heart disease	cis
HDLBP	rs12694997, rs1476698, rs3771570	body height, fibrinogen measurement, prostate carcinoma	cis
PBLD	rs1900004, rs12571093, rs1900005, rs6480314, rs7916697	optic disc area measurement, optic disc size measurement	cis
SERPINF1	rs3826538	airway imaging measurement	cis
ARFGEF1	rs16918254	age at menarche	trans
ARFGEF2	rs6012564, rs237743, rs17450430, rs1799990, rs1567865, rs4624820	aggressive behavior, body height, Creutzfeldt Jacob Disease, infant body height, testicular carcinoma	both
SERPINF2	rs12150338, rs11078597	calcium measurement, serum albumin measurement	cis
GCAT	rs5756813	optic cup area measurement, optic disc size measurement	cis
VPS26A	rs10998624	response to vaccine, cytokine measurement	cis
SMU1	rs4478858	alcohol dependence	trans
ZNF100	rs8101143	response to antineoplastic agent	cis
LINC00261	rs1209523	fasting blood glucose measurement	cis
SREBF1	rs11868035	Parkinson's disease	cis
OXCT1	rs11748684	response to antineoplastic agent	cis
SMARCE1	rs7221109	type I diabetes mellitus	cis
TXNDC16	rs10143866	smooth surface dental caries	cis
GALNTL6	rs6812193	Parkinson's disease	trans
CIT	rs11064881	inflammatory bowel disease, ulcerative colitis	cis
THPO	rs6141	platelet count	cis
RP11-829H16.3	rs754388	bone density, chronic obstructive pulmonary disease, emphysema pattern measurement	trans
LRP1B	rs2890652, rs4851870, rs356219, rs10931753	body mass index, drug dependence, Parkinson's disease, serum zinc measurement	both
DAP	rs2930047, rs4702718, rs3776414, rs3756407, rs267939	Crohn's disease, energy intake, inflammatory bowel disease, pyroglutamine measurement, ulcerative colitis	cis
LINC00402	rs12429889	sudden cardiac arrest	cis
MTA3	rs6751349, rs6466055	QT interval, schizophrenia	trans
LRP11	rs9373594	rheumatoid arthritis	cis
CUBN	rs7916663, rs12145743, rs12780845, rs11254160, rs10904887	body height, bone density, high density lipoprotein cholesterol measurement, homocysteine measurement, maximal oxygen uptake measurement, telomere length, testosterone measurement	both
GPC3	rs6586354	unipolar depression, schizophrenia, bipolar disorder, concentration dose ratio, response to antipsychotic drug	trans
GPC5	rs2540641, rs7319045	blood metabolite measurement, blood metabolite measurement, amino acid measurement, body height	both
GPC6	rs7995215, rs9584154	attention deficit hyperactivity disorder, schizophrenia	cis
MTAP	rs7023329, rs10812882	melanoma, schizophrenia	both
BICD2	rs9969804	body height	cis
BICD1	rs10844154, rs708224, rs11067228, rs1144713	body weight, pancreatic carcinoma, prostate specific antigen measurement, urinary metabolite measurement	both
SEC22C	rs1623879	response to carboplatin, response to antineoplastic agent	trans
SEC22A	rs2124499	body mass index	cis
BBS5	rs11615916	FEV-FEC ratio	trans
BBS4	rs9783698	urinary metabolite measurement	trans
BBS7	rs7659604	type II diabetes mellitus	cis
ANKDD1A	rs12595292, rs1719271	low density lipoprotein cholesterol measurement, platelet count	cis
ANKDD1B	rs2112347, rs888789, rs12654264, rs12916, rs10045497, rs3846663, rs3846662, rs2307111, rs10038095	body mass index, low density lipoprotein cholesterol measurement, obesity, total cholesterol measurement	cis
AC007278.2	rs917997, rs2058660, rs1420103	celiac disease, Crohn's disease, inflammatory bowel disease, serum ST2 measurement	cis
AC007278.3	rs3771166, rs13015714, rs917997, rs2058660, rs6708413, rs11465699, rs1345301	asthma, atopic eczema, celiac disease, Crohn's disease, inflammatory bowel disease, serum ST2 measurement, waist circumference	cis
C2orf47	rs281768	schizophrenia	cis
NPPA-AS1	rs17375901, rs198389, rs12085006, rs1023252	atrial fibrillation, BNP measurement, homocysteine measurement, NT-proBNP measurement	cis
C2orf43	rs13385191	prostate carcinoma	cis
C2orf42	rs6708331	waist circumference	cis
AGK	rs10237118	optic disc size measurement	trans
CELA2A	rs2901964	response to radiation, prostate carcinoma, erectile dysfunction	cis
AGA	rs1395479	heart rate, serum selenium measurement	cis
PDCD11	rs9527	urinary arsenic measurement	cis
SLC50A1	rs760077, rs4072037	gastric carcinoma, magnesium measurement	cis
SLC28A2	rs2453533, rs765787	chronic kidney disease, serum creatinine measurement, uric acid measurement	cis
PPP4C	rs4787491	body mass index	cis
PRNP	rs1799990, rs6107516	Creutzfeldt Jacob Disease, prion disease, sporadic Creutzfeld Jacob disease	cis
ZSWIM5	rs60037734	schizophrenia	trans
ZSWIM7	rs7809615	blood metabolite measurement	trans
TMEM59	rs2235544	multiple myeloma, thyroxine measurement	cis
TMEM56	rs1414896, rs6675668	non-alcoholic fatty liver disease, cirrhosis of liver, phospholipid measurement	cis
TMEM57	rs10903129, rs1043879, rs3091242, rs12027135	blood sedimentation, low density lipoprotein cholesterol measurement, total cholesterol measurement	cis
SCLY	rs12472274	phospholipid measurement	cis
ZSWIM8	rs2675662	psoriasis	cis
TMEM51	rs10737909	migraine disorder	cis
KCNJ3	rs6736848	schizophrenia	cis
RP11-326A19.4	rs420017	body height, metabolic rate measurement	cis
HCG11	rs1056667	self reported educational attainment	cis
FAM98B	rs8029989	psychosis	cis
CTD-2050N2.1	rs188133	self reported educational attainment	cis
MEN1	rs504915, rs589691, rs606458, rs17300741, rs7124676	renal system measurement, uric acid measurement, urate measurement, uric acid measurement, urinary metabolite measurement	cis
TDH	rs7819412	triglyceride measurement	cis
ADPGK-AS1	rs7164727, rs4777542	body mass index, urate measurement	cis
JMJD1C-AS1	rs7923609, rs6479891, rs12411988, rs10822184	alkaline phosphatase measurement, chronic childhood arthritis, self reported educational attainment, testosterone measurement	cis
MEG9	rs7147503	Astigmatism	cis
MEG8	rs4905994, rs7149242	magnesium measurement, platelet count	cis
ORM1	rs150611042	thrombin generation potential measurement	cis
ORM2	rs946053	body height	cis
ZNF670	rs6678914, rs12670403, rs4925540	breast carcinoma, metabolite measurement, response to antineoplastic agent	both
PARP16	rs2305707	body height	trans
MAX	rs7155454, rs4466998, rs7148590	mean corpuscular hemoglobin, mean corpuscular volume, serum zinc measurement	cis
PARP12	rs2863979	blood metabolite measurement	trans
PARP10	rs12550729, rs11783655, rs7464572, rs11784833	blood metabolite measurement, body height, fibrinogen measurement, low density lipoprotein cholesterol measurement	cis
ERI1	rs330071, rs332034, rs1962073, rs13256369, rs6601327, rs189798, rs1045529, rs9987353, rs367543, rs2048656, rs12541491, rs11057830	acne, conduct disorder, cumulative dose response to bevacizumab, breast carcinoma, chemotherapy-induced hypertension, IGFBP-3 measurement, multiple myeloma, pathological myopia, recombination measurement, schizophrenia, vitamin E measurement	both
MYRFL	rs12318183	inflammatory bowel disease	trans
MAG	rs4849887	breast carcinoma, breast size, breast carcinoma	trans
MAK	rs9393915	blood metabolite measurement	cis
2001-12-01	rs7853844, rs7847231	pancreatic carcinoma, self reported educational attainment	cis
EVL	rs7141210, rs7157785, rs7157599, rs941898	age at menarche, glycerophospholipid measurement, blood metabolite measurement, sudden cardiac arrest, white matter hyperintensity measurement	both
EVC	rs735172	prostate carcinoma	cis
WFDC1	rs16963349	systolic blood pressure, alcohol drinking	cis
[truncated: 5,918 more rows]
