# Supplementary material for: Chromatin interactions and expression quantitative trait loci reveal genetic drivers of multimorbidities
Source: Nat Commun. 2018 Dec 5;9:5198. doi: 10.1038/s41467-018-07692-y (PMC6281603; doi:10.1038/s41467-018-07692-y)
Supplement: Supplementary file 5 — Dataset 2 [file 41467_2018_7692_MOESM5_ESM.xlsx]

## Sheet: CoDeS3D
SNP	SNP_Chromosome	SNP_Locus	Gene_Name	Gene_Chromosome	Gene_Start	Gene_End	Tissue	p-value	Adj_p-value	Effect_Size	Cell_Lines	Cell_Lines_HiC_scores	HiC_Contact_Score	GTEx_cis_p_Threshold	cis_SNP-gene_interaction	SNP-gene_Distance	Expression_Level_In_eQTL_Tissue	Max_Expressed_Tissue	Maximum_Expression_Level	Min_Expressed_Tissue	Min_Expression_Level
rs5770917	22	51017352	CPT1B	22	51007290	51017096	Brain_Hippocampus	7.42981e-14	1.79528e-10	-0.945267	GM12878_Rao2014, HMEC_Rao2014, HUVEC_Rao2014, IMR90_Rao2014, K562_Rao2014, KBM7_Rao2014, NHEK_Rao2014	1.04, 0.67, 2.33, 2.57, 2.17, 2.00, 1.33	12.1149	NA	TRUE	256	5.101	Heart_Left_Ventricle	86.74	Cells_Transformed_fibroblasts	0.94
rs2739330	22	24295285	AP000350.4	22	24236770	24241117	Brain_Hippocampus	4.41629e-14	1.10615e-10	0.862389	GM12878_Rao2014, KBM7_Rao2014, NHEK_Rao2014	0.04, 0.20, 0.33	0.5768	NA	TRUE	54168	0.1699	Testis	4.882	Brain_Hypothalamus	0.16
rs2739330	22	24295285	AP000350.6	22	24269087	24271761	Brain_Hippocampus	2.93242e-10	4.05483e-07	0.772318	GM12878_Rao2014, HUVEC_Rao2014	0.04, 0.33	0.3768	NA	TRUE	23524	0.03643	Brain_Cerebellum	0.2224	Muscle_Skeletal	0
rs2739330	22	24295285	AP000350.5	22	24243619	24249255	Brain_Hippocampus	6.60747e-29	6.16855e-25	1.15333	IMR90_Rao2014	0.29	0.2857	NA	TRUE	46030	0.2484	Brain_Cerebellum	2.112	Whole_Blood	0.06508
rs4822024	22	41757646	POLR3H	22	41921808	41940610	Brain_Hippocampus	4.58854e-05	0.0188484	0.360558	GM12878_Rao2014, HMEC_Rao2014, HUVEC_Rao2014, IMR90_Rao2014, K562_Rao2014, KBM7_Rao2014	1.04, 0.17, 0.67, 0.71, 0.33, 0.60	3.5244	NA	TRUE	164162	11.66	Brain_Cortex	14.69	Whole_Blood	1.417
rs2283792	22	22131124	LL22NC03-86G7.1	22	22292957	22297799	Brain_Hippocampus	3.16817e-13	7.10369e-10	-0.724198	GM12878_Rao2014, HUVEC_Rao2014, IMR90_Rao2014, K562_Rao2014	0.04, 0.33, 0.14, 1.00	1.5197	NA	TRUE	161833	0.5981	Brain_Cerebellar_Hemisphere	2.349	Liver	0.09737
rs2186369	22	24170995	DERL3	22	24176704	24181199	Brain_Hippocampus	1.90973e-05	0.00895234	-0.606818	GM12878_Rao2014, HMEC_Rao2014, IMR90_Rao2014, K562_Rao2014, KBM7_Rao2014, NHEK_Rao2014	0.22, 0.50, 0.71, 0.83, 0.80, 1.00	4.065	NA	TRUE	5709	0.6227	Minor_Salivary_Gland	16.93	Cells_Transformed_fibroblasts	0.07835
rs138880	22	50218610	ALG12	22	50293877	50312106	Brain_Hippocampus	7.37314e-05	0.0281546	0.37535	GM12878_Rao2014, HMEC_Rao2014, HUVEC_Rao2014, IMR90_Rao2014, K562_Rao2014, KBM7_Rao2014	1.09, 0.33, 2.67, 0.86, 1.50, 2.20	8.6441	NA	TRUE	75267	1.723	Thyroid	7.58	Brain_Putamen_basal_ganglia	1.434
rs1930961	22	25875264	CRYBB2P1	22	25844072	25916821	Brain_Hippocampus	7.16612e-07	0.000513665	0.67603	GM12878_Rao2014, HMEC_Rao2014, HUVEC_Rao2014, IMR90_Rao2014, K562_Rao2014, KBM7_Rao2014, NHEK_Rao2014	2.09, 1.67, 2.67, 5.29, 3.33, 1.40, 5.00	21.4393	NA	TRUE	0	3.35	Testis	6.418	Muscle_Skeletal	0.5124
rs1930961	22	25875264	CTA-390C10.10	22	25872185	25875938	Brain_Hippocampus	1.61287e-10	2.32192e-07	-1.09059	GM12878_Rao2014, HMEC_Rao2014, HUVEC_Rao2014, IMR90_Rao2014, K562_Rao2014, KBM7_Rao2014, NHEK_Rao2014	0.43, 0.67, 1.67, 1.29, 1.17, 1.20, 1.67	8.0872	NA	TRUE	0	0.6441	Testis	2.672	Muscle_Skeletal	0.2178
rs5749446	22	32880584	FBXO7	22	32870663	32894818	Brain_Hippocampus	1.58976e-05	0.00767186	0.345919	GM12878_Rao2014, HMEC_Rao2014, HUVEC_Rao2014, IMR90_Rao2014, K562_Rao2014, KBM7_Rao2014, NHEK_Rao2014	1.65, 1.50, 2.67, 3.14, 2.83, 1.20, 4.33	17.3284	NA	TRUE	0	22.76	Whole_Blood	127.4	Muscle_Skeletal	9.351
rs1065852	22	42526693	WBP2NL	22	42394729	42454357	Brain_Hippocampus	4.63017e-05	0.0189891	-0.510286	GM12878_Rao2014, HMEC_Rao2014, K562_Rao2014, KBM7_Rao2014	0.30, 0.17, 0.17, 0.60	1.2377	NA	TRUE	72336	0.1675	Testis	12.84	Heart_Left_Ventricle	0.01987
rs1065852	22	42526693	NDUFA6-AS1	22	42486960	42535286	Brain_Hippocampus	0.000130873	0.0453535	0.261034	GM12878_Rao2014, HMEC_Rao2014, HUVEC_Rao2014, IMR90_Rao2014, K562_Rao2014, KBM7_Rao2014, NHEK_Rao2014	1.17, 0.17, 2.00, 1.00, 1.17, 0.80, 1.33	7.6406	NA	TRUE	0	1.798	Brain_Cerebellum	6.959	Cells_Transformed_fibroblasts	0.2833
rs1065852	22	42526693	CYP2D6	22	42522501	42526908	Brain_Hippocampus	4.60523e-12	8.79043e-09	0.805535	GM12878_Rao2014, HMEC_Rao2014, HUVEC_Rao2014, IMR90_Rao2014, K562_Rao2014, KBM7_Rao2014, NHEK_Rao2014	0.04, 0.17, 0.33, 0.29, 0.33, 0.40, 0.67	2.2292	NA	TRUE	0	1.109	Liver	158.1	Cells_Transformed_fibroblasts	0.1634
rs1065852	22	42526693	RP4-669P10.19	22	42528610	42529005	Brain_Hippocampus	2.24749e-07	0.000180314	0.712194	GM12878_Rao2014	0.09	0.087	NA	TRUE	1917	1.079	Testis	8.853	Cells_Transformed_fibroblasts	0.1422
rs1065852	22	42526693	SMDT1	22	42475695	42480288	Brain_Hippocampus	1.65435e-05	0.00792645	0.275802	GM12878_Rao2014	0.09	0.087	NA	TRUE	46405	22.34	Ovary	39.94	Cells_Transformed_fibroblasts	7.933
rs8141797	22	24582040	SUSD2	22	24577227	24585078	Brain_Hippocampus	4.16974e-06	0.00243205	0.764828	GM12878_Rao2014, HMEC_Rao2014, HUVEC_Rao2014, IMR90_Rao2014, K562_Rao2014, KBM7_Rao2014, NHEK_Rao2014	0.48, 1.00, 2.33, 1.57, 1.33, 2.00, 1.33	10.0497	NA	TRUE	0	0.5022	Lung	53.02	Cells_EBV-transformed_lymphocytes	0.08967
rs6151429	22	51063476	ARSA	22	51061182	51066607	Brain_Hippocampus	1.37568e-08	1.4184e-05	-0.888552	GM12878_Rao2014, HMEC_Rao2014, HUVEC_Rao2014, IMR90_Rao2014, K562_Rao2014, KBM7_Rao2014, NHEK_Rao2014	0.70, 1.67, 1.33, 1.71, 1.67, 1.80, 2.00	10.8766	NA	TRUE	0	7.93	Testis	49.24	Muscle_Skeletal	3.062
rs56091001	22	50346041	ALG12	22	50293877	50312106	Brain_Hippocampus	6.97545e-06	0.00379685	0.394714	GM12878_Rao2014, HUVEC_Rao2014, IMR90_Rao2014, K562_Rao2014, KBM7_Rao2014	0.78, 0.33, 0.57, 0.50, 1.00	3.1874	NA	TRUE	33935	1.723	Thyroid	7.58	Brain_Putamen_basal_ganglia	1.434
rs2160908	22	37586791	C1QTNF6	22	37576207	37595425	Brain_Hippocampus	9.02159e-08	7.96836e-05	-0.441537	GM12878_Rao2014, HMEC_Rao2014, HUVEC_Rao2014, IMR90_Rao2014, K562_Rao2014, KBM7_Rao2014, NHEK_Rao2014	1.52, 2.83, 6.33, 3.71, 4.17, 1.80, 5.00	25.3694	NA	TRUE	0	0.7736	Cells_Transformed_fibroblasts	4.697	Brain_Cerebellar_Hemisphere	0.2722
rs144073979	22	18886813	DGCR6	22	18893541	18901751	Brain_Hippocampus	1.87227e-13	4.33038e-10	-1.06855	GM12878_Rao2014, HMEC_Rao2014, IMR90_Rao2014, K562_Rao2014, NHEK_Rao2014	0.17, 0.17, 0.57, 0.17, 0.33	1.412	NA	TRUE	6728	7.825	Muscle_Skeletal	17.32	Cells_EBV-transformed_lymphocytes	0.1781
rs5769765	22	50271175	ALG12	22	50293877	50312106	Brain_Hippocampus	0.000102554	0.0371441	-0.364641	GM12878_Rao2014, IMR90_Rao2014, NHEK_Rao2014	0.13, 0.14, 0.33	0.6066	NA	TRUE	22702	1.723	Thyroid	7.58	Brain_Putamen_basal_ganglia	1.434
rs727563	22	41867376	POLR3H	22	41921808	41940610	Brain_Hippocampus	1.72556e-06	0.00112581	-0.397301	GM12878_Rao2014, HMEC_Rao2014, HUVEC_Rao2014, IMR90_Rao2014, K562_Rao2014, KBM7_Rao2014, NHEK_Rao2014	1.09, 0.50, 0.67, 1.29, 0.67, 0.80, 0.67	5.6727	NA	TRUE	54432	11.66	Brain_Cortex	14.69	Whole_Blood	1.417
rs5751901	22	24992265	GGT1	22	24990778	25024972	Esophagus_Mucosa	6.39816e-21	3.38684e-17	0.471675	GM12878_Rao2014, HMEC_Rao2014, HUVEC_Rao2014, IMR90_Rao2014, K562_Rao2014, KBM7_Rao2014, NHEK_Rao2014	0.61, 0.33, 1.67, 2.00, 0.83, 1.00, 1.33	7.7754	NA	TRUE	0	0.6804	Kidney_Cortex	22.12	Muscle_Skeletal	0.2941
rs5770917	22	51017352	CPT1B	22	51007290	51017096	Esophagus_Mucosa	4.82785e-17	1.84079e-13	-0.653516	GM12878_Rao2014, HMEC_Rao2014, HUVEC_Rao2014, IMR90_Rao2014, K562_Rao2014, KBM7_Rao2014, NHEK_Rao2014	1.04, 0.67, 2.33, 2.57, 2.17, 2.00, 1.33	12.1149	NA	TRUE	256	11.22	Heart_Left_Ventricle	86.74	Cells_Transformed_fibroblasts	0.94
rs5770917	22	51017352	CTA-384D8.36	22	50962854	50963209	Esophagus_Mucosa	2.30388e-06	0.00145327	-0.324538	GM12878_Rao2014, HMEC_Rao2014, IMR90_Rao2014	0.09, 0.17, 0.14	0.3965	NA	TRUE	54143	9.224	Brain_Cerebellum	29.96	Muscle_Skeletal	1.797
rs4820599	22	24990212	GGT1	22	24990778	25024972	Esophagus_Mucosa	1.92382e-12	3.84863e-09	0.37507	GM12878_Rao2014, HMEC_Rao2014, HUVEC_Rao2014, IMR90_Rao2014, K562_Rao2014, KBM7_Rao2014, NHEK_Rao2014	1.57, 1.67, 3.00, 3.14, 1.50, 2.20, 1.00	14.0747	NA	TRUE	566	0.6804	Kidney_Cortex	22.12	Muscle_Skeletal	0.2941
rs412050	22	22307518	LL22NC03-86G7.1	22	22292957	22297799	Esophagus_Mucosa	1.34758e-12	2.76276e-09	-0.500473	GM12878_Rao2014, HUVEC_Rao2014, IMR90_Rao2014, K562_Rao2014, KBM7_Rao2014, NHEK_Rao2014	0.43, 1.33, 1.14, 1.83, 0.60, 1.00	6.3443	NA	TRUE	9719	0.3938	Brain_Cerebellar_Hemisphere	2.349	Liver	0.09737
rs5753037	22	30581721	NIPSNAP1	22	29950797	29977326	Esophagus_Mucosa	5.89665e-07	0.000432532	0.189039	GM12878_Rao2014, IMR90_Rao2014, K562_Rao2014, KBM7_Rao2014	0.30, 0.43, 0.17, 0.40	1.2996	NA	TRUE	604395	12.09	Liver	50.92	Muscle_Skeletal	0.7843
rs2284063	22	38544297	BAIAP2L2	22	38480896	38506677	Esophagus_Mucosa	7.32884e-08	6.63297e-05	0.344884	GM12878_Rao2014, HMEC_Rao2014, HUVEC_Rao2014, IMR90_Rao2014, K562_Rao2014, KBM7_Rao2014, NHEK_Rao2014	1.04, 0.33, 1.33, 0.71, 1.00, 0.80, 1.00	6.2244	NA	TRUE	37620	2.321	Small_Intestine_Terminal_Ileum	59.68	Heart_Left_Ventricle	0.2251
rs9609565	22	32867527	FBXO7	22	32870663	32894818	Esophagus_Mucosa	9.55159e-13	2.0018e-09	0.302037	GM12878_Rao2014, HMEC_Rao2014, HUVEC_Rao2014, IMR90_Rao2014, K562_Rao2014, KBM7_Rao2014, NHEK_Rao2014	1.30, 0.17, 2.00, 1.57, 1.83, 0.60, 1.33	8.8091	NA	TRUE	3136	20.35	Whole_Blood	127.4	Muscle_Skeletal	9.351
rs1547014	22	29100710	HSCB	22	29138667	29153503	Esophagus_Mucosa	1.22899e-06	0.00082768	-0.22906	GM12878_Rao2014, HMEC_Rao2014, HUVEC_Rao2014, IMR90_Rao2014, K562_Rao2014, NHEK_Rao2014	0.43, 0.33, 0.33, 0.86, 0.50, 1.00	3.4586	NA	TRUE	37957	5.066	Cervix_Endocervix	12.23	Whole_Blood	1.981
rs738722	22	29130011	HSCB	22	29138667	29153503	Esophagus_Mucosa	9.55008e-06	0.00496487	-0.217256	GM12878_Rao2014, HMEC_Rao2014, HUVEC_Rao2014, IMR90_Rao2014, K562_Rao2014, KBM7_Rao2014, NHEK_Rao2014	1.39, 0.50, 2.33, 2.43, 1.50, 1.40, 2.67	12.2199	NA	TRUE	8656	5.066	Cervix_Endocervix	12.23	Whole_Blood	1.981
rs7364180	22	42218855	NDUFA6	22	42481529	42486934	Esophagus_Mucosa	1.53676e-07	0.000128027	0.199129	GM12878_Rao2014	0.09	0.087	NA	TRUE	262674	28.68	Heart_Left_Ventricle	75.45	Whole_Blood	7.059
rs7364180	22	42218855	PMM1	22	41972898	41985894	Esophagus_Mucosa	1.30221e-07	0.000110947	-0.128891	GM12878_Rao2014, HUVEC_Rao2014, IMR90_Rao2014, K562_Rao2014	0.09, 0.33, 0.14, 0.17	0.7298	NA	TRUE	232961	37.72	Esophagus_Mucosa	37.72	Muscle_Skeletal	4.321
rs2106294	22	31645758	SFI1	22	31884732	32014476	Esophagus_Mucosa	3.94824e-11	6.32867e-08	0.296543	GM12878_Rao2014, HUVEC_Rao2014, IMR90_Rao2014, K562_Rao2014, KBM7_Rao2014, NHEK_Rao2014	1.09, 1.33, 0.29, 0.83, 0.60, 1.00	5.1393	NA	TRUE	238974	2.885	Brain_Cerebellum	26.38	Muscle_Skeletal	0.4931
rs9607469	22	37919266	CARD10	22	37886400	37915549	Esophagus_Mucosa	8.54636e-06	0.00451622	0.299962	GM12878_Rao2014, HMEC_Rao2014, HUVEC_Rao2014, IMR90_Rao2014, K562_Rao2014, KBM7_Rao2014, NHEK_Rao2014	2.00, 1.83, 2.67, 4.43, 3.50, 1.60, 3.33	19.3619	NA	TRUE	3717	5.598	Testis	17.98	Cells_EBV-transformed_lymphocytes	0.01374
rs2298428	22	21982891	UBE2L3	22	21921836	21978323	Esophagus_Mucosa	1.04741e-06	0.000720279	0.162242	GM12878_Rao2014, HMEC_Rao2014, HUVEC_Rao2014, IMR90_Rao2014, K562_Rao2014, KBM7_Rao2014, NHEK_Rao2014	4.09, 2.67, 7.67, 7.29, 18.50, 6.00, 3.67	49.8727	NA	TRUE	4568	32.47	Cells_EBV-transformed_lymphocytes	39.81	Pancreas	12.84
rs2298428	22	21982891	CCDC116	22	21987005	21991616	Esophagus_Mucosa	6.02174e-12	1.12027e-08	-0.605382	GM12878_Rao2014, HMEC_Rao2014, HUVEC_Rao2014, IMR90_Rao2014, K562_Rao2014, KBM7_Rao2014, NHEK_Rao2014	0.17, 0.33, 0.67, 0.29, 0.83, 0.40, 0.67	3.3596	NA	TRUE	4114	0.1374	Testis	22.35	Whole_Blood	0.05885
rs2412971	22	30494370	NIPSNAP1	22	29950797	29977326	Esophagus_Mucosa	1.10386e-05	0.00562667	-0.161303	GM12878_Rao2014, HMEC_Rao2014, IMR90_Rao2014, K562_Rao2014, KBM7_Rao2014, NHEK_Rao2014	0.52, 0.17, 0.57, 0.33, 0.20, 0.33	2.1265	NA	TRUE	517044	12.09	Liver	50.92	Muscle_Skeletal	0.7843
rs2412971	22	30494370	MTMR3	22	30279144	30426855	Esophagus_Mucosa	0.000117963	0.0417435	-0.0916666	GM12878_Rao2014, HMEC_Rao2014, HUVEC_Rao2014, IMR90_Rao2014, K562_Rao2014, KBM7_Rao2014, NHEK_Rao2014	2.83, 1.50, 3.33, 3.43, 2.00, 2.40, 3.00	18.488	NA	TRUE	67515	11.32	Whole_Blood	30.29	Liver	3.381
rs5754217	22	21939674	UBE2L3	22	21921836	21978323	Esophagus_Mucosa	3.83351e-06	0.00226771	0.14284	GM12878_Rao2014, HMEC_Rao2014, HUVEC_Rao2014, IMR90_Rao2014, K562_Rao2014, KBM7_Rao2014, NHEK_Rao2014	0.74, 1.00, 1.00, 1.29, 3.17, 0.80, 2.00	9.9915	NA	TRUE	0	32.47	Cells_EBV-transformed_lymphocytes	39.81	Pancreas	12.84
rs738322	22	38569005	BAIAP2L2	22	38480896	38506677	Esophagus_Mucosa	3.87303e-08	3.67138e-05	0.338935	GM12878_Rao2014, HMEC_Rao2014, HUVEC_Rao2014, IMR90_Rao2014, K562_Rao2014, KBM7_Rao2014, NHEK_Rao2014	0.83, 0.33, 1.67, 1.57, 1.00, 1.60, 1.00	7.9975	NA	TRUE	62328	2.321	Small_Intestine_Terminal_Ileum	59.68	Heart_Left_Ventricle	0.2251
rs987710	22	22512414	IGLV4-60	22	22516592	22517074	Esophagus_Mucosa	5.25596e-10	6.99763e-07	-0.354312	GM12878_Rao2014, IMR90_Rao2014, K562_Rao2014, KBM7_Rao2014	0.09, 0.29, 0.33, 0.20	0.906	NA	TRUE	4178	0.04736	Spleen	7.577	Adipose_Subcutaneous	0
rs6001027	22	38545618	BAIAP2L2	22	38480896	38506677	Esophagus_Mucosa	8.93338e-08	7.90858e-05	0.343244	GM12878_Rao2014, HMEC_Rao2014, HUVEC_Rao2014, IMR90_Rao2014, NHEK_Rao2014	0.48, 0.17, 0.33, 0.57, 0.67	2.2164	NA	TRUE	38941	2.321	Small_Intestine_Terminal_Ileum	59.68	Heart_Left_Ventricle	0.2251
rs2739330	22	24295285	DDTL	22	24309089	24314721	Esophagus_Mucosa	7.52267e-14	1.81344e-10	-0.28927	GM12878_Rao2014	0.04	0.0435	NA	TRUE	13804	1.784	Liver	9.241	Muscle_Skeletal	0.6333
rs2739330	22	24295285	AP000350.4	22	24236770	24241117	Esophagus_Mucosa	3.85098e-76	3.48943e-71	1.0585	GM12878_Rao2014, KBM7_Rao2014, NHEK_Rao2014	0.04, 0.20, 0.33	0.5768	NA	TRUE	54168	0.8073	Testis	4.882	Brain_Hypothalamus	0.16
rs2739330	22	24295285	SLC2A11	22	24199604	24228496	Esophagus_Mucosa	1.71598e-06	0.00112099	-0.190561	GM12878_Rao2014, HUVEC_Rao2014, IMR90_Rao2014, K562_Rao2014, KBM7_Rao2014	0.13, 0.33, 0.29, 0.17, 0.40	1.3161	NA	TRUE	66789	0.9767	Brain_Cerebellum	13.37	Whole_Blood	0.5881
rs2739330	22	24295285	AP000350.6	22	24269087	24271761	Esophagus_Mucosa	1.08258e-43	2.82644e-39	0.849425	GM12878_Rao2014, HUVEC_Rao2014	0.04, 0.33	0.3768	NA	TRUE	23524	0.04847	Brain_Cerebellum	0.2224	Muscle_Skeletal	0
rs2739330	22	24295285	AP000350.5	22	24243619	24249255	Esophagus_Mucosa	1.83896e-76	1.88848e-71	0.965311	IMR90_Rao2014	0.29	0.2857	NA	TRUE	46030	0.3045	Brain_Cerebellum	2.112	Whole_Blood	0.06508
rs2073398	22	24999103	GGT1	22	24990778	25024972	Esophagus_Mucosa	4.85834e-22	2.86734e-18	0.494144	GM12878_Rao2014, HMEC_Rao2014, HUVEC_Rao2014, IMR90_Rao2014, K562_Rao2014, KBM7_Rao2014, NHEK_Rao2014	1.04, 0.50, 1.67, 1.14, 1.00, 0.80, 0.67	6.8197	NA	TRUE	0	0.6804	Kidney_Cortex	22.12	Muscle_Skeletal	0.2941
rs12157904	22	37982011	GGA1	22	38004481	38029571	Esophagus_Mucosa	9.80428e-05	0.0358133	0.253167	GM12878_Rao2014, IMR90_Rao2014, K562_Rao2014, KBM7_Rao2014, NHEK_Rao2014	1.35, 0.71, 1.00, 1.40, 1.00	5.4621	NA	TRUE	22470	12.74	Testis	89.13	Heart_Left_Ventricle	4.936
rs181362	22	21932067	UBE2L3	22	21921836	21978323	Esophagus_Mucosa	3.83351e-06	0.00226771	0.14284	GM12878_Rao2014, HMEC_Rao2014, HUVEC_Rao2014, IMR90_Rao2014, K562_Rao2014, KBM7_Rao2014, NHEK_Rao2014	5.35, 4.33, 12.67, 11.29, 24.33, 9.60, 11.00	78.5669	NA	TRUE	0	32.47	Cells_EBV-transformed_lymphocytes	39.81	Pancreas	12.84
rs181362	22	21932067	CCDC116	22	21987005	21991616	Esophagus_Mucosa	4.91853e-12	9.34214e-09	-0.564216	GM12878_Rao2014, HMEC_Rao2014, IMR90_Rao2014, K562_Rao2014, KBM7_Rao2014, NHEK_Rao2014	0.13, 0.17, 0.14, 0.83, 0.20, 0.33	1.8066	NA	TRUE	54938	0.1374	Testis	22.35	Whole_Blood	0.05885
rs12537	22	30423459	MTMR3	22	30279144	30426855	Esophagus_Mucosa	1.15763e-05	0.00585042	-0.107903	GM12878_Rao2014, HMEC_Rao2014, HUVEC_Rao2014, IMR90_Rao2014, K562_Rao2014, KBM7_Rao2014, NHEK_Rao2014	5.70, 4.83, 12.00, 8.86, 6.33, 6.80, 8.00	52.5195	NA	TRUE	0	11.32	Whole_Blood	30.29	Liver	3.381
rs4821544	22	37258502	NCF4	22	37257030	37274057	Esophagus_Mucosa	3.41051e-06	0.00204657	-0.170983	GM12878_Rao2014, HMEC_Rao2014, HUVEC_Rao2014, IMR90_Rao2014, K562_Rao2014, KBM7_Rao2014, NHEK_Rao2014	1.61, 3.33, 3.00, 3.29, 4.00, 3.00, 4.67	22.8944	NA	TRUE	0	3.074	Whole_Blood	280.9	Cells_Transformed_fibroblasts	0.02137
rs807669	22	19154521	SLC25A1	22	19163095	19166343	Esophagus_Mucosa	6.82186e-10	8.95853e-07	-0.244871	GM12878_Rao2014, HMEC_Rao2014, HUVEC_Rao2014, IMR90_Rao2014, K562_Rao2014, KBM7_Rao2014, NHEK_Rao2014	0.22, 0.17, 0.33, 0.71, 0.83, 0.40, 0.33	2.9983	NA	TRUE	8574	28.5	Adipose_Subcutaneous	53.6	Muscle_Skeletal	5.252
rs761746	22	32025912	PISD	22	32014573	32058418	Esophagus_Mucosa	1.0691e-06	0.000733231	0.176879	GM12878_Rao2014, HMEC_Rao2014, HUVEC_Rao2014, IMR90_Rao2014, K562_Rao2014, KBM7_Rao2014, NHEK_Rao2014	3.87, 5.33, 11.33, 7.43, 6.33, 6.80, 8.00	49.0981	NA	TRUE	0	9.328	Brain_Cerebellum	72.16	Muscle_Skeletal	3.086
rs229526	22	37581421	C1QTNF6	22	37576207	37595425	Esophagus_Mucosa	4.06583e-07	0.000307915	0.228765	GM12878_Rao2014, HMEC_Rao2014, HUVEC_Rao2014, IMR90_Rao2014, K562_Rao2014, KBM7_Rao2014, NHEK_Rao2014	1.17, 1.50, 3.33, 1.71, 1.67, 1.20, 1.67	12.2549	NA	TRUE	0	1.012	Cells_Transformed_fibroblasts	4.697	Brain_Cerebellar_Hemisphere	0.2722
rs4822024	22	41757646	L3MBTL2	22	41601209	41627275	Esophagus_Mucosa	4.67741e-05	0.0191726	0.16419	GM12878_Rao2014, HUVEC_Rao2014, IMR90_Rao2014, K562_Rao2014, KBM7_Rao2014, NHEK_Rao2014	0.61, 1.00, 1.00, 0.83, 0.40, 0.33	4.1754	NA	TRUE	130371	7.57	Pituitary	17.13	Whole_Blood	3.801
rs4822024	22	41757646	RANGAP1	22	41641615	41682255	Esophagus_Mucosa	4.59997e-07	0.000344471	-0.158575	GM12878_Rao2014, HMEC_Rao2014, HUVEC_Rao2014, IMR90_Rao2014, K562_Rao2014, KBM7_Rao2014, NHEK_Rao2014	1.30, 0.67, 1.33, 2.57, 1.33, 1.60, 0.33	9.1424	NA	TRUE	75391	27.43	Testis	75.66	Artery_Tibial	7.806
rs4822024	22	41757646	MEI1	22	42095503	42195460	Esophagus_Mucosa	4.16956e-11	6.65572e-08	0.266432	GM12878_Rao2014, HMEC_Rao2014, K562_Rao2014, KBM7_Rao2014	0.65, 0.17, 0.33, 1.00	2.1522	NA	TRUE	337857	0.2105	Testis	16.32	Muscle_Skeletal	0.04722
rs4822024	22	41757646	RP4-756G23.5	22	41605126	41613631	Esophagus_Mucosa	6.83101e-05	0.0264052	0.280847	GM12878_Rao2014, IMR90_Rao2014, K562_Rao2014, KBM7_Rao2014	0.26, 0.14, 0.17, 0.20	0.7704	NA	TRUE	144015	0.5132	Brain_Spinal_cord_cervical_c-1	1.519	Liver	0.1164
rs4822024	22	41757646	PMM1	22	41972898	41985894	Esophagus_Mucosa	5.98667e-08	5.52868e-05	-0.143518	GM12878_Rao2014, HUVEC_Rao2014, IMR90_Rao2014, K562_Rao2014, KBM7_Rao2014	0.43, 0.33, 0.29, 0.17, 0.20	1.4205	NA	TRUE	215252	37.72	Esophagus_Mucosa	37.72	Muscle_Skeletal	4.321
rs131794	22	50971751	TYMP	22	50964181	50968485	Esophagus_Mucosa	4.97033e-15	1.45556e-11	0.317164	GM12878_Rao2014, HUVEC_Rao2014, IMR90_Rao2014, K562_Rao2014, NHEK_Rao2014	0.22, 0.67, 0.57, 0.50, 0.33	2.2888	NA	TRUE	3266	43	Whole_Blood	162.1	Brain_Frontal_Cortex_BA9	1.027
rs131794	22	50971751	ODF3B	22	50968838	50971009	Esophagus_Mucosa	7.42954e-06	0.00400715	0.162748	GM12878_Rao2014, HMEC_Rao2014, IMR90_Rao2014, K562_Rao2014, KBM7_Rao2014, NHEK_Rao2014	0.26, 0.33, 0.57, 0.50, 0.20, 0.67	2.5323	NA	TRUE	742	9.082	Lung	27.68	Brain_Anterior_cingulate_cortex_BA24	0.5203
rs131794	22	50971751	SCO2	22	50961997	50964035	Esophagus_Mucosa	6.42417e-07	0.000467001	-0.218696	GM12878_Rao2014, HMEC_Rao2014, IMR90_Rao2014, K562_Rao2014	0.09, 0.17, 0.14, 0.33	0.7298	NA	TRUE	7716	19.7	Lung	24.62	Artery_Tibial	4.658
rs13053817	22	29847721	THOC5	22	29901868	29950243	Esophagus_Mucosa	6.93132e-05	0.0267526	0.2339	GM12878_Rao2014, HMEC_Rao2014, HUVEC_Rao2014, IMR90_Rao2014, K562_Rao2014, KBM7_Rao2014, NHEK_Rao2014	1.13, 0.50, 1.67, 1.14, 1.17, 2.00, 2.33	9.94	NA	TRUE	54147	3.421	Uterus	9.762	Brain_Amygdala	1.353
rs712964	22	19156116	SLC25A1	22	19163095	19166343	Esophagus_Mucosa	2.95496e-09	3.47466e-06	-0.227614	GM12878_Rao2014, HUVEC_Rao2014, K562_Rao2014, KBM7_Rao2014, NHEK_Rao2014	0.22, 0.33, 0.83, 0.40, 0.33	2.1174	NA	TRUE	6979	28.5	Adipose_Subcutaneous	53.6	Muscle_Skeletal	5.252
rs1034566	22	19984276	COMT	22	19929130	19957418	Esophagus_Mucosa	7.83205e-07	0.000556576	0.205593	GM12878_Rao2014, HMEC_Rao2014, HUVEC_Rao2014, IMR90_Rao2014, K562_Rao2014, KBM7_Rao2014, NHEK_Rao2014	1.22, 0.17, 1.00, 1.71, 3.67, 0.80, 1.00	9.565	NA	TRUE	26858	25.68	Adrenal_Gland	35.15	Whole_Blood	4.792
rs1034566	22	19984276	ARVCF	22	19957499	20004331	Esophagus_Mucosa	3.17882e-11	5.19704e-08	0.303547	GM12878_Rao2014, HMEC_Rao2014, HUVEC_Rao2014, IMR90_Rao2014, K562_Rao2014, KBM7_Rao2014, NHEK_Rao2014	2.52, 2.67, 6.67, 6.57, 11.17, 3.20, 7.00	39.7932	NA	TRUE	0	1.565	Brain_Cerebellar_Hemisphere	62.35	Cells_EBV-transformed_lymphocytes	0.3278
rs2239815	22	29192669	HSCB	22	29138667	29153503	Esophagus_Mucosa	1.51464e-06	0.00100135	-0.232392	GM12878_Rao2014, HMEC_Rao2014, HUVEC_Rao2014, IMR90_Rao2014, K562_Rao2014, KBM7_Rao2014	1.30, 0.50, 0.33, 1.29, 0.17, 1.00	4.5901	NA	TRUE	39166	5.066	Cervix_Endocervix	12.23	Whole_Blood	1.981
rs4822983	22	29115065	HSCB	22	29138667	29153503	Esophagus_Mucosa	2.27197e-06	0.00143684	0.223745	GM12878_Rao2014, HMEC_Rao2014, HUVEC_Rao2014, IMR90_Rao2014, K562_Rao2014, NHEK_Rao2014	0.52, 0.17, 0.33, 0.43, 0.50, 0.33	2.2836	NA	TRUE	23602	5.066	Cervix_Endocervix	12.23	Whole_Blood	1.981
rs2283792	22	22131124	LL22NC03-86G7.1	22	22292957	22297799	Esophagus_Mucosa	1.9097e-24	1.36823e-20	-0.543366	GM12878_Rao2014, HUVEC_Rao2014, IMR90_Rao2014, K562_Rao2014	0.04, 0.33, 0.14, 1.00	1.5197	NA	TRUE	161833	0.3938	Brain_Cerebellar_Hemisphere	2.349	Liver	0.09737
rs140522	22	50971265	TYMP	22	50964181	50968485	Esophagus_Mucosa	2.48219e-19	1.14821e-15	0.327699	GM12878_Rao2014, HMEC_Rao2014, HUVEC_Rao2014, IMR90_Rao2014, K562_Rao2014, KBM7_Rao2014	0.70, 1.00, 1.67, 1.57, 1.50, 0.20	6.6337	NA	TRUE	2780	43	Whole_Blood	162.1	Brain_Frontal_Cortex_BA9	1.027
rs140522	22	50971265	ODF3B	22	50968838	50971009	Esophagus_Mucosa	4.74286e-08	4.43587e-05	0.179841	GM12878_Rao2014, HMEC_Rao2014, HUVEC_Rao2014, IMR90_Rao2014, K562_Rao2014, KBM7_Rao2014, NHEK_Rao2014	0.30, 0.67, 1.67, 1.00, 0.67, 1.00, 2.00	7.3043	NA	TRUE	256	9.082	Lung	27.68	Brain_Anterior_cingulate_cortex_BA24	0.5203
rs140522	22	50971265	CPT1B	22	51007290	51017096	Esophagus_Mucosa	6.99914e-07	0.0005031	0.206543	GM12878_Rao2014, HMEC_Rao2014, HUVEC_Rao2014, IMR90_Rao2014, K562_Rao2014, KBM7_Rao2014, NHEK_Rao2014	0.83, 0.50, 1.00, 1.43, 1.50, 1.00, 0.67	6.9213	NA	TRUE	36025	11.22	Heart_Left_Ventricle	86.74	Cells_Transformed_fibroblasts	0.94
rs140522	22	50971265	CHKB	22	51017378	51039884	Esophagus_Mucosa	1.11347e-05	0.00566305	0.169807	GM12878_Rao2014, HMEC_Rao2014, HUVEC_Rao2014, IMR90_Rao2014, K562_Rao2014, KBM7_Rao2014, NHEK_Rao2014	1.65, 0.50, 2.67, 2.43, 1.67, 1.20, 1.00	11.1141	NA	TRUE	46113	20.84	Spleen	57.6	Muscle_Skeletal	6.671
rs181359	22	21928640	UBE2L3	22	21921836	21978323	Esophagus_Mucosa	3.59729e-06	0.00214534	0.15071	GM12878_Rao2014, HMEC_Rao2014, HUVEC_Rao2014, IMR90_Rao2014, K562_Rao2014, KBM7_Rao2014, NHEK_Rao2014	4.70, 7.50, 10.67, 9.29, 20.83, 6.40, 6.67	66.048	NA	TRUE	0	32.47	Cells_EBV-transformed_lymphocytes	39.81	Pancreas	12.84
rs181359	22	21928640	CCDC116	22	21987005	21991616	Esophagus_Mucosa	2.26654e-12	4.49918e-09	-0.602284	GM12878_Rao2014, HMEC_Rao2014, IMR90_Rao2014, K562_Rao2014, NHEK_Rao2014	0.22, 0.17, 0.14, 0.50, 0.33	1.3602	NA	TRUE	58365	0.1374	Testis	22.35	Whole_Blood	0.05885
rs134882	22	42670964	NAGA	22	42454461	42466846	Esophagus_Mucosa	3.74292e-05	0.0158613	0.181037	GM12878_Rao2014, HUVEC_Rao2014, IMR90_Rao2014, K562_Rao2014, NHEK_Rao2014	0.30, 0.33, 0.14, 0.17, 0.33	1.2805	NA	TRUE	204118	7.814	Cells_EBV-transformed_lymphocytes	15.88	Muscle_Skeletal	2.296
rs134882	22	42670964	Z83851.3	22	42665759	42671202	Esophagus_Mucosa	7.74885e-05	0.0293419	0.25805	GM12878_Rao2014, HMEC_Rao2014, HUVEC_Rao2014, IMR90_Rao2014, K562_Rao2014, KBM7_Rao2014, NHEK_Rao2014	0.30, 1.00, 0.67, 0.71, 1.00, 1.00, 1.33	6.0186	NA	TRUE	0	0.4029	Testis	0.6066	Brain_Hippocampus	0.01254
rs134882	22	42670964	CTA-989H11.1	22	42674194	42674852	Esophagus_Mucosa	1.03234e-09	1.32104e-06	-0.349042	GM12878_Rao2014, HUVEC_Rao2014, IMR90_Rao2014, K562_Rao2014, KBM7_Rao2014, NHEK_Rao2014	0.09, 0.33, 0.29, 0.17, 0.20, 0.33	1.406	NA	TRUE	3230	0.7415	Testis	1.923	Brain_Putamen_basal_ganglia	0.0341
rs134882	22	42670964	RP4-669P10.19	22	42528610	42529005	Esophagus_Mucosa	7.39635e-06	0.00399065	-0.347347	GM12878_Rao2014, K562_Rao2014, KBM7_Rao2014	0.04, 0.17, 0.20	0.4101	NA	TRUE	141959	1.061	Testis	8.853	Cells_Transformed_fibroblasts	0.1422
rs5751902	22	24996629	GGT1	22	24990778	25024972	Esophagus_Mucosa	1.29801e-11	2.24657e-08	-0.34947	GM12878_Rao2014, HMEC_Rao2014, HUVEC_Rao2014, IMR90_Rao2014, K562_Rao2014, KBM7_Rao2014, NHEK_Rao2014	1.65, 2.17, 4.33, 2.86, 2.17, 3.40, 2.67	19.2427	NA	TRUE	0	0.6804	Kidney_Cortex	22.12	Muscle_Skeletal	0.2941
rs470119	22	50966913	TYMP	22	50964181	50968485	Esophagus_Mucosa	1.55305e-09	1.94655e-06	0.220654	GM12878_Rao2014, HMEC_Rao2014, HUVEC_Rao2014, IMR90_Rao2014, K562_Rao2014, KBM7_Rao2014, NHEK_Rao2014	0.39, 1.17, 1.00, 1.00, 0.83, 1.20, 1.00	6.5913	NA	TRUE	0	43	Whole_Blood	162.1	Brain_Frontal_Cortex_BA9	1.027
rs4821112	22	21964760	UBE2L3	22	21921836	21978323	Esophagus_Mucosa	1.25745e-06	0.000844363	0.157082	GM12878_Rao2014, HMEC_Rao2014, HUVEC_Rao2014, IMR90_Rao2014, K562_Rao2014, KBM7_Rao2014, NHEK_Rao2014	5.43, 5.83, 10.67, 12.57, 23.33, 6.80, 11.33	75.9729	NA	TRUE	0	32.47	Cells_EBV-transformed_lymphocytes	39.81	Pancreas	12.84
rs4821112	22	21964760	CCDC116	22	21987005	21991616	Esophagus_Mucosa	4.99333e-12	9.43767e-09	-0.592426	GM12878_Rao2014, K562_Rao2014	0.13, 0.50	0.6304	NA	TRUE	22245	0.1374	Testis	22.35	Whole_Blood	0.05885
rs2186369	22	24170995	C22orf43	22	23950639	23974508	Esophagus_Mucosa	4.99351e-05	0.0203062	-0.369874	GM12878_Rao2014, HUVEC_Rao2014, K562_Rao2014, KBM7_Rao2014, NHEK_Rao2014	0.43, 0.33, 0.50, 0.40, 0.33	2.0014	NA	TRUE	196487	0.2297	Testis	52.1	Cells_EBV-transformed_lymphocytes	0.04658
rs138880	22	50218610	RP3-522J7.6	22	50226264	50231434	Esophagus_Mucosa	2.23919e-05	0.0102595	-0.415939	GM12878_Rao2014, HMEC_Rao2014, HUVEC_Rao2014, IMR90_Rao2014, K562_Rao2014, KBM7_Rao2014, NHEK_Rao2014	0.52, 0.67, 1.00, 0.71, 0.50, 1.00, 0.67	5.0694	NA	TRUE	7654	0.02808	Testis	2.366	Cells_Transformed_fibroblasts	0
rs4820425	22	41431341	RANGAP1	22	41641615	41682255	Esophagus_Mucosa	3.46735e-07	0.000267054	-0.157337	GM12878_Rao2014, HUVEC_Rao2014, IMR90_Rao2014, K562_Rao2014, KBM7_Rao2014, NHEK_Rao2014	0.61, 0.67, 0.57, 0.33, 0.40, 0.33	2.9135	NA	TRUE	210274	27.43	Testis	75.66	Artery_Tibial	7.806
rs4820425	22	41431341	L3MBTL2	22	41601209	41627275	Esophagus_Mucosa	0.000127307	0.0443604	0.152018	GM12878_Rao2014, IMR90_Rao2014, K562_Rao2014, KBM7_Rao2014	0.61, 0.57, 0.50, 0.80	2.4801	NA	TRUE	169868	7.57	Pituitary	17.13	Whole_Blood	3.801
rs4820425	22	41431341	RP4-756G23.5	22	41605126	41613631	Esophagus_Mucosa	1.13643e-05	0.00576084	0.303174	GM12878_Rao2014, IMR90_Rao2014, KBM7_Rao2014	0.04, 0.14, 0.20	0.3863	NA	TRUE	173785	0.5132	Brain_Spinal_cord_cervical_c-1	1.519	Liver	0.1164
rs1930961	22	25875264	CTA-390C10.10	22	25872185	25875938	Esophagus_Mucosa	1.87536e-46	5.6643e-42	-0.971542	GM12878_Rao2014, HMEC_Rao2014, HUVEC_Rao2014, IMR90_Rao2014, K562_Rao2014, KBM7_Rao2014, NHEK_Rao2014	0.43, 0.67, 1.67, 1.29, 1.17, 1.20, 1.67	8.0872	NA	TRUE	0	0.5427	Testis	2.672	Muscle_Skeletal	0.2178
rs1930961	22	25875264	ADRBK2	22	25960816	26125261	Esophagus_Mucosa	1.57218e-06	0.00103583	-0.261809	GM12878_Rao2014, HMEC_Rao2014, HUVEC_Rao2014, IMR90_Rao2014, K562_Rao2014, KBM7_Rao2014, NHEK_Rao2014	1.22, 0.67, 0.67, 2.00, 1.00, 0.60, 0.67	6.8174	NA	TRUE	85552	0.8842	Cells_EBV-transformed_lymphocytes	12.25	Muscle_Skeletal	0.2706
rs2267138	22	29793640	RHBDD3	22	29655841	29663967	Esophagus_Mucosa	2.19096e-05	0.0100835	-0.189954	GM12878_Rao2014, HMEC_Rao2014, HUVEC_Rao2014, IMR90_Rao2014, K562_Rao2014, KBM7_Rao2014	0.17, 0.17, 0.33, 0.14, 0.17, 0.40	1.3834	NA	TRUE	129673	5.889	Testis	23.84	Whole_Blood	2.258
rs5758511	22	42336171	NDUFA6-AS1	22	42486960	42535286	Esophagus_Mucosa	3.29486e-06	0.00198723	0.210782	GM12878_Rao2014, HMEC_Rao2014, HUVEC_Rao2014, IMR90_Rao2014, K562_Rao2014, KBM7_Rao2014	0.70, 0.17, 0.67, 0.57, 0.67, 0.20	2.9671	NA	TRUE	150789	0.8255	Brain_Cerebellum	6.959	Cells_Transformed_fibroblasts	0.2833
rs5758511	22	42336171	PMM1	22	41972898	41985894	Esophagus_Mucosa	0.000138993	0.0476847	0.102099	GM12878_Rao2014, HMEC_Rao2014, HUVEC_Rao2014, KBM7_Rao2014	0.17, 0.17, 0.33, 0.20	0.8739	NA	TRUE	350277	37.72	Esophagus_Mucosa	37.72	Muscle_Skeletal	4.321
rs5749446	22	32880584	FBXO7	22	32870663	32894818	Esophagus_Mucosa	9.53264e-20	4.58876e-16	0.348519	GM12878_Rao2014, HMEC_Rao2014, HUVEC_Rao2014, IMR90_Rao2014, K562_Rao2014, KBM7_Rao2014, NHEK_Rao2014	1.65, 1.50, 2.67, 3.14, 2.83, 1.20, 4.33	17.3284	NA	TRUE	0	20.35	Whole_Blood	127.4	Muscle_Skeletal	9.351
rs2235852	22	41661153	L3MBTL2	22	41601209	41627275	Esophagus_Mucosa	6.98086e-07	0.000502021	0.179561	GM12878_Rao2014, HUVEC_Rao2014, IMR90_Rao2014, K562_Rao2014, KBM7_Rao2014, NHEK_Rao2014	1.35, 2.00, 1.71, 1.33, 1.20, 0.33	7.9288	NA	TRUE	33878	7.57	Pituitary	17.13	Whole_Blood	3.801
rs2235852	22	41661153	RANGAP1	22	41641615	41682255	Esophagus_Mucosa	7.76333e-12	1.41355e-08	-0.190951	GM12878_Rao2014, HMEC_Rao2014, HUVEC_Rao2014, IMR90_Rao2014, K562_Rao2014, KBM7_Rao2014, NHEK_Rao2014	3.26, 2.50, 8.00, 7.14, 7.00, 3.20, 6.33	37.4371	NA	TRUE	0	27.43	Testis	75.66	Artery_Tibial	7.806
rs2235852	22	41661153	MEI1	22	42095503	42195460	Esophagus_Mucosa	8.09964e-07	0.000573375	0.182909	GM12878_Rao2014, HMEC_Rao2014, K562_Rao2014, KBM7_Rao2014, NHEK_Rao2014	0.26, 0.17, 0.83, 0.40, 0.67	2.3275	NA	TRUE	434350	0.2105	Testis	16.32	Muscle_Skeletal	0.04722
rs2235852	22	41661153	RP4-756G23.5	22	41605126	41613631	Esophagus_Mucosa	6.90295e-08	6.27702e-05	0.339838	GM12878_Rao2014, HUVEC_Rao2014, IMR90_Rao2014, K562_Rao2014, KBM7_Rao2014	0.43, 0.67, 0.71, 0.67, 0.40	2.8824	NA	TRUE	47522	0.5132	Brain_Spinal_cord_cervical_c-1	1.519	Liver	0.1164
rs4820834	22	30751626	RP1-130H16.16	22	30770930	30773834	Esophagus_Mucosa	3.54984e-05	0.015164	-0.303246	GM12878_Rao2014, HMEC_Rao2014, HUVEC_Rao2014, IMR90_Rao2014, K562_Rao2014, KBM7_Rao2014, NHEK_Rao2014	0.30, 0.50, 0.67, 0.57, 0.17, 1.00, 0.33	3.5424	NA	TRUE	19304	0.6966	Testis	2.246	Muscle_Skeletal	0.1665
rs4820834	22	30751626	MTFP1	22	30821518	30825045	Esophagus_Mucosa	2.93137e-06	0.00178972	0.223369	GM12878_Rao2014, HUVEC_Rao2014, KBM7_Rao2014	0.13, 0.67, 0.20	0.9971	NA	TRUE	69892	8.288	Cells_EBV-transformed_lymphocytes	41.17	Artery_Tibial	1.565
rs4821116	22	21973318	UBE2L3	22	21921836	21978323	Esophagus_Mucosa	1.04741e-06	0.000720279	0.162242	GM12878_Rao2014, HMEC_Rao2014, HUVEC_Rao2014, IMR90_Rao2014, K562_Rao2014, KBM7_Rao2014, NHEK_Rao2014	4.78, 3.83, 12.33, 10.86, 20.83, 5.20, 7.67	65.5064	NA	TRUE	0	32.47	Cells_EBV-transformed_lymphocytes	39.81	Pancreas	12.84
rs4821116	22	21973318	CCDC116	22	21987005	21991616	Esophagus_Mucosa	6.02174e-12	1.12027e-08	-0.605382	GM12878_Rao2014, HMEC_Rao2014, HUVEC_Rao2014, IMR90_Rao2014, K562_Rao2014, KBM7_Rao2014, NHEK_Rao2014	0.22, 0.17, 0.67, 0.43, 0.83, 0.40, 0.33	3.046	NA	TRUE	13687	0.1374	Testis	22.35	Whole_Blood	0.05885
rs11089937	22	22506568	IGLV4-60	22	22516592	22517074	Esophagus_Mucosa	1.1859e-05	0.00597564	0.237889	GM12878_Rao2014, HMEC_Rao2014, HUVEC_Rao2014, IMR90_Rao2014, K562_Rao2014, KBM7_Rao2014	0.09, 0.17, 0.67, 0.14, 0.50, 0.20	1.7631	NA	TRUE	10024	0.04736	Spleen	7.577	Adipose_Subcutaneous	0
rs8135828	22	29929238	THOC5	22	29901868	29950243	Esophagus_Mucosa	1.06153e-08	1.11922e-05	-0.345719	GM12878_Rao2014, HMEC_Rao2014, HUVEC_Rao2014, IMR90_Rao2014, K562_Rao2014, KBM7_Rao2014, NHEK_Rao2014	3.48, 3.00, 6.67, 5.29, 6.17, 4.40, 8.00	36.9973	NA	TRUE	0	3.421	Uterus	9.762	Brain_Amygdala	1.353
rs8135828	22	29929238	NIPSNAP1	22	29950797	29977326	Esophagus_Mucosa	1.2365e-17	4.9217e-14	0.384473	GM12878_Rao2014, HMEC_Rao2014, HUVEC_Rao2014, IMR90_Rao2014, K562_Rao2014, KBM7_Rao2014, NHEK_Rao2014	1.22, 0.17, 0.67, 1.57, 1.83, 0.60, 1.33	7.3888	NA	TRUE	21559	12.09	Liver	50.92	Muscle_Skeletal	0.7843
rs5771242	22	50661868	TRABD	22	50624344	50638027	Esophagus_Mucosa	4.13211e-07	0.000312167	0.138273	GM12878_Rao2014, HUVEC_Rao2014, IMR90_Rao2014, K562_Rao2014	0.35, 0.33, 0.29, 0.33	1.3002	NA	TRUE	23841	30.18	Whole_Blood	55.52	Brain_Amygdala	5.891
rs5771242	22	50661868	SELO	22	50639408	50656045	Esophagus_Mucosa	2.97734e-05	0.0130999	0.123856	GM12878_Rao2014, HMEC_Rao2014, HUVEC_Rao2014, IMR90_Rao2014, K562_Rao2014, KBM7_Rao2014, NHEK_Rao2014	0.83, 0.83, 1.00, 1.57, 1.17, 2.00, 0.33	7.7308	NA	TRUE	5823	15	Brain_Cerebellar_Hemisphere	52.01	Heart_Left_Ventricle	6.856
rs5771242	22	50661868	HDAC10	22	50683612	50688288	Esophagus_Mucosa	2.53745e-16	8.82319e-13	-0.371359	GM12878_Rao2014, IMR90_Rao2014, K562_Rao2014, KBM7_Rao2014	0.17, 0.14, 0.17, 0.20	0.6834	NA	TRUE	21744	8.522	Pituitary	19.84	Heart_Left_Ventricle	2.067
rs5771242	22	50661868	MAPK12	22	50687628	50700254	Esophagus_Mucosa	7.14e-18	2.90963e-14	-0.408248	GM12878_Rao2014, KBM7_Rao2014	0.22, 0.80	1.0174	NA	TRUE	25760	1.895	Muscle_Skeletal	34.99	Artery_Tibial	0.9689
rs5771242	22	50661868	RP3-402G11.26	22	50638505	50638976	Esophagus_Mucosa	1.95157e-11	3.28905e-08	-0.397894	IMR90_Rao2014, KBM7_Rao2014	0.14, 0.20	0.3429	NA	TRUE	22892	1.297	Brain_Cerebellum	15.44	Heart_Left_Ventricle	0.682
rs11089637	22	21979095	UBE2L3	22	21921836	21978323	Esophagus_Mucosa	4.43556e-06	0.00257055	0.147292	GM12878_Rao2014, HMEC_Rao2014, HUVEC_Rao2014, IMR90_Rao2014, K562_Rao2014, KBM7_Rao2014, NHEK_Rao2014	4.52, 3.00, 8.67, 7.29, 19.67, 6.00, 5.33	54.4741	NA	TRUE	772	32.47	Cells_EBV-transformed_lymphocytes	39.81	Pancreas	12.84
rs11089637	22	21979095	CCDC116	22	21987005	21991616	Esophagus_Mucosa	1.00084e-10	1.48668e-07	-0.550842	GM12878_Rao2014, HUVEC_Rao2014, IMR90_Rao2014, K562_Rao2014, KBM7_Rao2014, NHEK_Rao2014	0.22, 0.33, 0.29, 0.83, 0.20, 0.33	2.2031	NA	TRUE	7910	0.1374	Testis	22.35	Whole_Blood	0.05885
rs1062753	22	42392810	WBP2NL	22	42394729	42454357	Esophagus_Mucosa	9.16403e-09	9.86459e-06	-0.308325	GM12878_Rao2014, HMEC_Rao2014, HUVEC_Rao2014, IMR90_Rao2014, K562_Rao2014, KBM7_Rao2014, NHEK_Rao2014	1.00, 0.17, 0.67, 0.71, 0.83, 0.60, 0.67	4.6476	NA	TRUE	1919	0.09791	Testis	12.84	Heart_Left_Ventricle	0.01987
rs1062753	22	42392810	NDUFA6-AS1	22	42486960	42535286	Esophagus_Mucosa	5.40673e-06	0.00305073	0.182796	GM12878_Rao2014, HMEC_Rao2014, HUVEC_Rao2014, K562_Rao2014, NHEK_Rao2014	0.26, 0.17, 0.67, 0.17, 0.33	1.5942	NA	TRUE	94150	0.8255	Brain_Cerebellum	6.959	Cells_Transformed_fibroblasts	0.2833
rs1062753	22	42392810	NAGA	22	42454461	42466846	Esophagus_Mucosa	1.24796e-06	0.000839088	-0.195463	GM12878_Rao2014, IMR90_Rao2014, NHEK_Rao2014	0.17, 0.29, 0.67	1.1263	NA	TRUE	61651	7.814	Cells_EBV-transformed_lymphocytes	15.88	Muscle_Skeletal	2.296
rs1062753	22	42392810	SLC25A5P1	22	42397073	42397970	Esophagus_Mucosa	9.02738e-06	0.00472663	-0.285698	GM12878_Rao2014, IMR90_Rao2014	0.09, 0.14	0.2298	NA	TRUE	4263	0.211	Testis	5.445	Artery_Tibial	0
rs1065852	22	42526693	WBP2NL	22	42394729	42454357	Esophagus_Mucosa	5.44695e-05	0.0218217	-0.259025	GM12878_Rao2014, HMEC_Rao2014, K562_Rao2014, KBM7_Rao2014	0.30, 0.17, 0.17, 0.60	1.2377	NA	TRUE	72336	0.09791	Testis	12.84	Heart_Left_Ventricle	0.01987
rs1065852	22	42526693	NDUFA6-AS1	22	42486960	42535286	Esophagus_Mucosa	3.0648e-11	5.02769e-08	0.30867	GM12878_Rao2014, HMEC_Rao2014, HUVEC_Rao2014, IMR90_Rao2014, K562_Rao2014, KBM7_Rao2014, NHEK_Rao2014	1.17, 0.17, 2.00, 1.00, 1.17, 0.80, 1.33	7.6406	NA	TRUE	0	0.8255	Brain_Cerebellum	6.959	Cells_Transformed_fibroblasts	0.2833
rs1065852	22	42526693	CYP2D6	22	42522501	42526908	Esophagus_Mucosa	3.56186e-09	4.13464e-06	0.48325	GM12878_Rao2014, HMEC_Rao2014, HUVEC_Rao2014, IMR90_Rao2014, K562_Rao2014, KBM7_Rao2014, NHEK_Rao2014	0.04, 0.17, 0.33, 0.29, 0.33, 0.40, 0.67	2.2292	NA	TRUE	0	1.636	Liver	158.1	Cells_Transformed_fibroblasts	0.1634
rs1065852	22	42526693	CYP2D8P1	22	42545877	42551007	Esophagus_Mucosa	1.02518e-15	3.26277e-12	0.508167	GM12878_Rao2014, K562_Rao2014	0.04, 0.17	0.2101	NA	TRUE	19184	0.6058	Testis	1.949	Muscle_Skeletal	0.06106
rs1065852	22	42526693	SMDT1	22	42475695	42480288	Esophagus_Mucosa	1.36862e-08	1.41207e-05	0.23781	GM12878_Rao2014	0.09	0.087	NA	TRUE	46405	22.49	Ovary	39.94	Cells_Transformed_fibroblasts	7.933
rs1065852	22	42526693	CYP2D7P1	22	42536214	42540576	Esophagus_Mucosa	1.2973e-10	1.89597e-07	0.308464	GM12878_Rao2014, IMR90_Rao2014	0.09, 0.14	0.2298	NA	TRUE	9521	2.079	Liver	50.51	Muscle_Skeletal	0.182
rs8141797	22	24582040	SUSD2	22	24577227	24585078	Esophagus_Mucosa	1.54147e-24	1.11478e-20	0.830985	GM12878_Rao2014, HMEC_Rao2014, HUVEC_Rao2014, IMR90_Rao2014, K562_Rao2014, KBM7_Rao2014, NHEK_Rao2014	0.48, 1.00, 2.33, 1.57, 1.33, 2.00, 1.33	10.0497	NA	TRUE	0	1.694	Lung	53.02	Cells_EBV-transformed_lymphocytes	0.08967
rs12530	22	32783903	SLC5A4	22	32614465	32651328	Esophagus_Mucosa	8.3305e-05	0.031169	-0.32833	GM12878_Rao2014, HMEC_Rao2014, HUVEC_Rao2014, IMR90_Rao2014, K562_Rao2014, KBM7_Rao2014	0.52, 0.17, 0.33, 0.57, 0.50, 0.20	2.2932	NA	TRUE	132575	0.1576	Small_Intestine_Terminal_Ileum	1.228	Cells_EBV-transformed_lymphocytes	0
rs4821897	22	39835586	NPTXR	22	39214457	39239987	Esophagus_Mucosa	0.000110617	0.0395766	-0.129658	GM12878_Rao2014, HUVEC_Rao2014, KBM7_Rao2014	0.17, 0.33, 1.00	1.5072	NA	TRUE	595599	0.777	Brain_Anterior_cingulate_cortex_BA24	84.04	Cells_EBV-transformed_lymphocytes	0.06695
rs4680	22	19951270	COMT	22	19929130	19957418	Esophagus_Mucosa	7.25228e-17	2.7111e-13	0.283382	GM12878_Rao2014, HMEC_Rao2014, HUVEC_Rao2014, IMR90_Rao2014, K562_Rao2014, KBM7_Rao2014, NHEK_Rao2014	2.39, 3.00, 6.00, 5.43, 9.33, 4.20, 5.67	36.0199	NA	TRUE	0	25.68	Adrenal_Gland	35.15	Whole_Blood	4.792
rs4680	22	19951270	ARVCF	22	19957499	20004331	Esophagus_Mucosa	1.22085e-05	0.006117	0.173131	GM12878_Rao2014, HMEC_Rao2014, HUVEC_Rao2014, IMR90_Rao2014, K562_Rao2014, KBM7_Rao2014, NHEK_Rao2014	3.00, 3.00, 7.67, 4.86, 10.83, 5.20, 4.33	38.8905	NA	TRUE	6229	1.565	Brain_Cerebellar_Hemisphere	62.35	Cells_EBV-transformed_lymphocytes	0.3278
rs6151429	22	51063476	ARSA	22	51061182	51066607	Esophagus_Mucosa	2.75794e-61	1.51726e-56	-1.55287	GM12878_Rao2014, HMEC_Rao2014, HUVEC_Rao2014, IMR90_Rao2014, K562_Rao2014, KBM7_Rao2014, NHEK_Rao2014	0.70, 1.67, 1.33, 1.71, 1.67, 1.80, 2.00	10.8766	NA	TRUE	0	15.61	Testis	49.24	Muscle_Skeletal	3.062
rs17651189	22	24844882	SPECC1L	22	24666786	24813708	Esophagus_Mucosa	7.86135e-06	0.00419307	0.316852	GM12878_Rao2014, HMEC_Rao2014, HUVEC_Rao2014, IMR90_Rao2014, K562_Rao2014, KBM7_Rao2014, NHEK_Rao2014	1.30, 0.33, 1.00, 1.43, 0.83, 0.80, 1.00	6.6996	NA	TRUE	31174	9.47	Testis	24.99	Whole_Blood	2.898
rs139371	22	39519195	APOBEC3G	22	39473010	39483748	Esophagus_Mucosa	8.93634e-06	0.00468814	0.223545	GM12878_Rao2014, HMEC_Rao2014, IMR90_Rao2014, K562_Rao2014, KBM7_Rao2014	0.78, 0.50, 0.71, 1.00, 0.60	3.5969	NA	TRUE	35447	1.829	Cells_EBV-transformed_lymphocytes	59.07	Muscle_Skeletal	0.2382
rs4141404	22	31675184	SFI1	22	31884732	32014476	Esophagus_Mucosa	3.94824e-11	6.32867e-08	0.296543	GM12878_Rao2014, IMR90_Rao2014, K562_Rao2014, KBM7_Rao2014, NHEK_Rao2014	1.13, 0.86, 0.83, 0.80, 0.33	3.9542	NA	TRUE	209548	2.885	Brain_Cerebellum	26.38	Muscle_Skeletal	0.4931
rs4820294	22	38071042	BAIAP2L2	22	38480896	38506677	Esophagus_Mucosa	6.62433e-08	6.05943e-05	0.340027	GM12878_Rao2014	0.09	0.087	NA	TRUE	409854	2.321	Small_Intestine_Terminal_Ileum	59.68	Heart_Left_Ventricle	0.2251
rs7511006	22	50676258	SELO	22	50639408	50656045	Esophagus_Mucosa	3.02478e-08	2.91757e-05	0.150672	GM12878_Rao2014, HMEC_Rao2014, HUVEC_Rao2014, IMR90_Rao2014, K562_Rao2014, KBM7_Rao2014, NHEK_Rao2014	1.09, 0.17, 1.33, 1.00, 1.17, 1.20, 0.33	6.287	NA	TRUE	20213	15	Brain_Cerebellar_Hemisphere	52.01	Heart_Left_Ventricle	6.856
rs7511006	22	50676258	HDAC10	22	50683612	50688288	Esophagus_Mucosa	8.30815e-10	1.08181e-06	-0.264403	GM12878_Rao2014, HMEC_Rao2014, HUVEC_Rao2014, IMR90_Rao2014, K562_Rao2014, KBM7_Rao2014, NHEK_Rao2014	0.30, 0.17, 1.00, 0.71, 0.83, 0.60, 0.67	4.2853	NA	TRUE	7354	8.522	Pituitary	19.84	Heart_Left_Ventricle	2.067
rs7511006	22	50676258	RP3-402G11.26	22	50638505	50638976	Esophagus_Mucosa	1.59083e-06	0.00104723	-0.268839	GM12878_Rao2014, HUVEC_Rao2014, K562_Rao2014, KBM7_Rao2014	0.09, 0.33, 0.33, 0.20	0.9536	NA	TRUE	37282	1.297	Brain_Cerebellum	15.44	Heart_Left_Ventricle	0.682
rs131788	22	50976753	TYMP	22	50964181	50968485	Esophagus_Mucosa	4.92161e-08	4.5919e-05	0.200602	GM12878_Rao2014, HMEC_Rao2014, K562_Rao2014	0.35, 0.50, 0.50	1.3478	NA	TRUE	8268	43	Whole_Blood	162.1	Brain_Frontal_Cortex_BA9	1.027
rs131788	22	50976753	ODF3B	22	50968838	50971009	Esophagus_Mucosa	9.62093e-05	0.0352438	0.125743	GM12878_Rao2014, HMEC_Rao2014, HUVEC_Rao2014, IMR90_Rao2014, KBM7_Rao2014	0.17, 0.17, 0.33, 0.57, 0.20	1.4453	NA	TRUE	5744	9.082	Lung	27.68	Brain_Anterior_cingulate_cortex_BA24	0.5203
rs4253772	22	46627602	PKDREJ	22	46651560	46659219	Esophagus_Mucosa	3.35831e-15	1.00644e-11	-0.853135	GM12878_Rao2014, HMEC_Rao2014, HUVEC_Rao2014, IMR90_Rao2014, K562_Rao2014, KBM7_Rao2014	0.65, 0.67, 1.67, 0.86, 0.33, 0.60	4.776	NA	TRUE	23958	0.1158	Testis	2.998	Whole_Blood	0.012
rs4253772	22	46627602	TTC38	22	46663858	46689905	Esophagus_Mucosa	3.14574e-07	0.000245103	-0.473381	GM12878_Rao2014, HUVEC_Rao2014, IMR90_Rao2014, K562_Rao2014, KBM7_Rao2014, NHEK_Rao2014	0.91, 0.67, 0.86, 0.50, 1.20, 0.67	4.8035	NA	TRUE	36256	6.226	Liver	78.97	Brain_Frontal_Cortex_BA9	2.523
rs2160908	22	37586791	C1QTNF6	22	37576207	37595425	Esophagus_Mucosa	4.17238e-05	0.0174177	-0.166345	GM12878_Rao2014, HMEC_Rao2014, HUVEC_Rao2014, IMR90_Rao2014, K562_Rao2014, KBM7_Rao2014, NHEK_Rao2014	1.52, 2.83, 6.33, 3.71, 4.17, 1.80, 5.00	25.3694	NA	TRUE	0	1.012	Cells_Transformed_fibroblasts	4.697	Brain_Cerebellar_Hemisphere	0.2722
rs9607782	22	41587555	L3MBTL2	22	41601209	41627275	Esophagus_Mucosa	6.23727e-05	0.0244849	0.164422	GM12878_Rao2014, HMEC_Rao2014, HUVEC_Rao2014, IMR90_Rao2014, K562_Rao2014, KBM7_Rao2014, NHEK_Rao2014	0.48, 0.17, 0.67, 1.00, 0.33, 0.60, 0.33	3.5783	NA	TRUE	13654	7.57	Pituitary	17.13	Whole_Blood	3.801
rs9607782	22	41587555	RANGAP1	22	41641615	41682255	Esophagus_Mucosa	1.95569e-05	0.0091372	-0.137517	GM12878_Rao2014, IMR90_Rao2014, K562_Rao2014, KBM7_Rao2014	0.48, 0.43, 1.33, 0.40	2.6402	NA	TRUE	54060	27.43	Testis	75.66	Artery_Tibial	7.806
rs6002655	22	42603813	CTA-989H11.1	22	42674194	42674852	Esophagus_Mucosa	5.48916e-06	0.00309271	-0.247041	GM12878_Rao2014, K562_Rao2014	0.04, 0.17	0.2101	NA	TRUE	70381	0.7415	Testis	1.923	Brain_Putamen_basal_ganglia	0.0341
rs7985	22	27066534	MIAT	22	27042392	27072438	Esophagus_Mucosa	8.13962e-06	0.00432392	-0.126222	GM12878_Rao2014, HMEC_Rao2014, HUVEC_Rao2014, IMR90_Rao2014, K562_Rao2014, KBM7_Rao2014, NHEK_Rao2014	2.74, 3.17, 5.33, 4.57, 5.17, 4.00, 5.33	30.3106	NA	TRUE	0	0.8574	Pituitary	72.15	Muscle_Skeletal	0.08652
rs7985	22	27066534	CTA-211A9.5	22	27089644	27176170	Esophagus_Mucosa	4.33745e-05	0.0179865	0.247361	GM12878_Rao2014, HMEC_Rao2014, HUVEC_Rao2014, IMR90_Rao2014, K562_Rao2014, KBM7_Rao2014, NHEK_Rao2014	2.17, 0.17, 2.00, 2.57, 1.17, 1.60, 1.33	11.012	NA	TRUE	23110	0.9337	Spleen	2.302	Brain_Frontal_Cortex_BA9	0.235
rs5756813	22	38175476	TRIOBP	22	38093011	38172563	Esophagus_Mucosa	7.50889e-11	1.14749e-07	0.18767	GM12878_Rao2014, HMEC_Rao2014, HUVEC_Rao2014, IMR90_Rao2014, K562_Rao2014, KBM7_Rao2014, NHEK_Rao2014	5.70, 4.17, 11.00, 10.71, 10.33, 8.60, 6.00	56.5099	NA	TRUE	2913	12	Cervix_Ectocervix	16.3	Brain_Frontal_Cortex_BA9	1.19
rs5758659	22	42622002	NAGA	22	42454461	42466846	Esophagus_Mucosa	3.45436e-05	0.0148509	0.178386	GM12878_Rao2014, IMR90_Rao2014, K562_Rao2014, KBM7_Rao2014	0.26, 0.14, 0.17, 0.20	0.7704	NA	TRUE	155156	7.814	Cells_EBV-transformed_lymphocytes	15.88	Muscle_Skeletal	2.296
rs5758659	22	42622002	Z83851.3	22	42665759	42671202	Esophagus_Mucosa	9.35406e-05	0.0344712	0.250348	GM12878_Rao2014, HUVEC_Rao2014, IMR90_Rao2014, KBM7_Rao2014	0.04, 0.33, 0.14, 0.20	0.7197	NA	TRUE	43757	0.4029	Testis	0.6066	Brain_Hippocampus	0.01254
rs1033667	22	29130299	HSCB	22	29138667	29153503	Esophagus_Mucosa	6.74259e-06	0.00370189	0.225192	GM12878_Rao2014, HMEC_Rao2014, HUVEC_Rao2014, IMR90_Rao2014, K562_Rao2014, KBM7_Rao2014, NHEK_Rao2014	1.39, 0.50, 2.33, 2.43, 1.50, 1.40, 2.67	12.2199	NA	TRUE	8368	5.066	Cervix_Endocervix	12.23	Whole_Blood	1.981
rs2412970	22	30486825	NIPSNAP1	22	29950797	29977326	Esophagus_Mucosa	1.38789e-05	0.00684566	-0.160253	GM12878_Rao2014, HMEC_Rao2014, HUVEC_Rao2014, IMR90_Rao2014, K562_Rao2014, KBM7_Rao2014	0.52, 0.17, 1.00, 0.57, 0.17, 0.40	2.8265	NA	TRUE	509499	12.09	Liver	50.92	Muscle_Skeletal	0.7843
rs1210638	22	18981562	PRODH	22	18904403	18924066	Esophagus_Mucosa	5.1135e-06	0.00290872	0.237575	GM12878_Rao2014, HMEC_Rao2014, HUVEC_Rao2014, IMR90_Rao2014, K562_Rao2014, KBM7_Rao2014, NHEK_Rao2014	0.65, 0.33, 0.33, 0.71, 1.83, 1.20, 0.33	5.3998	NA	TRUE	57496	8.481	Skin_Sun_Exposed_Lower_leg	35.36	Whole_Blood	0.04159
rs1210638	22	18981562	DGCR9	22	19005347	19007761	Esophagus_Mucosa	5.23543e-06	0.0029704	0.296905	GM12878_Rao2014, HUVEC_Rao2014, IMR90_Rao2014, K562_Rao2014, KBM7_Rao2014, NHEK_Rao2014	0.35, 0.67, 0.29, 1.00, 0.20, 0.33	2.8335	NA	TRUE	23785	0.2021	Brain_Cerebellar_Hemisphere	24.44	Cells_Transformed_fibroblasts	0
rs1210638	22	18981562	DGCR6	22	18893541	18901751	Esophagus_Mucosa	5.14639e-05	0.0208563	0.270293	GM12878_Rao2014, HUVEC_Rao2014, IMR90_Rao2014, K562_Rao2014, NHEK_Rao2014	0.22, 0.33, 0.14, 0.17, 1.00	1.8602	NA	TRUE	79811	1.489	Muscle_Skeletal	17.32	Cells_EBV-transformed_lymphocytes	0.1781
rs134871	22	42652715	CTA-989H11.1	22	42674194	42674852	Esophagus_Mucosa	0.000146883	0.0498365	-0.207748	GM12878_Rao2014, KBM7_Rao2014, NHEK_Rao2014	0.09, 0.20, 0.33	0.6203	NA	TRUE	21479	0.7415	Testis	1.923	Brain_Putamen_basal_ganglia	0.0341
rs134871	22	42652715	Z83851.3	22	42665759	42671202	Esophagus_Mucosa	6.68217e-08	6.09786e-05	0.327163	GM12878_Rao2014, HMEC_Rao2014, HUVEC_Rao2014, IMR90_Rao2014, K562_Rao2014, KBM7_Rao2014	0.17, 0.33, 1.00, 0.57, 0.33, 0.40	2.812	NA	TRUE	13044	0.4029	Testis	0.6066	Brain_Hippocampus	0.01254
rs2266959	22	21922903	UBE2L3	22	21921836	21978323	Esophagus_Mucosa	9.01201e-07	0.000628716	0.163872	GM12878_Rao2014, HMEC_Rao2014, HUVEC_Rao2014, IMR90_Rao2014, K562_Rao2014, KBM7_Rao2014, NHEK_Rao2014	5.22, 4.17, 8.33, 8.14, 19.50, 4.80, 9.33	59.4936	NA	TRUE	0	32.47	Cells_EBV-transformed_lymphocytes	39.81	Pancreas	12.84
rs2266959	22	21922903	CCDC116	22	21987005	21991616	Esophagus_Mucosa	4.45546e-12	8.52567e-09	-0.611411	GM12878_Rao2014, IMR90_Rao2014, K562_Rao2014, KBM7_Rao2014	0.22, 0.14, 0.67, 0.40	1.4269	NA	TRUE	64102	0.1374	Testis	22.35	Whole_Blood	0.05885
rs131814	22	50960100	LMF2	22	50941376	50946135	Esophagus_Mucosa	0.000120493	0.042473	0.111681	GM12878_Rao2014, HUVEC_Rao2014, IMR90_Rao2014, K562_Rao2014, KBM7_Rao2014, NHEK_Rao2014	0.26, 0.33, 0.29, 0.50, 0.60, 0.33	2.3133	NA	TRUE	13965	31.71	Pancreas	72.25	Muscle_Skeletal	8.052
rs131814	22	50960100	TYMP	22	50964181	50968485	Esophagus_Mucosa	1.30223e-11	2.25135e-08	0.243237	GM12878_Rao2014, HMEC_Rao2014, HUVEC_Rao2014, IMR90_Rao2014, K562_Rao2014, KBM7_Rao2014, NHEK_Rao2014	0.61, 0.50, 0.33, 0.14, 0.67, 0.60, 0.67	3.5182	NA	TRUE	4081	43	Whole_Blood	162.1	Brain_Frontal_Cortex_BA9	1.027
rs131814	22	50960100	ODF3B	22	50968838	50971009	Esophagus_Mucosa	3.70788e-05	0.0157388	0.131517	GM12878_Rao2014, HUVEC_Rao2014, IMR90_Rao2014, K562_Rao2014, KBM7_Rao2014, NHEK_Rao2014	0.22, 0.33, 0.29, 0.33, 0.40, 0.33	1.9031	NA	TRUE	8738	9.082	Lung	27.68	Brain_Anterior_cingulate_cortex_BA24	0.5203
rs5752326	22	26843989	CTA-445C9.14	22	26908503	26910534	Esophagus_Mucosa	7.25497e-06	0.00392123	0.301624	GM12878_Rao2014, IMR90_Rao2014, K562_Rao2014, KBM7_Rao2014	0.30, 0.29, 0.50, 0.20	1.2901	NA	TRUE	64514	0.9587	Pituitary	8.551	Whole_Blood	0.08774
rs11914070	22	18965627	PRODH	22	18904403	18924066	Esophagus_Mucosa	8.4621e-11	1.27794e-07	0.317158	GM12878_Rao2014, HMEC_Rao2014, IMR90_Rao2014, K562_Rao2014, NHEK_Rao2014	0.78, 0.17, 0.57, 1.50, 1.00	4.0207	NA	TRUE	41561	8.481	Skin_Sun_Exposed_Lower_leg	35.36	Whole_Blood	0.04159
rs11914070	22	18965627	DGCR6	22	18893541	18901751	Esophagus_Mucosa	1.30533e-09	1.65356e-06	0.380048	GM12878_Rao2014, HMEC_Rao2014, HUVEC_Rao2014, IMR90_Rao2014, K562_Rao2014, KBM7_Rao2014	0.13, 0.33, 0.33, 0.29, 0.50, 0.80	2.3828	NA	TRUE	63876	1.489	Muscle_Skeletal	17.32	Cells_EBV-transformed_lymphocytes	0.1781
rs5754344	22	21963785	UBE2L3	22	21921836	21978323	Esophagus_Mucosa	5.38015e-07	0.000397675	0.166606	GM12878_Rao2014, HMEC_Rao2014, HUVEC_Rao2014, IMR90_Rao2014, K562_Rao2014, KBM7_Rao2014, NHEK_Rao2014	3.04, 2.00, 4.33, 3.57, 15.67, 1.60, 4.00	34.2149	NA	TRUE	0	32.47	Cells_EBV-transformed_lymphocytes	39.81	Pancreas	12.84
rs5754344	22	21963785	CCDC116	22	21987005	21991616	Esophagus_Mucosa	1.22643e-11	2.14437e-08	-0.597937	GM12878_Rao2014, K562_Rao2014, KBM7_Rao2014	0.09, 0.50, 0.20	0.787	NA	TRUE	23220	0.1374	Testis	22.35	Whole_Blood	0.05885
rs144073979	22	18886813	DGCR6	22	18893541	18901751	Esophagus_Mucosa	5.86218e-24	3.99561e-20	-1.1294	GM12878_Rao2014, HMEC_Rao2014, IMR90_Rao2014, K562_Rao2014, NHEK_Rao2014	0.17, 0.17, 0.57, 0.17, 0.33	1.412	NA	TRUE	6728	1.489	Muscle_Skeletal	17.32	Cells_EBV-transformed_lymphocytes	0.1781
rs4646312	22	19948336	COMT	22	19929130	19957418	Esophagus_Mucosa	7.54756e-30	7.59884e-26	-0.404055	GM12878_Rao2014, HMEC_Rao2014, HUVEC_Rao2014, IMR90_Rao2014, K562_Rao2014, KBM7_Rao2014, NHEK_Rao2014	2.13, 2.00, 5.67, 4.00, 9.50, 4.40, 5.00	32.6971	NA	TRUE	0	25.68	Adrenal_Gland	35.15	Whole_Blood	4.792
rs4646312	22	19948336	ARVCF	22	19957499	20004331	Esophagus_Mucosa	3.28225e-11	5.33892e-08	-0.282767	GM12878_Rao2014, HMEC_Rao2014, HUVEC_Rao2014, IMR90_Rao2014, K562_Rao2014, KBM7_Rao2014, NHEK_Rao2014	2.43, 0.33, 5.00, 4.86, 9.67, 4.00, 2.00	28.2919	NA	TRUE	9163	1.565	Brain_Cerebellar_Hemisphere	62.35	Cells_EBV-transformed_lymphocytes	0.3278
rs1023500	22	42340843	RP4-756G23.5	22	41605126	41613631	Esophagus_Mucosa	3.94125e-05	0.0165786	0.279748	GM12878_Rao2014	0.09	0.087	NA	TRUE	727212	0.5132	Brain_Spinal_cord_cervical_c-1	1.519	Liver	0.1164
rs1023500	22	42340843	PMM1	22	41972898	41985894	Esophagus_Mucosa	1.9402e-07	0.000158466	-0.133379	GM12878_Rao2014, IMR90_Rao2014	0.17, 0.14	0.3168	NA	TRUE	354949	37.72	Esophagus_Mucosa	37.72	Muscle_Skeletal	4.321
rs1023500	22	42340843	CYP2D6	22	42522501	42526908	Esophagus_Mucosa	1.28919e-08	1.33638e-05	0.431525	GM12878_Rao2014	0.09	0.087	NA	TRUE	181658	1.636	Liver	158.1	Cells_Transformed_fibroblasts	0.1634
rs1023500	22	42340843	SMDT1	22	42475695	42480288	Esophagus_Mucosa	3.08454e-10	4.24992e-07	-0.242348	GM12878_Rao2014, IMR90_Rao2014, K562_Rao2014	0.13, 0.14, 0.17	0.44	NA	TRUE	134852	22.49	Ovary	39.94	Cells_Transformed_fibroblasts	7.933
rs1974653	22	20134349	DGCR8	22	20067755	20099311	Esophagus_Mucosa	2.15769e-07	0.000174015	0.277129	GM12878_Rao2014, HMEC_Rao2014, HUVEC_Rao2014, IMR90_Rao2014, K562_Rao2014, KBM7_Rao2014, NHEK_Rao2014	1.17, 0.17, 1.00, 0.86, 4.33, 1.40, 0.67	9.5977	NA	TRUE	35038	9.256	Brain_Cerebellum	29.59	Whole_Blood	1.784
rs2413045	22	31665861	SFI1	22	31884732	32014476	Esophagus_Mucosa	6.26245e-12	1.16085e-08	0.364952	GM12878_Rao2014, HUVEC_Rao2014, IMR90_Rao2014, K562_Rao2014, KBM7_Rao2014, NHEK_Rao2014	0.83, 0.33, 0.14, 0.83, 0.80, 0.33	3.2689	NA	TRUE	218871	2.885	Brain_Cerebellum	26.38	Muscle_Skeletal	0.4931
rs5749696	22	22063336	PPIL2	22	22006559	22051832	Esophagus_Mucosa	1.82358e-10	2.60711e-07	0.207552	GM12878_Rao2014, HMEC_Rao2014, HUVEC_Rao2014, IMR90_Rao2014, K562_Rao2014, KBM7_Rao2014, NHEK_Rao2014	2.70, 1.50, 5.67, 3.14, 13.83, 3.20, 2.33	32.3718	NA	TRUE	11504	12.92	Thyroid	20.51	Brain_Putamen_basal_ganglia	3.845
rs5763767	22	30493881	MTMR3	22	30279144	30426855	Esophagus_Mucosa	0.000117963	0.0417435	-0.0916666	GM12878_Rao2014, HMEC_Rao2014, HUVEC_Rao2014, IMR90_Rao2014, K562_Rao2014, KBM7_Rao2014, NHEK_Rao2014	2.65, 1.50, 2.67, 2.71, 1.33, 3.20, 3.33	17.3998	NA	TRUE	67026	11.32	Whole_Blood	30.29	Liver	3.381
rs5763767	22	30493881	NIPSNAP1	22	29950797	29977326	Esophagus_Mucosa	1.10386e-05	0.00562667	-0.161303	GM12878_Rao2014, IMR90_Rao2014, K562_Rao2014, KBM7_Rao2014, NHEK_Rao2014	0.52, 0.43, 0.17, 0.40, 1.33	2.8503	NA	TRUE	516555	12.09	Liver	50.92	Muscle_Skeletal	0.7843
rs2256609	22	21925016	UBE2L3	22	21921836	21978323	Esophagus_Mucosa	1.04741e-06	0.000720279	0.162242	GM12878_Rao2014, HMEC_Rao2014, HUVEC_Rao2014, IMR90_Rao2014, K562_Rao2014, KBM7_Rao2014, NHEK_Rao2014	2.22, 3.83, 5.00, 5.43, 11.00, 1.80, 4.00	33.2793	NA	TRUE	0	32.47	Cells_EBV-transformed_lymphocytes	39.81	Pancreas	12.84
rs2256609	22	21925016	CCDC116	22	21987005	21991616	Esophagus_Mucosa	6.02174e-12	1.12027e-08	-0.605382	GM12878_Rao2014, HMEC_Rao2014	0.04, 0.17	0.2101	NA	TRUE	61989	0.1374	Testis	22.35	Whole_Blood	0.05885
rs727563	22	41867376	RANGAP1	22	41641615	41682255	Esophagus_Mucosa	7.32033e-09	8.04868e-06	0.175597	GM12878_Rao2014, HUVEC_Rao2014, IMR90_Rao2014, K562_Rao2014, KBM7_Rao2014, NHEK_Rao2014	0.91, 1.00, 0.14, 1.17, 0.60, 0.67	4.4892	NA	TRUE	185121	27.43	Testis	75.66	Artery_Tibial	7.806
rs727563	22	41867376	POLR3H	22	41921808	41940610	Esophagus_Mucosa	4.10847e-05	0.0171941	0.147236	GM12878_Rao2014, HMEC_Rao2014, HUVEC_Rao2014, IMR90_Rao2014, K562_Rao2014, KBM7_Rao2014, NHEK_Rao2014	1.09, 0.50, 0.67, 1.29, 0.67, 0.80, 0.67	5.6727	NA	TRUE	54432	6.634	Brain_Cortex	14.69	Whole_Blood	1.417
rs727563	22	41867376	PMM1	22	41972898	41985894	Esophagus_Mucosa	7.95116e-08	7.14582e-05	0.138256	GM12878_Rao2014, HUVEC_Rao2014, IMR90_Rao2014, K562_Rao2014, KBM7_Rao2014	0.70, 1.33, 0.43, 0.50, 0.40	3.3576	NA	TRUE	105522	37.72	Esophagus_Mucosa	37.72	Muscle_Skeletal	4.321
rs727563	22	41867376	NHP2L1	22	42069934	42086508	Esophagus_Mucosa	2.41914e-06	0.00151604	0.144992	GM12878_Rao2014, IMR90_Rao2014, K562_Rao2014, KBM7_Rao2014, NHEK_Rao2014	0.43, 0.43, 0.17, 0.20, 0.67	1.8967	NA	TRUE	202558	24.21	Brain_Cerebellar_Hemisphere	57.67	Whole_Blood	12.08
rs727563	22	41867376	MEI1	22	42095503	42195460	Esophagus_Mucosa	9.97102e-07	0.000689996	-0.19523	GM12878_Rao2014, HMEC_Rao2014, HUVEC_Rao2014, K562_Rao2014, KBM7_Rao2014	1.13, 0.17, 1.00, 0.17, 0.80	3.2638	NA	TRUE	228127	0.2105	Testis	16.32	Muscle_Skeletal	0.04722
rs727563	22	41867376	L3MBTL2	22	41601209	41627275	Esophagus_Mucosa	1.41857e-05	0.00695689	-0.169843	GM12878_Rao2014, HUVEC_Rao2014, K562_Rao2014, KBM7_Rao2014, NHEK_Rao2014	0.65, 0.33, 0.17, 0.20, 0.33	1.6855	NA	TRUE	240101	7.57	Pituitary	17.13	Whole_Blood	3.801
rs727563	22	41867376	RP4-756G23.5	22	41605126	41613631	Esophagus_Mucosa	1.9258e-05	0.00901122	-0.292355	GM12878_Rao2014	0.13	0.1304	NA	TRUE	253745	0.5132	Brain_Spinal_cord_cervical_c-1	1.519	Liver	0.1164
rs1003342	22	30570021	NIPSNAP1	22	29950797	29977326	Esophagus_Mucosa	1.10386e-05	0.00562667	0.161303	GM12878_Rao2014, HMEC_Rao2014, HUVEC_Rao2014, IMR90_Rao2014, KBM7_Rao2014	0.22, 0.17, 0.33, 0.14, 0.20	1.0602	NA	TRUE	592695	12.09	Liver	50.92	Muscle_Skeletal	0.7843
rs1003342	22	30570021	MTMR3	22	30279144	30426855	Esophagus_Mucosa	0.000117963	0.0417435	0.0916666	GM12878_Rao2014, HMEC_Rao2014, HUVEC_Rao2014, IMR90_Rao2014, K562_Rao2014	1.13, 0.17, 0.33, 0.29, 0.67	2.5828	NA	TRUE	143166	11.32	Whole_Blood	30.29	Liver	3.381
rs2266961	22	21928596	UBE2L3	22	21921836	21978323	Esophagus_Mucosa	1.04741e-06	0.000720279	0.162242	GM12878_Rao2014, HMEC_Rao2014, HUVEC_Rao2014, IMR90_Rao2014, K562_Rao2014, KBM7_Rao2014, NHEK_Rao2014	4.70, 7.50, 10.67, 9.29, 20.83, 6.40, 6.67	66.048	NA	TRUE	0	32.47	Cells_EBV-transformed_lymphocytes	39.81	Pancreas	12.84
rs2266961	22	21928596	CCDC116	22	21987005	21991616	Esophagus_Mucosa	6.02174e-12	1.12027e-08	-0.605382	GM12878_Rao2014, HMEC_Rao2014, IMR90_Rao2014, K562_Rao2014, NHEK_Rao2014	0.22, 0.17, 0.14, 0.50, 0.33	1.3602	NA	TRUE	58409	0.1374	Testis	22.35	Whole_Blood	0.05885
rs5770917	22	51017352	CPT1B	22	51007290	51017096	Brain_Putamen_basal_ganglia	4.54648e-07	0.000341226	-0.830984	GM12878_Rao2014, HMEC_Rao2014, HUVEC_Rao2014, IMR90_Rao2014, K562_Rao2014, KBM7_Rao2014, NHEK_Rao2014	1.04, 0.67, 2.33, 2.57, 2.17, 2.00, 1.33	12.1149	NA	TRUE	256	7.105	Heart_Left_Ventricle	86.74	Cells_Transformed_fibroblasts	0.94
rs4823006	22	29451670	C22orf31	22	29454660	29457832	Brain_Putamen_basal_ganglia	1.45464e-05	0.00710888	-0.458036	GM12878_Rao2014, HMEC_Rao2014, HUVEC_Rao2014, IMR90_Rao2014, K562_Rao2014, KBM7_Rao2014, NHEK_Rao2014	0.35, 0.50, 0.67, 0.86, 1.00, 0.20, 1.33	4.905	NA	TRUE	2990	1.011	Testis	8.15	Artery_Aorta	0
rs7364180	22	42218855	NDUFA6	22	42481529	42486934	Brain_Putamen_basal_ganglia	1.04045e-05	0.00535663	0.283157	GM12878_Rao2014	0.09	0.087	NA	TRUE	262674	27.57	Heart_Left_Ventricle	75.45	Whole_Blood	7.059
rs2106294	22	31645758	SFI1	22	31884732	32014476	Brain_Putamen_basal_ganglia	8.80007e-05	0.0326877	0.316413	GM12878_Rao2014, HUVEC_Rao2014, IMR90_Rao2014, K562_Rao2014, KBM7_Rao2014, NHEK_Rao2014	1.09, 1.33, 0.29, 0.83, 0.60, 1.00	5.1393	NA	TRUE	238974	3.181	Brain_Cerebellum	26.38	Muscle_Skeletal	0.4931
rs2298428	22	21982891	CCDC116	22	21987005	21991616	Brain_Putamen_basal_ganglia	0.000112974	0.0402371	-0.583839	GM12878_Rao2014, HMEC_Rao2014, HUVEC_Rao2014, IMR90_Rao2014, K562_Rao2014, KBM7_Rao2014, NHEK_Rao2014	0.17, 0.33, 0.67, 0.29, 0.83, 0.40, 0.67	3.3596	NA	TRUE	4114	0.1376	Testis	22.35	Whole_Blood	0.05885
rs2739330	22	24295285	AP000350.4	22	24236770	24241117	Brain_Putamen_basal_ganglia	6.84412e-14	1.66551e-10	0.909087	GM12878_Rao2014, KBM7_Rao2014, NHEK_Rao2014	0.04, 0.20, 0.33	0.5768	NA	TRUE	54168	0.17	Testis	4.882	Brain_Hypothalamus	0.16
rs2739330	22	24295285	AP000350.6	22	24269087	24271761	Brain_Putamen_basal_ganglia	4.33748e-11	6.89518e-08	0.794645	GM12878_Rao2014, HUVEC_Rao2014	0.04, 0.33	0.3768	NA	TRUE	23524	0.02358	Brain_Cerebellum	0.2224	Muscle_Skeletal	0
rs2739330	22	24295285	AP000350.5	22	24243619	24249255	Brain_Putamen_basal_ganglia	2.26572e-27	1.96073e-23	1.09045	IMR90_Rao2014	0.29	0.2857	NA	TRUE	46030	0.2655	Brain_Cerebellum	2.112	Whole_Blood	0.06508
rs4822024	22	41757646	POLR3H	22	41921808	41940610	Brain_Putamen_basal_ganglia	3.91332e-06	0.00230872	0.38212	GM12878_Rao2014, HMEC_Rao2014, HUVEC_Rao2014, IMR90_Rao2014, K562_Rao2014, KBM7_Rao2014	1.04, 0.17, 0.67, 0.71, 0.33, 0.60	3.5244	NA	TRUE	164162	11.72	Brain_Cortex	14.69	Whole_Blood	1.417
rs4822024	22	41757646	CSDC2	22	41956767	41973745	Brain_Putamen_basal_ganglia	3.64289e-06	0.00217163	0.60928	GM12878_Rao2014, HMEC_Rao2014, IMR90_Rao2014, K562_Rao2014, KBM7_Rao2014	0.43, 0.17, 0.29, 0.33, 0.20	1.4205	NA	TRUE	199121	9.342	Heart_Left_Ventricle	101.3	Cells_EBV-transformed_lymphocytes	0.05741
rs2239815	22	29192669	XBP1	22	29190543	29196585	Brain_Putamen_basal_ganglia	3.63055e-05	0.0154617	-0.354289	GM12878_Rao2014, HMEC_Rao2014, HUVEC_Rao2014, IMR90_Rao2014, K562_Rao2014, KBM7_Rao2014, NHEK_Rao2014	0.87, 1.67, 3.00, 2.00, 2.00, 1.40, 2.67	13.6029	NA	TRUE	0	7.476	Pancreas	435.9	Brain_Hippocampus	6.787
rs2283792	22	22131124	LL22NC03-86G7.1	22	22292957	22297799	Brain_Putamen_basal_ganglia	5.14315e-18	2.12399e-14	-0.796667	GM12878_Rao2014, HUVEC_Rao2014, IMR90_Rao2014, K562_Rao2014	0.04, 0.33, 0.14, 1.00	1.5197	NA	TRUE	161833	0.9632	Brain_Cerebellar_Hemisphere	2.349	Liver	0.09737
rs4820539	22	23477969	GNAZ	22	23412540	23467224	Brain_Putamen_basal_ganglia	0.00010485	0.0378909	-0.297262	GM12878_Rao2014, HMEC_Rao2014, HUVEC_Rao2014, IMR90_Rao2014, K562_Rao2014, NHEK_Rao2014	1.26, 0.17, 1.33, 0.86, 2.17, 1.00	6.7847	NA	TRUE	10745	11.15	Brain_Cerebellar_Hemisphere	22.4	Cells_EBV-transformed_lymphocytes	0.04839
rs1930961	22	25875264	CRYBB2P1	22	25844072	25916821	Brain_Putamen_basal_ganglia	4.24246e-14	1.06608e-10	1.02986	GM12878_Rao2014, HMEC_Rao2014, HUVEC_Rao2014, IMR90_Rao2014, K562_Rao2014, KBM7_Rao2014, NHEK_Rao2014	2.09, 1.67, 2.67, 5.29, 3.33, 1.40, 5.00	21.4393	NA	TRUE	0	2.378	Testis	6.418	Muscle_Skeletal	0.5124
rs1930961	22	25875264	CTA-390C10.10	22	25872185	25875938	Brain_Putamen_basal_ganglia	8.58995e-14	2.04828e-10	-1.10353	GM12878_Rao2014, HMEC_Rao2014, HUVEC_Rao2014, IMR90_Rao2014, K562_Rao2014, KBM7_Rao2014, NHEK_Rao2014	0.43, 0.67, 1.67, 1.29, 1.17, 1.20, 1.67	8.0872	NA	TRUE	0	0.5522	Testis	2.672	Muscle_Skeletal	0.2178
rs8135828	22	29929238	THOC5	22	29901868	29950243	Brain_Putamen_basal_ganglia	4.4492e-05	0.0183642	-0.625126	GM12878_Rao2014, HMEC_Rao2014, HUVEC_Rao2014, IMR90_Rao2014, K562_Rao2014, KBM7_Rao2014, NHEK_Rao2014	3.48, 3.00, 6.67, 5.29, 6.17, 4.40, 8.00	36.9973	NA	TRUE	0	1.508	Uterus	9.762	Brain_Amygdala	1.353
rs1065852	22	42526693	CYP2D6	22	42522501	42526908	Brain_Putamen_basal_ganglia	1.0818e-05	0.00553437	0.437995	GM12878_Rao2014, HMEC_Rao2014, HUVEC_Rao2014, IMR90_Rao2014, K562_Rao2014, KBM7_Rao2014, NHEK_Rao2014	0.04, 0.17, 0.33, 0.29, 0.33, 0.40, 0.67	2.2292	NA	TRUE	0	2.047	Liver	158.1	Cells_Transformed_fibroblasts	0.1634
rs1065852	22	42526693	RP4-669P10.19	22	42528610	42529005	Brain_Putamen_basal_ganglia	3.92696e-06	0.0023141	0.577851	GM12878_Rao2014	0.09	0.087	NA	TRUE	1917	1.045	Testis	8.853	Cells_Transformed_fibroblasts	0.1422
rs1065852	22	42526693	SMDT1	22	42475695	42480288	Brain_Putamen_basal_ganglia	4.2092e-06	0.00245135	0.299154	GM12878_Rao2014	0.09	0.087	NA	TRUE	46405	23.49	Ovary	39.94	Cells_Transformed_fibroblasts	7.933
rs1065852	22	42526693	CYP2D7P1	22	42536214	42540576	Brain_Putamen_basal_ganglia	1.5394e-06	0.00101641	0.443197	GM12878_Rao2014, IMR90_Rao2014	0.09, 0.14	0.2298	NA	TRUE	9521	2.083	Liver	50.51	Muscle_Skeletal	0.182
rs6001930	22	40876233	MKL1	22	40806294	41032706	Brain_Putamen_basal_ganglia	7.28709e-05	0.0278882	0.470713	GM12878_Rao2014, HMEC_Rao2014, HUVEC_Rao2014, IMR90_Rao2014, K562_Rao2014, KBM7_Rao2014, NHEK_Rao2014	10.35, 7.67, 14.33, 17.86, 12.33, 9.40, 11.33	83.2716	NA	TRUE	0	3.719	Testis	25.86	Liver	2.788
rs8141797	22	24582040	SUSD2	22	24577227	24585078	Brain_Putamen_basal_ganglia	9.89325e-05	0.0360613	0.744332	GM12878_Rao2014, HMEC_Rao2014, HUVEC_Rao2014, IMR90_Rao2014, K562_Rao2014, KBM7_Rao2014, NHEK_Rao2014	0.48, 1.00, 2.33, 1.57, 1.33, 2.00, 1.33	10.0497	NA	TRUE	0	0.8337	Lung	53.02	Cells_EBV-transformed_lymphocytes	0.08967
rs137699	22	39748853	SYNGR1	22	39745930	39781593	Brain_Putamen_basal_ganglia	7.36307e-05	0.0281231	0.203312	GM12878_Rao2014, HMEC_Rao2014, HUVEC_Rao2014, IMR90_Rao2014, K562_Rao2014, KBM7_Rao2014, NHEK_Rao2014	2.70, 2.50, 4.67, 6.43, 5.17, 4.00, 5.67	31.1242	NA	TRUE	0	17.87	Brain_Cerebellum	142.1	Cells_EBV-transformed_lymphocytes	0.681
rs137686	22	39739637	SYNGR1	22	39745930	39781593	Brain_Putamen_basal_ganglia	0.000145657	0.0495406	0.212994	GM12878_Rao2014, HMEC_Rao2014, HUVEC_Rao2014, IMR90_Rao2014, K562_Rao2014, KBM7_Rao2014, NHEK_Rao2014	3.04, 3.00, 5.00, 6.43, 4.67, 5.40, 3.67	31.2054	NA	TRUE	6293	17.87	Brain_Cerebellum	142.1	Cells_EBV-transformed_lymphocytes	0.681
rs12530	22	32783903	RFPL3S	22	32755893	32778039	Brain_Putamen_basal_ganglia	9.60895e-05	0.0352167	-0.601189	GM12878_Rao2014, HMEC_Rao2014, HUVEC_Rao2014, IMR90_Rao2014, K562_Rao2014, KBM7_Rao2014, NHEK_Rao2014	1.00, 0.33, 2.33, 1.43, 2.00, 1.80, 1.67	10.5619	NA	TRUE	5864	0.4412	Testis	29.08	Cells_Transformed_fibroblasts	0.07423
rs4821897	22	39835586	MGAT3	22	39853349	39888199	Brain_Putamen_basal_ganglia	6.10122e-05	0.024012	0.359521	GM12878_Rao2014, HMEC_Rao2014, HUVEC_Rao2014, IMR90_Rao2014, K562_Rao2014, KBM7_Rao2014, NHEK_Rao2014	2.52, 1.00, 5.00, 2.71, 3.83, 2.60, 2.67	20.336	NA	TRUE	17763	11.59	Brain_Cerebellum	33.3	Cells_Transformed_fibroblasts	0.01969
rs6151429	22	51063476	ARSA	22	51061182	51066607	Brain_Putamen_basal_ganglia	2.05611e-06	0.00131803	-0.892545	GM12878_Rao2014, HMEC_Rao2014, HUVEC_Rao2014, IMR90_Rao2014, K562_Rao2014, KBM7_Rao2014, NHEK_Rao2014	0.70, 1.67, 1.33, 1.71, 1.67, 1.80, 2.00	10.8766	NA	TRUE	0	8.169	Testis	49.24	Muscle_Skeletal	3.062
rs4141404	22	31675184	SFI1	22	31884732	32014476	Brain_Putamen_basal_ganglia	8.80007e-05	0.0326877	0.316413	GM12878_Rao2014, IMR90_Rao2014, K562_Rao2014, KBM7_Rao2014, NHEK_Rao2014	1.13, 0.86, 0.83, 0.80, 0.33	3.9542	NA	TRUE	209548	3.181	Brain_Cerebellum	26.38	Muscle_Skeletal	0.4931
rs470089	22	44248503	SULT4A1	22	44220389	44258398	Brain_Putamen_basal_ganglia	1.52482e-06	0.00100765	0.172003	GM12878_Rao2014, HMEC_Rao2014, HUVEC_Rao2014, IMR90_Rao2014, K562_Rao2014, KBM7_Rao2014, NHEK_Rao2014	2.70, 2.83, 6.00, 6.43, 6.83, 3.60, 6.33	34.7242	NA	TRUE	0	18.69	Brain_Frontal_Cortex_BA9	106	Whole_Blood	0.01352
rs17001868	22	40778230	MKL1	22	40806294	41032706	Brain_Putamen_basal_ganglia	5.99757e-05	0.0236888	0.525922	GM12878_Rao2014, HMEC_Rao2014, HUVEC_Rao2014, IMR90_Rao2014, K562_Rao2014, KBM7_Rao2014, NHEK_Rao2014	2.65, 0.83, 1.33, 2.00, 2.00, 1.40, 1.00	11.2188	NA	TRUE	28064	3.719	Testis	25.86	Liver	2.788
rs5756813	22	38175476	TRIOBP	22	38093011	38172563	Brain_Putamen_basal_ganglia	9.34047e-06	0.00487399	0.271008	GM12878_Rao2014, HMEC_Rao2014, HUVEC_Rao2014, IMR90_Rao2014, K562_Rao2014, KBM7_Rao2014, NHEK_Rao2014	5.70, 4.17, 11.00, 10.71, 10.33, 8.60, 6.00	56.5099	NA	TRUE	2913	1.657	Cervix_Ectocervix	16.3	Brain_Frontal_Cortex_BA9	1.19
rs2294239	22	29449476	C22orf31	22	29454660	29457832	Brain_Putamen_basal_ganglia	1.55881e-06	0.0010279	-0.486935	GM12878_Rao2014, HMEC_Rao2014, HUVEC_Rao2014, IMR90_Rao2014, K562_Rao2014, KBM7_Rao2014, NHEK_Rao2014	0.39, 0.17, 0.67, 0.86, 0.83, 0.60, 1.67	5.1818	NA	TRUE	5184	1.011	Testis	8.15	Artery_Aorta	0
rs144073979	22	18886813	DGCR6	22	18893541	18901751	Brain_Putamen_basal_ganglia	1.45593e-10	2.10583e-07	-1.13598	GM12878_Rao2014, HMEC_Rao2014, IMR90_Rao2014, K562_Rao2014, NHEK_Rao2014	0.17, 0.17, 0.57, 0.17, 0.33	1.412	NA	TRUE	6728	7.96	Muscle_Skeletal	17.32	Cells_EBV-transformed_lymphocytes	0.1781
rs9611177	22	39840129	MGAT3	22	39853349	39888199	Brain_Putamen_basal_ganglia	2.25947e-05	0.0103248	0.301133	GM12878_Rao2014, HMEC_Rao2014, HUVEC_Rao2014, IMR90_Rao2014, K562_Rao2014, KBM7_Rao2014, NHEK_Rao2014	2.22, 0.83, 2.00, 3.57, 5.00, 1.80, 2.67	18.0888	NA	TRUE	13220	11.59	Brain_Cerebellum	33.3	Cells_Transformed_fibroblasts	0.01969
rs727563	22	41867376	POLR3H	22	41921808	41940610	Brain_Putamen_basal_ganglia	7.26877e-05	0.0278596	-0.323503	GM12878_Rao2014, HMEC_Rao2014, HUVEC_Rao2014, IMR90_Rao2014, K562_Rao2014, KBM7_Rao2014, NHEK_Rao2014	1.09, 0.50, 0.67, 1.29, 0.67, 0.80, 0.67	5.6727	NA	TRUE	54432	11.72	Brain_Cortex	14.69	Whole_Blood	1.417
rs727563	22	41867376	CSDC2	22	41956767	41973745	Brain_Putamen_basal_ganglia	7.06357e-06	0.00383487	-0.575334	GM12878_Rao2014, IMR90_Rao2014, K562_Rao2014, KBM7_Rao2014	0.78, 0.71, 0.67, 0.40	2.5636	NA	TRUE	89391	9.342	Heart_Left_Ventricle	101.3	Cells_EBV-transformed_lymphocytes	0.05741
rs5770917	22	51017352	KLHDC7B	22	50986462	50989451	Whole_Blood	1.02318e-05	0.0052783	-0.401391	GM12878_Rao2014, HUVEC_Rao2014, IMR90_Rao2014, K562_Rao2014, KBM7_Rao2014, NHEK_Rao2014	0.17, 0.33, 0.14, 0.33, 0.20, 0.33	1.5168	NA	TRUE	27901	0.8291	Cells_EBV-transformed_lymphocytes	2.476	Muscle_Skeletal	0
rs5770917	22	51017352	CPT1B	22	51007290	51017096	Whole_Blood	2.3564e-25	1.81489e-21	-0.970424	GM12878_Rao2014, HMEC_Rao2014, HUVEC_Rao2014, IMR90_Rao2014, K562_Rao2014, KBM7_Rao2014, NHEK_Rao2014	1.04, 0.67, 2.33, 2.57, 2.17, 2.00, 1.33	12.1149	NA	TRUE	256	11.29	Heart_Left_Ventricle	86.74	Cells_Transformed_fibroblasts	0.94
rs5770917	22	51017352	CTA-384D8.36	22	50962854	50963209	Whole_Blood	1.55085e-07	0.000129131	-0.460349	GM12878_Rao2014, HMEC_Rao2014, IMR90_Rao2014	0.09, 0.17, 0.14	0.3965	NA	TRUE	54143	14.08	Brain_Cerebellum	29.96	Muscle_Skeletal	1.797
rs5770917	22	51017352	SCO2	22	50961997	50964035	Whole_Blood	2.3357e-07	0.000187159	-0.460046	GM12878_Rao2014, HMEC_Rao2014, IMR90_Rao2014, K562_Rao2014	0.09, 0.17, 0.14, 0.17	0.5631	NA	TRUE	53317	20.68	Lung	24.62	Artery_Tibial	4.658
rs229541	22	37591317	RAC2	22	37621301	37640488	Whole_Blood	3.06231e-06	0.00186376	0.0890998	GM12878_Rao2014, HMEC_Rao2014, HUVEC_Rao2014, IMR90_Rao2014, K562_Rao2014, KBM7_Rao2014, NHEK_Rao2014	1.17, 0.50, 0.33, 1.00, 1.17, 2.40, 0.67	7.2406	NA	TRUE	29984	327.2	Whole_Blood	327.2	Brain_Cerebellum	0.1504
rs412050	22	22307518	LL22NC03-86G7.1	22	22292957	22297799	Whole_Blood	5.47381e-05	0.0218964	-0.198388	GM12878_Rao2014, HUVEC_Rao2014, IMR90_Rao2014, K562_Rao2014, KBM7_Rao2014, NHEK_Rao2014	0.43, 1.33, 1.14, 1.83, 0.60, 1.00	6.3443	NA	TRUE	9719	0.4758	Brain_Cerebellar_Hemisphere	2.349	Liver	0.09737
rs2239785	22	36661329	APOL1	22	36649056	36663576	Whole_Blood	5.86675e-06	0.00327432	0.17818	GM12878_Rao2014, HMEC_Rao2014, HUVEC_Rao2014, IMR90_Rao2014, K562_Rao2014, KBM7_Rao2014, NHEK_Rao2014	1.78, 3.50, 6.67, 4.86, 4.17, 3.40, 4.33	28.7064	NA	TRUE	0	4.328	Liver	33.09	Brain_Cerebellar_Hemisphere	0.667
rs7364180	22	42218855	MEI1	22	42095503	42195460	Whole_Blood	6.97451e-06	0.00379685	0.218458	GM12878_Rao2014, HMEC_Rao2014, HUVEC_Rao2014, IMR90_Rao2014, K562_Rao2014, KBM7_Rao2014, NHEK_Rao2014	3.39, 4.33, 2.67, 4.00, 2.83, 1.40, 1.67	20.2913	NA	TRUE	23395	2.097	Testis	16.32	Muscle_Skeletal	0.04722
rs2106294	22	31645758	RNF185	22	31556168	31603005	Whole_Blood	9.34211e-15	2.64047e-11	-0.253987	GM12878_Rao2014, HMEC_Rao2014, HUVEC_Rao2014, IMR90_Rao2014, K562_Rao2014, KBM7_Rao2014, NHEK_Rao2014	1.83, 0.83, 0.67, 2.57, 0.83, 1.20, 1.33	9.2642	NA	TRUE	42753	9.227	Prostate	28.9	Heart_Left_Ventricle	7.265
rs2106294	22	31645758	SFI1	22	31884732	32014476	Whole_Blood	6.34306e-10	8.35113e-07	0.167524	GM12878_Rao2014, HUVEC_Rao2014, IMR90_Rao2014, K562_Rao2014, KBM7_Rao2014, NHEK_Rao2014	1.09, 1.33, 0.29, 0.83, 0.60, 1.00	5.1393	NA	TRUE	238974	3.866	Brain_Cerebellum	26.38	Muscle_Skeletal	0.4931
rs2106294	22	31645758	PISD	22	32014573	32058418	Whole_Blood	2.71674e-07	0.000215492	0.117329	GM12878_Rao2014, HMEC_Rao2014, HUVEC_Rao2014, KBM7_Rao2014	0.26, 0.17, 0.33, 0.20	0.9609	NA	TRUE	368815	17.07	Brain_Cerebellum	72.16	Muscle_Skeletal	3.086
rs2298428	22	21982891	UBE2L3	22	21921836	21978323	Whole_Blood	3.58832e-11	5.80003e-08	0.168159	GM12878_Rao2014, HMEC_Rao2014, HUVEC_Rao2014, IMR90_Rao2014, K562_Rao2014, KBM7_Rao2014, NHEK_Rao2014	4.09, 2.67, 7.67, 7.29, 18.50, 6.00, 3.67	49.8727	NA	TRUE	4568	18.95	Cells_EBV-transformed_lymphocytes	39.81	Pancreas	12.84
rs5771069	22	50435479	PIM3	22	50354161	50357728	Whole_Blood	1.93421e-10	2.7562e-07	0.223799	GM12878_Rao2014, HMEC_Rao2014, HUVEC_Rao2014, IMR90_Rao2014, K562_Rao2014, KBM7_Rao2014	0.26, 0.17, 0.33, 0.43, 0.50, 0.80	2.4894	NA	TRUE	77751	41.71	Stomach	76.76	Brain_Amygdala	7.462
rs968451	22	39670850	SYNGR1	22	39745930	39781593	Whole_Blood	1.29651e-15	4.05922e-12	0.373868	GM12878_Rao2014, HMEC_Rao2014, HUVEC_Rao2014, IMR90_Rao2014, KBM7_Rao2014	0.57, 0.17, 1.00, 0.14, 0.60	2.4747	NA	TRUE	75080	1.055	Brain_Cerebellum	142.1	Cells_EBV-transformed_lymphocytes	0.681
rs5754217	22	21939674	UBE2L3	22	21921836	21978323	Whole_Blood	2.41949e-13	5.51327e-10	0.162817	GM12878_Rao2014, HMEC_Rao2014, HUVEC_Rao2014, IMR90_Rao2014, K562_Rao2014, KBM7_Rao2014, NHEK_Rao2014	0.74, 1.00, 1.00, 1.29, 3.17, 0.80, 2.00	9.9915	NA	TRUE	0	18.95	Cells_EBV-transformed_lymphocytes	39.81	Pancreas	12.84
rs987710	22	22512414	IGLV4-60	22	22516592	22517074	Whole_Blood	5.04867e-15	1.47291e-11	-0.444042	GM12878_Rao2014, IMR90_Rao2014, K562_Rao2014, KBM7_Rao2014	0.09, 0.29, 0.33, 0.20	0.906	NA	TRUE	4178	0.4069	Spleen	7.577	Adipose_Subcutaneous	0
rs13053175	22	37613308	SSTR3	22	37600278	37608362	Whole_Blood	6.45593e-21	3.40571e-17	-0.459315	GM12878_Rao2014, HMEC_Rao2014, HUVEC_Rao2014, IMR90_Rao2014, K562_Rao2014, KBM7_Rao2014, NHEK_Rao2014	0.91, 0.83, 1.33, 2.14, 1.67, 1.20, 1.00	9.0892	NA	TRUE	4946	0.4435	Cells_EBV-transformed_lymphocytes	7.539	Adipose_Subcutaneous	0
rs1012068	22	32265902	YWHAH	22	32340447	32353590	Whole_Blood	4.42961e-05	0.018303	-0.138993	GM12878_Rao2014, HMEC_Rao2014, HUVEC_Rao2014, IMR90_Rao2014, K562_Rao2014, KBM7_Rao2014, NHEK_Rao2014	0.74, 1.17, 1.33, 0.71, 1.17, 1.00, 0.33	6.4534	NA	TRUE	74545	23.89	Brain_Frontal_Cortex_BA9	377	Testis	12.15
rs2739330	22	24295285	DDTL	22	24309089	24314721	Whole_Blood	1.71188e-08	1.73143e-05	0.261478	GM12878_Rao2014	0.04	0.0435	NA	TRUE	13804	1.413	Liver	9.241	Muscle_Skeletal	0.6333
rs2739330	22	24295285	AP000350.4	22	24236770	24241117	Whole_Blood	3.64553e-55	1.60444e-50	0.908157	GM12878_Rao2014, KBM7_Rao2014, NHEK_Rao2014	0.04, 0.20, 0.33	0.5768	NA	TRUE	54168	0.2767	Testis	4.882	Brain_Hypothalamus	0.16
rs2739330	22	24295285	AP000350.6	22	24269087	24271761	Whole_Blood	8.75161e-42	1.89872e-37	0.80661	GM12878_Rao2014, HUVEC_Rao2014	0.04, 0.33	0.3768	NA	TRUE	23524	0.03959	Brain_Cerebellum	0.2224	Muscle_Skeletal	0
rs2739330	22	24295285	AP000350.5	22	24243619	24249255	Whole_Blood	1.93992e-66	1.2451e-61	0.907886	IMR90_Rao2014	0.29	0.2857	NA	TRUE	46030	0.06508	Brain_Cerebellum	2.112	Whole_Blood	0.06508
rs2073398	22	24999103	GGT1	22	24990778	25024972	Whole_Blood	7.56219e-05	0.0287624	-0.167277	GM12878_Rao2014, HMEC_Rao2014, HUVEC_Rao2014, IMR90_Rao2014, K562_Rao2014, KBM7_Rao2014, NHEK_Rao2014	1.04, 0.50, 1.67, 1.14, 1.00, 0.80, 0.67	6.8197	NA	TRUE	0	6.528	Kidney_Cortex	22.12	Muscle_Skeletal	0.2941
rs12157904	22	37982011	GGA1	22	38004481	38029571	Whole_Blood	8.52402e-11	1.28351e-07	0.408173	GM12878_Rao2014, IMR90_Rao2014, K562_Rao2014, KBM7_Rao2014, NHEK_Rao2014	1.35, 0.71, 1.00, 1.40, 1.00	5.4621	NA	TRUE	22470	9.512	Testis	89.13	Heart_Left_Ventricle	4.936
rs12157904	22	37982011	SH3BP1	22	38030661	38052124	Whole_Blood	5.04792e-10	6.73812e-07	0.435624	GM12878_Rao2014, HUVEC_Rao2014, IMR90_Rao2014, K562_Rao2014, KBM7_Rao2014, NHEK_Rao2014	0.70, 0.33, 0.29, 0.50, 0.60, 1.00	3.4147	NA	TRUE	48650	17.46	Whole_Blood	17.46	Muscle_Skeletal	0.1711
rs12157904	22	37982011	Z83844.1	22	38037839	38054384	Whole_Blood	1.78303e-05	0.00843282	0.511135	GM12878_Rao2014, HUVEC_Rao2014, IMR90_Rao2014, K562_Rao2014, KBM7_Rao2014, NHEK_Rao2014	0.70, 0.33, 0.29, 0.17, 0.60, 0.67	2.748	NA	TRUE	55828	0.1507	Small_Intestine_Terminal_Ileum	0.5879	Artery_Tibial	0
rs181362	22	21932067	UBE2L3	22	21921836	21978323	Whole_Blood	2.41949e-13	5.51327e-10	0.162817	GM12878_Rao2014, HMEC_Rao2014, HUVEC_Rao2014, IMR90_Rao2014, K562_Rao2014, KBM7_Rao2014, NHEK_Rao2014	5.35, 4.33, 12.67, 11.29, 24.33, 9.60, 11.00	78.5669	NA	TRUE	0	18.95	Cells_EBV-transformed_lymphocytes	39.81	Pancreas	12.84
rs4821544	22	37258502	PVALB	22	37196728	37215523	Whole_Blood	3.45885e-33	4.22857e-29	-0.641395	GM12878_Rao2014, HMEC_Rao2014, HUVEC_Rao2014, IMR90_Rao2014, K562_Rao2014, KBM7_Rao2014, NHEK_Rao2014	1.00, 0.17, 1.33, 1.71, 0.67, 2.00, 1.00	7.881	NA	TRUE	42979	0.3216	Brain_Cerebellum	249	Artery_Tibial	0
rs807669	22	19154521	CLTCL1	22	19166986	19279239	Whole_Blood	1.54077e-14	4.2007e-11	-0.347904	GM12878_Rao2014, HMEC_Rao2014, HUVEC_Rao2014, IMR90_Rao2014, K562_Rao2014, KBM7_Rao2014, NHEK_Rao2014	4.87, 2.00, 7.00, 5.43, 21.83, 5.40, 3.67	50.1981	NA	TRUE	12465	1.41	Muscle_Skeletal	38.54	Cells_EBV-transformed_lymphocytes	0.04955
rs807669	22	19154521	SLC25A1	22	19163095	19166343	Whole_Blood	1.17211e-07	0.000100979	-0.160257	GM12878_Rao2014, HMEC_Rao2014, HUVEC_Rao2014, IMR90_Rao2014, K562_Rao2014, KBM7_Rao2014, NHEK_Rao2014	0.22, 0.17, 0.33, 0.71, 0.83, 0.40, 0.33	2.9983	NA	TRUE	8574	8.216	Adipose_Subcutaneous	53.6	Muscle_Skeletal	5.252
rs229526	22	37581421	C1QTNF6	22	37576207	37595425	Whole_Blood	1.26051e-14	3.49224e-11	0.363677	GM12878_Rao2014, HMEC_Rao2014, HUVEC_Rao2014, IMR90_Rao2014, K562_Rao2014, KBM7_Rao2014, NHEK_Rao2014	1.17, 1.50, 3.33, 1.71, 1.67, 1.20, 1.67	12.2549	NA	TRUE	0	0.9921	Cells_Transformed_fibroblasts	4.697	Brain_Cerebellar_Hemisphere	0.2722
rs229526	22	37581421	SSTR3	22	37600278	37608362	Whole_Blood	1.46351e-05	0.00714395	-0.272616	GM12878_Rao2014, HUVEC_Rao2014, IMR90_Rao2014, K562_Rao2014	0.17, 0.33, 0.29, 0.17	0.9596	NA	TRUE	18857	0.4435	Cells_EBV-transformed_lymphocytes	7.539	Adipose_Subcutaneous	0
rs4822024	22	41757646	TEF	22	41763337	41795330	Whole_Blood	4.04115e-20	2.02109e-16	0.455601	GM12878_Rao2014, HMEC_Rao2014, HUVEC_Rao2014, IMR90_Rao2014, K562_Rao2014, KBM7_Rao2014, NHEK_Rao2014	1.83, 1.17, 2.33, 3.57, 3.00, 1.80, 1.67	15.3642	NA	TRUE	5691	0.3885	Brain_Cerebellum	53.93	Whole_Blood	0.3885
rs4822024	22	41757646	DESI1	22	41994032	42017100	Whole_Blood	0.000118062	0.0417498	0.15445	GM12878_Rao2014, HUVEC_Rao2014, IMR90_Rao2014, K562_Rao2014, KBM7_Rao2014	0.43, 0.33, 0.29, 0.67, 0.20	1.9205	NA	TRUE	236386	5.153	Testis	21.54	Pancreas	4.852
rs4822024	22	41757646	MEI1	22	42095503	42195460	Whole_Blood	5.33873e-21	2.85547e-17	0.456077	GM12878_Rao2014, HMEC_Rao2014, K562_Rao2014, KBM7_Rao2014	0.65, 0.17, 0.33, 1.00	2.1522	NA	TRUE	337857	2.097	Testis	16.32	Muscle_Skeletal	0.04722
rs4822024	22	41757646	PMM1	22	41972898	41985894	Whole_Blood	2.15107e-08	2.13361e-05	-0.22941	GM12878_Rao2014, HUVEC_Rao2014, IMR90_Rao2014, K562_Rao2014, KBM7_Rao2014	0.43, 0.33, 0.29, 0.17, 0.20	1.4205	NA	TRUE	215252	6.674	Esophagus_Mucosa	37.72	Muscle_Skeletal	4.321
rs131794	22	50971751	TYMP	22	50964181	50968485	Whole_Blood	5.59818e-09	6.27613e-06	0.165413	GM12878_Rao2014, HUVEC_Rao2014, IMR90_Rao2014, K562_Rao2014, NHEK_Rao2014	0.22, 0.67, 0.57, 0.50, 0.33	2.2888	NA	TRUE	3266	162.1	Whole_Blood	162.1	Brain_Frontal_Cortex_BA9	1.027
rs131794	22	50971751	ODF3B	22	50968838	50971009	Whole_Blood	5.67733e-05	0.0226094	0.156062	GM12878_Rao2014, HMEC_Rao2014, IMR90_Rao2014, K562_Rao2014, KBM7_Rao2014, NHEK_Rao2014	0.26, 0.33, 0.57, 0.50, 0.20, 0.67	2.5323	NA	TRUE	742	13.42	Lung	27.68	Brain_Anterior_cingulate_cortex_BA24	0.5203
rs131794	22	50971751	SCO2	22	50961997	50964035	Whole_Blood	3.62492e-24	2.52661e-20	-0.465364	GM12878_Rao2014, HMEC_Rao2014, IMR90_Rao2014, K562_Rao2014	0.09, 0.17, 0.14, 0.33	0.7298	NA	TRUE	7716	20.68	Lung	24.62	Artery_Tibial	4.658
rs131794	22	50971751	CTA-384D8.36	22	50962854	50963209	Whole_Blood	5.81059e-06	0.00325004	-0.219263	GM12878_Rao2014, HMEC_Rao2014, K562_Rao2014	0.04, 0.17, 0.33	0.5435	NA	TRUE	8542	14.08	Brain_Cerebellum	29.96	Muscle_Skeletal	1.797
rs229527	22	37581484	RAC2	22	37621301	37640488	Whole_Blood	9.15574e-06	0.00478083	0.0871907	GM12878_Rao2014, HMEC_Rao2014, HUVEC_Rao2014, IMR90_Rao2014, K562_Rao2014, KBM7_Rao2014, NHEK_Rao2014	0.83, 0.50, 0.67, 1.29, 1.17, 0.40, 0.33	5.1785	NA	TRUE	39817	327.2	Whole_Blood	327.2	Brain_Cerebellum	0.1504
rs712964	22	19156116	CLTCL1	22	19166986	19279239	Whole_Blood	1.37724e-12	2.81739e-09	-0.307301	GM12878_Rao2014, HMEC_Rao2014, HUVEC_Rao2014, IMR90_Rao2014, K562_Rao2014, KBM7_Rao2014, NHEK_Rao2014	3.30, 0.83, 3.00, 5.00, 16.17, 2.20, 1.67	32.171	NA	TRUE	10870	1.41	Muscle_Skeletal	38.54	Cells_EBV-transformed_lymphocytes	0.04955
rs712964	22	19156116	SLC25A1	22	19163095	19166343	Whole_Blood	1.71888e-05	0.00819168	-0.124638	GM12878_Rao2014, HUVEC_Rao2014, K562_Rao2014, KBM7_Rao2014, NHEK_Rao2014	0.22, 0.33, 0.83, 0.40, 0.33	2.1174	NA	TRUE	6979	8.216	Adipose_Subcutaneous	53.6	Muscle_Skeletal	5.252
rs2283792	22	22131124	PPM1F	22	22273793	22307209	Whole_Blood	4.82319e-08	4.50553e-05	-0.133438	GM12878_Rao2014, HUVEC_Rao2014, IMR90_Rao2014, K562_Rao2014, KBM7_Rao2014, NHEK_Rao2014	0.48, 0.33, 0.29, 3.33, 0.20, 0.33	4.964	NA	TRUE	142669	15.05	Spleen	22.58	Liver	2.051
rs2283792	22	22131124	LL22NC03-86G7.1	22	22292957	22297799	Whole_Blood	1.07922e-12	2.24652e-09	-0.261212	GM12878_Rao2014, HUVEC_Rao2014, IMR90_Rao2014, K562_Rao2014	0.04, 0.33, 0.14, 1.00	1.5197	NA	TRUE	161833	0.4758	Brain_Cerebellar_Hemisphere	2.349	Liver	0.09737
rs140522	22	50971265	TYMP	22	50964181	50968485	Whole_Blood	3.7599e-19	1.72887e-15	0.21811	GM12878_Rao2014, HMEC_Rao2014, HUVEC_Rao2014, IMR90_Rao2014, K562_Rao2014, KBM7_Rao2014	0.70, 1.00, 1.67, 1.57, 1.50, 0.20	6.6337	NA	TRUE	2780	162.1	Whole_Blood	162.1	Brain_Frontal_Cortex_BA9	1.027
rs140522	22	50971265	ODF3B	22	50968838	50971009	Whole_Blood	4.55595e-15	1.34187e-11	0.261166	GM12878_Rao2014, HMEC_Rao2014, HUVEC_Rao2014, IMR90_Rao2014, K562_Rao2014, KBM7_Rao2014, NHEK_Rao2014	0.30, 0.67, 1.67, 1.00, 0.67, 1.00, 2.00	7.3043	NA	TRUE	256	13.42	Lung	27.68	Brain_Anterior_cingulate_cortex_BA24	0.5203
rs140522	22	50971265	SCO2	22	50961997	50964035	Whole_Blood	1.71928e-05	0.00819168	-0.188181	GM12878_Rao2014, HMEC_Rao2014, HUVEC_Rao2014, IMR90_Rao2014, K562_Rao2014, KBM7_Rao2014, NHEK_Rao2014	0.26, 0.33, 0.33, 0.29, 0.33, 0.40, 0.33	2.2799	NA	TRUE	7230	20.68	Lung	24.62	Artery_Tibial	4.658
rs140522	22	50971265	CPT1B	22	51007290	51017096	Whole_Blood	7.04086e-07	0.000505863	0.241712	GM12878_Rao2014, HMEC_Rao2014, HUVEC_Rao2014, IMR90_Rao2014, K562_Rao2014, KBM7_Rao2014, NHEK_Rao2014	0.83, 0.50, 1.00, 1.43, 1.50, 1.00, 0.67	6.9213	NA	TRUE	36025	11.29	Heart_Left_Ventricle	86.74	Cells_Transformed_fibroblasts	0.94
rs181359	22	21928640	UBE2L3	22	21921836	21978323	Whole_Blood	2.89042e-13	6.51887e-10	0.17613	GM12878_Rao2014, HMEC_Rao2014, HUVEC_Rao2014, IMR90_Rao2014, K562_Rao2014, KBM7_Rao2014, NHEK_Rao2014	4.70, 7.50, 10.67, 9.29, 20.83, 6.40, 6.67	66.048	NA	TRUE	0	18.95	Cells_EBV-transformed_lymphocytes	39.81	Pancreas	12.84
rs134882	22	42670964	SMDT1	22	42475695	42480288	Whole_Blood	1.21608e-09	1.54311e-06	0.299179	GM12878_Rao2014, HUVEC_Rao2014, KBM7_Rao2014	0.09, 0.67, 0.40	1.1536	NA	TRUE	190676	10.13	Ovary	39.94	Cells_Transformed_fibroblasts	7.933
rs470119	22	50966913	TYMP	22	50964181	50968485	Whole_Blood	7.4792e-25	5.5389e-21	0.232478	GM12878_Rao2014, HMEC_Rao2014, HUVEC_Rao2014, IMR90_Rao2014, K562_Rao2014, KBM7_Rao2014, NHEK_Rao2014	0.39, 1.17, 1.00, 1.00, 0.83, 1.20, 1.00	6.5913	NA	TRUE	0	162.1	Whole_Blood	162.1	Brain_Frontal_Cortex_BA9	1.027
rs470119	22	50966913	CPT1B	22	51007290	51017096	Whole_Blood	2.02871e-05	0.0094401	0.197325	GM12878_Rao2014, K562_Rao2014	0.13, 0.17	0.2971	NA	TRUE	40377	11.29	Heart_Left_Ventricle	86.74	Cells_Transformed_fibroblasts	0.94
rs470119	22	50966913	ODF3B	22	50968838	50971009	Whole_Blood	5.38054e-12	1.00952e-08	0.219578	GM12878_Rao2014, IMR90_Rao2014, NHEK_Rao2014	0.13, 0.14, 0.33	0.6066	NA	TRUE	1925	13.42	Lung	27.68	Brain_Anterior_cingulate_cortex_BA24	0.5203
rs4821112	22	21964760	UBE2L3	22	21921836	21978323	Whole_Blood	8.44009e-13	1.79573e-09	0.171367	GM12878_Rao2014, HMEC_Rao2014, HUVEC_Rao2014, IMR90_Rao2014, K562_Rao2014, KBM7_Rao2014, NHEK_Rao2014	5.43, 5.83, 10.67, 12.57, 23.33, 6.80, 11.33	75.9729	NA	TRUE	0	18.95	Cells_EBV-transformed_lymphocytes	39.81	Pancreas	12.84
rs138880	22	50218610	ZBED4	22	50247490	50283726	Whole_Blood	7.40932e-08	6.70187e-05	0.224109	GM12878_Rao2014, HMEC_Rao2014, HUVEC_Rao2014, IMR90_Rao2014, K562_Rao2014, KBM7_Rao2014, NHEK_Rao2014	2.39, 1.50, 4.67, 2.86, 2.67, 3.40, 1.00	18.4818	NA	TRUE	28880	1.035	Cells_EBV-transformed_lymphocytes	9.049	Whole_Blood	1.035
rs138880	22	50218610	CRELD2	22	50311815	50321188	Whole_Blood	7.87315e-14	1.89201e-10	0.423768	GM12878_Rao2014, HMEC_Rao2014, HUVEC_Rao2014, IMR90_Rao2014, K562_Rao2014, KBM7_Rao2014, NHEK_Rao2014	0.52, 0.17, 1.00, 0.71, 0.83, 0.40, 1.33	4.9694	NA	TRUE	93205	5.17	Pituitary	39.52	Muscle_Skeletal	3.745
rs8135665	22	38476275	TRIOBP	22	38093011	38172563	Whole_Blood	2.82187e-05	0.0124944	0.121605	GM12878_Rao2014, HMEC_Rao2014, HUVEC_Rao2014, IMR90_Rao2014, K562_Rao2014, KBM7_Rao2014	0.78, 0.17, 1.67, 0.14, 0.67, 1.20	4.6255	NA	TRUE	303712	4.597	Cervix_Ectocervix	16.3	Brain_Frontal_Cortex_BA9	1.19
rs8135665	22	38476275	PICK1	22	38452318	38471708	Whole_Blood	1.75313e-16	6.22238e-13	-0.311681	GM12878_Rao2014, HMEC_Rao2014, HUVEC_Rao2014, IMR90_Rao2014, K562_Rao2014, KBM7_Rao2014, NHEK_Rao2014	1.83, 1.67, 4.33, 3.14, 3.33, 2.80, 4.00	21.1023	NA	TRUE	4567	5.181	Pituitary	35.21	Cells_Transformed_fibroblasts	2.506
rs4820425	22	41431341	TEF	22	41763337	41795330	Whole_Blood	2.05815e-08	2.05069e-05	0.277588	GM12878_Rao2014, IMR90_Rao2014, KBM7_Rao2014, NHEK_Rao2014	0.17, 0.29, 0.20, 0.33	0.993	NA	TRUE	331996	0.3885	Brain_Cerebellum	53.93	Whole_Blood	0.3885
rs4820425	22	41431341	MEI1	22	42095503	42195460	Whole_Blood	1.2721e-07	0.000108562	0.257365	GM12878_Rao2014, HMEC_Rao2014, IMR90_Rao2014, KBM7_Rao2014	0.17, 0.17, 0.14, 0.40	0.8834	NA	TRUE	664162	2.097	Testis	16.32	Muscle_Skeletal	0.04722
rs1930961	22	25875264	CTA-390C10.10	22	25872185	25875938	Whole_Blood	4.57759e-36	6.91304e-32	-0.974011	GM12878_Rao2014, HMEC_Rao2014, HUVEC_Rao2014, IMR90_Rao2014, K562_Rao2014, KBM7_Rao2014, NHEK_Rao2014	0.43, 0.67, 1.67, 1.29, 1.17, 1.20, 1.67	8.0872	NA	TRUE	0	0.2539	Testis	2.672	Muscle_Skeletal	0.2178
rs5758511	22	42336171	CCDC134	22	42196683	42222303	Whole_Blood	2.89058e-05	0.0127619	-0.2378	GM12878_Rao2014, HMEC_Rao2014, IMR90_Rao2014, K562_Rao2014, KBM7_Rao2014	1.39, 0.33, 0.29, 0.67, 0.40	3.077	NA	TRUE	113868	1.044	Adrenal_Gland	6.644	Brain_Amygdala	0.369
rs5758511	22	42336171	NDUFA6-AS1	22	42486960	42535286	Whole_Blood	1.39777e-05	0.00687897	0.177054	GM12878_Rao2014, HMEC_Rao2014, HUVEC_Rao2014, IMR90_Rao2014, K562_Rao2014, KBM7_Rao2014	0.70, 0.17, 0.67, 0.57, 0.67, 0.20	2.9671	NA	TRUE	150789	0.3052	Brain_Cerebellum	6.959	Cells_Transformed_fibroblasts	0.2833
rs2235852	22	41661153	MEI1	22	42095503	42195460	Whole_Blood	1.23148e-08	1.27914e-05	0.264897	GM12878_Rao2014, HMEC_Rao2014, K562_Rao2014, KBM7_Rao2014, NHEK_Rao2014	0.26, 0.17, 0.83, 0.40, 0.67	2.3275	NA	TRUE	434350	2.097	Testis	16.32	Muscle_Skeletal	0.04722
rs2235852	22	41661153	TEF	22	41763337	41795330	Whole_Blood	1.4987e-12	3.04162e-09	0.330596	GM12878_Rao2014, HMEC_Rao2014, HUVEC_Rao2014, IMR90_Rao2014, K562_Rao2014, KBM7_Rao2014	0.61, 0.17, 0.33, 0.71, 0.33, 0.40	2.5563	NA	TRUE	102184	0.3885	Brain_Cerebellum	53.93	Whole_Blood	0.3885
rs4820834	22	30751626	GATSL3	22	30681106	30685616	Whole_Blood	2.32487e-06	0.00146411	0.273227	GM12878_Rao2014, HMEC_Rao2014, IMR90_Rao2014, K562_Rao2014, KBM7_Rao2014	0.26, 0.17, 0.14, 0.17, 0.20	0.9371	NA	TRUE	66010	2.539	Esophagus_Mucosa	26.26	Muscle_Skeletal	0.9897
rs4821116	22	21973318	UBE2L3	22	21921836	21978323	Whole_Blood	1.67143e-11	2.84179e-08	0.170706	GM12878_Rao2014, HMEC_Rao2014, HUVEC_Rao2014, IMR90_Rao2014, K562_Rao2014, KBM7_Rao2014, NHEK_Rao2014	4.78, 3.83, 12.33, 10.86, 20.83, 5.20, 7.67	65.5064	NA	TRUE	0	18.95	Cells_EBV-transformed_lymphocytes	39.81	Pancreas	12.84
rs11089937	22	22506568	IGLV4-60	22	22516592	22517074	Whole_Blood	7.205e-14	1.74505e-10	0.401131	GM12878_Rao2014, HMEC_Rao2014, HUVEC_Rao2014, IMR90_Rao2014, K562_Rao2014, KBM7_Rao2014	0.09, 0.17, 0.67, 0.14, 0.50, 0.20	1.7631	NA	TRUE	10024	0.4069	Spleen	7.577	Adipose_Subcutaneous	0
rs138229	22	50557406	MLC1	22	50497820	50524331	Whole_Blood	2.67221e-07	0.000212288	0.133452	GM12878_Rao2014, HMEC_Rao2014, HUVEC_Rao2014, IMR90_Rao2014, K562_Rao2014, KBM7_Rao2014	0.74, 0.17, 0.33, 0.71, 0.67, 0.80	3.4201	NA	TRUE	33075	2.693	Brain_Caudate_basal_ganglia	101.7	Cells_Transformed_fibroblasts	0.007212
rs8135828	22	29929238	THOC5	22	29901868	29950243	Whole_Blood	2.36965e-11	3.959e-08	-0.144867	GM12878_Rao2014, HMEC_Rao2014, HUVEC_Rao2014, IMR90_Rao2014, K562_Rao2014, KBM7_Rao2014, NHEK_Rao2014	3.48, 3.00, 6.67, 5.29, 6.17, 4.40, 8.00	36.9973	NA	TRUE	0	8.05	Uterus	9.762	Brain_Amygdala	1.353
rs5771242	22	50661868	HDAC10	22	50683612	50688288	Whole_Blood	1.043e-15	3.30583e-12	-0.298172	GM12878_Rao2014, IMR90_Rao2014, K562_Rao2014, KBM7_Rao2014	0.17, 0.14, 0.17, 0.20	0.6834	NA	TRUE	21744	8.825	Pituitary	19.84	Heart_Left_Ventricle	2.067
rs1043099	22	30681256	CCDC157	22	30752624	30772818	Whole_Blood	5.05427e-09	5.73312e-06	-0.351104	GM12878_Rao2014, HUVEC_Rao2014, IMR90_Rao2014, K562_Rao2014, KBM7_Rao2014, NHEK_Rao2014	1.22, 1.33, 1.29, 1.67, 1.80, 0.67	7.9698	NA	TRUE	71368	0.5222	Testis	28.11	Muscle_Skeletal	0.1703
rs909685	22	39747670	SYNGR1	22	39745930	39781593	Whole_Blood	5.68266e-21	3.02891e-17	0.392572	GM12878_Rao2014, HMEC_Rao2014, HUVEC_Rao2014, IMR90_Rao2014, K562_Rao2014, KBM7_Rao2014, NHEK_Rao2014	2.91, 3.00, 6.00, 5.71, 5.00, 3.80, 4.33	30.7607	NA	TRUE	0	1.055	Brain_Cerebellum	142.1	Cells_EBV-transformed_lymphocytes	0.681
rs11089637	22	21979095	UBE2L3	22	21921836	21978323	Whole_Blood	4.25394e-12	8.19093e-09	0.159613	GM12878_Rao2014, HMEC_Rao2014, HUVEC_Rao2014, IMR90_Rao2014, K562_Rao2014, KBM7_Rao2014, NHEK_Rao2014	4.52, 3.00, 8.67, 7.29, 19.67, 6.00, 5.33	54.4741	NA	TRUE	772	18.95	Cells_EBV-transformed_lymphocytes	39.81	Pancreas	12.84
rs1062753	22	42392810	WBP2NL	22	42394729	42454357	Whole_Blood	0.000131771	0.0456133	-0.268971	GM12878_Rao2014, HMEC_Rao2014, HUVEC_Rao2014, IMR90_Rao2014, K562_Rao2014, KBM7_Rao2014, NHEK_Rao2014	1.00, 0.17, 0.67, 0.71, 0.83, 0.60, 0.67	4.6476	NA	TRUE	1919	0.03117	Testis	12.84	Heart_Left_Ventricle	0.01987
rs1062753	22	42392810	NDUFA6-AS1	22	42486960	42535286	Whole_Blood	0.000128563	0.0446635	0.14626	GM12878_Rao2014, HMEC_Rao2014, HUVEC_Rao2014, K562_Rao2014, NHEK_Rao2014	0.26, 0.17, 0.67, 0.17, 0.33	1.5942	NA	TRUE	94150	0.3052	Brain_Cerebellum	6.959	Cells_Transformed_fibroblasts	0.2833
rs1065852	22	42526693	NDUFA6-AS1	22	42486960	42535286	Whole_Blood	3.82397e-06	0.00226381	0.193273	GM12878_Rao2014, HMEC_Rao2014, HUVEC_Rao2014, IMR90_Rao2014, K562_Rao2014, KBM7_Rao2014, NHEK_Rao2014	1.17, 0.17, 2.00, 1.00, 1.17, 0.80, 1.33	7.6406	NA	TRUE	0	0.3052	Brain_Cerebellum	6.959	Cells_Transformed_fibroblasts	0.2833
rs1065852	22	42526693	CYP2D6	22	42522501	42526908	Whole_Blood	2.08229e-07	0.00016873	0.387032	GM12878_Rao2014, HMEC_Rao2014, HUVEC_Rao2014, IMR90_Rao2014, K562_Rao2014, KBM7_Rao2014, NHEK_Rao2014	0.04, 0.17, 0.33, 0.29, 0.33, 0.40, 0.67	2.2292	NA	TRUE	0	0.6565	Liver	158.1	Cells_Transformed_fibroblasts	0.1634
rs1065852	22	42526693	CYP2D8P1	22	42545877	42551007	Whole_Blood	2.96377e-07	0.000232571	0.265782	GM12878_Rao2014, K562_Rao2014	0.04, 0.17	0.2101	NA	TRUE	19184	0.2482	Testis	1.949	Muscle_Skeletal	0.06106
rs1065852	22	42526693	SMDT1	22	42475695	42480288	Whole_Blood	7.99206e-09	8.72497e-06	0.326605	GM12878_Rao2014	0.09	0.087	NA	TRUE	46405	10.13	Ovary	39.94	Cells_Transformed_fibroblasts	7.933
rs8141797	22	24582040	CABIN1	22	24407642	24574596	Whole_Blood	2.96072e-07	0.00023245	0.207747	GM12878_Rao2014, HMEC_Rao2014, HUVEC_Rao2014, IMR90_Rao2014, K562_Rao2014, KBM7_Rao2014, NHEK_Rao2014	7.52, 2.33, 11.00, 9.29, 8.00, 13.60, 7.33	59.0741	NA	TRUE	7444	8.863	Brain_Cerebellum	27.4	Muscle_Skeletal	3.503
rs8141797	22	24582040	SUSD2	22	24577227	24585078	Whole_Blood	7.89432e-07	0.000560128	0.446843	GM12878_Rao2014, HMEC_Rao2014, HUVEC_Rao2014, IMR90_Rao2014, K562_Rao2014, KBM7_Rao2014, NHEK_Rao2014	0.48, 1.00, 2.33, 1.57, 1.33, 2.00, 1.33	10.0497	NA	TRUE	0	0.1724	Lung	53.02	Cells_EBV-transformed_lymphocytes	0.08967
rs6151429	22	51063476	ARSA	22	51061182	51066607	Whole_Blood	5.59635e-41	1.14941e-36	-0.96169	GM12878_Rao2014, HMEC_Rao2014, HUVEC_Rao2014, IMR90_Rao2014, K562_Rao2014, KBM7_Rao2014, NHEK_Rao2014	0.70, 1.67, 1.33, 1.71, 1.67, 1.80, 2.00	10.8766	NA	TRUE	0	21	Testis	49.24	Muscle_Skeletal	3.062
rs56091001	22	50346041	CRELD2	22	50311815	50321188	Whole_Blood	3.43849e-06	0.00206095	0.308035	GM12878_Rao2014, HMEC_Rao2014, HUVEC_Rao2014, IMR90_Rao2014, K562_Rao2014, KBM7_Rao2014	0.57, 0.50, 0.67, 0.71, 0.33, 0.80	3.5795	NA	TRUE	24853	5.17	Pituitary	39.52	Muscle_Skeletal	3.745
rs738144	22	39178374	NPTXR	22	39214457	39239987	Whole_Blood	2.74373e-16	9.49759e-13	-0.361224	GM12878_Rao2014, IMR90_Rao2014, KBM7_Rao2014, NHEK_Rao2014	0.48, 0.71, 0.20, 0.67	2.0592	NA	TRUE	36083	0.4382	Brain_Anterior_cingulate_cortex_BA24	84.04	Cells_EBV-transformed_lymphocytes	0.06695
rs4141404	22	31675184	RNF185	22	31556168	31603005	Whole_Blood	9.34211e-15	2.64047e-11	-0.253987	GM12878_Rao2014, HMEC_Rao2014, HUVEC_Rao2014, IMR90_Rao2014, K562_Rao2014, KBM7_Rao2014, NHEK_Rao2014	1.39, 0.67, 2.67, 1.14, 0.67, 0.40, 0.33	7.2675	NA	TRUE	72179	9.227	Prostate	28.9	Heart_Left_Ventricle	7.265
rs4141404	22	31675184	SFI1	22	31884732	32014476	Whole_Blood	6.34306e-10	8.35113e-07	0.167524	GM12878_Rao2014, IMR90_Rao2014, K562_Rao2014, KBM7_Rao2014, NHEK_Rao2014	1.13, 0.86, 0.83, 0.80, 0.33	3.9542	NA	TRUE	209548	3.866	Brain_Cerebellum	26.38	Muscle_Skeletal	0.4931
rs4141404	22	31675184	PISD	22	32014573	32058418	Whole_Blood	2.71674e-07	0.000215492	0.117329	GM12878_Rao2014, HMEC_Rao2014, K562_Rao2014, KBM7_Rao2014	0.48, 0.17, 0.33, 0.20	1.1783	NA	TRUE	339389	17.07	Brain_Cerebellum	72.16	Muscle_Skeletal	3.086
rs4820294	22	38071042	LGALS2	22	37966255	37978623	Whole_Blood	8.73577e-07	0.000612496	0.2893	GM12878_Rao2014, HMEC_Rao2014, HUVEC_Rao2014, IMR90_Rao2014, K562_Rao2014, KBM7_Rao2014	0.30, 0.33, 0.33, 0.29, 0.17, 0.20	1.6234	NA	TRUE	92419	1.729	Small_Intestine_Terminal_Ileum	45.09	Brain_Cerebellar_Hemisphere	0
rs4820294	22	38071042	CDC42EP1	22	37956454	37965412	Whole_Blood	4.77623e-06	0.00274525	0.256424	GM12878_Rao2014, HMEC_Rao2014, HUVEC_Rao2014, IMR90_Rao2014, K562_Rao2014	0.26, 0.17, 0.67, 0.29, 0.17	1.5466	NA	TRUE	105630	0.7682	Stomach	84.99	Cells_EBV-transformed_lymphocytes	0.1239
rs7511006	22	50676258	HDAC10	22	50683612	50688288	Whole_Blood	6.39238e-12	1.17926e-08	-0.227452	GM12878_Rao2014, HMEC_Rao2014, HUVEC_Rao2014, IMR90_Rao2014, K562_Rao2014, KBM7_Rao2014, NHEK_Rao2014	0.30, 0.17, 1.00, 0.71, 0.83, 0.60, 0.67	4.2853	NA	TRUE	7354	8.825	Pituitary	19.84	Heart_Left_Ventricle	2.067
rs131788	22	50976753	TYMP	22	50964181	50968485	Whole_Blood	8.98346e-06	0.00471003	0.113805	GM12878_Rao2014, HMEC_Rao2014, K562_Rao2014	0.35, 0.50, 0.50	1.3478	NA	TRUE	8268	162.1	Whole_Blood	162.1	Brain_Frontal_Cortex_BA9	1.027
rs131788	22	50976753	SCO2	22	50961997	50964035	Whole_Blood	2.46622e-14	6.49394e-11	-0.323537	GM12878_Rao2014, HMEC_Rao2014, IMR90_Rao2014	0.04, 0.17, 0.14	0.353	NA	TRUE	12718	20.68	Lung	24.62	Artery_Tibial	4.658
rs4253772	22	46627602	CDPF1	22	46639908	46646576	Whole_Blood	5.83799e-06	0.00326063	0.352294	GM12878_Rao2014, HUVEC_Rao2014, IMR90_Rao2014, K562_Rao2014, KBM7_Rao2014, NHEK_Rao2014	0.43, 0.33, 0.86, 0.50, 1.00, 0.33	3.4586	NA	TRUE	12306	1.485	Spleen	6.562	Whole_Blood	1.485
rs138777	22	35711097	TOM1	22	35695268	35743985	Whole_Blood	2.59082e-13	5.88626e-10	-0.170542	GM12878_Rao2014, HMEC_Rao2014, HUVEC_Rao2014, IMR90_Rao2014, K562_Rao2014, KBM7_Rao2014, NHEK_Rao2014	4.17, 5.50, 11.67, 9.43, 9.17, 7.00, 11.67	58.6025	NA	TRUE	0	49.61	Muscle_Skeletal	59.47	Cells_EBV-transformed_lymphocytes	8.084
rs9607782	22	41587555	TEF	22	41763337	41795330	Whole_Blood	2.33646e-07	0.000187159	0.266169	GM12878_Rao2014, HUVEC_Rao2014, K562_Rao2014	0.04, 0.33, 0.33	0.7101	NA	TRUE	175782	0.3885	Brain_Cerebellum	53.93	Whole_Blood	0.3885
rs9607782	22	41587555	MEI1	22	42095503	42195460	Whole_Blood	3.77166e-05	0.0159611	0.209835	GM12878_Rao2014, K562_Rao2014	0.09, 0.17	0.2536	NA	TRUE	507948	2.097	Testis	16.32	Muscle_Skeletal	0.04722
rs6002655	22	42603813	SMDT1	22	42475695	42480288	Whole_Blood	4.09605e-09	4.69809e-06	0.274977	GM12878_Rao2014, K562_Rao2014	0.13, 0.17	0.2971	NA	TRUE	123525	10.13	Ovary	39.94	Cells_Transformed_fibroblasts	7.933
rs13053505	22	39245617	NPTXR	22	39214457	39239987	Whole_Blood	3.97324e-20	1.9936e-16	0.41105	GM12878_Rao2014, HMEC_Rao2014, HUVEC_Rao2014, IMR90_Rao2014, K562_Rao2014, KBM7_Rao2014, NHEK_Rao2014	1.83, 0.83, 2.67, 3.86, 2.67, 4.00, 4.33	20.1832	NA	TRUE	5630	0.4382	Brain_Anterior_cingulate_cortex_BA24	84.04	Cells_EBV-transformed_lymphocytes	0.06695
rs7985	22	27066534	MIAT	22	27042392	27072438	Whole_Blood	1.52256e-14	4.15841e-11	-0.351842	GM12878_Rao2014, HMEC_Rao2014, HUVEC_Rao2014, IMR90_Rao2014, K562_Rao2014, KBM7_Rao2014, NHEK_Rao2014	2.74, 3.17, 5.33, 4.57, 5.17, 4.00, 5.33	30.3106	NA	TRUE	0	9.851	Pituitary	72.15	Muscle_Skeletal	0.08652
rs5756813	22	38175476	GGA1	22	38004481	38029571	Whole_Blood	6.75634e-05	0.0262284	-0.114151	GM12878_Rao2014, HMEC_Rao2014, HUVEC_Rao2014, IMR90_Rao2014, K562_Rao2014, KBM7_Rao2014, NHEK_Rao2014	1.17, 0.50, 1.33, 2.57, 1.67, 1.40, 0.33	8.9787	NA	TRUE	145905	9.512	Testis	89.13	Heart_Left_Ventricle	4.936
rs5756813	22	38175476	SH3BP1	22	38030661	38052124	Whole_Blood	3.27215e-08	3.13458e-05	-0.173793	GM12878_Rao2014, HMEC_Rao2014, HUVEC_Rao2014, IMR90_Rao2014, K562_Rao2014, KBM7_Rao2014, NHEK_Rao2014	0.83, 0.83, 1.00, 2.00, 1.17, 2.00, 0.33	8.1594	NA	TRUE	123352	17.46	Whole_Blood	17.46	Muscle_Skeletal	0.1711
rs5756813	22	38175476	TRIOBP	22	38093011	38172563	Whole_Blood	5.76632e-07	0.000424184	0.125183	GM12878_Rao2014, HMEC_Rao2014, HUVEC_Rao2014, IMR90_Rao2014, K562_Rao2014, KBM7_Rao2014, NHEK_Rao2014	5.70, 4.17, 11.00, 10.71, 10.33, 8.60, 6.00	56.5099	NA	TRUE	2913	4.597	Cervix_Ectocervix	16.3	Brain_Frontal_Cortex_BA9	1.19
rs5756813	22	38175476	H1F0	22	38201114	38203442	Whole_Blood	5.69087e-14	1.40035e-10	-0.266598	GM12878_Rao2014, HMEC_Rao2014, HUVEC_Rao2014, IMR90_Rao2014, K562_Rao2014, KBM7_Rao2014, NHEK_Rao2014	0.17, 0.50, 1.00, 0.43, 0.33, 0.60, 0.33	3.3692	NA	TRUE	25638	14.88	Cervix_Ectocervix	167.1	Cells_EBV-transformed_lymphocytes	5.329
rs5756813	22	38175476	GCAT	22	38203912	38213183	Whole_Blood	3.10399e-06	0.00188614	-0.231684	GM12878_Rao2014, HMEC_Rao2014, HUVEC_Rao2014, IMR90_Rao2014, K562_Rao2014, KBM7_Rao2014	0.65, 0.17, 0.67, 1.14, 1.00, 0.40	4.0284	NA	TRUE	28436	0.6668	Pancreas	22.11	Whole_Blood	0.6668
rs5758659	22	42622002	SMDT1	22	42475695	42480288	Whole_Blood	1.26771e-11	2.1966e-08	0.328355	GM12878_Rao2014	0.13	0.1304	NA	TRUE	141714	10.13	Ovary	39.94	Cells_Transformed_fibroblasts	7.933
rs5758659	22	42622002	RP1-257I20.14	22	42485634	42486032	Whole_Blood	7.05854e-06	0.0038339	0.241458	GM12878_Rao2014, NHEK_Rao2014	0.09, 0.33	0.4203	NA	TRUE	135970	0.4095	Brain_Cerebellar_Hemisphere	1.823	Artery_Tibial	0.2825
rs410285	22	22381767	IGLVI-70	22	22380726	22380991	Whole_Blood	1.75093e-11	2.96713e-08	1.0755	GM12878_Rao2014, HMEC_Rao2014, HUVEC_Rao2014, IMR90_Rao2014, K562_Rao2014, KBM7_Rao2014, NHEK_Rao2014	0.09, 0.33, 0.67, 0.29, 0.33, 0.40, 0.67	2.7727	NA	TRUE	776	0.1067	Spleen	1.226	Adipose_Subcutaneous	0
rs1210638	22	18981562	DGCR9	22	19005347	19007761	Whole_Blood	2.99844e-09	3.51505e-06	0.223142	GM12878_Rao2014, HUVEC_Rao2014, IMR90_Rao2014, K562_Rao2014, KBM7_Rao2014, NHEK_Rao2014	0.35, 0.67, 0.29, 1.00, 0.20, 0.33	2.8335	NA	TRUE	23785	0.2536	Brain_Cerebellar_Hemisphere	24.44	Cells_Transformed_fibroblasts	0
rs1210638	22	18981562	CA15P1	22	19019077	19022077	Whole_Blood	1.24877e-05	0.00623735	0.178036	GM12878_Rao2014, IMR90_Rao2014, K562_Rao2014	0.09, 0.14, 0.50	0.7298	NA	TRUE	37515	0.1838	Testis	0.2836	Brain_Substantia_nigra	0
rs138740	22	35699581	TOM1	22	35695268	35743985	Whole_Blood	2.91819e-12	5.70452e-09	-0.164355	GM12878_Rao2014, HMEC_Rao2014, HUVEC_Rao2014, IMR90_Rao2014, K562_Rao2014, KBM7_Rao2014, NHEK_Rao2014	2.96, 2.17, 5.67, 4.71, 4.67, 4.00, 4.00	28.1708	NA	TRUE	0	49.61	Muscle_Skeletal	59.47	Cells_EBV-transformed_lymphocytes	8.084
rs9616064	22	46982292	GRAMD4	22	46971909	47075688	Whole_Blood	5.56884e-08	5.15828e-05	-0.210305	GM12878_Rao2014, HMEC_Rao2014, HUVEC_Rao2014, IMR90_Rao2014, K562_Rao2014, KBM7_Rao2014, NHEK_Rao2014	6.09, 5.50, 12.33, 8.71, 10.33, 11.00, 10.00	63.9679	NA	TRUE	0	2.866	Small_Intestine_Terminal_Ileum	18.22	Artery_Tibial	1.91
rs134871	22	42652715	SMDT1	22	42475695	42480288	Whole_Blood	8.47412e-07	0.000597141	0.231999	GM12878_Rao2014, K562_Rao2014	0.17, 0.17	0.3406	NA	TRUE	172427	10.13	Ovary	39.94	Cells_Transformed_fibroblasts	7.933
rs1053593	22	35660874	TOM1	22	35695268	35743985	Whole_Blood	5.87179e-13	1.28478e-09	-0.170647	GM12878_Rao2014, HMEC_Rao2014, HUVEC_Rao2014, IMR90_Rao2014, K562_Rao2014, KBM7_Rao2014, NHEK_Rao2014	2.22, 0.67, 2.00, 1.29, 2.00, 2.40, 2.33	12.9031	NA	TRUE	34394	49.61	Muscle_Skeletal	59.47	Cells_EBV-transformed_lymphocytes	8.084
rs2266959	22	21922903	UBE2L3	22	21921836	21978323	Whole_Blood	2.55703e-11	4.2582e-08	0.169965	GM12878_Rao2014, HMEC_Rao2014, HUVEC_Rao2014, IMR90_Rao2014, K562_Rao2014, KBM7_Rao2014, NHEK_Rao2014	5.22, 4.17, 8.33, 8.14, 19.50, 4.80, 9.33	59.4936	NA	TRUE	0	18.95	Cells_EBV-transformed_lymphocytes	39.81	Pancreas	12.84
rs131814	22	50960100	SCO2	22	50961997	50964035	Whole_Blood	2.69906e-05	0.0120406	-0.176895	GM12878_Rao2014, HMEC_Rao2014, HUVEC_Rao2014, IMR90_Rao2014, K562_Rao2014, KBM7_Rao2014, NHEK_Rao2014	0.26, 0.50, 1.00, 0.86, 0.50, 0.20, 0.67	3.9847	NA	TRUE	1897	20.68	Lung	24.62	Artery_Tibial	4.658
rs131814	22	50960100	TYMP	22	50964181	50968485	Whole_Blood	9.64477e-19	4.29386e-15	0.207668	GM12878_Rao2014, HMEC_Rao2014, HUVEC_Rao2014, IMR90_Rao2014, K562_Rao2014, KBM7_Rao2014, NHEK_Rao2014	0.61, 0.50, 0.33, 0.14, 0.67, 0.60, 0.67	3.5182	NA	TRUE	4081	162.1	Whole_Blood	162.1	Brain_Frontal_Cortex_BA9	1.027
rs131814	22	50960100	CPT1B	22	51007290	51017096	Whole_Blood	0.000138313	0.0474937	0.18014	GM12878_Rao2014, HMEC_Rao2014, HUVEC_Rao2014, IMR90_Rao2014, KBM7_Rao2014, NHEK_Rao2014	0.74, 0.33, 1.33, 0.71, 0.80, 0.33	4.2534	NA	TRUE	47190	11.29	Heart_Left_Ventricle	86.74	Cells_Transformed_fibroblasts	0.94
rs131814	22	50960100	ODF3B	22	50968838	50971009	Whole_Blood	6.22444e-10	8.21602e-07	0.201968	GM12878_Rao2014, HUVEC_Rao2014, IMR90_Rao2014, K562_Rao2014, KBM7_Rao2014, NHEK_Rao2014	0.22, 0.33, 0.29, 0.33, 0.40, 0.33	1.9031	NA	TRUE	8738	13.42	Lung	27.68	Brain_Anterior_cingulate_cortex_BA24	0.5203
rs5751614	22	23593050	BCR	22	23521891	23660224	Whole_Blood	5.12782e-05	0.020792	0.131733	GM12878_Rao2014, HMEC_Rao2014, HUVEC_Rao2014, IMR90_Rao2014, K562_Rao2014, KBM7_Rao2014, NHEK_Rao2014	8.09, 5.83, 18.67, 12.57, 41.50, 7.40, 12.00	106.058	NA	TRUE	0	4.264	Brain_Nucleus_accumbens_basal_ganglia	25.47	Muscle_Skeletal	1.201
rs5751614	22	23593050	FBXW4P1	22	23605323	23606541	Whole_Blood	1.68107e-09	2.0816e-06	0.206991	K562_Rao2014, NHEK_Rao2014	0.17, 0.33	0.5	NA	TRUE	12273	0.4253	Pituitary	1.459	Muscle_Skeletal	0.07992
rs5754344	22	21963785	UBE2L3	22	21921836	21978323	Whole_Blood	2.87004e-11	4.7334e-08	0.168547	GM12878_Rao2014, HMEC_Rao2014, HUVEC_Rao2014, IMR90_Rao2014, K562_Rao2014, KBM7_Rao2014, NHEK_Rao2014	3.04, 2.00, 4.33, 3.57, 15.67, 1.60, 4.00	34.2149	NA	TRUE	0	18.95	Cells_EBV-transformed_lymphocytes	39.81	Pancreas	12.84
rs144073979	22	18886813	DGCR6	22	18893541	18901751	Whole_Blood	1.20918e-19	5.73112e-16	-0.753442	GM12878_Rao2014, HMEC_Rao2014, IMR90_Rao2014, K562_Rao2014, NHEK_Rao2014	0.17, 0.17, 0.57, 0.17, 0.33	1.412	NA	TRUE	6728	0.3111	Muscle_Skeletal	17.32	Cells_EBV-transformed_lymphocytes	0.1781
rs73164810	22	21321789	AIFM3	22	21319396	21335649	Whole_Blood	0.000132353	0.0457634	-0.310571	GM12878_Rao2014, HMEC_Rao2014, HUVEC_Rao2014, IMR90_Rao2014, K562_Rao2014, KBM7_Rao2014, NHEK_Rao2014	1.43, 2.00, 4.33, 2.71, 6.50, 2.80, 4.00	23.7824	NA	TRUE	0	0.7428	Brain_Cortex	32.7	Muscle_Skeletal	0.05651
rs1023500	22	42340843	MEI1	22	42095503	42195460	Whole_Blood	7.838e-07	0.000556644	0.255466	GM12878_Rao2014, HMEC_Rao2014, HUVEC_Rao2014, IMR90_Rao2014, K562_Rao2014, KBM7_Rao2014, NHEK_Rao2014	3.17, 0.67, 3.67, 3.43, 2.33, 1.60, 2.67	17.5358	NA	TRUE	145383	2.097	Testis	16.32	Muscle_Skeletal	0.04722
rs1023500	22	42340843	CYP2D6	22	42522501	42526908	Whole_Blood	9.51263e-06	0.00495208	0.326998	GM12878_Rao2014	0.09	0.087	NA	TRUE	181658	0.6565	Liver	158.1	Cells_Transformed_fibroblasts	0.1634
rs1023500	22	42340843	SMDT1	22	42475695	42480288	Whole_Blood	3.7787e-13	8.4114e-10	-0.398597	GM12878_Rao2014, IMR90_Rao2014, K562_Rao2014	0.13, 0.14, 0.17	0.44	NA	TRUE	134852	10.13	Ovary	39.94	Cells_Transformed_fibroblasts	7.933
rs1974653	22	20134349	DGCR8	22	20067755	20099311	Whole_Blood	9.53507e-06	0.00496113	0.236954	GM12878_Rao2014, HMEC_Rao2014, HUVEC_Rao2014, IMR90_Rao2014, K562_Rao2014, KBM7_Rao2014, NHEK_Rao2014	1.17, 0.17, 1.00, 0.86, 4.33, 1.40, 0.67	9.5977	NA	TRUE	35038	1.784	Brain_Cerebellum	29.59	Whole_Blood	1.784
rs2072883	22	43435667	PACSIN2	22	43254393	43411151	Whole_Blood	6.3867e-05	0.0249887	0.101043	GM12878_Rao2014, HMEC_Rao2014, HUVEC_Rao2014, IMR90_Rao2014, K562_Rao2014, KBM7_Rao2014, NHEK_Rao2014	6.65, 2.17, 4.00, 5.71, 6.17, 4.00, 4.00	32.6998	NA	TRUE	24516	35.76	Artery_Tibial	52.96	Brain_Putamen_basal_ganglia	7.448
rs2413045	22	31665861	RNF185	22	31556168	31603005	Whole_Blood	2.09556e-09	2.5535e-06	-0.235293	GM12878_Rao2014, HUVEC_Rao2014, IMR90_Rao2014, K562_Rao2014, KBM7_Rao2014	1.04, 2.33, 1.29, 0.67, 0.60	5.9292	NA	TRUE	62856	9.227	Prostate	28.9	Heart_Left_Ventricle	7.265
rs2413045	22	31665861	SFI1	22	31884732	32014476	Whole_Blood	1.72103e-06	0.00112381	0.154253	GM12878_Rao2014, HUVEC_Rao2014, IMR90_Rao2014, K562_Rao2014, KBM7_Rao2014, NHEK_Rao2014	0.83, 0.33, 0.14, 0.83, 0.80, 0.33	3.2689	NA	TRUE	218871	3.866	Brain_Cerebellum	26.38	Muscle_Skeletal	0.4931
rs2413045	22	31665861	PISD	22	32014573	32058418	Whole_Blood	2.08544e-05	0.00967299	0.114883	GM12878_Rao2014, HUVEC_Rao2014, IMR90_Rao2014, KBM7_Rao2014	0.43, 0.33, 0.29, 0.40	1.4538	NA	TRUE	348712	17.07	Brain_Cerebellum	72.16	Muscle_Skeletal	3.086
rs5769765	22	50271175	ZBED4	22	50247490	50283726	Whole_Blood	7.4919e-09	8.21972e-06	-0.239744	GM12878_Rao2014, HMEC_Rao2014, HUVEC_Rao2014, IMR90_Rao2014, K562_Rao2014, KBM7_Rao2014, NHEK_Rao2014	1.26, 0.50, 2.33, 2.00, 1.17, 1.00, 1.00	9.2609	NA	TRUE	0	1.035	Cells_EBV-transformed_lymphocytes	9.049	Whole_Blood	1.035
rs2256609	22	21925016	UBE2L3	22	21921836	21978323	Whole_Blood	1.67143e-11	2.84179e-08	0.170706	GM12878_Rao2014, HMEC_Rao2014, HUVEC_Rao2014, IMR90_Rao2014, K562_Rao2014, KBM7_Rao2014, NHEK_Rao2014	2.22, 3.83, 5.00, 5.43, 11.00, 1.80, 4.00	33.2793	NA	TRUE	0	18.95	Cells_EBV-transformed_lymphocytes	39.81	Pancreas	12.84
rs727563	22	41867376	TEF	22	41763337	41795330	Whole_Blood	1.03379e-13	2.44992e-10	-0.382002	GM12878_Rao2014, HMEC_Rao2014, HUVEC_Rao2014, IMR90_Rao2014, K562_Rao2014, KBM7_Rao2014, NHEK_Rao2014	1.61, 0.67, 2.00, 0.71, 1.50, 2.20, 0.33	9.023	NA	TRUE	72046	0.3885	Brain_Cerebellum	53.93	Whole_Blood	0.3885
rs727563	22	41867376	PMM1	22	41972898	41985894	Whole_Blood	3.32149e-08	3.17789e-05	0.229191	GM12878_Rao2014, HUVEC_Rao2014, IMR90_Rao2014, K562_Rao2014, KBM7_Rao2014	0.70, 1.33, 0.43, 0.50, 0.40	3.3576	NA	TRUE	105522	6.674	Esophagus_Mucosa	37.72	Muscle_Skeletal	4.321
rs727563	22	41867376	MEI1	22	42095503	42195460	Whole_Blood	1.83341e-14	4.95469e-11	-0.385129	GM12878_Rao2014, HMEC_Rao2014, HUVEC_Rao2014, K562_Rao2014, KBM7_Rao2014	1.13, 0.17, 1.00, 0.17, 0.80	3.2638	NA	TRUE	228127	2.097	Testis	16.32	Muscle_Skeletal	0.04722
rs727563	22	41867376	DESI1	22	41994032	42017100	Whole_Blood	2.23896e-05	0.0102595	-0.171681	GM12878_Rao2014, HMEC_Rao2014, HUVEC_Rao2014, IMR90_Rao2014, K562_Rao2014, KBM7_Rao2014	0.74, 0.67, 1.00, 0.14, 0.17, 0.80	3.5153	NA	TRUE	126656	5.153	Testis	21.54	Pancreas	4.852
rs12627970	22	39721744	SYNGR1	22	39745930	39781593	Whole_Blood	3.15274e-18	1.33054e-14	0.389259	GM12878_Rao2014, HMEC_Rao2014, HUVEC_Rao2014, IMR90_Rao2014, K562_Rao2014, KBM7_Rao2014, NHEK_Rao2014	1.74, 0.50, 2.33, 2.86, 2.17, 1.80, 1.33	12.7296	NA	TRUE	24186	1.055	Brain_Cerebellum	142.1	Cells_EBV-transformed_lymphocytes	0.681
rs2266961	22	21928596	UBE2L3	22	21921836	21978323	Whole_Blood	1.67143e-11	2.84179e-08	0.170706	GM12878_Rao2014, HMEC_Rao2014, HUVEC_Rao2014, IMR90_Rao2014, K562_Rao2014, KBM7_Rao2014, NHEK_Rao2014	4.70, 7.50, 10.67, 9.29, 20.83, 6.40, 6.67	66.048	NA	TRUE	0	18.95	Cells_EBV-transformed_lymphocytes	39.81	Pancreas	12.84
rs5770917	22	51017352	CPT1B	22	51007290	51017096	Adrenal_Gland	1.1899e-07	0.000102398	-0.894975	GM12878_Rao2014, HMEC_Rao2014, HUVEC_Rao2014, IMR90_Rao2014, K562_Rao2014, KBM7_Rao2014, NHEK_Rao2014	1.04, 0.67, 2.33, 2.57, 2.17, 2.00, 1.33	12.1149	NA	TRUE	256	6.272	Heart_Left_Ventricle	86.74	Cells_Transformed_fibroblasts	0.94
rs4820599	22	24990212	BCRP3	22	25028882	25046799	Adrenal_Gland	7.50478e-05	0.0285722	-0.351606	GM12878_Rao2014, HMEC_Rao2014, HUVEC_Rao2014, IMR90_Rao2014, K562_Rao2014, KBM7_Rao2014	0.30, 0.50, 0.67, 0.14, 0.33, 0.20	2.1472	NA	TRUE	38670	0.4305	Kidney_Cortex	4.975	Cells_Transformed_fibroblasts	0.0371
rs412050	22	22307518	LL22NC03-86G7.1	22	22292957	22297799	Adrenal_Gland	1.50563e-05	0.00733248	-0.45897	GM12878_Rao2014, HUVEC_Rao2014, IMR90_Rao2014, K562_Rao2014, KBM7_Rao2014, NHEK_Rao2014	0.43, 1.33, 1.14, 1.83, 0.60, 1.00	6.3443	NA	TRUE	9719	0.5022	Brain_Cerebellar_Hemisphere	2.349	Liver	0.09737
rs1547014	22	29100710	ZNRF3-AS1	22	29420987	29427464	Adrenal_Gland	6.43013e-05	0.0251343	-0.368831	GM12878_Rao2014	0.09	0.087	NA	TRUE	320277	0.148	Testis	0.3043	Artery_Tibial	0
rs2106294	22	31645758	RNF185	22	31556168	31603005	Adrenal_Gland	9.60061e-05	0.0351947	-0.286288	GM12878_Rao2014, HMEC_Rao2014, HUVEC_Rao2014, IMR90_Rao2014, K562_Rao2014, KBM7_Rao2014, NHEK_Rao2014	1.83, 0.83, 0.67, 2.57, 0.83, 1.20, 1.33	9.2642	NA	TRUE	42753	14.05	Prostate	28.9	Heart_Left_Ventricle	7.265
rs2106294	22	31645758	SFI1	22	31884732	32014476	Adrenal_Gland	2.40107e-10	3.36848e-07	0.395646	GM12878_Rao2014, HUVEC_Rao2014, IMR90_Rao2014, K562_Rao2014, KBM7_Rao2014, NHEK_Rao2014	1.09, 1.33, 0.29, 0.83, 0.60, 1.00	5.1393	NA	TRUE	238974	4.46	Brain_Cerebellum	26.38	Muscle_Skeletal	0.4931
rs2298428	22	21982891	CCDC116	22	21987005	21991616	Adrenal_Gland	1.86309e-05	0.00877644	-0.568349	GM12878_Rao2014, HMEC_Rao2014, HUVEC_Rao2014, IMR90_Rao2014, K562_Rao2014, KBM7_Rao2014, NHEK_Rao2014	0.17, 0.33, 0.67, 0.29, 0.83, 0.40, 0.67	3.3596	NA	TRUE	4114	0.1137	Testis	22.35	Whole_Blood	0.05885
rs2739330	22	24295285	DDTL	22	24309089	24314721	Adrenal_Gland	1.77547e-13	4.11267e-10	-0.505958	GM12878_Rao2014	0.04	0.0435	NA	TRUE	13804	1.353	Liver	9.241	Muscle_Skeletal	0.6333
rs2739330	22	24295285	AP000350.4	22	24236770	24241117	Adrenal_Gland	3.38701e-33	4.17387e-29	1.00102	GM12878_Rao2014, KBM7_Rao2014, NHEK_Rao2014	0.04, 0.20, 0.33	0.5768	NA	TRUE	54168	0.6056	Testis	4.882	Brain_Hypothalamus	0.16
rs2739330	22	24295285	AP000350.6	22	24269087	24271761	Adrenal_Gland	1.79431e-23	1.17116e-19	0.84219	GM12878_Rao2014, HUVEC_Rao2014	0.04, 0.33	0.3768	NA	TRUE	23524	0.04811	Brain_Cerebellum	0.2224	Muscle_Skeletal	0
rs2739330	22	24295285	AP000350.5	22	24243619	24249255	Adrenal_Gland	1.03867e-42	2.49994e-38	1.15508	IMR90_Rao2014	0.29	0.2857	NA	TRUE	46030	0.2724	Brain_Cerebellum	2.112	Whole_Blood	0.06508
rs181362	22	21932067	CCDC116	22	21987005	21991616	Adrenal_Gland	1.46531e-05	0.00714969	-0.512657	GM12878_Rao2014, HMEC_Rao2014, IMR90_Rao2014, K562_Rao2014, KBM7_Rao2014, NHEK_Rao2014	0.13, 0.17, 0.14, 0.83, 0.20, 0.33	1.8066	NA	TRUE	54938	0.1137	Testis	22.35	Whole_Blood	0.05885
rs4821544	22	37258502	NCF4	22	37257030	37274057	Adrenal_Gland	5.07972e-06	0.00289057	-0.296033	GM12878_Rao2014, HMEC_Rao2014, HUVEC_Rao2014, IMR90_Rao2014, K562_Rao2014, KBM7_Rao2014, NHEK_Rao2014	1.61, 3.33, 3.00, 3.29, 4.00, 3.00, 4.67	22.8944	NA	TRUE	0	6.506	Whole_Blood	280.9	Cells_Transformed_fibroblasts	0.02137
rs761746	22	32025912	SFI1	22	31884732	32014476	Adrenal_Gland	2.0173e-05	0.00939655	0.277616	GM12878_Rao2014, HMEC_Rao2014, HUVEC_Rao2014, IMR90_Rao2014, K562_Rao2014, KBM7_Rao2014, NHEK_Rao2014	7.17, 3.17, 14.67, 13.71, 12.00, 7.80, 7.33	65.8549	NA	TRUE	11436	4.46	Brain_Cerebellum	26.38	Muscle_Skeletal	0.4931
rs761746	22	32025912	RNF185	22	31556168	31603005	Adrenal_Gland	0.000144176	0.0491345	-0.280219	GM12878_Rao2014, HUVEC_Rao2014, K562_Rao2014, KBM7_Rao2014	0.57, 0.33, 0.67, 0.20	1.7652	NA	TRUE	422907	14.05	Prostate	28.9	Heart_Left_Ventricle	7.265
rs12627933	22	32027448	SFI1	22	31884732	32014476	Adrenal_Gland	3.89144e-06	0.00229757	0.350853	GM12878_Rao2014, HMEC_Rao2014, HUVEC_Rao2014, IMR90_Rao2014, K562_Rao2014, KBM7_Rao2014, NHEK_Rao2014	6.57, 2.33, 9.67, 8.71, 8.50, 4.00, 3.67	43.4462	NA	TRUE	12972	4.46	Brain_Cerebellum	26.38	Muscle_Skeletal	0.4931
rs4822024	22	41757646	MEI1	22	42095503	42195460	Adrenal_Gland	3.0119e-05	0.0132067	0.42137	GM12878_Rao2014, HMEC_Rao2014, K562_Rao2014, KBM7_Rao2014	0.65, 0.17, 0.33, 1.00	2.1522	NA	TRUE	337857	0.1167	Testis	16.32	Muscle_Skeletal	0.04722
rs131794	22	50971751	SCO2	22	50961997	50964035	Adrenal_Gland	4.0873e-15	1.21545e-11	-0.631945	GM12878_Rao2014, HMEC_Rao2014, IMR90_Rao2014, K562_Rao2014	0.09, 0.17, 0.14, 0.33	0.7298	NA	TRUE	7716	14.94	Lung	24.62	Artery_Tibial	4.658
rs13053817	22	29847721	RFPL1S	22	29832818	29874164	Adrenal_Gland	1.77904e-05	0.00842171	-0.391358	GM12878_Rao2014, HMEC_Rao2014, HUVEC_Rao2014, IMR90_Rao2014, K562_Rao2014, KBM7_Rao2014, NHEK_Rao2014	3.43, 3.00, 6.33, 7.29, 6.17, 4.80, 7.00	38.0205	NA	TRUE	0	1.08	Brain_Frontal_Cortex_BA9	12.81	Heart_Left_Ventricle	0.007496
rs9608102	22	23644793	BCR	22	23521891	23660224	Adrenal_Gland	1.59139e-05	0.00767732	-0.523441	GM12878_Rao2014, HMEC_Rao2014, HUVEC_Rao2014, IMR90_Rao2014, K562_Rao2014, KBM7_Rao2014, NHEK_Rao2014	7.35, 3.33, 10.67, 10.86, 8.67, 3.20, 6.67	50.7383	NA	TRUE	0	5.328	Brain_Nucleus_accumbens_basal_ganglia	25.47	Muscle_Skeletal	1.201
rs2239815	22	29192669	ZNRF3-AS1	22	29420987	29427464	Adrenal_Gland	7.05463e-05	0.0272081	-0.359454	GM12878_Rao2014, KBM7_Rao2014	0.22, 0.80	1.0174	NA	TRUE	228318	0.148	Testis	0.3043	Artery_Tibial	0
rs2283792	22	22131124	LL22NC03-86G7.1	22	22292957	22297799	Adrenal_Gland	1.19651e-23	8.01347e-20	-0.664941	GM12878_Rao2014, HUVEC_Rao2014, IMR90_Rao2014, K562_Rao2014	0.04, 0.33, 0.14, 1.00	1.5197	NA	TRUE	161833	0.5022	Brain_Cerebellar_Hemisphere	2.349	Liver	0.09737
rs140522	22	50971265	SCO2	22	50961997	50964035	Adrenal_Gland	1.35343e-05	0.00669928	-0.337349	GM12878_Rao2014, HMEC_Rao2014, HUVEC_Rao2014, IMR90_Rao2014, K562_Rao2014, KBM7_Rao2014, NHEK_Rao2014	0.26, 0.33, 0.33, 0.29, 0.33, 0.40, 0.33	2.2799	NA	TRUE	7230	14.94	Lung	24.62	Artery_Tibial	4.658
rs181359	22	21928640	CCDC116	22	21987005	21991616	Adrenal_Gland	2.75619e-05	0.0122493	-0.53034	GM12878_Rao2014, HMEC_Rao2014, IMR90_Rao2014, K562_Rao2014, NHEK_Rao2014	0.22, 0.17, 0.14, 0.50, 0.33	1.3602	NA	TRUE	58365	0.1137	Testis	22.35	Whole_Blood	0.05885
rs134882	22	42670964	NAGA	22	42454461	42466846	Adrenal_Gland	1.75481e-05	0.00833005	0.279314	GM12878_Rao2014, HUVEC_Rao2014, IMR90_Rao2014, K562_Rao2014, NHEK_Rao2014	0.30, 0.33, 0.14, 0.17, 0.33	1.2805	NA	TRUE	204118	7.431	Cells_EBV-transformed_lymphocytes	15.88	Muscle_Skeletal	2.296
rs4821112	22	21964760	CCDC116	22	21987005	21991616	Adrenal_Gland	1.19802e-05	0.00602024	-0.54811	GM12878_Rao2014, K562_Rao2014	0.13, 0.50	0.6304	NA	TRUE	22245	0.1137	Testis	22.35	Whole_Blood	0.05885
rs138880	22	50218610	ALG12	22	50293877	50312106	Adrenal_Gland	0.000128213	0.0445821	0.285191	GM12878_Rao2014, HMEC_Rao2014, HUVEC_Rao2014, IMR90_Rao2014, K562_Rao2014, KBM7_Rao2014	1.09, 0.33, 2.67, 0.86, 1.50, 2.20	8.6441	NA	TRUE	75267	4.081	Thyroid	7.58	Brain_Putamen_basal_ganglia	1.434
rs138880	22	50218610	CRELD2	22	50311815	50321188	Adrenal_Gland	3.73287e-05	0.0158318	0.313121	GM12878_Rao2014, HMEC_Rao2014, HUVEC_Rao2014, IMR90_Rao2014, K562_Rao2014, KBM7_Rao2014, NHEK_Rao2014	0.52, 0.17, 1.00, 0.71, 0.83, 0.40, 1.33	4.9694	NA	TRUE	93205	11.11	Pituitary	39.52	Muscle_Skeletal	3.745
rs1930961	22	25875264	CTA-390C10.10	22	25872185	25875938	Adrenal_Gland	1.10841e-21	6.34717e-18	-1.07258	GM12878_Rao2014, HMEC_Rao2014, HUVEC_Rao2014, IMR90_Rao2014, K562_Rao2014, KBM7_Rao2014, NHEK_Rao2014	0.43, 0.67, 1.67, 1.29, 1.17, 1.20, 1.67	8.0872	NA	TRUE	0	0.5628	Testis	2.672	Muscle_Skeletal	0.2178
rs4821116	22	21973318	CCDC116	22	21987005	21991616	Adrenal_Gland	1.36218e-05	0.00673394	-0.565512	GM12878_Rao2014, HMEC_Rao2014, HUVEC_Rao2014, IMR90_Rao2014, K562_Rao2014, KBM7_Rao2014, NHEK_Rao2014	0.22, 0.17, 0.67, 0.43, 0.83, 0.40, 0.33	3.046	NA	TRUE	13687	0.1137	Testis	22.35	Whole_Blood	0.05885
rs8135828	22	29929238	THOC5	22	29901868	29950243	Adrenal_Gland	6.1656e-06	0.00341416	-0.485336	GM12878_Rao2014, HMEC_Rao2014, HUVEC_Rao2014, IMR90_Rao2014, K562_Rao2014, KBM7_Rao2014, NHEK_Rao2014	3.48, 3.00, 6.67, 5.29, 6.17, 4.40, 8.00	36.9973	NA	TRUE	0	3.785	Uterus	9.762	Brain_Amygdala	1.353
rs8135828	22	29929238	NIPSNAP1	22	29950797	29977326	Adrenal_Gland	3.80003e-06	0.00225136	0.271416	GM12878_Rao2014, HMEC_Rao2014, HUVEC_Rao2014, IMR90_Rao2014, K562_Rao2014, KBM7_Rao2014, NHEK_Rao2014	1.22, 0.17, 0.67, 1.57, 1.83, 0.60, 1.33	7.3888	NA	TRUE	21559	25.7	Liver	50.92	Muscle_Skeletal	0.7843
rs5771242	22	50661868	HDAC10	22	50683612	50688288	Adrenal_Gland	1.32405e-10	1.92957e-07	-0.497693	GM12878_Rao2014, IMR90_Rao2014, K562_Rao2014, KBM7_Rao2014	0.17, 0.14, 0.17, 0.20	0.6834	NA	TRUE	21744	7.865	Pituitary	19.84	Heart_Left_Ventricle	2.067
rs5771242	22	50661868	MAPK12	22	50687628	50700254	Adrenal_Gland	3.77095e-07	0.000287704	-0.385887	GM12878_Rao2014, KBM7_Rao2014	0.22, 0.80	1.0174	NA	TRUE	25760	1.782	Muscle_Skeletal	34.99	Artery_Tibial	0.9689
rs11089637	22	21979095	CCDC116	22	21987005	21991616	Adrenal_Gland	1.44732e-05	0.00707985	-0.520082	GM12878_Rao2014, HUVEC_Rao2014, IMR90_Rao2014, K562_Rao2014, KBM7_Rao2014, NHEK_Rao2014	0.22, 0.33, 0.29, 0.83, 0.20, 0.33	2.2031	NA	TRUE	7910	0.1137	Testis	22.35	Whole_Blood	0.05885
rs1065852	22	42526693	NDUFA6-AS1	22	42486960	42535286	Adrenal_Gland	3.40069e-06	0.00204147	0.429746	GM12878_Rao2014, HMEC_Rao2014, HUVEC_Rao2014, IMR90_Rao2014, K562_Rao2014, KBM7_Rao2014, NHEK_Rao2014	1.17, 0.17, 2.00, 1.00, 1.17, 0.80, 1.33	7.6406	NA	TRUE	0	0.7708	Brain_Cerebellum	6.959	Cells_Transformed_fibroblasts	0.2833
rs1065852	22	42526693	CYP2D6	22	42522501	42526908	Adrenal_Gland	1.53555e-09	1.92618e-06	0.597883	GM12878_Rao2014, HMEC_Rao2014, HUVEC_Rao2014, IMR90_Rao2014, K562_Rao2014, KBM7_Rao2014, NHEK_Rao2014	0.04, 0.17, 0.33, 0.29, 0.33, 0.40, 0.67	2.2292	NA	TRUE	0	0.5993	Liver	158.1	Cells_Transformed_fibroblasts	0.1634
rs1065852	22	42526693	RP4-669P10.19	22	42528610	42529005	Adrenal_Gland	0.00010219	0.0370296	0.453394	GM12878_Rao2014	0.09	0.087	NA	TRUE	1917	0.6867	Testis	8.853	Cells_Transformed_fibroblasts	0.1422
rs1065852	22	42526693	CYP2D8P1	22	42545877	42551007	Adrenal_Gland	1.94304e-06	0.00125232	0.499285	GM12878_Rao2014, K562_Rao2014	0.04, 0.17	0.2101	NA	TRUE	19184	0.3061	Testis	1.949	Muscle_Skeletal	0.06106
rs1065852	22	42526693	SMDT1	22	42475695	42480288	Adrenal_Gland	1.92678e-05	0.00901306	0.336986	GM12878_Rao2014	0.09	0.087	NA	TRUE	46405	25.63	Ovary	39.94	Cells_Transformed_fibroblasts	7.933
rs8141797	22	24582040	SUSD2	22	24577227	24585078	Adrenal_Gland	2.75027e-06	0.0016946	0.570349	GM12878_Rao2014, HMEC_Rao2014, HUVEC_Rao2014, IMR90_Rao2014, K562_Rao2014, KBM7_Rao2014, NHEK_Rao2014	0.48, 1.00, 2.33, 1.57, 1.33, 2.00, 1.33	10.0497	NA	TRUE	0	5.314	Lung	53.02	Cells_EBV-transformed_lymphocytes	0.08967
rs6151429	22	51063476	ARSA	22	51061182	51066607	Adrenal_Gland	1.57459e-19	7.37231e-16	-1.31045	GM12878_Rao2014, HMEC_Rao2014, HUVEC_Rao2014, IMR90_Rao2014, K562_Rao2014, KBM7_Rao2014, NHEK_Rao2014	0.70, 1.67, 1.33, 1.71, 1.67, 1.80, 2.00	10.8766	NA	TRUE	0	16.15	Testis	49.24	Muscle_Skeletal	3.062
rs17651189	22	24844882	SPECC1L	22	24666786	24813708	Adrenal_Gland	1.27888e-12	2.63366e-09	0.955637	GM12878_Rao2014, HMEC_Rao2014, HUVEC_Rao2014, IMR90_Rao2014, K562_Rao2014, KBM7_Rao2014, NHEK_Rao2014	1.30, 0.33, 1.00, 1.43, 0.83, 0.80, 1.00	6.6996	NA	TRUE	31174	8.892	Testis	24.99	Whole_Blood	2.898
rs139371	22	39519195	APOBEC3G	22	39473010	39483748	Adrenal_Gland	0.000140168	0.0480022	0.309868	GM12878_Rao2014, HMEC_Rao2014, IMR90_Rao2014, K562_Rao2014, KBM7_Rao2014	0.78, 0.50, 0.71, 1.00, 0.60	3.5969	NA	TRUE	35447	5.727	Cells_EBV-transformed_lymphocytes	59.07	Muscle_Skeletal	0.2382
rs4141404	22	31675184	RNF185	22	31556168	31603005	Adrenal_Gland	9.60061e-05	0.0351947	-0.286288	GM12878_Rao2014, HMEC_Rao2014, HUVEC_Rao2014, IMR90_Rao2014, K562_Rao2014, KBM7_Rao2014, NHEK_Rao2014	1.39, 0.67, 2.67, 1.14, 0.67, 0.40, 0.33	7.2675	NA	TRUE	72179	14.05	Prostate	28.9	Heart_Left_Ventricle	7.265
rs4141404	22	31675184	SFI1	22	31884732	32014476	Adrenal_Gland	2.40107e-10	3.36848e-07	0.395646	GM12878_Rao2014, IMR90_Rao2014, K562_Rao2014, KBM7_Rao2014, NHEK_Rao2014	1.13, 0.86, 0.83, 0.80, 0.33	3.9542	NA	TRUE	209548	4.46	Brain_Cerebellum	26.38	Muscle_Skeletal	0.4931
rs131788	22	50976753	SCO2	22	50961997	50964035	Adrenal_Gland	2.77211e-05	0.0123165	-0.335847	GM12878_Rao2014, HMEC_Rao2014, IMR90_Rao2014	0.04, 0.17, 0.14	0.353	NA	TRUE	12718	14.94	Lung	24.62	Artery_Tibial	4.658
rs4253772	22	46627602	PKDREJ	22	46651560	46659219	Adrenal_Gland	7.73382e-07	0.000550819	-0.779099	GM12878_Rao2014, HMEC_Rao2014, HUVEC_Rao2014, IMR90_Rao2014, K562_Rao2014, KBM7_Rao2014	0.65, 0.67, 1.67, 0.86, 0.33, 0.60	4.776	NA	TRUE	23958	0.05836	Testis	2.998	Whole_Blood	0.012
rs5756813	22	38175476	TRIOBP	22	38093011	38172563	Adrenal_Gland	4.52156e-06	0.00261252	0.354195	GM12878_Rao2014, HMEC_Rao2014, HUVEC_Rao2014, IMR90_Rao2014, K562_Rao2014, KBM7_Rao2014, NHEK_Rao2014	5.70, 4.17, 11.00, 10.71, 10.33, 8.60, 6.00	56.5099	NA	TRUE	2913	7.882	Cervix_Ectocervix	16.3	Brain_Frontal_Cortex_BA9	1.19
rs5758659	22	42622002	NAGA	22	42454461	42466846	Adrenal_Gland	1.34828e-06	0.000897918	0.301472	GM12878_Rao2014, IMR90_Rao2014, K562_Rao2014, KBM7_Rao2014	0.26, 0.14, 0.17, 0.20	0.7704	NA	TRUE	155156	7.431	Cells_EBV-transformed_lymphocytes	15.88	Muscle_Skeletal	2.296
rs134871	22	42652715	Z83851.3	22	42665759	42671202	Adrenal_Gland	2.12892e-06	0.00135792	0.5236	GM12878_Rao2014, HMEC_Rao2014, HUVEC_Rao2014, IMR90_Rao2014, K562_Rao2014, KBM7_Rao2014	0.17, 0.33, 1.00, 0.57, 0.33, 0.40	2.812	NA	TRUE	13044	0.1089	Testis	0.6066	Brain_Hippocampus	0.01254
rs2266959	22	21922903	CCDC116	22	21987005	21991616	Adrenal_Gland	1.36218e-05	0.00673394	-0.565512	GM12878_Rao2014, IMR90_Rao2014, K562_Rao2014, KBM7_Rao2014	0.22, 0.14, 0.67, 0.40	1.4269	NA	TRUE	64102	0.1137	Testis	22.35	Whole_Blood	0.05885
rs131814	22	50960100	SCO2	22	50961997	50964035	Adrenal_Gland	2.05161e-05	0.0095333	-0.321167	GM12878_Rao2014, HMEC_Rao2014, HUVEC_Rao2014, IMR90_Rao2014, K562_Rao2014, KBM7_Rao2014, NHEK_Rao2014	0.26, 0.50, 1.00, 0.86, 0.50, 0.20, 0.67	3.9847	NA	TRUE	1897	14.94	Lung	24.62	Artery_Tibial	4.658
rs5754344	22	21963785	CCDC116	22	21987005	21991616	Adrenal_Gland	5.77269e-06	0.00323001	-0.582557	GM12878_Rao2014, K562_Rao2014, KBM7_Rao2014	0.09, 0.50, 0.20	0.787	NA	TRUE	23220	0.1137	Testis	22.35	Whole_Blood	0.05885
rs144073979	22	18886813	DGCR6	22	18893541	18901751	Adrenal_Gland	3.36481e-10	4.60314e-07	-1.16515	GM12878_Rao2014, HMEC_Rao2014, IMR90_Rao2014, K562_Rao2014, NHEK_Rao2014	0.17, 0.17, 0.57, 0.17, 0.33	1.412	NA	TRUE	6728	2.375	Muscle_Skeletal	17.32	Cells_EBV-transformed_lymphocytes	0.1781
rs1023500	22	42340843	NAGA	22	42454461	42466846	Adrenal_Gland	1.91925e-05	0.00898876	-0.26868	GM12878_Rao2014, IMR90_Rao2014, K562_Rao2014, KBM7_Rao2014, NHEK_Rao2014	0.22, 0.43, 0.17, 0.20, 0.33	1.346	NA	TRUE	113618	7.431	Cells_EBV-transformed_lymphocytes	15.88	Muscle_Skeletal	2.296
rs1023500	22	42340843	SMDT1	22	42475695	42480288	Adrenal_Gland	9.50545e-08	8.35739e-05	-0.343727	GM12878_Rao2014, IMR90_Rao2014, K562_Rao2014	0.13, 0.14, 0.17	0.44	NA	TRUE	134852	25.63	Ovary	39.94	Cells_Transformed_fibroblasts	7.933
rs2072883	22	43435667	ARFGAP3	22	43192508	43254112	Adrenal_Gland	3.19777e-05	0.0139148	0.233742	GM12878_Rao2014, HUVEC_Rao2014, IMR90_Rao2014, K562_Rao2014, KBM7_Rao2014, NHEK_Rao2014	2.22, 1.00, 1.00, 1.33, 2.80, 0.67	9.0174	NA	TRUE	181555	51.58	Adrenal_Gland	51.58	Brain_Putamen_basal_ganglia	6.333
rs2413045	22	31665861	SFI1	22	31884732	32014476	Adrenal_Gland	1.36716e-07	0.000115395	0.431904	GM12878_Rao2014, HUVEC_Rao2014, IMR90_Rao2014, K562_Rao2014, KBM7_Rao2014, NHEK_Rao2014	0.83, 0.33, 0.14, 0.83, 0.80, 0.33	3.2689	NA	TRUE	218871	4.46	Brain_Cerebellum	26.38	Muscle_Skeletal	0.4931
rs5769765	22	50271175	ALG12	22	50293877	50312106	Adrenal_Gland	5.22035e-05	0.0210867	-0.299163	GM12878_Rao2014, IMR90_Rao2014, NHEK_Rao2014	0.13, 0.14, 0.33	0.6066	NA	TRUE	22702	4.081	Thyroid	7.58	Brain_Putamen_basal_ganglia	1.434
rs2256609	22	21925016	CCDC116	22	21987005	21991616	Adrenal_Gland	1.36218e-05	0.00673394	-0.565512	GM12878_Rao2014, HMEC_Rao2014	0.04, 0.17	0.2101	NA	TRUE	61989	0.1137	Testis	22.35	Whole_Blood	0.05885
rs727563	22	41867376	PMM1	22	41972898	41985894	Adrenal_Gland	2.68745e-05	0.0119923	0.282027	GM12878_Rao2014, HUVEC_Rao2014, IMR90_Rao2014, K562_Rao2014, KBM7_Rao2014	0.70, 1.33, 0.43, 0.50, 0.40	3.3576	NA	TRUE	105522	32.38	Esophagus_Mucosa	37.72	Muscle_Skeletal	4.321
rs2266961	22	21928596	CCDC116	22	21987005	21991616	Adrenal_Gland	1.36218e-05	0.00673394	-0.565512	GM12878_Rao2014, HMEC_Rao2014, IMR90_Rao2014, K562_Rao2014, NHEK_Rao2014	0.22, 0.17, 0.14, 0.50, 0.33	1.3602	NA	TRUE	58409	0.1137	Testis	22.35	Whole_Blood	0.05885
rs229541	22	37591317	C1QTNF6	22	37576207	37595425	Muscle_Skeletal	1.77785e-06	0.0011565	0.176373	GM12878_Rao2014, HMEC_Rao2014, HUVEC_Rao2014, IMR90_Rao2014, K562_Rao2014, KBM7_Rao2014, NHEK_Rao2014	1.52, 3.50, 5.00, 4.00, 3.33, 3.40, 4.33	25.0884	NA	TRUE	0	0.5098	Cells_Transformed_fibroblasts	4.697	Brain_Cerebellar_Hemisphere	0.2722
rs412050	22	22307518	LL22NC03-86G7.1	22	22292957	22297799	Muscle_Skeletal	3.47258e-13	7.75238e-10	-0.446476	GM12878_Rao2014, HUVEC_Rao2014, IMR90_Rao2014, K562_Rao2014, KBM7_Rao2014, NHEK_Rao2014	0.43, 1.33, 1.14, 1.83, 0.60, 1.00	6.3443	NA	TRUE	9719	0.1606	Brain_Cerebellar_Hemisphere	2.349	Liver	0.09737
rs5753037	22	30581721	THOC5	22	29901868	29950243	Muscle_Skeletal	3.29338e-05	0.0142864	-0.150331	GM12878_Rao2014, HUVEC_Rao2014, K562_Rao2014, KBM7_Rao2014, NHEK_Rao2014	0.78, 0.67, 0.50, 0.40, 0.33	2.6826	NA	TRUE	631478	4.667	Uterus	9.762	Brain_Amygdala	1.353
rs5753037	22	30581721	MTMR3	22	30279144	30426855	Muscle_Skeletal	1.48807e-08	1.52206e-05	-0.143717	GM12878_Rao2014, HMEC_Rao2014, HUVEC_Rao2014, IMR90_Rao2014, K562_Rao2014, KBM7_Rao2014, NHEK_Rao2014	2.74, 0.33, 3.67, 3.00, 2.17, 3.40, 2.67	17.9725	NA	TRUE	154866	7.756	Whole_Blood	30.29	Liver	3.381
rs1547014	22	29100710	TTC28	22	28374004	29075853	Muscle_Skeletal	5.17882e-09	5.84855e-06	0.246889	GM12878_Rao2014, HMEC_Rao2014, HUVEC_Rao2014, IMR90_Rao2014, K562_Rao2014, KBM7_Rao2014, NHEK_Rao2014	3.35, 2.67, 2.00, 4.57, 2.83, 1.60, 2.67	19.6859	NA	TRUE	24857	1.072	Ovary	8.651	Whole_Blood	0.05183
rs738722	22	29130011	TTC28	22	28374004	29075853	Muscle_Skeletal	2.76846e-07	0.00021903	0.225651	GM12878_Rao2014, HMEC_Rao2014, HUVEC_Rao2014, IMR90_Rao2014, K562_Rao2014, KBM7_Rao2014, NHEK_Rao2014	6.00, 1.33, 10.33, 8.71, 7.50, 9.80, 8.67	52.3476	NA	TRUE	54158	1.072	Ovary	8.651	Whole_Blood	0.05183
rs7364180	22	42218855	CCDC134	22	42196683	42222303	Muscle_Skeletal	0.000139779	0.0479116	0.181643	GM12878_Rao2014, HMEC_Rao2014, HUVEC_Rao2014, IMR90_Rao2014, K562_Rao2014, KBM7_Rao2014, NHEK_Rao2014	1.78, 2.83, 3.67, 4.57, 5.00, 2.40, 2.67	22.9207	NA	TRUE	0	0.9012	Adrenal_Gland	6.644	Brain_Amygdala	0.369
rs7364180	22	42218855	NDUFA6	22	42481529	42486934	Muscle_Skeletal	1.44724e-08	1.48325e-05	0.133036	GM12878_Rao2014	0.09	0.087	NA	TRUE	262674	54.11	Heart_Left_Ventricle	75.45	Whole_Blood	7.059
rs7364180	22	42218855	RP4-669P10.19	22	42528610	42529005	Muscle_Skeletal	1.99817e-06	0.00128302	-0.273506	GM12878_Rao2014	0.04	0.0435	NA	TRUE	309755	0.4326	Testis	8.853	Cells_Transformed_fibroblasts	0.1422
rs2106294	22	31645758	SFI1	22	31884732	32014476	Muscle_Skeletal	1.09664e-08	1.15151e-05	0.278954	GM12878_Rao2014, HUVEC_Rao2014, IMR90_Rao2014, K562_Rao2014, KBM7_Rao2014, NHEK_Rao2014	1.09, 1.33, 0.29, 0.83, 0.60, 1.00	5.1393	NA	TRUE	238974	0.4931	Brain_Cerebellum	26.38	Muscle_Skeletal	0.4931
rs2298428	22	21982891	UBE2L3	22	21921836	21978323	Muscle_Skeletal	1.63384e-11	2.7933e-08	0.211067	GM12878_Rao2014, HMEC_Rao2014, HUVEC_Rao2014, IMR90_Rao2014, K562_Rao2014, KBM7_Rao2014, NHEK_Rao2014	4.09, 2.67, 7.67, 7.29, 18.50, 6.00, 3.67	49.8727	NA	TRUE	4568	22.41	Cells_EBV-transformed_lymphocytes	39.81	Pancreas	12.84
rs2412971	22	30494370	LIF	22	30636528	30640922	Muscle_Skeletal	1.11173e-06	0.00075808	0.209467	GM12878_Rao2014, HUVEC_Rao2014, IMR90_Rao2014, K562_Rao2014, KBM7_Rao2014	0.26, 0.67, 0.57, 0.17, 0.40	2.0656	NA	TRUE	142158	0.07625	Adipose_Visceral_Omentum	6.022	Brain_Cerebellar_Hemisphere	0.01621
rs5754217	22	21939674	UBE2L3	22	21921836	21978323	Muscle_Skeletal	3.26025e-14	8.37012e-11	0.21422	GM12878_Rao2014, HMEC_Rao2014, HUVEC_Rao2014, IMR90_Rao2014, K562_Rao2014, KBM7_Rao2014, NHEK_Rao2014	0.74, 1.00, 1.00, 1.29, 3.17, 0.80, 2.00	9.9915	NA	TRUE	0	22.41	Cells_EBV-transformed_lymphocytes	39.81	Pancreas	12.84
rs54211	22	39687483	MGAT3	22	39853349	39888199	Muscle_Skeletal	1.89715e-05	0.00890692	0.296387	GM12878_Rao2014, IMR90_Rao2014, K562_Rao2014, KBM7_Rao2014	0.43, 0.43, 1.00, 0.80	2.6634	NA	TRUE	165866	0.2513	Brain_Cerebellum	33.3	Cells_Transformed_fibroblasts	0.01969
rs13053175	22	37613308	C1QTNF6	22	37576207	37595425	Muscle_Skeletal	5.54823e-06	0.00312143	0.167823	GM12878_Rao2014, HMEC_Rao2014, IMR90_Rao2014, K562_Rao2014, KBM7_Rao2014, NHEK_Rao2014	0.91, 0.33, 1.00, 1.33, 1.20, 0.67	5.4464	NA	TRUE	17883	0.5098	Cells_Transformed_fibroblasts	4.697	Brain_Cerebellar_Hemisphere	0.2722
rs2739330	22	24295285	DDTL	22	24309089	24314721	Muscle_Skeletal	1.2832e-21	7.24042e-18	-0.419604	GM12878_Rao2014	0.04	0.0435	NA	TRUE	13804	0.6333	Liver	9.241	Muscle_Skeletal	0.6333
rs2739330	22	24295285	AP000350.4	22	24236770	24241117	Muscle_Skeletal	8.52233e-80	1.00983e-74	0.903833	GM12878_Rao2014, KBM7_Rao2014, NHEK_Rao2014	0.04, 0.20, 0.33	0.5768	NA	TRUE	54168	0.1852	Testis	4.882	Brain_Hypothalamus	0.16
rs2739330	22	24295285	AP000350.5	22	24243619	24249255	Muscle_Skeletal	4.83313e-115	7.44493e-109	0.983059	IMR90_Rao2014	0.29	0.2857	NA	TRUE	46030	0.1386	Brain_Cerebellum	2.112	Whole_Blood	0.06508
rs181362	22	21932067	UBE2L3	22	21921836	21978323	Muscle_Skeletal	3.26025e-14	8.37012e-11	0.21422	GM12878_Rao2014, HMEC_Rao2014, HUVEC_Rao2014, IMR90_Rao2014, K562_Rao2014, KBM7_Rao2014, NHEK_Rao2014	5.35, 4.33, 12.67, 11.29, 24.33, 9.60, 11.00	78.5669	NA	TRUE	0	22.41	Cells_EBV-transformed_lymphocytes	39.81	Pancreas	12.84
rs181362	22	21932067	CCDC116	22	21987005	21991616	Muscle_Skeletal	4.06735e-05	0.017056	-0.287797	GM12878_Rao2014, HMEC_Rao2014, IMR90_Rao2014, K562_Rao2014, KBM7_Rao2014, NHEK_Rao2014	0.13, 0.17, 0.14, 0.83, 0.20, 0.33	1.8066	NA	TRUE	54938	0.06267	Testis	22.35	Whole_Blood	0.05885
rs807669	22	19154521	SLC25A1	22	19163095	19166343	Muscle_Skeletal	5.33107e-05	0.0214579	-0.146994	GM12878_Rao2014, HMEC_Rao2014, HUVEC_Rao2014, IMR90_Rao2014, K562_Rao2014, KBM7_Rao2014, NHEK_Rao2014	0.22, 0.17, 0.33, 0.71, 0.83, 0.40, 0.33	2.9983	NA	TRUE	8574	5.252	Adipose_Subcutaneous	53.6	Muscle_Skeletal	5.252
rs11703808	22	32024979	SFI1	22	31884732	32014476	Muscle_Skeletal	1.3474e-11	2.32683e-08	0.30168	GM12878_Rao2014, HMEC_Rao2014, HUVEC_Rao2014, IMR90_Rao2014, K562_Rao2014, KBM7_Rao2014, NHEK_Rao2014	7.52, 4.00, 15.00, 11.71, 10.33, 7.00, 5.67	61.236	NA	TRUE	10503	0.4931	Brain_Cerebellum	26.38	Muscle_Skeletal	0.4931
rs761746	22	32025912	SFI1	22	31884732	32014476	Muscle_Skeletal	1.06385e-07	9.26894e-05	-0.24125	GM12878_Rao2014, HMEC_Rao2014, HUVEC_Rao2014, IMR90_Rao2014, K562_Rao2014, KBM7_Rao2014, NHEK_Rao2014	7.17, 3.17, 14.67, 13.71, 12.00, 7.80, 7.33	65.8549	NA	TRUE	11436	0.4931	Brain_Cerebellum	26.38	Muscle_Skeletal	0.4931
rs229526	22	37581421	IL2RB	22	37521878	37571094	Muscle_Skeletal	3.01071e-05	0.0132067	0.252008	GM12878_Rao2014, HMEC_Rao2014, HUVEC_Rao2014, IMR90_Rao2014, K562_Rao2014, KBM7_Rao2014	1.13, 0.17, 0.33, 0.86, 0.67, 0.80	3.9542	NA	TRUE	10327	0.09874	Cells_EBV-transformed_lymphocytes	54.34	Brain_Cerebellar_Hemisphere	0.02699
rs229526	22	37581421	C1QTNF6	22	37576207	37595425	Muscle_Skeletal	4.15232e-21	2.24429e-17	0.403928	GM12878_Rao2014, HMEC_Rao2014, HUVEC_Rao2014, IMR90_Rao2014, K562_Rao2014, KBM7_Rao2014, NHEK_Rao2014	1.17, 1.50, 3.33, 1.71, 1.67, 1.20, 1.67	12.2549	NA	TRUE	0	0.5098	Cells_Transformed_fibroblasts	4.697	Brain_Cerebellar_Hemisphere	0.2722
rs4822024	22	41757646	MEI1	22	42095503	42195460	Muscle_Skeletal	2.82223e-10	3.91301e-07	0.433925	GM12878_Rao2014, HMEC_Rao2014, K562_Rao2014, KBM7_Rao2014	0.65, 0.17, 0.33, 1.00	2.1522	NA	TRUE	337857	0.04722	Testis	16.32	Muscle_Skeletal	0.04722
rs4822024	22	41757646	PMM1	22	41972898	41985894	Muscle_Skeletal	4.20451e-13	9.30547e-10	-0.261504	GM12878_Rao2014, HUVEC_Rao2014, IMR90_Rao2014, K562_Rao2014, KBM7_Rao2014	0.43, 0.33, 0.29, 0.17, 0.20	1.4205	NA	TRUE	215252	4.321	Esophagus_Mucosa	37.72	Muscle_Skeletal	4.321
rs131794	22	50971751	TYMP	22	50964181	50968485	Muscle_Skeletal	1.65336e-07	0.000137	0.242196	GM12878_Rao2014, HUVEC_Rao2014, IMR90_Rao2014, K562_Rao2014, NHEK_Rao2014	0.22, 0.67, 0.57, 0.50, 0.33	2.2888	NA	TRUE	3266	4.059	Whole_Blood	162.1	Brain_Frontal_Cortex_BA9	1.027
rs131794	22	50971751	CHKB	22	51017378	51039884	Muscle_Skeletal	4.71585e-05	0.019284	0.169372	GM12878_Rao2014, IMR90_Rao2014, K562_Rao2014	0.57, 0.29, 0.17	1.0176	NA	TRUE	45627	6.671	Spleen	57.6	Muscle_Skeletal	6.671
rs229527	22	37581484	C1QTNF6	22	37576207	37595425	Muscle_Skeletal	3.11522e-06	0.00189222	0.172547	GM12878_Rao2014, HMEC_Rao2014, HUVEC_Rao2014, IMR90_Rao2014, K562_Rao2014, KBM7_Rao2014, NHEK_Rao2014	1.52, 2.83, 6.33, 4.00, 3.67, 3.20, 4.33	25.8884	NA	TRUE	0	0.5098	Cells_Transformed_fibroblasts	4.697	Brain_Cerebellar_Hemisphere	0.2722
rs9611198	22	39955872	MGAT3	22	39853349	39888199	Muscle_Skeletal	4.98219e-05	0.0202686	-0.176493	GM12878_Rao2014, HMEC_Rao2014, HUVEC_Rao2014, IMR90_Rao2014, K562_Rao2014, KBM7_Rao2014, NHEK_Rao2014	1.26, 0.17, 0.67, 0.86, 1.17, 1.80, 0.33	6.2513	NA	TRUE	67673	0.2513	Brain_Cerebellum	33.3	Cells_Transformed_fibroblasts	0.01969
rs712964	22	19156116	SLC25A1	22	19163095	19166343	Muscle_Skeletal	2.30197e-05	0.0104943	-0.147583	GM12878_Rao2014, HUVEC_Rao2014, K562_Rao2014, KBM7_Rao2014, NHEK_Rao2014	0.22, 0.33, 0.83, 0.40, 0.33	2.1174	NA	TRUE	6979	5.252	Adipose_Subcutaneous	53.6	Muscle_Skeletal	5.252
rs712964	22	19156116	UFD1L	22	19437629	19466738	Muscle_Skeletal	7.72418e-07	0.000550819	-0.120404	GM12878_Rao2014, HUVEC_Rao2014, IMR90_Rao2014, K562_Rao2014, KBM7_Rao2014, NHEK_Rao2014	0.30, 0.33, 0.29, 2.50, 0.40, 0.33	4.1567	NA	TRUE	281513	20.2	Testis	31.14	Brain_Anterior_cingulate_cortex_BA24	7.923
rs3788317	22	19889824	TXNRD2	22	19863040	19921049	Muscle_Skeletal	1.65542e-06	0.00108372	0.166448	GM12878_Rao2014, HMEC_Rao2014, HUVEC_Rao2014, IMR90_Rao2014, K562_Rao2014, KBM7_Rao2014, NHEK_Rao2014	3.96, 4.50, 9.00, 8.57, 16.83, 7.20, 8.00	58.0613	NA	TRUE	0	3.919	Adrenal_Gland	13.89	Brain_Spinal_cord_cervical_c-1	2.284
rs3788317	22	19889824	AC000078.5	22	19874812	19875493	Muscle_Skeletal	3.1091e-08	2.99141e-05	-0.202252	GM12878_Rao2014, HMEC_Rao2014, HUVEC_Rao2014, IMR90_Rao2014, K562_Rao2014, KBM7_Rao2014, NHEK_Rao2014	0.09, 0.17, 0.33, 0.14, 0.50, 0.20, 0.33	1.7631	NA	TRUE	14331	1.613	Brain_Cerebellum	4.559	Brain_Substantia_nigra	0.07369
rs4822983	22	29115065	TTC28	22	28374004	29075853	Muscle_Skeletal	1.06039e-08	1.11878e-05	-0.246486	GM12878_Rao2014, HMEC_Rao2014, HUVEC_Rao2014, IMR90_Rao2014, K562_Rao2014, KBM7_Rao2014, NHEK_Rao2014	2.70, 2.17, 5.67, 4.00, 3.33, 1.60, 2.33	21.7957	NA	TRUE	39212	1.072	Ovary	8.651	Whole_Blood	0.05183
rs2283792	22	22131124	YPEL1	22	22054305	22090123	Muscle_Skeletal	7.42807e-05	0.0283222	-0.105843	GM12878_Rao2014, HMEC_Rao2014, HUVEC_Rao2014, IMR90_Rao2014, K562_Rao2014, KBM7_Rao2014, NHEK_Rao2014	0.91, 0.33, 1.00, 1.00, 3.83, 1.00, 0.33	8.413	NA	TRUE	41001	3.825	Testis	64.81	Cells_Transformed_fibroblasts	0.2557
rs2283792	22	22131124	TOP3B	22	22311397	22337213	Muscle_Skeletal	9.93555e-05	0.0361898	-0.14102	GM12878_Rao2014, HUVEC_Rao2014, IMR90_Rao2014, K562_Rao2014, KBM7_Rao2014	0.43, 0.33, 0.43, 1.50, 0.40	3.0967	NA	TRUE	180273	1.915	Spleen	10.23	Brain_Amygdala	1.562
rs2283792	22	22131124	LL22NC03-86G7.1	22	22292957	22297799	Muscle_Skeletal	1.68348e-46	5.18645e-42	-0.634797	GM12878_Rao2014, HUVEC_Rao2014, IMR90_Rao2014, K562_Rao2014	0.04, 0.33, 0.14, 1.00	1.5197	NA	TRUE	161833	0.1606	Brain_Cerebellar_Hemisphere	2.349	Liver	0.09737
rs140522	22	50971265	TYMP	22	50964181	50968485	Muscle_Skeletal	8.06364e-09	8.79065e-06	0.228165	GM12878_Rao2014, HMEC_Rao2014, HUVEC_Rao2014, IMR90_Rao2014, K562_Rao2014, KBM7_Rao2014	0.70, 1.00, 1.67, 1.57, 1.50, 0.20	6.6337	NA	TRUE	2780	4.059	Whole_Blood	162.1	Brain_Frontal_Cortex_BA9	1.027
rs140522	22	50971265	ODF3B	22	50968838	50971009	Muscle_Skeletal	1.57271e-05	0.00760149	0.18213	GM12878_Rao2014, HMEC_Rao2014, HUVEC_Rao2014, IMR90_Rao2014, K562_Rao2014, KBM7_Rao2014, NHEK_Rao2014	0.30, 0.67, 1.67, 1.00, 0.67, 1.00, 2.00	7.3043	NA	TRUE	256	1.919	Lung	27.68	Brain_Anterior_cingulate_cortex_BA24	0.5203
rs140522	22	50971265	CPT1B	22	51007290	51017096	Muscle_Skeletal	3.12984e-06	0.00189885	0.15124	GM12878_Rao2014, HMEC_Rao2014, HUVEC_Rao2014, IMR90_Rao2014, K562_Rao2014, KBM7_Rao2014, NHEK_Rao2014	0.83, 0.50, 1.00, 1.43, 1.50, 1.00, 0.67	6.9213	NA	TRUE	36025	44.06	Heart_Left_Ventricle	86.74	Cells_Transformed_fibroblasts	0.94
rs140522	22	50971265	CHKB	22	51017378	51039884	Muscle_Skeletal	2.94634e-05	0.0129821	0.149112	GM12878_Rao2014, HMEC_Rao2014, HUVEC_Rao2014, IMR90_Rao2014, K562_Rao2014, KBM7_Rao2014, NHEK_Rao2014	1.65, 0.50, 2.67, 2.43, 1.67, 1.20, 1.00	11.1141	NA	TRUE	46113	6.671	Spleen	57.6	Muscle_Skeletal	6.671
rs181359	22	21928640	UBE2L3	22	21921836	21978323	Muscle_Skeletal	2.41548e-12	4.76414e-09	0.211183	GM12878_Rao2014, HMEC_Rao2014, HUVEC_Rao2014, IMR90_Rao2014, K562_Rao2014, KBM7_Rao2014, NHEK_Rao2014	4.70, 7.50, 10.67, 9.29, 20.83, 6.40, 6.67	66.048	NA	TRUE	0	22.41	Cells_EBV-transformed_lymphocytes	39.81	Pancreas	12.84
rs181359	22	21928640	CCDC116	22	21987005	21991616	Muscle_Skeletal	3.6967e-05	0.0157086	-0.307285	GM12878_Rao2014, HMEC_Rao2014, IMR90_Rao2014, K562_Rao2014, NHEK_Rao2014	0.22, 0.17, 0.14, 0.50, 0.33	1.3602	NA	TRUE	58365	0.06267	Testis	22.35	Whole_Blood	0.05885
rs713875	22	30592486	LIF	22	30636528	30640922	Muscle_Skeletal	2.28036e-06	0.00143961	-0.201354	GM12878_Rao2014, HMEC_Rao2014, HUVEC_Rao2014, IMR90_Rao2014, K562_Rao2014, KBM7_Rao2014	0.26, 1.00, 0.67, 1.29, 0.17, 0.80	4.1799	NA	TRUE	44042	0.07625	Adipose_Visceral_Omentum	6.022	Brain_Cerebellar_Hemisphere	0.01621
rs17002034	22	40996366	MKL1	22	40806294	41032706	Muscle_Skeletal	2.41923e-07	0.000193488	-0.303718	GM12878_Rao2014, HMEC_Rao2014, HUVEC_Rao2014, IMR90_Rao2014, K562_Rao2014, KBM7_Rao2014, NHEK_Rao2014	9.30, 5.83, 11.67, 15.00, 8.33, 8.60, 14.00	72.7377	NA	TRUE	0	3.868	Testis	25.86	Liver	2.788
rs134882	22	42670964	NAGA	22	42454461	42466846	Muscle_Skeletal	4.82795e-19	2.18734e-15	0.396151	GM12878_Rao2014, HUVEC_Rao2014, IMR90_Rao2014, K562_Rao2014, NHEK_Rao2014	0.30, 0.33, 0.14, 0.17, 0.33	1.2805	NA	TRUE	204118	2.296	Cells_EBV-transformed_lymphocytes	15.88	Muscle_Skeletal	2.296
rs134882	22	42670964	SMDT1	22	42475695	42480288	Muscle_Skeletal	6.95069e-11	1.06642e-07	0.210879	GM12878_Rao2014, HUVEC_Rao2014, KBM7_Rao2014	0.09, 0.67, 0.40	1.1536	NA	TRUE	190676	30.85	Ovary	39.94	Cells_Transformed_fibroblasts	7.933
rs4820539	22	23477969	BCR	22	23521891	23660224	Muscle_Skeletal	7.22615e-05	0.0277328	-0.135465	GM12878_Rao2014, HMEC_Rao2014, HUVEC_Rao2014, IMR90_Rao2014, K562_Rao2014, KBM7_Rao2014	1.43, 0.50, 1.67, 1.29, 3.83, 0.20	8.9205	NA	TRUE	43922	1.201	Brain_Nucleus_accumbens_basal_ganglia	25.47	Muscle_Skeletal	1.201
rs470119	22	50966913	TYMP	22	50964181	50968485	Muscle_Skeletal	1.70426e-09	2.10693e-06	0.231143	GM12878_Rao2014, HMEC_Rao2014, HUVEC_Rao2014, IMR90_Rao2014, K562_Rao2014, KBM7_Rao2014, NHEK_Rao2014	0.39, 1.17, 1.00, 1.00, 0.83, 1.20, 1.00	6.5913	NA	TRUE	0	4.059	Whole_Blood	162.1	Brain_Frontal_Cortex_BA9	1.027
rs470119	22	50966913	ODF3B	22	50968838	50971009	Muscle_Skeletal	4.96586e-06	0.00283416	0.186879	GM12878_Rao2014, IMR90_Rao2014, NHEK_Rao2014	0.13, 0.14, 0.33	0.6066	NA	TRUE	1925	1.919	Lung	27.68	Brain_Anterior_cingulate_cortex_BA24	0.5203
rs470119	22	50966913	NCAPH2	22	50946645	50961901	Muscle_Skeletal	6.63901e-05	0.0258642	-0.093714	GM12878_Rao2014, HMEC_Rao2014, IMR90_Rao2014, K562_Rao2014, KBM7_Rao2014	0.22, 0.50, 0.29, 1.00, 0.20	2.2031	NA	TRUE	5012	7.217	Testis	38.16	Liver	6.214
rs4821112	22	21964760	UBE2L3	22	21921836	21978323	Muscle_Skeletal	9.77772e-13	2.04641e-09	0.21257	GM12878_Rao2014, HMEC_Rao2014, HUVEC_Rao2014, IMR90_Rao2014, K562_Rao2014, KBM7_Rao2014, NHEK_Rao2014	5.43, 5.83, 10.67, 12.57, 23.33, 6.80, 11.33	75.9729	NA	TRUE	0	22.41	Cells_EBV-transformed_lymphocytes	39.81	Pancreas	12.84
rs4821112	22	21964760	CCDC116	22	21987005	21991616	Muscle_Skeletal	2.58859e-05	0.0116049	-0.310043	GM12878_Rao2014, K562_Rao2014	0.13, 0.50	0.6304	NA	TRUE	22245	0.06267	Testis	22.35	Whole_Blood	0.05885
rs909674	22	39859168	MGAT3	22	39853349	39888199	Muscle_Skeletal	4.78028e-08	4.46815e-05	0.269173	GM12878_Rao2014, HMEC_Rao2014, HUVEC_Rao2014, IMR90_Rao2014, K562_Rao2014, KBM7_Rao2014, NHEK_Rao2014	3.09, 2.83, 8.33, 7.14, 7.50, 6.00, 9.33	44.2298	NA	TRUE	0	0.2513	Brain_Cerebellum	33.3	Cells_Transformed_fibroblasts	0.01969
rs2186369	22	24170995	C22orf43	22	23950639	23974508	Muscle_Skeletal	5.56904e-06	0.00313199	-0.32745	GM12878_Rao2014, HUVEC_Rao2014, K562_Rao2014, KBM7_Rao2014, NHEK_Rao2014	0.43, 0.33, 0.50, 0.40, 0.33	2.0014	NA	TRUE	196487	0.0796	Testis	52.1	Cells_EBV-transformed_lymphocytes	0.04658
rs2186369	22	24170995	SMARCB1	22	24129150	24176689	Muscle_Skeletal	3.14735e-06	0.00190661	-0.175128	GM12878_Rao2014, HMEC_Rao2014, HUVEC_Rao2014, IMR90_Rao2014, K562_Rao2014, KBM7_Rao2014, NHEK_Rao2014	4.26, 3.50, 6.00, 7.00, 6.83, 6.00, 5.67	39.2609	NA	TRUE	0	10.72	Cells_EBV-transformed_lymphocytes	55.09	Liver	9.208
rs2186369	22	24170995	SLC2A11	22	24199604	24228496	Muscle_Skeletal	0.000132002	0.045683	-0.13457	GM12878_Rao2014, HMEC_Rao2014, HUVEC_Rao2014, IMR90_Rao2014, K562_Rao2014, KBM7_Rao2014, NHEK_Rao2014	1.30, 0.50, 1.00, 1.43, 1.33, 0.80, 0.67	7.0329	NA	TRUE	28609	1.863	Brain_Cerebellum	13.37	Whole_Blood	0.5881
rs138880	22	50218610	RP3-522J7.6	22	50226264	50231434	Muscle_Skeletal	8.15806e-06	0.00432997	-0.323896	GM12878_Rao2014, HMEC_Rao2014, HUVEC_Rao2014, IMR90_Rao2014, K562_Rao2014, KBM7_Rao2014, NHEK_Rao2014	0.52, 0.67, 1.00, 0.71, 0.50, 1.00, 0.67	5.0694	NA	TRUE	7654	0.03262	Testis	2.366	Cells_Transformed_fibroblasts	0
rs8135665	22	38476275	PICK1	22	38452318	38471708	Muscle_Skeletal	1.52521e-09	1.91633e-06	-0.202823	GM12878_Rao2014, HMEC_Rao2014, HUVEC_Rao2014, IMR90_Rao2014, K562_Rao2014, KBM7_Rao2014, NHEK_Rao2014	1.83, 1.67, 4.33, 3.14, 3.33, 2.80, 4.00	21.1023	NA	TRUE	4567	9.192	Pituitary	35.21	Cells_Transformed_fibroblasts	2.506
rs58667	22	45668011	UPK3A	22	45680863	45691755	Muscle_Skeletal	3.26998e-14	8.38113e-11	0.256955	GM12878_Rao2014, HMEC_Rao2014, HUVEC_Rao2014, IMR90_Rao2014, K562_Rao2014, KBM7_Rao2014, NHEK_Rao2014	0.78, 0.50, 1.33, 1.14, 1.00, 1.80, 0.33	6.8921	NA	TRUE	12852	3.547	Bladder	25.34	Adipose_Subcutaneous	0
rs4820425	22	41431341	MEI1	22	42095503	42195460	Muscle_Skeletal	0.000100508	0.0365232	0.263955	GM12878_Rao2014, HMEC_Rao2014, IMR90_Rao2014, KBM7_Rao2014	0.17, 0.17, 0.14, 0.40	0.8834	NA	TRUE	664162	0.04722	Testis	16.32	Muscle_Skeletal	0.04722
rs1930961	22	25875264	CRYBB2P1	22	25844072	25916821	Muscle_Skeletal	2.11191e-05	0.00978988	0.314222	GM12878_Rao2014, HMEC_Rao2014, HUVEC_Rao2014, IMR90_Rao2014, K562_Rao2014, KBM7_Rao2014, NHEK_Rao2014	2.09, 1.67, 2.67, 5.29, 3.33, 1.40, 5.00	21.4393	NA	TRUE	0	0.5124	Testis	6.418	Muscle_Skeletal	0.5124
rs1930961	22	25875264	CTA-390C10.10	22	25872185	25875938	Muscle_Skeletal	1.21574e-38	2.05793e-34	-0.827113	GM12878_Rao2014, HMEC_Rao2014, HUVEC_Rao2014, IMR90_Rao2014, K562_Rao2014, KBM7_Rao2014, NHEK_Rao2014	0.43, 0.67, 1.67, 1.29, 1.17, 1.20, 1.67	8.0872	NA	TRUE	0	0.2178	Testis	2.672	Muscle_Skeletal	0.2178
rs1930961	22	25875264	ADRBK2	22	25960816	26125261	Muscle_Skeletal	2.04598e-16	7.19547e-13	-0.492371	GM12878_Rao2014, HMEC_Rao2014, HUVEC_Rao2014, IMR90_Rao2014, K562_Rao2014, KBM7_Rao2014, NHEK_Rao2014	1.22, 0.67, 0.67, 2.00, 1.00, 0.60, 0.67	6.8174	NA	TRUE	85552	0.2706	Cells_EBV-transformed_lymphocytes	12.25	Muscle_Skeletal	0.2706
rs5758511	22	42336171	NHP2L1	22	42069934	42086508	Muscle_Skeletal	2.91687e-05	0.0128559	0.0902672	GM12878_Rao2014, HMEC_Rao2014, HUVEC_Rao2014, IMR90_Rao2014, K562_Rao2014, KBM7_Rao2014, NHEK_Rao2014	0.70, 0.17, 0.67, 0.43, 0.67, 0.20, 0.33	3.1576	NA	TRUE	249663	28.72	Brain_Cerebellar_Hemisphere	57.67	Whole_Blood	12.08
rs5758511	22	42336171	WBP2NL	22	42394729	42454357	Muscle_Skeletal	1.22184e-07	0.000104795	-0.325818	GM12878_Rao2014, IMR90_Rao2014, K562_Rao2014, KBM7_Rao2014, NHEK_Rao2014	1.13, 0.43, 0.67, 0.60, 1.00	3.8257	NA	TRUE	58558	0.03873	Testis	12.84	Heart_Left_Ventricle	0.01987
rs5758511	22	42336171	NAGA	22	42454461	42466846	Muscle_Skeletal	4.61063e-05	0.018924	-0.210672	GM12878_Rao2014, HUVEC_Rao2014, IMR90_Rao2014, K562_Rao2014, KBM7_Rao2014, NHEK_Rao2014	0.52, 0.67, 0.29, 0.17, 0.20, 0.33	2.1741	NA	TRUE	118290	2.296	Cells_EBV-transformed_lymphocytes	15.88	Muscle_Skeletal	2.296
rs5758511	22	42336171	NDUFA6-AS1	22	42486960	42535286	Muscle_Skeletal	4.24776e-08	4.00933e-05	0.231226	GM12878_Rao2014, HMEC_Rao2014, HUVEC_Rao2014, IMR90_Rao2014, K562_Rao2014, KBM7_Rao2014	0.70, 0.17, 0.67, 0.57, 0.67, 0.20	2.9671	NA	TRUE	150789	0.4511	Brain_Cerebellum	6.959	Cells_Transformed_fibroblasts	0.2833
rs5749446	22	32880584	FBXO7	22	32870663	32894818	Muscle_Skeletal	1.36191e-07	0.000115078	0.239142	GM12878_Rao2014, HMEC_Rao2014, HUVEC_Rao2014, IMR90_Rao2014, K562_Rao2014, KBM7_Rao2014, NHEK_Rao2014	1.65, 1.50, 2.67, 3.14, 2.83, 1.20, 4.33	17.3284	NA	TRUE	0	9.351	Whole_Blood	127.4	Muscle_Skeletal	9.351
rs2235852	22	41661153	PMM1	22	41972898	41985894	Muscle_Skeletal	1.07366e-06	0.000735703	-0.164608	GM12878_Rao2014, NHEK_Rao2014	0.17, 0.33	0.5072	NA	TRUE	311745	4.321	Esophagus_Mucosa	37.72	Muscle_Skeletal	4.321
rs4821116	22	21973318	UBE2L3	22	21921836	21978323	Muscle_Skeletal	4.31681e-12	8.28094e-09	0.216154	GM12878_Rao2014, HMEC_Rao2014, HUVEC_Rao2014, IMR90_Rao2014, K562_Rao2014, KBM7_Rao2014, NHEK_Rao2014	4.78, 3.83, 12.33, 10.86, 20.83, 5.20, 7.67	65.5064	NA	TRUE	0	22.41	Cells_EBV-transformed_lymphocytes	39.81	Pancreas	12.84
rs8135828	22	29929238	THOC5	22	29901868	29950243	Muscle_Skeletal	2.38823e-35	3.34438e-31	-0.516586	GM12878_Rao2014, HMEC_Rao2014, HUVEC_Rao2014, IMR90_Rao2014, K562_Rao2014, KBM7_Rao2014, NHEK_Rao2014	3.48, 3.00, 6.67, 5.29, 6.17, 4.40, 8.00	36.9973	NA	TRUE	0	4.667	Uterus	9.762	Brain_Amygdala	1.353
rs5771242	22	50661868	SELO	22	50639408	50656045	Muscle_Skeletal	1.13811e-12	2.35637e-09	0.273211	GM12878_Rao2014, HMEC_Rao2014, HUVEC_Rao2014, IMR90_Rao2014, K562_Rao2014, KBM7_Rao2014, NHEK_Rao2014	0.83, 0.83, 1.00, 1.57, 1.17, 2.00, 0.33	7.7308	NA	TRUE	5823	9.647	Brain_Cerebellar_Hemisphere	52.01	Heart_Left_Ventricle	6.856
rs5771242	22	50661868	HDAC10	22	50683612	50688288	Muscle_Skeletal	1.97785e-10	2.81318e-07	-0.327125	GM12878_Rao2014, IMR90_Rao2014, K562_Rao2014, KBM7_Rao2014	0.17, 0.14, 0.17, 0.20	0.6834	NA	TRUE	21744	3.876	Pituitary	19.84	Heart_Left_Ventricle	2.067
rs5771242	22	50661868	MAPK12	22	50687628	50700254	Muscle_Skeletal	3.23715e-08	3.10298e-05	-0.196857	GM12878_Rao2014, KBM7_Rao2014	0.22, 0.80	1.0174	NA	TRUE	25760	34.99	Muscle_Skeletal	34.99	Artery_Tibial	0.9689
rs5771242	22	50661868	RP3-402G11.26	22	50638505	50638976	Muscle_Skeletal	1.03401e-09	1.32181e-06	-0.393364	IMR90_Rao2014, KBM7_Rao2014	0.14, 0.20	0.3429	NA	TRUE	22892	0.9982	Brain_Cerebellum	15.44	Heart_Left_Ventricle	0.682
rs1043099	22	30681256	GATSL3	22	30681106	30685616	Muscle_Skeletal	8.68176e-05	0.0322972	-0.191306	GM12878_Rao2014, HMEC_Rao2014, HUVEC_Rao2014, IMR90_Rao2014, K562_Rao2014, KBM7_Rao2014, NHEK_Rao2014	0.39, 1.17, 2.33, 1.14, 1.33, 0.80, 1.67	8.8342	NA	TRUE	0	0.9897	Esophagus_Mucosa	26.26	Muscle_Skeletal	0.9897
rs1043099	22	30681256	RNF215	22	30773863	30817760	Muscle_Skeletal	2.20015e-08	2.17808e-05	0.218076	GM12878_Rao2014, HMEC_Rao2014, HUVEC_Rao2014, IMR90_Rao2014, K562_Rao2014, KBM7_Rao2014, NHEK_Rao2014	3.00, 0.67, 2.67, 1.71, 3.33, 4.20, 3.67	19.2476	NA	TRUE	92607	1.951	Brain_Cerebellum	13.75	Whole_Blood	1.288
rs11089637	22	21979095	UBE2L3	22	21921836	21978323	Muscle_Skeletal	5.10963e-12	9.62206e-09	0.203762	GM12878_Rao2014, HMEC_Rao2014, HUVEC_Rao2014, IMR90_Rao2014, K562_Rao2014, KBM7_Rao2014, NHEK_Rao2014	4.52, 3.00, 8.67, 7.29, 19.67, 6.00, 5.33	54.4741	NA	TRUE	772	22.41	Cells_EBV-transformed_lymphocytes	39.81	Pancreas	12.84
rs11089637	22	21979095	CCDC116	22	21987005	21991616	Muscle_Skeletal	1.01817e-05	0.00525422	-0.321272	GM12878_Rao2014, HUVEC_Rao2014, IMR90_Rao2014, K562_Rao2014, KBM7_Rao2014, NHEK_Rao2014	0.22, 0.33, 0.29, 0.83, 0.20, 0.33	2.2031	NA	TRUE	7910	0.06267	Testis	22.35	Whole_Blood	0.05885
rs73394838	22	30225972	ASCC2	22	30184597	30234265	Muscle_Skeletal	1.0977e-06	0.000750507	0.197015	GM12878_Rao2014, HMEC_Rao2014, HUVEC_Rao2014, IMR90_Rao2014, K562_Rao2014, KBM7_Rao2014, NHEK_Rao2014	2.13, 2.17, 2.00, 3.57, 4.00, 1.00, 2.33	17.2019	NA	TRUE	0	11.23	Whole_Blood	28.67	Brain_Anterior_cingulate_cortex_BA24	4.417
rs1062753	22	42392810	WBP2NL	22	42394729	42454357	Muscle_Skeletal	4.677e-16	1.56959e-12	-0.435435	GM12878_Rao2014, HMEC_Rao2014, HUVEC_Rao2014, IMR90_Rao2014, K562_Rao2014, KBM7_Rao2014, NHEK_Rao2014	1.00, 0.17, 0.67, 0.71, 0.83, 0.60, 0.67	4.6476	NA	TRUE	1919	0.03873	Testis	12.84	Heart_Left_Ventricle	0.01987
rs1062753	22	42392810	NDUFA6-AS1	22	42486960	42535286	Muscle_Skeletal	2.50569e-07	0.000199987	0.194072	GM12878_Rao2014, HMEC_Rao2014, HUVEC_Rao2014, K562_Rao2014, NHEK_Rao2014	0.26, 0.17, 0.67, 0.17, 0.33	1.5942	NA	TRUE	94150	0.4511	Brain_Cerebellum	6.959	Cells_Transformed_fibroblasts	0.2833
rs1062753	22	42392810	NAGA	22	42454461	42466846	Muscle_Skeletal	7.76953e-10	1.01548e-06	-0.279529	GM12878_Rao2014, IMR90_Rao2014, NHEK_Rao2014	0.17, 0.29, 0.67	1.1263	NA	TRUE	61651	2.296	Cells_EBV-transformed_lymphocytes	15.88	Muscle_Skeletal	2.296
rs1065852	22	42526693	WBP2NL	22	42394729	42454357	Muscle_Skeletal	3.06034e-07	0.000239053	-0.311631	GM12878_Rao2014, HMEC_Rao2014, K562_Rao2014, KBM7_Rao2014	0.30, 0.17, 0.17, 0.60	1.2377	NA	TRUE	72336	0.03873	Testis	12.84	Heart_Left_Ventricle	0.01987
rs1065852	22	42526693	NDUFA6-AS1	22	42486960	42535286	Muscle_Skeletal	3.18393e-17	1.23229e-13	0.343282	GM12878_Rao2014, HMEC_Rao2014, HUVEC_Rao2014, IMR90_Rao2014, K562_Rao2014, KBM7_Rao2014, NHEK_Rao2014	1.17, 0.17, 2.00, 1.00, 1.17, 0.80, 1.33	7.6406	NA	TRUE	0	0.4511	Brain_Cerebellum	6.959	Cells_Transformed_fibroblasts	0.2833
rs1065852	22	42526693	CYP2D6	22	42522501	42526908	Muscle_Skeletal	3.6728e-20	1.85494e-16	0.556158	GM12878_Rao2014, HMEC_Rao2014, HUVEC_Rao2014, IMR90_Rao2014, K562_Rao2014, KBM7_Rao2014, NHEK_Rao2014	0.04, 0.17, 0.33, 0.29, 0.33, 0.40, 0.67	2.2292	NA	TRUE	0	0.1885	Liver	158.1	Cells_Transformed_fibroblasts	0.1634
rs1065852	22	42526693	RP4-669P10.19	22	42528610	42529005	Muscle_Skeletal	6.17643e-27	5.19898e-23	0.649052	GM12878_Rao2014	0.09	0.087	NA	TRUE	1917	0.4326	Testis	8.853	Cells_Transformed_fibroblasts	0.1422
rs1065852	22	42526693	SMDT1	22	42475695	42480288	Muscle_Skeletal	2.60099e-09	3.10585e-06	0.214192	GM12878_Rao2014	0.09	0.087	NA	TRUE	46405	30.85	Ovary	39.94	Cells_Transformed_fibroblasts	7.933
rs1065852	22	42526693	NAGA	22	42454461	42466846	Muscle_Skeletal	1.75349e-05	0.00832635	-0.218969	GM12878_Rao2014, K562_Rao2014, KBM7_Rao2014	0.09, 0.17, 0.60	0.8536	NA	TRUE	59847	2.296	Cells_EBV-transformed_lymphocytes	15.88	Muscle_Skeletal	2.296
rs6001930	22	40876233	MKL1	22	40806294	41032706	Muscle_Skeletal	8.92441e-07	0.000623563	-0.272304	GM12878_Rao2014, HMEC_Rao2014, HUVEC_Rao2014, IMR90_Rao2014, K562_Rao2014, KBM7_Rao2014, NHEK_Rao2014	10.35, 7.67, 14.33, 17.86, 12.33, 9.40, 11.33	83.2716	NA	TRUE	0	3.868	Testis	25.86	Liver	2.788
rs8141797	22	24582040	SUSD2	22	24577227	24585078	Muscle_Skeletal	3.38382e-25	2.58041e-21	0.654179	GM12878_Rao2014, HMEC_Rao2014, HUVEC_Rao2014, IMR90_Rao2014, K562_Rao2014, KBM7_Rao2014, NHEK_Rao2014	0.48, 1.00, 2.33, 1.57, 1.33, 2.00, 1.33	10.0497	NA	TRUE	0	0.595	Lung	53.02	Cells_EBV-transformed_lymphocytes	0.08967
rs5757676	22	39841699	MGAT3	22	39853349	39888199	Muscle_Skeletal	5.41818e-07	0.000400102	0.267896	GM12878_Rao2014, HMEC_Rao2014, HUVEC_Rao2014, IMR90_Rao2014, K562_Rao2014, KBM7_Rao2014, NHEK_Rao2014	2.70, 1.67, 2.67, 3.00, 4.00, 2.80, 3.33	20.1623	NA	TRUE	11650	0.2513	Brain_Cerebellum	33.3	Cells_Transformed_fibroblasts	0.01969
rs137686	22	39739637	MGAT3	22	39853349	39888199	Muscle_Skeletal	9.20172e-05	0.0339829	0.195042	GM12878_Rao2014, HMEC_Rao2014, HUVEC_Rao2014, IMR90_Rao2014, K562_Rao2014, KBM7_Rao2014, NHEK_Rao2014	1.91, 0.17, 2.67, 2.14, 2.83, 2.20, 3.00	14.9226	NA	TRUE	113712	0.2513	Brain_Cerebellum	33.3	Cells_Transformed_fibroblasts	0.01969
rs3788556	22	39972161	MGAT3	22	39853349	39888199	Muscle_Skeletal	7.21214e-05	0.0277046	-0.175589	GM12878_Rao2014, IMR90_Rao2014, K562_Rao2014, KBM7_Rao2014	0.70, 0.57, 0.33, 0.80	2.4004	NA	TRUE	83962	0.2513	Brain_Cerebellum	33.3	Cells_Transformed_fibroblasts	0.01969
rs4821897	22	39835586	MGAT3	22	39853349	39888199	Muscle_Skeletal	5.82075e-07	0.000427575	0.239845	GM12878_Rao2014, HMEC_Rao2014, HUVEC_Rao2014, IMR90_Rao2014, K562_Rao2014, KBM7_Rao2014, NHEK_Rao2014	2.52, 1.00, 5.00, 2.71, 3.83, 2.60, 2.67	20.336	NA	TRUE	17763	0.2513	Brain_Cerebellum	33.3	Cells_Transformed_fibroblasts	0.01969
rs5771040	22	50902389	SBF1	22	50883515	50913454	Muscle_Skeletal	8.20825e-06	0.00435248	0.1013	GM12878_Rao2014, HMEC_Rao2014, HUVEC_Rao2014, IMR90_Rao2014, K562_Rao2014, KBM7_Rao2014, NHEK_Rao2014	1.74, 2.33, 5.33, 4.00, 4.67, 5.00, 6.00	29.0725	NA	TRUE	0	17.6	Testis	68.1	Liver	5.587
rs6151429	22	51063476	ARSA	22	51061182	51066607	Muscle_Skeletal	8.82702e-20	4.26241e-16	-0.582247	GM12878_Rao2014, HMEC_Rao2014, HUVEC_Rao2014, IMR90_Rao2014, K562_Rao2014, KBM7_Rao2014, NHEK_Rao2014	0.70, 1.67, 1.33, 1.71, 1.67, 1.80, 2.00	10.8766	NA	TRUE	0	3.062	Testis	49.24	Muscle_Skeletal	3.062
rs17651189	22	24844882	SPECC1L	22	24666786	24813708	Muscle_Skeletal	8.12757e-13	1.73403e-09	0.552042	GM12878_Rao2014, HMEC_Rao2014, HUVEC_Rao2014, IMR90_Rao2014, K562_Rao2014, KBM7_Rao2014, NHEK_Rao2014	1.30, 0.33, 1.00, 1.43, 0.83, 0.80, 1.00	6.6996	NA	TRUE	31174	4.413	Testis	24.99	Whole_Blood	2.898
rs2075277	22	21382481	P2RX6	22	21369316	21383006	Muscle_Skeletal	6.24054e-07	0.000454941	-0.197711	GM12878_Rao2014, HMEC_Rao2014, HUVEC_Rao2014, IMR90_Rao2014, K562_Rao2014, KBM7_Rao2014, NHEK_Rao2014	1.83, 3.17, 4.33, 4.71, 6.83, 4.60, 4.67	30.1404	NA	TRUE	0	10.07	Muscle_Skeletal	10.07	Cells_EBV-transformed_lymphocytes	0.02336
rs2075277	22	21382481	SLC7A4	22	21383120	21387129	Muscle_Skeletal	5.54257e-36	8.20937e-32	0.889109	GM12878_Rao2014, HMEC_Rao2014, HUVEC_Rao2014, IMR90_Rao2014, K562_Rao2014, KBM7_Rao2014, NHEK_Rao2014	0.17, 0.67, 1.00, 0.57, 0.83, 0.60, 1.33	5.1787	NA	TRUE	639	0.09021	Testis	15.04	Cells_EBV-transformed_lymphocytes	0
rs2075277	22	21382481	P2RX6P	22	21389532	21399306	Muscle_Skeletal	2.82189e-07	0.000222344	0.35252	GM12878_Rao2014, HMEC_Rao2014, HUVEC_Rao2014, IMR90_Rao2014, K562_Rao2014, KBM7_Rao2014, NHEK_Rao2014	1.26, 2.50, 3.67, 2.43, 5.67, 1.40, 3.00	19.9228	NA	TRUE	7051	2.121	Brain_Frontal_Cortex_BA9	3.419	Artery_Aorta	0
rs2075277	22	21382481	AC002472.11	22	21396992	21398258	Muscle_Skeletal	2.70429e-06	0.00167095	0.342834	GM12878_Rao2014, HMEC_Rao2014, HUVEC_Rao2014, IMR90_Rao2014, K562_Rao2014, KBM7_Rao2014, NHEK_Rao2014	0.17, 0.33, 0.67, 0.43, 0.50, 0.40, 0.67	3.1692	NA	TRUE	14511	0.2018	Brain_Cerebellum	0.6601	Adipose_Subcutaneous	0
rs4141404	22	31675184	SFI1	22	31884732	32014476	Muscle_Skeletal	1.09664e-08	1.15151e-05	0.278954	GM12878_Rao2014, IMR90_Rao2014, K562_Rao2014, KBM7_Rao2014, NHEK_Rao2014	1.13, 0.86, 0.83, 0.80, 0.33	3.9542	NA	TRUE	209548	0.4931	Brain_Cerebellum	26.38	Muscle_Skeletal	0.4931
rs4820294	22	38071042	LGALS1	22	38071615	38075813	Muscle_Skeletal	8.07256e-08	7.22541e-05	-0.185431	GM12878_Rao2014, HMEC_Rao2014, HUVEC_Rao2014, IMR90_Rao2014, K562_Rao2014, KBM7_Rao2014, NHEK_Rao2014	0.35, 0.67, 1.33, 0.86, 1.17, 0.60, 1.00	5.9716	NA	TRUE	573	153.6	Cells_Transformed_fibroblasts	1500	Pancreas	25.91
rs4820294	22	38071042	NOL12	22	38077680	38089483	Muscle_Skeletal	7.15053e-06	0.00387294	0.144506	GM12878_Rao2014, HMEC_Rao2014, HUVEC_Rao2014, IMR90_Rao2014, K562_Rao2014, KBM7_Rao2014, NHEK_Rao2014	0.87, 1.00, 1.00, 1.57, 1.67, 0.60, 1.00	7.7077	NA	TRUE	6638	2.4	Testis	18.77	Muscle_Skeletal	2.4
rs7511006	22	50676258	TRABD	22	50624344	50638027	Muscle_Skeletal	5.32888e-06	0.00301454	0.0917278	GM12878_Rao2014, HUVEC_Rao2014, IMR90_Rao2014, K562_Rao2014, KBM7_Rao2014, NHEK_Rao2014	0.35, 0.33, 0.43, 0.33, 0.80, 0.33	2.5764	NA	TRUE	38231	10.83	Whole_Blood	55.52	Brain_Amygdala	5.891
rs7511006	22	50676258	SELO	22	50639408	50656045	Muscle_Skeletal	2.11349e-13	4.85188e-10	0.237085	GM12878_Rao2014, HMEC_Rao2014, HUVEC_Rao2014, IMR90_Rao2014, K562_Rao2014, KBM7_Rao2014, NHEK_Rao2014	1.09, 0.17, 1.33, 1.00, 1.17, 1.20, 0.33	6.287	NA	TRUE	20213	9.647	Brain_Cerebellar_Hemisphere	52.01	Heart_Left_Ventricle	6.856
rs7511006	22	50676258	MAPK12	22	50687628	50700254	Muscle_Skeletal	1.81683e-05	0.00857425	-0.129491	GM12878_Rao2014, HMEC_Rao2014, HUVEC_Rao2014, IMR90_Rao2014, K562_Rao2014, KBM7_Rao2014, NHEK_Rao2014	0.83, 0.50, 0.33, 0.86, 1.00, 1.40, 1.33	6.2499	NA	TRUE	11370	34.99	Muscle_Skeletal	34.99	Artery_Tibial	0.9689
rs131788	22	50976753	TYMP	22	50964181	50968485	Muscle_Skeletal	3.81104e-05	0.0160968	0.177311	GM12878_Rao2014, HMEC_Rao2014, K562_Rao2014	0.35, 0.50, 0.50	1.3478	NA	TRUE	8268	4.059	Whole_Blood	162.1	Brain_Frontal_Cortex_BA9	1.027
rs131788	22	50976753	CPT1B	22	51007290	51017096	Muscle_Skeletal	1.99456e-07	0.000162475	0.181252	GM12878_Rao2014, HMEC_Rao2014, IMR90_Rao2014, K562_Rao2014, KBM7_Rao2014	0.43, 0.17, 0.43, 0.17, 0.40	1.5967	NA	TRUE	30537	44.06	Heart_Left_Ventricle	86.74	Cells_Transformed_fibroblasts	0.94
rs131788	22	50976753	CHKB	22	51017378	51039884	Muscle_Skeletal	7.20477e-06	0.00389821	0.172372	GM12878_Rao2014, HMEC_Rao2014, HUVEC_Rao2014, IMR90_Rao2014, K562_Rao2014, KBM7_Rao2014, NHEK_Rao2014	0.43, 0.33, 1.00, 1.00, 0.50, 0.40, 0.67	4.3348	NA	TRUE	40625	6.671	Spleen	57.6	Muscle_Skeletal	6.671
rs131788	22	50976753	SCO2	22	50961997	50964035	Muscle_Skeletal	9.9337e-05	0.0361898	-0.175157	GM12878_Rao2014, HMEC_Rao2014, IMR90_Rao2014	0.04, 0.17, 0.14	0.353	NA	TRUE	12718	5.274	Lung	24.62	Artery_Tibial	4.658
rs4253772	22	46627602	PKDREJ	22	46651560	46659219	Muscle_Skeletal	5.59042e-15	1.61869e-11	-0.5787	GM12878_Rao2014, HMEC_Rao2014, HUVEC_Rao2014, IMR90_Rao2014, K562_Rao2014, KBM7_Rao2014	0.65, 0.67, 1.67, 0.86, 0.33, 0.60	4.776	NA	TRUE	23958	0.05783	Testis	2.998	Whole_Blood	0.012
rs138777	22	35711097	TOM1	22	35695268	35743985	Muscle_Skeletal	7.32999e-43	1.82114e-38	-0.313688	GM12878_Rao2014, HMEC_Rao2014, HUVEC_Rao2014, IMR90_Rao2014, K562_Rao2014, KBM7_Rao2014, NHEK_Rao2014	4.17, 5.50, 11.67, 9.43, 9.17, 7.00, 11.67	58.6025	NA	TRUE	0	59.47	Muscle_Skeletal	59.47	Cells_EBV-transformed_lymphocytes	8.084
rs5755703	22	35754412	TOM1	22	35695268	35743985	Muscle_Skeletal	2.1879e-06	0.00138979	0.114059	GM12878_Rao2014, HMEC_Rao2014, HUVEC_Rao2014, IMR90_Rao2014, K562_Rao2014, KBM7_Rao2014, NHEK_Rao2014	2.65, 2.00, 3.00, 4.00, 3.50, 3.00, 1.67	19.8188	NA	TRUE	10427	59.47	Muscle_Skeletal	59.47	Cells_EBV-transformed_lymphocytes	8.084
rs6002655	22	42603813	SMDT1	22	42475695	42480288	Muscle_Skeletal	1.03642e-10	1.53805e-07	0.198305	GM12878_Rao2014, K562_Rao2014	0.13, 0.17	0.2971	NA	TRUE	123525	30.85	Ovary	39.94	Cells_Transformed_fibroblasts	7.933
rs6002655	22	42603813	NAGA	22	42454461	42466846	Muscle_Skeletal	1.46567e-13	3.42596e-10	0.315998	GM12878_Rao2014, IMR90_Rao2014, K562_Rao2014, KBM7_Rao2014	0.09, 0.14, 0.17, 0.40	0.7965	NA	TRUE	136967	2.296	Cells_EBV-transformed_lymphocytes	15.88	Muscle_Skeletal	2.296
rs17001868	22	40778230	MKL1	22	40806294	41032706	Muscle_Skeletal	9.63792e-06	0.00500209	-0.233196	GM12878_Rao2014, HMEC_Rao2014, HUVEC_Rao2014, IMR90_Rao2014, K562_Rao2014, KBM7_Rao2014, NHEK_Rao2014	2.65, 0.83, 1.33, 2.00, 2.00, 1.40, 1.00	11.2188	NA	TRUE	28064	3.868	Testis	25.86	Liver	2.788
rs5756813	22	38175476	TRIOBP	22	38093011	38172563	Muscle_Skeletal	5.2978e-14	1.31075e-10	0.277355	GM12878_Rao2014, HMEC_Rao2014, HUVEC_Rao2014, IMR90_Rao2014, K562_Rao2014, KBM7_Rao2014, NHEK_Rao2014	5.70, 4.17, 11.00, 10.71, 10.33, 8.60, 6.00	56.5099	NA	TRUE	2913	2.082	Cervix_Ectocervix	16.3	Brain_Frontal_Cortex_BA9	1.19
rs5756813	22	38175476	GCAT	22	38203912	38213183	Muscle_Skeletal	2.34363e-13	5.35626e-10	-0.266661	GM12878_Rao2014, HMEC_Rao2014, HUVEC_Rao2014, IMR90_Rao2014, K562_Rao2014, KBM7_Rao2014	0.65, 0.17, 0.67, 1.14, 1.00, 0.40	4.0284	NA	TRUE	28436	3.949	Pancreas	22.11	Whole_Blood	0.6668
rs5758659	22	42622002	SMDT1	22	42475695	42480288	Muscle_Skeletal	4.29861e-13	9.50008e-10	0.22937	GM12878_Rao2014	0.13	0.1304	NA	TRUE	141714	30.85	Ovary	39.94	Cells_Transformed_fibroblasts	7.933
rs5758659	22	42622002	NAGA	22	42454461	42466846	Muscle_Skeletal	1.61786e-21	9.09541e-18	0.414132	GM12878_Rao2014, IMR90_Rao2014, K562_Rao2014, KBM7_Rao2014	0.26, 0.14, 0.17, 0.20	0.7704	NA	TRUE	155156	2.296	Cells_EBV-transformed_lymphocytes	15.88	Muscle_Skeletal	2.296
rs5758659	22	42622002	RP1-257I20.14	22	42485634	42486032	Muscle_Skeletal	4.33785e-05	0.0179865	0.238069	GM12878_Rao2014, NHEK_Rao2014	0.09, 0.33	0.4203	NA	TRUE	135970	0.3545	Brain_Cerebellar_Hemisphere	1.823	Artery_Tibial	0.2825
rs1033667	22	29130299	TTC28	22	28374004	29075853	Muscle_Skeletal	1.17622e-08	1.22837e-05	-0.252706	GM12878_Rao2014, HMEC_Rao2014, HUVEC_Rao2014, IMR90_Rao2014, K562_Rao2014, KBM7_Rao2014, NHEK_Rao2014	6.00, 1.33, 10.33, 8.71, 7.50, 9.80, 8.67	52.3476	NA	TRUE	54446	1.072	Ovary	8.651	Whole_Blood	0.05183
rs2412970	22	30486825	LIF	22	30636528	30640922	Muscle_Skeletal	1.11532e-06	0.000759903	0.209439	GM12878_Rao2014, K562_Rao2014, NHEK_Rao2014	0.17, 0.17, 0.33	0.6739	NA	TRUE	149703	0.07625	Adipose_Visceral_Omentum	6.022	Brain_Cerebellar_Hemisphere	0.01621
rs1210638	22	18981562	DGCR9	22	19005347	19007761	Muscle_Skeletal	8.46557e-05	0.0315976	0.182044	GM12878_Rao2014, HUVEC_Rao2014, IMR90_Rao2014, K562_Rao2014, KBM7_Rao2014, NHEK_Rao2014	0.35, 0.67, 0.29, 1.00, 0.20, 0.33	2.8335	NA	TRUE	23785	0.2304	Brain_Cerebellar_Hemisphere	24.44	Cells_Transformed_fibroblasts	0
rs1210638	22	18981562	DGCR6	22	18893541	18901751	Muscle_Skeletal	2.80162e-07	0.00022109	0.259645	GM12878_Rao2014, HUVEC_Rao2014, IMR90_Rao2014, K562_Rao2014, NHEK_Rao2014	0.22, 0.33, 0.14, 0.17, 1.00	1.8602	NA	TRUE	79811	17.32	Muscle_Skeletal	17.32	Cells_EBV-transformed_lymphocytes	0.1781
rs1210638	22	18981562	CA15P1	22	19019077	19022077	Muscle_Skeletal	1.79463e-06	0.00116692	0.269602	GM12878_Rao2014, IMR90_Rao2014, K562_Rao2014	0.09, 0.14, 0.50	0.7298	NA	TRUE	37515	0.08272	Testis	0.2836	Brain_Substantia_nigra	0
rs138740	22	35699581	TOM1	22	35695268	35743985	Muscle_Skeletal	2.58819e-44	7.24879e-40	-0.319876	GM12878_Rao2014, HMEC_Rao2014, HUVEC_Rao2014, IMR90_Rao2014, K562_Rao2014, KBM7_Rao2014, NHEK_Rao2014	2.96, 2.17, 5.67, 4.71, 4.67, 4.00, 4.00	28.1708	NA	TRUE	0	59.47	Muscle_Skeletal	59.47	Cells_EBV-transformed_lymphocytes	8.084
rs134871	22	42652715	SMDT1	22	42475695	42480288	Muscle_Skeletal	6.44201e-07	0.000467958	0.152563	GM12878_Rao2014, K562_Rao2014	0.17, 0.17	0.3406	NA	TRUE	172427	30.85	Ovary	39.94	Cells_Transformed_fibroblasts	7.933
rs134871	22	42652715	NAGA	22	42454461	42466846	Muscle_Skeletal	9.52646e-13	1.99925e-09	0.302428	GM12878_Rao2014, IMR90_Rao2014, KBM7_Rao2014, NHEK_Rao2014	0.35, 0.14, 0.60, 0.33	1.424	NA	TRUE	185869	2.296	Cells_EBV-transformed_lymphocytes	15.88	Muscle_Skeletal	2.296
rs1053593	22	35660874	TOM1	22	35695268	35743985	Muscle_Skeletal	7.16712e-42	1.62356e-37	-0.316678	GM12878_Rao2014, HMEC_Rao2014, HUVEC_Rao2014, IMR90_Rao2014, K562_Rao2014, KBM7_Rao2014, NHEK_Rao2014	2.22, 0.67, 2.00, 1.29, 2.00, 2.40, 2.33	12.9031	NA	TRUE	34394	59.47	Muscle_Skeletal	59.47	Cells_EBV-transformed_lymphocytes	8.084
rs2266959	22	21922903	UBE2L3	22	21921836	21978323	Muscle_Skeletal	4.65702e-12	8.87828e-09	0.216072	GM12878_Rao2014, HMEC_Rao2014, HUVEC_Rao2014, IMR90_Rao2014, K562_Rao2014, KBM7_Rao2014, NHEK_Rao2014	5.22, 4.17, 8.33, 8.14, 19.50, 4.80, 9.33	59.4936	NA	TRUE	0	22.41	Cells_EBV-transformed_lymphocytes	39.81	Pancreas	12.84
rs131814	22	50960100	NCAPH2	22	50946645	50961901	Muscle_Skeletal	2.61367e-05	0.0116969	-0.0985408	GM12878_Rao2014, HMEC_Rao2014, HUVEC_Rao2014, IMR90_Rao2014, K562_Rao2014, KBM7_Rao2014, NHEK_Rao2014	1.91, 1.83, 4.33, 3.86, 4.00, 4.40, 3.67	24.0035	NA	TRUE	0	7.217	Testis	38.16	Liver	6.214
rs131814	22	50960100	TYMP	22	50964181	50968485	Muscle_Skeletal	5.63714e-10	7.48571e-07	0.237274	GM12878_Rao2014, HMEC_Rao2014, HUVEC_Rao2014, IMR90_Rao2014, K562_Rao2014, KBM7_Rao2014, NHEK_Rao2014	0.61, 0.50, 0.33, 0.14, 0.67, 0.60, 0.67	3.5182	NA	TRUE	4081	4.059	Whole_Blood	162.1	Brain_Frontal_Cortex_BA9	1.027
rs131814	22	50960100	ODF3B	22	50968838	50971009	Muscle_Skeletal	8.06657e-07	0.000571297	0.201216	GM12878_Rao2014, HUVEC_Rao2014, IMR90_Rao2014, K562_Rao2014, KBM7_Rao2014, NHEK_Rao2014	0.22, 0.33, 0.29, 0.33, 0.40, 0.33	1.9031	NA	TRUE	8738	1.919	Lung	27.68	Brain_Anterior_cingulate_cortex_BA24	0.5203
rs5752326	22	26843989	HPS4	22	26847446	26879802	Muscle_Skeletal	1.38294e-15	4.3123e-12	0.406615	GM12878_Rao2014, HMEC_Rao2014, HUVEC_Rao2014, IMR90_Rao2014, K562_Rao2014, KBM7_Rao2014, NHEK_Rao2014	3.00, 3.17, 7.00, 5.00, 6.33, 6.00, 6.00	36.5	NA	TRUE	3457	2.023	Brain_Cerebellum	25.48	Whole_Blood	1.699
rs5752326	22	26843989	SRRD	22	26879843	26890624	Muscle_Skeletal	4.10414e-13	9.0964e-10	0.417926	GM12878_Rao2014, HMEC_Rao2014, HUVEC_Rao2014, IMR90_Rao2014, K562_Rao2014, KBM7_Rao2014, NHEK_Rao2014	0.83, 0.50, 0.67, 0.86, 2.33, 1.20, 1.00	7.3832	NA	TRUE	35854	6.271	Brain_Cerebellar_Hemisphere	7.512	Liver	2.208
rs5752326	22	26843989	CTA-445C9.14	22	26908503	26910534	Muscle_Skeletal	1.2687e-06	0.000850805	0.277063	GM12878_Rao2014, IMR90_Rao2014, K562_Rao2014, KBM7_Rao2014	0.30, 0.29, 0.50, 0.20	1.2901	NA	TRUE	64514	0.7441	Pituitary	8.551	Whole_Blood	0.08774
rs5754344	22	21963785	UBE2L3	22	21921836	21978323	Muscle_Skeletal	1.39717e-12	2.85059e-09	0.21919	GM12878_Rao2014, HMEC_Rao2014, HUVEC_Rao2014, IMR90_Rao2014, K562_Rao2014, KBM7_Rao2014, NHEK_Rao2014	3.04, 2.00, 4.33, 3.57, 15.67, 1.60, 4.00	34.2149	NA	TRUE	0	22.41	Cells_EBV-transformed_lymphocytes	39.81	Pancreas	12.84
rs5754344	22	21963785	CCDC116	22	21987005	21991616	Muscle_Skeletal	0.000123342	0.0432791	-0.294187	GM12878_Rao2014, K562_Rao2014, KBM7_Rao2014	0.09, 0.50, 0.20	0.787	NA	TRUE	23220	0.06267	Testis	22.35	Whole_Blood	0.05885
rs144073979	22	18886813	DGCR6	22	18893541	18901751	Muscle_Skeletal	4.5244e-26	3.61107e-22	-0.872395	GM12878_Rao2014, HMEC_Rao2014, IMR90_Rao2014, K562_Rao2014, NHEK_Rao2014	0.17, 0.17, 0.57, 0.17, 0.33	1.412	NA	TRUE	6728	17.32	Muscle_Skeletal	17.32	Cells_EBV-transformed_lymphocytes	0.1781
rs1023500	22	42340843	NAGA	22	42454461	42466846	Muscle_Skeletal	2.85888e-06	0.00175241	-0.227267	GM12878_Rao2014, IMR90_Rao2014, K562_Rao2014, KBM7_Rao2014, NHEK_Rao2014	0.22, 0.43, 0.17, 0.20, 0.33	1.346	NA	TRUE	113618	2.296	Cells_EBV-transformed_lymphocytes	15.88	Muscle_Skeletal	2.296
rs1023500	22	42340843	NDUFA6	22	42481529	42486934	Muscle_Skeletal	1.78011e-05	0.00842419	0.10726	GM12878_Rao2014, HUVEC_Rao2014, IMR90_Rao2014	0.17, 0.33, 0.14	0.6501	NA	TRUE	140686	54.11	Heart_Left_Ventricle	75.45	Whole_Blood	7.059
rs1023500	22	42340843	NDUFA6-AS1	22	42486960	42535286	Muscle_Skeletal	3.12076e-05	0.0136336	-0.16675	GM12878_Rao2014, HMEC_Rao2014, IMR90_Rao2014, K562_Rao2014, NHEK_Rao2014	0.96, 0.33, 0.86, 0.83, 0.67	3.647	NA	TRUE	146117	0.4511	Brain_Cerebellum	6.959	Cells_Transformed_fibroblasts	0.2833
rs1023500	22	42340843	PMM1	22	41972898	41985894	Muscle_Skeletal	4.69924e-05	0.0192365	-0.13971	GM12878_Rao2014, IMR90_Rao2014	0.17, 0.14	0.3168	NA	TRUE	354949	4.321	Esophagus_Mucosa	37.72	Muscle_Skeletal	4.321
rs1023500	22	42340843	SMDT1	22	42475695	42480288	Muscle_Skeletal	3.13224e-20	1.58713e-16	-0.307334	GM12878_Rao2014, IMR90_Rao2014, K562_Rao2014	0.13, 0.14, 0.17	0.44	NA	TRUE	134852	30.85	Ovary	39.94	Cells_Transformed_fibroblasts	7.933
rs2072883	22	43435667	ARFGAP3	22	43192508	43254112	Muscle_Skeletal	2.55242e-05	0.0114728	0.130335	GM12878_Rao2014, HUVEC_Rao2014, IMR90_Rao2014, K562_Rao2014, KBM7_Rao2014, NHEK_Rao2014	2.22, 1.00, 1.00, 1.33, 2.80, 0.67	9.0174	NA	TRUE	181555	10.43	Adrenal_Gland	51.58	Brain_Putamen_basal_ganglia	6.333
rs2413045	22	31665861	SFI1	22	31884732	32014476	Muscle_Skeletal	2.16432e-07	0.000174459	0.304887	GM12878_Rao2014, HUVEC_Rao2014, IMR90_Rao2014, K562_Rao2014, KBM7_Rao2014, NHEK_Rao2014	0.83, 0.33, 0.14, 0.83, 0.80, 0.33	3.2689	NA	TRUE	218871	0.4931	Brain_Cerebellum	26.38	Muscle_Skeletal	0.4931
rs5749696	22	22063336	PPIL2	22	22006559	22051832	Muscle_Skeletal	8.52949e-07	0.000599944	0.120835	GM12878_Rao2014, HMEC_Rao2014, HUVEC_Rao2014, IMR90_Rao2014, K562_Rao2014, KBM7_Rao2014, NHEK_Rao2014	2.70, 1.50, 5.67, 3.14, 13.83, 3.20, 2.33	32.3718	NA	TRUE	11504	5.254	Thyroid	20.51	Brain_Putamen_basal_ganglia	3.845
rs5749696	22	22063336	LL22NC03-86G7.1	22	22292957	22297799	Muscle_Skeletal	1.18538e-10	1.74399e-07	0.312413	GM12878_Rao2014, HMEC_Rao2014, HUVEC_Rao2014, IMR90_Rao2014, K562_Rao2014, KBM7_Rao2014, NHEK_Rao2014	0.26, 0.50, 0.67, 0.57, 1.83, 0.20, 0.33	4.3656	NA	TRUE	229621	0.1606	Brain_Cerebellar_Hemisphere	2.349	Liver	0.09737
rs5757717	22	39942233	MGAT3	22	39853349	39888199	Muscle_Skeletal	2.45426e-05	0.0111026	-0.17993	GM12878_Rao2014, HUVEC_Rao2014, IMR90_Rao2014, K562_Rao2014, KBM7_Rao2014, NHEK_Rao2014	0.65, 1.00, 0.71, 0.83, 0.60, 2.00	5.7998	NA	TRUE	54034	0.2513	Brain_Cerebellum	33.3	Cells_Transformed_fibroblasts	0.01969
rs9611177	22	39840129	MGAT3	22	39853349	39888199	Muscle_Skeletal	6.87737e-06	0.00375936	0.198339	GM12878_Rao2014, HMEC_Rao2014, HUVEC_Rao2014, IMR90_Rao2014, K562_Rao2014, KBM7_Rao2014, NHEK_Rao2014	2.22, 0.83, 2.00, 3.57, 5.00, 1.80, 2.67	18.0888	NA	TRUE	13220	0.2513	Brain_Cerebellum	33.3	Cells_Transformed_fibroblasts	0.01969
rs5763767	22	30493881	LIF	22	30636528	30640922	Muscle_Skeletal	1.5733e-06	0.00103613	0.20694	GM12878_Rao2014, HUVEC_Rao2014, IMR90_Rao2014, K562_Rao2014, KBM7_Rao2014, NHEK_Rao2014	0.35, 0.67, 0.29, 0.17, 0.20, 0.33	2.0002	NA	TRUE	142647	0.07625	Adipose_Visceral_Omentum	6.022	Brain_Cerebellar_Hemisphere	0.01621
rs2256609	22	21925016	UBE2L3	22	21921836	21978323	Muscle_Skeletal	4.66279e-12	8.87829e-09	0.215449	GM12878_Rao2014, HMEC_Rao2014, HUVEC_Rao2014, IMR90_Rao2014, K562_Rao2014, KBM7_Rao2014, NHEK_Rao2014	2.22, 3.83, 5.00, 5.43, 11.00, 1.80, 4.00	33.2793	NA	TRUE	0	22.41	Cells_EBV-transformed_lymphocytes	39.81	Pancreas	12.84
rs2256609	22	21925016	CCDC116	22	21987005	21991616	Muscle_Skeletal	0.000107322	0.03868	-0.298398	GM12878_Rao2014, HMEC_Rao2014	0.04, 0.17	0.2101	NA	TRUE	61989	0.06267	Testis	22.35	Whole_Blood	0.05885
rs727563	22	41867376	POLR3H	22	41921808	41940610	Muscle_Skeletal	5.84564e-05	0.0231958	0.169412	GM12878_Rao2014, HMEC_Rao2014, HUVEC_Rao2014, IMR90_Rao2014, K562_Rao2014, KBM7_Rao2014, NHEK_Rao2014	1.09, 0.50, 0.67, 1.29, 0.67, 0.80, 0.67	5.6727	NA	TRUE	54432	3.423	Brain_Cortex	14.69	Whole_Blood	1.417
rs727563	22	41867376	PMM1	22	41972898	41985894	Muscle_Skeletal	1.19742e-11	2.09841e-08	0.237022	GM12878_Rao2014, HUVEC_Rao2014, IMR90_Rao2014, K562_Rao2014, KBM7_Rao2014	0.70, 1.33, 0.43, 0.50, 0.40	3.3576	NA	TRUE	105522	4.321	Esophagus_Mucosa	37.72	Muscle_Skeletal	4.321
rs727563	22	41867376	MEI1	22	42095503	42195460	Muscle_Skeletal	3.29237e-07	0.000255365	-0.341753	GM12878_Rao2014, HMEC_Rao2014, HUVEC_Rao2014, K562_Rao2014, KBM7_Rao2014	1.13, 0.17, 1.00, 0.17, 0.80	3.2638	NA	TRUE	228127	0.04722	Testis	16.32	Muscle_Skeletal	0.04722
rs1003342	22	30570021	LIF	22	30636528	30640922	Muscle_Skeletal	1.11173e-06	0.00075808	-0.209467	GM12878_Rao2014, K562_Rao2014	0.30, 0.33	0.6377	NA	TRUE	66507	0.07625	Adipose_Visceral_Omentum	6.022	Brain_Cerebellar_Hemisphere	0.01621
rs2266961	22	21928596	UBE2L3	22	21921836	21978323	Muscle_Skeletal	4.31681e-12	8.28094e-09	0.216154	GM12878_Rao2014, HMEC_Rao2014, HUVEC_Rao2014, IMR90_Rao2014, K562_Rao2014, KBM7_Rao2014, NHEK_Rao2014	4.70, 7.50, 10.67, 9.29, 20.83, 6.40, 6.67	66.048	NA	TRUE	0	22.41	Cells_EBV-transformed_lymphocytes	39.81	Pancreas	12.84
rs5770917	22	51017352	CPT1B	22	51007290	51017096	Brain_Spinal_cord_cervical_c-1	2.40065e-06	0.00150752	-0.93083	GM12878_Rao2014, HMEC_Rao2014, HUVEC_Rao2014, IMR90_Rao2014, K562_Rao2014, KBM7_Rao2014, NHEK_Rao2014	1.04, 0.67, 2.33, 2.57, 2.17, 2.00, 1.33	12.1149	NA	TRUE	256	8.985	Heart_Left_Ventricle	86.74	Cells_Transformed_fibroblasts	0.94
rs2739330	22	24295285	AP000350.4	22	24236770	24241117	Brain_Spinal_cord_cervical_c-1	2.35971e-12	4.66609e-09	0.90738	GM12878_Rao2014, KBM7_Rao2014, NHEK_Rao2014	0.04, 0.20, 0.33	0.5768	NA	TRUE	54168	0.3012	Testis	4.882	Brain_Hypothalamus	0.16
rs2739330	22	24295285	AP000350.6	22	24269087	24271761	Brain_Spinal_cord_cervical_c-1	8.23729e-11	1.25135e-07	0.855181	GM12878_Rao2014, HUVEC_Rao2014	0.04, 0.33	0.3768	NA	TRUE	23524	0.04457	Brain_Cerebellum	0.2224	Muscle_Skeletal	0
rs2739330	22	24295285	AP000350.5	22	24243619	24249255	Brain_Spinal_cord_cervical_c-1	5.77779e-18	2.37335e-14	1.06945	IMR90_Rao2014	0.29	0.2857	NA	TRUE	46030	0.1969	Brain_Cerebellum	2.112	Whole_Blood	0.06508
rs2283792	22	22131124	LL22NC03-86G7.1	22	22292957	22297799	Brain_Spinal_cord_cervical_c-1	1.71006e-09	2.1124e-06	-0.809778	GM12878_Rao2014, HUVEC_Rao2014, IMR90_Rao2014, K562_Rao2014	0.04, 0.33, 0.14, 1.00	1.5197	NA	TRUE	161833	0.635	Brain_Cerebellar_Hemisphere	2.349	Liver	0.09737
rs134882	22	42670964	NAGA	22	42454461	42466846	Brain_Spinal_cord_cervical_c-1	5.21125e-05	0.0210692	0.233331	GM12878_Rao2014, HUVEC_Rao2014, IMR90_Rao2014, K562_Rao2014, NHEK_Rao2014	0.30, 0.33, 0.14, 0.17, 0.33	1.2805	NA	TRUE	204118	4.038	Cells_EBV-transformed_lymphocytes	15.88	Muscle_Skeletal	2.296
rs1930961	22	25875264	CTA-390C10.10	22	25872185	25875938	Brain_Spinal_cord_cervical_c-1	2.20002e-09	2.65796e-06	-0.92981	GM12878_Rao2014, HMEC_Rao2014, HUVEC_Rao2014, IMR90_Rao2014, K562_Rao2014, KBM7_Rao2014, NHEK_Rao2014	0.43, 0.67, 1.67, 1.29, 1.17, 1.20, 1.67	8.0872	NA	TRUE	0	0.6535	Testis	2.672	Muscle_Skeletal	0.2178
rs1930961	22	25875264	ADRBK2	22	25960816	26125261	Brain_Spinal_cord_cervical_c-1	9.51643e-05	0.0349747	-0.452453	GM12878_Rao2014, HMEC_Rao2014, HUVEC_Rao2014, IMR90_Rao2014, K562_Rao2014, KBM7_Rao2014, NHEK_Rao2014	1.22, 0.67, 0.67, 2.00, 1.00, 0.60, 0.67	6.8174	NA	TRUE	85552	1.757	Cells_EBV-transformed_lymphocytes	12.25	Muscle_Skeletal	0.2706
rs2235852	22	41661153	RP1-85F18.5	22	41570595	41593460	Brain_Spinal_cord_cervical_c-1	0.000145693	0.0495419	-0.650668	GM12878_Rao2014, HMEC_Rao2014, HUVEC_Rao2014, IMR90_Rao2014, K562_Rao2014, KBM7_Rao2014, NHEK_Rao2014	0.61, 0.17, 0.67, 0.14, 0.67, 1.00, 0.33	3.5849	NA	TRUE	67693	0.1142	Testis	4.012	Brain_Amygdala	0.07097
rs73394838	22	30225972	ASCC2	22	30184597	30234265	Brain_Spinal_cord_cervical_c-1	2.82432e-05	0.0125016	0.585656	GM12878_Rao2014, HMEC_Rao2014, HUVEC_Rao2014, IMR90_Rao2014, K562_Rao2014, KBM7_Rao2014, NHEK_Rao2014	2.13, 2.17, 2.00, 3.57, 4.00, 1.00, 2.33	17.2019	NA	TRUE	0	8.067	Whole_Blood	28.67	Brain_Anterior_cingulate_cortex_BA24	4.417
rs1062753	22	42392810	WBP2NL	22	42394729	42454357	Brain_Spinal_cord_cervical_c-1	2.57673e-05	0.0115636	-0.526786	GM12878_Rao2014, HMEC_Rao2014, HUVEC_Rao2014, IMR90_Rao2014, K562_Rao2014, KBM7_Rao2014, NHEK_Rao2014	1.00, 0.17, 0.67, 0.71, 0.83, 0.60, 0.67	4.6476	NA	TRUE	1919	0.2693	Testis	12.84	Heart_Left_Ventricle	0.01987
rs1065852	22	42526693	NDUFA6-AS1	22	42486960	42535286	Brain_Spinal_cord_cervical_c-1	8.08568e-05	0.030371	0.484436	GM12878_Rao2014, HMEC_Rao2014, HUVEC_Rao2014, IMR90_Rao2014, K562_Rao2014, KBM7_Rao2014, NHEK_Rao2014	1.17, 0.17, 2.00, 1.00, 1.17, 0.80, 1.33	7.6406	NA	TRUE	0	0.8434	Brain_Cerebellum	6.959	Cells_Transformed_fibroblasts	0.2833
rs1065852	22	42526693	CYP2D6	22	42522501	42526908	Brain_Spinal_cord_cervical_c-1	2.24509e-06	0.00142201	0.659382	GM12878_Rao2014, HMEC_Rao2014, HUVEC_Rao2014, IMR90_Rao2014, K562_Rao2014, KBM7_Rao2014, NHEK_Rao2014	0.04, 0.17, 0.33, 0.29, 0.33, 0.40, 0.67	2.2292	NA	TRUE	0	0.9159	Liver	158.1	Cells_Transformed_fibroblasts	0.1634
rs137699	22	39748853	TAB1	22	39795746	39833065	Brain_Spinal_cord_cervical_c-1	4.46726e-08	4.1985e-05	-0.382324	GM12878_Rao2014, HMEC_Rao2014, HUVEC_Rao2014, IMR90_Rao2014, K562_Rao2014, KBM7_Rao2014, NHEK_Rao2014	1.52, 0.83, 1.33, 1.29, 1.67, 1.20, 0.67	8.5075	NA	TRUE	46893	7.642	Nerve_Tibial	15.73	Whole_Blood	3.725
rs137686	22	39739637	TAB1	22	39795746	39833065	Brain_Spinal_cord_cervical_c-1	2.15533e-06	0.00137306	-0.346231	GM12878_Rao2014, HMEC_Rao2014, HUVEC_Rao2014, IMR90_Rao2014, K562_Rao2014, KBM7_Rao2014, NHEK_Rao2014	2.04, 0.67, 2.33, 2.43, 2.83, 2.40, 1.33	14.0387	NA	TRUE	56109	7.642	Nerve_Tibial	15.73	Whole_Blood	3.725
rs6151429	22	51063476	ARSA	22	51061182	51066607	Brain_Spinal_cord_cervical_c-1	6.42391e-07	0.000467001	-0.819425	GM12878_Rao2014, HMEC_Rao2014, HUVEC_Rao2014, IMR90_Rao2014, K562_Rao2014, KBM7_Rao2014, NHEK_Rao2014	0.70, 1.67, 1.33, 1.71, 1.67, 1.80, 2.00	10.8766	NA	TRUE	0	12.1	Testis	49.24	Muscle_Skeletal	3.062
rs5758659	22	42622002	NAGA	22	42454461	42466846	Brain_Spinal_cord_cervical_c-1	4.85575e-05	0.0198035	0.234096	GM12878_Rao2014, IMR90_Rao2014, K562_Rao2014, KBM7_Rao2014	0.26, 0.14, 0.17, 0.20	0.7704	NA	TRUE	155156	4.038	Cells_EBV-transformed_lymphocytes	15.88	Muscle_Skeletal	2.296
rs144073979	22	18886813	DGCR6	22	18893541	18901751	Brain_Spinal_cord_cervical_c-1	6.56554e-11	1.01608e-07	-1.27579	GM12878_Rao2014, HMEC_Rao2014, IMR90_Rao2014, K562_Rao2014, NHEK_Rao2014	0.17, 0.17, 0.57, 0.17, 0.33	1.412	NA	TRUE	6728	4.529	Muscle_Skeletal	17.32	Cells_EBV-transformed_lymphocytes	0.1781
rs5770917	22	51017352	CPT1B	22	51007290	51017096	Brain_Caudate_basal_ganglia	1.24688e-07	0.000106705	-0.660709	GM12878_Rao2014, HMEC_Rao2014, HUVEC_Rao2014, IMR90_Rao2014, K562_Rao2014, KBM7_Rao2014, NHEK_Rao2014	1.04, 0.67, 2.33, 2.57, 2.17, 2.00, 1.33	12.1149	NA	TRUE	256	8.385	Heart_Left_Ventricle	86.74	Cells_Transformed_fibroblasts	0.94
rs5770917	22	51017352	CHKB	22	51017378	51039884	Brain_Caudate_basal_ganglia	2.22672e-05	0.0102145	0.641861	GM12878_Rao2014, HMEC_Rao2014, HUVEC_Rao2014, IMR90_Rao2014, K562_Rao2014, KBM7_Rao2014, NHEK_Rao2014	2.09, 2.50, 5.33, 4.43, 3.33, 2.80, 3.67	24.1489	NA	TRUE	26	10.42	Spleen	57.6	Muscle_Skeletal	6.671
rs412050	22	22307518	LL22NC03-86G7.1	22	22292957	22297799	Brain_Caudate_basal_ganglia	7.08609e-07	0.000508875	-0.617051	GM12878_Rao2014, HUVEC_Rao2014, IMR90_Rao2014, K562_Rao2014, KBM7_Rao2014, NHEK_Rao2014	0.43, 1.33, 1.14, 1.83, 0.60, 1.00	6.3443	NA	TRUE	9719	0.8459	Brain_Cerebellar_Hemisphere	2.349	Liver	0.09737
rs5753037	22	30581721	CTA-85E5.10	22	30404731	30476162	Brain_Caudate_basal_ganglia	6.25031e-05	0.0245298	-0.318213	GM12878_Rao2014, HUVEC_Rao2014, IMR90_Rao2014, K562_Rao2014, KBM7_Rao2014, NHEK_Rao2014	1.83, 1.67, 2.14, 1.83, 2.40, 1.67	11.5356	NA	TRUE	105559	0.8685	Liver	4.273	Artery_Tibial	0
rs4823006	22	29451670	C22orf31	22	29454660	29457832	Brain_Caudate_basal_ganglia	7.40781e-05	0.0282589	-0.415781	GM12878_Rao2014, HMEC_Rao2014, HUVEC_Rao2014, IMR90_Rao2014, K562_Rao2014, KBM7_Rao2014, NHEK_Rao2014	0.35, 0.50, 0.67, 0.86, 1.00, 0.20, 1.33	4.905	NA	TRUE	2990	1.07	Testis	8.15	Artery_Aorta	0
rs2106294	22	31645758	SFI1	22	31884732	32014476	Brain_Caudate_basal_ganglia	2.51431e-05	0.0113313	0.234117	GM12878_Rao2014, HUVEC_Rao2014, IMR90_Rao2014, K562_Rao2014, KBM7_Rao2014, NHEK_Rao2014	1.09, 1.33, 0.29, 0.83, 0.60, 1.00	5.1393	NA	TRUE	238974	3.687	Brain_Cerebellum	26.38	Muscle_Skeletal	0.4931
rs2412971	22	30494370	CTA-85E5.10	22	30404731	30476162	Brain_Caudate_basal_ganglia	0.000100438	0.0365101	0.297191	GM12878_Rao2014, HMEC_Rao2014, HUVEC_Rao2014, IMR90_Rao2014, K562_Rao2014, KBM7_Rao2014, NHEK_Rao2014	2.52, 1.00, 2.33, 3.86, 2.67, 2.40, 3.00	17.7789	NA	TRUE	18208	0.8685	Liver	4.273	Artery_Tibial	0
rs5754217	22	21939674	UBE2L3	22	21921836	21978323	Brain_Caudate_basal_ganglia	5.22577e-05	0.0210867	0.247422	GM12878_Rao2014, HMEC_Rao2014, HUVEC_Rao2014, IMR90_Rao2014, K562_Rao2014, KBM7_Rao2014, NHEK_Rao2014	0.74, 1.00, 1.00, 1.29, 3.17, 0.80, 2.00	9.9915	NA	TRUE	0	27.1	Cells_EBV-transformed_lymphocytes	39.81	Pancreas	12.84
rs2739330	22	24295285	DDTL	22	24309089	24314721	Brain_Caudate_basal_ganglia	0.000112862	0.0402156	-0.398836	GM12878_Rao2014	0.04	0.0435	NA	TRUE	13804	0.712	Liver	9.241	Muscle_Skeletal	0.6333
rs2739330	22	24295285	AP000350.4	22	24236770	24241117	Brain_Caudate_basal_ganglia	1.05917e-15	3.35019e-12	0.841159	GM12878_Rao2014, KBM7_Rao2014, NHEK_Rao2014	0.04, 0.20, 0.33	0.5768	NA	TRUE	54168	0.2197	Testis	4.882	Brain_Hypothalamus	0.16
rs2739330	22	24295285	AP000350.6	22	24269087	24271761	Brain_Caudate_basal_ganglia	3.68331e-19	1.69873e-15	0.85038	GM12878_Rao2014, HUVEC_Rao2014	0.04, 0.33	0.3768	NA	TRUE	23524	0.0488	Brain_Cerebellum	0.2224	Muscle_Skeletal	0
rs2739330	22	24295285	AP000350.5	22	24243619	24249255	Brain_Caudate_basal_ganglia	4.54035e-40	8.96658e-36	1.12512	IMR90_Rao2014	0.29	0.2857	NA	TRUE	46030	0.3005	Brain_Cerebellum	2.112	Whole_Blood	0.06508
rs181362	22	21932067	UBE2L3	22	21921836	21978323	Brain_Caudate_basal_ganglia	5.22577e-05	0.0210867	0.247422	GM12878_Rao2014, HMEC_Rao2014, HUVEC_Rao2014, IMR90_Rao2014, K562_Rao2014, KBM7_Rao2014, NHEK_Rao2014	5.35, 4.33, 12.67, 11.29, 24.33, 9.60, 11.00	78.5669	NA	TRUE	0	27.1	Cells_EBV-transformed_lymphocytes	39.81	Pancreas	12.84
rs5994434	22	32229648	PISD	22	32014573	32058418	Brain_Caudate_basal_ganglia	8.13793e-06	0.00432392	0.233748	GM12878_Rao2014, K562_Rao2014, KBM7_Rao2014, NHEK_Rao2014	0.39, 0.17, 0.20, 0.33	1.0913	NA	TRUE	171230	9.545	Brain_Cerebellum	72.16	Muscle_Skeletal	3.086
rs761746	22	32025912	PISD	22	32014573	32058418	Brain_Caudate_basal_ganglia	4.77098e-05	0.0194835	0.18322	GM12878_Rao2014, HMEC_Rao2014, HUVEC_Rao2014, IMR90_Rao2014, K562_Rao2014, KBM7_Rao2014, NHEK_Rao2014	3.87, 5.33, 11.33, 7.43, 6.33, 6.80, 8.00	49.0981	NA	TRUE	0	9.545	Brain_Cerebellum	72.16	Muscle_Skeletal	3.086
rs229526	22	37581421	C1QTNF6	22	37576207	37595425	Brain_Caudate_basal_ganglia	1.2064e-06	0.000814344	0.472695	GM12878_Rao2014, HMEC_Rao2014, HUVEC_Rao2014, IMR90_Rao2014, K562_Rao2014, KBM7_Rao2014, NHEK_Rao2014	1.17, 1.50, 3.33, 1.71, 1.67, 1.20, 1.67	12.2549	NA	TRUE	0	0.7685	Cells_Transformed_fibroblasts	4.697	Brain_Cerebellar_Hemisphere	0.2722
rs4822024	22	41757646	POLR3H	22	41921808	41940610	Brain_Caudate_basal_ganglia	7.75523e-05	0.0293589	0.211204	GM12878_Rao2014, HMEC_Rao2014, HUVEC_Rao2014, IMR90_Rao2014, K562_Rao2014, KBM7_Rao2014	1.04, 0.17, 0.67, 0.71, 0.33, 0.60	3.5244	NA	TRUE	164162	13.57	Brain_Cortex	14.69	Whole_Blood	1.417
rs4822024	22	41757646	CSDC2	22	41956767	41973745	Brain_Caudate_basal_ganglia	1.45934e-05	0.00712959	0.343054	GM12878_Rao2014, HMEC_Rao2014, IMR90_Rao2014, K562_Rao2014, KBM7_Rao2014	0.43, 0.17, 0.29, 0.33, 0.20	1.4205	NA	TRUE	199121	14.67	Heart_Left_Ventricle	101.3	Cells_EBV-transformed_lymphocytes	0.05741
rs5759167	22	43500211	TTLL1	22	43442416	43485434	Brain_Caudate_basal_ganglia	1.38045e-05	0.00681332	0.35025	GM12878_Rao2014, HMEC_Rao2014, HUVEC_Rao2014, IMR90_Rao2014, K562_Rao2014, KBM7_Rao2014, NHEK_Rao2014	2.48, 0.67, 3.33, 3.71, 3.00, 2.60, 0.67	16.4592	NA	TRUE	14777	5.811	Testis	15.15	Liver	0.6233
rs2283792	22	22131124	LL22NC03-86G7.1	22	22292957	22297799	Brain_Caudate_basal_ganglia	1.28619e-24	9.38977e-21	-0.845761	GM12878_Rao2014, HUVEC_Rao2014, IMR90_Rao2014, K562_Rao2014	0.04, 0.33, 0.14, 1.00	1.5197	NA	TRUE	161833	0.8459	Brain_Cerebellar_Hemisphere	2.349	Liver	0.09737
rs713875	22	30592486	CTA-85E5.10	22	30404731	30476162	Brain_Caudate_basal_ganglia	0.000125756	0.0439161	-0.294993	GM12878_Rao2014, HMEC_Rao2014, HUVEC_Rao2014, IMR90_Rao2014, K562_Rao2014, KBM7_Rao2014	1.00, 0.17, 2.33, 1.71, 1.83, 1.00	8.0476	NA	TRUE	116324	0.8685	Liver	4.273	Artery_Tibial	0
rs4820539	22	23477969	GNAZ	22	23412540	23467224	Brain_Caudate_basal_ganglia	6.53454e-05	0.025483	-0.301766	GM12878_Rao2014, HMEC_Rao2014, HUVEC_Rao2014, IMR90_Rao2014, K562_Rao2014, NHEK_Rao2014	1.26, 0.17, 1.33, 0.86, 2.17, 1.00	6.7847	NA	TRUE	10745	10.59	Brain_Cerebellar_Hemisphere	22.4	Cells_EBV-transformed_lymphocytes	0.04839
rs138880	22	50218610	ALG12	22	50293877	50312106	Brain_Caudate_basal_ganglia	7.24876e-07	0.000518864	0.497924	GM12878_Rao2014, HMEC_Rao2014, HUVEC_Rao2014, IMR90_Rao2014, K562_Rao2014, KBM7_Rao2014	1.09, 0.33, 2.67, 0.86, 1.50, 2.20	8.6441	NA	TRUE	75267	1.702	Thyroid	7.58	Brain_Putamen_basal_ganglia	1.434
rs1930961	22	25875264	CRYBB2P1	22	25844072	25916821	Brain_Caudate_basal_ganglia	1.26016e-14	3.49224e-11	0.986066	GM12878_Rao2014, HMEC_Rao2014, HUVEC_Rao2014, IMR90_Rao2014, K562_Rao2014, KBM7_Rao2014, NHEK_Rao2014	2.09, 1.67, 2.67, 5.29, 3.33, 1.40, 5.00	21.4393	NA	TRUE	0	2.209	Testis	6.418	Muscle_Skeletal	0.5124
rs1930961	22	25875264	CTA-390C10.10	22	25872185	25875938	Brain_Caudate_basal_ganglia	6.52196e-13	1.42099e-09	-0.914654	GM12878_Rao2014, HMEC_Rao2014, HUVEC_Rao2014, IMR90_Rao2014, K562_Rao2014, KBM7_Rao2014, NHEK_Rao2014	0.43, 0.67, 1.67, 1.29, 1.17, 1.20, 1.67	8.0872	NA	TRUE	0	0.5854	Testis	2.672	Muscle_Skeletal	0.2178
rs5771242	22	50661868	HDAC10	22	50683612	50688288	Brain_Caudate_basal_ganglia	2.97027e-05	0.0130725	-0.430675	GM12878_Rao2014, IMR90_Rao2014, K562_Rao2014, KBM7_Rao2014	0.17, 0.14, 0.17, 0.20	0.6834	NA	TRUE	21744	4.597	Pituitary	19.84	Heart_Left_Ventricle	2.067
rs11089637	22	21979095	UBE2L3	22	21921836	21978323	Brain_Caudate_basal_ganglia	2.27882e-05	0.0104039	0.285397	GM12878_Rao2014, HMEC_Rao2014, HUVEC_Rao2014, IMR90_Rao2014, K562_Rao2014, KBM7_Rao2014, NHEK_Rao2014	4.52, 3.00, 8.67, 7.29, 19.67, 6.00, 5.33	54.4741	NA	TRUE	772	27.1	Cells_EBV-transformed_lymphocytes	39.81	Pancreas	12.84
rs73394838	22	30225972	ASCC2	22	30184597	30234265	Brain_Caudate_basal_ganglia	5.79465e-07	0.000425861	0.308829	GM12878_Rao2014, HMEC_Rao2014, HUVEC_Rao2014, IMR90_Rao2014, K562_Rao2014, KBM7_Rao2014, NHEK_Rao2014	2.13, 2.17, 2.00, 3.57, 4.00, 1.00, 2.33	17.2019	NA	TRUE	0	5.845	Whole_Blood	28.67	Brain_Anterior_cingulate_cortex_BA24	4.417
rs1062753	22	42392810	WBP2NL	22	42394729	42454357	Brain_Caudate_basal_ganglia	6.61355e-06	0.00364229	-0.410722	GM12878_Rao2014, HMEC_Rao2014, HUVEC_Rao2014, IMR90_Rao2014, K562_Rao2014, KBM7_Rao2014, NHEK_Rao2014	1.00, 0.17, 0.67, 0.71, 0.83, 0.60, 0.67	4.6476	NA	TRUE	1919	0.2665	Testis	12.84	Heart_Left_Ventricle	0.01987
rs1065852	22	42526693	CYP2D6	22	42522501	42526908	Brain_Caudate_basal_ganglia	4.49687e-09	5.13488e-06	0.471073	GM12878_Rao2014, HMEC_Rao2014, HUVEC_Rao2014, IMR90_Rao2014, K562_Rao2014, KBM7_Rao2014, NHEK_Rao2014	0.04, 0.17, 0.33, 0.29, 0.33, 0.40, 0.67	2.2292	NA	TRUE	0	2.326	Liver	158.1	Cells_Transformed_fibroblasts	0.1634
rs1065852	22	42526693	RP4-669P10.19	22	42528610	42529005	Brain_Caudate_basal_ganglia	1.97881e-05	0.00923243	0.413775	GM12878_Rao2014	0.09	0.087	NA	TRUE	1917	1.209	Testis	8.853	Cells_Transformed_fibroblasts	0.1422
rs1065852	22	42526693	SMDT1	22	42475695	42480288	Brain_Caudate_basal_ganglia	1.18514e-07	0.000102045	0.317361	GM12878_Rao2014	0.09	0.087	NA	TRUE	46405	25.07	Ovary	39.94	Cells_Transformed_fibroblasts	7.933
rs1065852	22	42526693	CYP2D7P1	22	42536214	42540576	Brain_Caudate_basal_ganglia	2.66814e-09	3.16884e-06	0.463322	GM12878_Rao2014, IMR90_Rao2014	0.09, 0.14	0.2298	NA	TRUE	9521	2.131	Liver	50.51	Muscle_Skeletal	0.182
rs6151429	22	51063476	ARSA	22	51061182	51066607	Brain_Caudate_basal_ganglia	1.27776e-05	0.0063677	-0.609965	GM12878_Rao2014, HMEC_Rao2014, HUVEC_Rao2014, IMR90_Rao2014, K562_Rao2014, KBM7_Rao2014, NHEK_Rao2014	0.70, 1.67, 1.33, 1.71, 1.67, 1.80, 2.00	10.8766	NA	TRUE	0	8.286	Testis	49.24	Muscle_Skeletal	3.062
rs4141404	22	31675184	SFI1	22	31884732	32014476	Brain_Caudate_basal_ganglia	2.51431e-05	0.0113313	0.234117	GM12878_Rao2014, IMR90_Rao2014, K562_Rao2014, KBM7_Rao2014, NHEK_Rao2014	1.13, 0.86, 0.83, 0.80, 0.33	3.9542	NA	TRUE	209548	3.687	Brain_Cerebellum	26.38	Muscle_Skeletal	0.4931
rs470089	22	44248503	SULT4A1	22	44220389	44258398	Brain_Caudate_basal_ganglia	1.07272e-07	9.32513e-05	0.175837	GM12878_Rao2014, HMEC_Rao2014, HUVEC_Rao2014, IMR90_Rao2014, K562_Rao2014, KBM7_Rao2014, NHEK_Rao2014	2.70, 2.83, 6.00, 6.43, 6.83, 3.60, 6.33	34.7242	NA	TRUE	0	25.22	Brain_Frontal_Cortex_BA9	106	Whole_Blood	0.01352
rs2160908	22	37586791	C1QTNF6	22	37576207	37595425	Brain_Caudate_basal_ganglia	1.12627e-05	0.00572008	-0.383201	GM12878_Rao2014, HMEC_Rao2014, HUVEC_Rao2014, IMR90_Rao2014, K562_Rao2014, KBM7_Rao2014, NHEK_Rao2014	1.52, 2.83, 6.33, 3.71, 4.17, 1.80, 5.00	25.3694	NA	TRUE	0	0.7685	Cells_Transformed_fibroblasts	4.697	Brain_Cerebellar_Hemisphere	0.2722
rs6002655	22	42603813	OLA1P1	22	42503769	42504957	Brain_Caudate_basal_ganglia	1.53061e-05	0.00743065	0.460851	GM12878_Rao2014, KBM7_Rao2014	0.13, 0.20	0.3304	NA	TRUE	98856	0.3188	Cells_EBV-transformed_lymphocytes	0.9421	Whole_Blood	0.06912
rs5756813	22	38175476	TRIOBP	22	38093011	38172563	Brain_Caudate_basal_ganglia	2.29677e-06	0.00144938	0.254667	GM12878_Rao2014, HMEC_Rao2014, HUVEC_Rao2014, IMR90_Rao2014, K562_Rao2014, KBM7_Rao2014, NHEK_Rao2014	5.70, 4.17, 11.00, 10.71, 10.33, 8.60, 6.00	56.5099	NA	TRUE	2913	1.776	Cervix_Ectocervix	16.3	Brain_Frontal_Cortex_BA9	1.19
rs5758659	22	42622002	OLA1P1	22	42503769	42504957	Brain_Caudate_basal_ganglia	3.52988e-05	0.0150997	0.476649	GM12878_Rao2014, NHEK_Rao2014	0.09, 0.33	0.4203	NA	TRUE	117045	0.3188	Cells_EBV-transformed_lymphocytes	0.9421	Whole_Blood	0.06912
rs2412970	22	30486825	CTA-85E5.10	22	30404731	30476162	Brain_Caudate_basal_ganglia	0.000100438	0.0365101	0.297191	GM12878_Rao2014, HMEC_Rao2014, HUVEC_Rao2014, IMR90_Rao2014, K562_Rao2014, KBM7_Rao2014, NHEK_Rao2014	2.74, 1.00, 2.33, 2.71, 1.17, 3.00, 6.00	18.9534	NA	TRUE	10663	0.8685	Liver	4.273	Artery_Tibial	0
rs1210638	22	18981562	DGCR9	22	19005347	19007761	Brain_Caudate_basal_ganglia	5.97042e-07	0.000437111	-0.290623	GM12878_Rao2014, HUVEC_Rao2014, IMR90_Rao2014, K562_Rao2014, KBM7_Rao2014, NHEK_Rao2014	0.35, 0.67, 0.29, 1.00, 0.20, 0.33	2.8335	NA	TRUE	23785	4.054	Brain_Cerebellar_Hemisphere	24.44	Cells_Transformed_fibroblasts	0
rs2294239	22	29449476	C22orf31	22	29454660	29457832	Brain_Caudate_basal_ganglia	3.92285e-06	0.00231257	-0.478894	GM12878_Rao2014, HMEC_Rao2014, HUVEC_Rao2014, IMR90_Rao2014, K562_Rao2014, KBM7_Rao2014, NHEK_Rao2014	0.39, 0.17, 0.67, 0.86, 0.83, 0.60, 1.67	5.1818	NA	TRUE	5184	1.07	Testis	8.15	Artery_Aorta	0
rs5751614	22	23593050	BCR	22	23521891	23660224	Brain_Caudate_basal_ganglia	7.07175e-05	0.0272673	0.253124	GM12878_Rao2014, HMEC_Rao2014, HUVEC_Rao2014, IMR90_Rao2014, K562_Rao2014, KBM7_Rao2014, NHEK_Rao2014	8.09, 5.83, 18.67, 12.57, 41.50, 7.40, 12.00	106.058	NA	TRUE	0	23.22	Brain_Nucleus_accumbens_basal_ganglia	25.47	Muscle_Skeletal	1.201
rs2238732	22	18915346	PRODH	22	18904403	18924066	Brain_Caudate_basal_ganglia	6.8081e-08	6.20175e-05	0.533866	GM12878_Rao2014, HMEC_Rao2014, HUVEC_Rao2014, IMR90_Rao2014, K562_Rao2014, KBM7_Rao2014, NHEK_Rao2014	1.65, 3.67, 4.67, 3.71, 4.67, 3.60, 5.00	26.9665	NA	TRUE	0	32.19	Skin_Sun_Exposed_Lower_leg	35.36	Whole_Blood	0.04159
rs11914070	22	18965627	DGCR9	22	19005347	19007761	Brain_Caudate_basal_ganglia	0.000142399	0.0486257	-0.205694	GM12878_Rao2014, IMR90_Rao2014, K562_Rao2014, NHEK_Rao2014	0.26, 0.71, 0.33, 0.67	1.9752	NA	TRUE	39720	4.054	Brain_Cerebellar_Hemisphere	24.44	Cells_Transformed_fibroblasts	0
rs144073979	22	18886813	DGCR6	22	18893541	18901751	Brain_Caudate_basal_ganglia	4.37566e-19	2.00007e-15	-1.06626	GM12878_Rao2014, HMEC_Rao2014, IMR90_Rao2014, K562_Rao2014, NHEK_Rao2014	0.17, 0.17, 0.57, 0.17, 0.33	1.412	NA	TRUE	6728	8.488	Muscle_Skeletal	17.32	Cells_EBV-transformed_lymphocytes	0.1781
rs1023500	22	42340843	NAGA	22	42454461	42466846	Brain_Caudate_basal_ganglia	5.95383e-05	0.0235571	-0.243933	GM12878_Rao2014, IMR90_Rao2014, K562_Rao2014, KBM7_Rao2014, NHEK_Rao2014	0.22, 0.43, 0.17, 0.20, 0.33	1.346	NA	TRUE	113618	3.177	Cells_EBV-transformed_lymphocytes	15.88	Muscle_Skeletal	2.296
rs2072883	22	43435667	ARFGAP3	22	43192508	43254112	Brain_Caudate_basal_ganglia	5.98056e-05	0.0236398	0.268681	GM12878_Rao2014, HUVEC_Rao2014, IMR90_Rao2014, K562_Rao2014, KBM7_Rao2014, NHEK_Rao2014	2.22, 1.00, 1.00, 1.33, 2.80, 0.67	9.0174	NA	TRUE	181555	7.385	Adrenal_Gland	51.58	Brain_Putamen_basal_ganglia	6.333
rs2072883	22	43435667	TTLL1	22	43442416	43485434	Brain_Caudate_basal_ganglia	3.30295e-07	0.000256057	-0.409455	GM12878_Rao2014, HMEC_Rao2014, HUVEC_Rao2014, IMR90_Rao2014, K562_Rao2014, KBM7_Rao2014, NHEK_Rao2014	3.00, 0.67, 2.00, 3.29, 3.00, 2.60, 2.67	17.219	NA	TRUE	6749	5.811	Testis	15.15	Liver	0.6233
rs2413045	22	31665861	SFI1	22	31884732	32014476	Brain_Caudate_basal_ganglia	2.19866e-05	0.0101099	0.288307	GM12878_Rao2014, HUVEC_Rao2014, IMR90_Rao2014, K562_Rao2014, KBM7_Rao2014, NHEK_Rao2014	0.83, 0.33, 0.14, 0.83, 0.80, 0.33	3.2689	NA	TRUE	218871	3.687	Brain_Cerebellum	26.38	Muscle_Skeletal	0.4931
rs5749696	22	22063336	LL22NC03-86G7.1	22	22292957	22297799	Brain_Caudate_basal_ganglia	7.64628e-05	0.0290392	0.403741	GM12878_Rao2014, HMEC_Rao2014, HUVEC_Rao2014, IMR90_Rao2014, K562_Rao2014, KBM7_Rao2014, NHEK_Rao2014	0.26, 0.50, 0.67, 0.57, 1.83, 0.20, 0.33	4.3656	NA	TRUE	229621	0.8459	Brain_Cerebellar_Hemisphere	2.349	Liver	0.09737
rs5757717	22	39942233	MIEF1	22	39895437	39914137	Brain_Caudate_basal_ganglia	2.65944e-05	0.0118914	-0.242058	GM12878_Rao2014, HUVEC_Rao2014, IMR90_Rao2014, K562_Rao2014, KBM7_Rao2014, NHEK_Rao2014	0.43, 0.33, 0.29, 0.83, 0.80, 0.67	3.3538	NA	TRUE	28096	4.114	Testis	20.91	Whole_Blood	1.728
rs5769765	22	50271175	ALG12	22	50293877	50312106	Brain_Caudate_basal_ganglia	1.34319e-06	0.000894915	-0.48504	GM12878_Rao2014, IMR90_Rao2014, NHEK_Rao2014	0.13, 0.14, 0.33	0.6066	NA	TRUE	22702	1.702	Thyroid	7.58	Brain_Putamen_basal_ganglia	1.434
rs5763767	22	30493881	CTA-85E5.10	22	30404731	30476162	Brain_Caudate_basal_ganglia	6.14234e-05	0.0241553	0.305573	GM12878_Rao2014, HMEC_Rao2014, HUVEC_Rao2014, IMR90_Rao2014, K562_Rao2014, KBM7_Rao2014, NHEK_Rao2014	2.61, 1.17, 3.33, 3.86, 2.67, 4.80, 5.33	23.7658	NA	TRUE	17719	0.8685	Liver	4.273	Artery_Tibial	0
rs727563	22	41867376	POLR3H	22	41921808	41940610	Brain_Caudate_basal_ganglia	1.55184e-05	0.00751476	-0.223065	GM12878_Rao2014, HMEC_Rao2014, HUVEC_Rao2014, IMR90_Rao2014, K562_Rao2014, KBM7_Rao2014, NHEK_Rao2014	1.09, 0.50, 0.67, 1.29, 0.67, 0.80, 0.67	5.6727	NA	TRUE	54432	13.57	Brain_Cortex	14.69	Whole_Blood	1.417
rs727563	22	41867376	XRCC6	22	42017123	42060044	Brain_Caudate_basal_ganglia	7.62917e-05	0.0289885	0.23227	GM12878_Rao2014, HMEC_Rao2014, HUVEC_Rao2014, IMR90_Rao2014, K562_Rao2014, KBM7_Rao2014, NHEK_Rao2014	0.87, 0.17, 0.33, 0.57, 0.17, 1.40, 0.67	4.1743	NA	TRUE	149747	36.82	Testis	177.9	Liver	32.8
rs727563	22	41867376	CSDC2	22	41956767	41973745	Brain_Caudate_basal_ganglia	1.13561e-05	0.00575992	-0.337287	GM12878_Rao2014, IMR90_Rao2014, K562_Rao2014, KBM7_Rao2014	0.78, 0.71, 0.67, 0.40	2.5636	NA	TRUE	89391	14.67	Heart_Left_Ventricle	101.3	Cells_EBV-transformed_lymphocytes	0.05741
rs1003342	22	30570021	CTA-85E5.10	22	30404731	30476162	Brain_Caudate_basal_ganglia	0.000100438	0.0365101	-0.297191	GM12878_Rao2014, HMEC_Rao2014, HUVEC_Rao2014, IMR90_Rao2014, K562_Rao2014, NHEK_Rao2014	0.74, 0.33, 1.33, 0.57, 0.50, 0.67	4.1439	NA	TRUE	93859	0.8685	Liver	4.273	Artery_Tibial	0
rs5751901	22	24992265	BCRP3	22	25028882	25046799	Lung	0.000134515	0.0463756	-0.179645	GM12878_Rao2014, HMEC_Rao2014, IMR90_Rao2014, K562_Rao2014	0.04, 0.17, 0.14, 0.33	0.6863	NA	TRUE	36617	1.55	Kidney_Cortex	4.975	Cells_Transformed_fibroblasts	0.0371
rs5770917	22	51017352	CPT1B	22	51007290	51017096	Lung	5.32556e-26	4.20691e-22	-1.04754	GM12878_Rao2014, HMEC_Rao2014, HUVEC_Rao2014, IMR90_Rao2014, K562_Rao2014, KBM7_Rao2014, NHEK_Rao2014	1.04, 0.67, 2.33, 2.57, 2.17, 2.00, 1.33	12.1149	NA	TRUE	256	9.402	Heart_Left_Ventricle	86.74	Cells_Transformed_fibroblasts	0.94
rs4820599	22	24990212	GGT1	22	24990778	25024972	Lung	6.22339e-14	1.51685e-10	0.310528	GM12878_Rao2014, HMEC_Rao2014, HUVEC_Rao2014, IMR90_Rao2014, K562_Rao2014, KBM7_Rao2014, NHEK_Rao2014	1.57, 1.67, 3.00, 3.14, 1.50, 2.20, 1.00	14.0747	NA	TRUE	566	6.652	Kidney_Cortex	22.12	Muscle_Skeletal	0.2941
rs412050	22	22307518	LL22NC03-86G7.1	22	22292957	22297799	Lung	5.13424e-18	2.12399e-14	-0.540738	GM12878_Rao2014, HUVEC_Rao2014, IMR90_Rao2014, K562_Rao2014, KBM7_Rao2014, NHEK_Rao2014	0.43, 1.33, 1.14, 1.83, 0.60, 1.00	6.3443	NA	TRUE	9719	0.7586	Brain_Cerebellar_Hemisphere	2.349	Liver	0.09737
rs5753037	22	30581721	THOC5	22	29901868	29950243	Lung	0.000108243	0.0389663	-0.198172	GM12878_Rao2014, HUVEC_Rao2014, K562_Rao2014, KBM7_Rao2014, NHEK_Rao2014	0.78, 0.67, 0.50, 0.40, 0.33	2.6826	NA	TRUE	631478	5.105	Uterus	9.762	Brain_Amygdala	1.353
rs2284063	22	38544297	PLA2G6	22	38507502	38601697	Lung	1.72852e-05	0.00822807	0.119615	GM12878_Rao2014, HMEC_Rao2014, HUVEC_Rao2014, IMR90_Rao2014, K562_Rao2014, KBM7_Rao2014, NHEK_Rao2014	7.48, 6.00, 17.00, 13.57, 8.50, 9.80, 14.00	76.3497	NA	TRUE	0	5.667	Thyroid	31.81	Heart_Left_Ventricle	1.917
rs139909	22	40697580	XPNPEP3	22	41253088	41351450	Lung	0.000143624	0.0489897	0.137995	GM12878_Rao2014, IMR90_Rao2014, K562_Rao2014	0.30, 0.14, 0.50	0.9472	NA	TRUE	555508	1.908	Testis	7.184	Whole_Blood	0.551
rs7364180	22	42218855	MEI1	22	42095503	42195460	Lung	7.88347e-05	0.0297493	0.203413	GM12878_Rao2014, HMEC_Rao2014, HUVEC_Rao2014, IMR90_Rao2014, K562_Rao2014, KBM7_Rao2014, NHEK_Rao2014	3.39, 4.33, 2.67, 4.00, 2.83, 1.40, 1.67	20.2913	NA	TRUE	23395	1.011	Testis	16.32	Muscle_Skeletal	0.04722
rs7364180	22	42218855	NDUFA6	22	42481529	42486934	Lung	1.39208e-05	0.00685973	0.176349	GM12878_Rao2014	0.09	0.087	NA	TRUE	262674	24.54	Heart_Left_Ventricle	75.45	Whole_Blood	7.059
rs2106294	22	31645758	SFI1	22	31884732	32014476	Lung	1.94999e-11	3.28905e-08	0.208989	GM12878_Rao2014, HUVEC_Rao2014, IMR90_Rao2014, K562_Rao2014, KBM7_Rao2014, NHEK_Rao2014	1.09, 1.33, 0.29, 0.83, 0.60, 1.00	5.1393	NA	TRUE	238974	4.924	Brain_Cerebellum	26.38	Muscle_Skeletal	0.4931
rs2298428	22	21982891	CCDC116	22	21987005	21991616	Lung	1.89383e-18	8.2176e-15	-0.56554	GM12878_Rao2014, HMEC_Rao2014, HUVEC_Rao2014, IMR90_Rao2014, K562_Rao2014, KBM7_Rao2014, NHEK_Rao2014	0.17, 0.33, 0.67, 0.29, 0.83, 0.40, 0.67	3.3596	NA	TRUE	4114	0.3291	Testis	22.35	Whole_Blood	0.05885
rs738322	22	38569005	PLA2G6	22	38507502	38601697	Lung	8.61902e-05	0.0320926	0.107755	GM12878_Rao2014, HMEC_Rao2014, HUVEC_Rao2014, IMR90_Rao2014, K562_Rao2014, KBM7_Rao2014, NHEK_Rao2014	7.17, 6.00, 21.00, 14.00, 11.00, 13.00, 15.33	87.5072	NA	TRUE	0	5.667	Thyroid	31.81	Heart_Left_Ventricle	1.917
rs738322	22	38569005	TMEM184B	22	38615298	38669040	Lung	2.19732e-05	0.0101093	-0.118797	GM12878_Rao2014, HMEC_Rao2014, HUVEC_Rao2014, IMR90_Rao2014, K562_Rao2014, KBM7_Rao2014, NHEK_Rao2014	2.13, 1.00, 3.67, 1.86, 2.00, 3.60, 1.33	15.5876	NA	TRUE	46293	24.54	Brain_Cortex	31.28	Liver	3.628
rs987710	22	22512414	IGLV4-60	22	22516592	22517074	Lung	4.15156e-10	5.59496e-07	-0.436726	GM12878_Rao2014, IMR90_Rao2014, K562_Rao2014, KBM7_Rao2014	0.09, 0.29, 0.33, 0.20	0.906	NA	TRUE	4178	0.2833	Spleen	7.577	Adipose_Subcutaneous	0
rs2412980	22	30592068	THOC5	22	29901868	29950243	Lung	8.95601e-07	0.000625093	-0.364291	GM12878_Rao2014, HMEC_Rao2014, HUVEC_Rao2014, IMR90_Rao2014, K562_Rao2014, KBM7_Rao2014, NHEK_Rao2014	0.43, 0.17, 2.00, 1.00, 0.50, 0.40, 0.33	4.8348	NA	TRUE	641825	5.105	Uterus	9.762	Brain_Amygdala	1.353
rs6001027	22	38545618	PLA2G6	22	38507502	38601697	Lung	1.57025e-05	0.00759198	0.120742	GM12878_Rao2014, HMEC_Rao2014, HUVEC_Rao2014, IMR90_Rao2014, K562_Rao2014, KBM7_Rao2014, NHEK_Rao2014	2.96, 1.83, 4.33, 6.86, 4.33, 2.20, 2.67	25.1803	NA	TRUE	0	5.667	Thyroid	31.81	Heart_Left_Ventricle	1.917
rs2739330	22	24295285	DDTL	22	24309089	24314721	Lung	1.05767e-07	9.22031e-05	-0.245379	GM12878_Rao2014	0.04	0.0435	NA	TRUE	13804	1.545	Liver	9.241	Muscle_Skeletal	0.6333
rs2739330	22	24295285	AP000350.4	22	24236770	24241117	Lung	5.71902e-93	2.20239e-87	1.10484	GM12878_Rao2014, KBM7_Rao2014, NHEK_Rao2014	0.04, 0.20, 0.33	0.5768	NA	TRUE	54168	0.7293	Testis	4.882	Brain_Hypothalamus	0.16
rs2739330	22	24295285	AP000350.6	22	24269087	24271761	Lung	7.288e-48	2.3886e-43	0.87119	GM12878_Rao2014, HUVEC_Rao2014	0.04, 0.33	0.3768	NA	TRUE	23524	0.05926	Brain_Cerebellum	0.2224	Muscle_Skeletal	0
rs2739330	22	24295285	AP000350.5	22	24243619	24249255	Lung	2.36652e-82	3.31398e-77	0.999893	IMR90_Rao2014	0.29	0.2857	NA	TRUE	46030	0.2477	Brain_Cerebellum	2.112	Whole_Blood	0.06508
rs12157904	22	37982011	SH3BP1	22	38030661	38052124	Lung	2.11356e-05	0.00979458	0.31854	GM12878_Rao2014, HUVEC_Rao2014, IMR90_Rao2014, K562_Rao2014, KBM7_Rao2014, NHEK_Rao2014	0.70, 0.33, 0.29, 0.50, 0.60, 1.00	3.4147	NA	TRUE	48650	4.971	Whole_Blood	17.46	Muscle_Skeletal	0.1711
rs181362	22	21932067	PPIL2	22	22006559	22051832	Lung	7.79395e-05	0.0294475	0.167611	GM12878_Rao2014, HMEC_Rao2014, HUVEC_Rao2014, IMR90_Rao2014, K562_Rao2014, KBM7_Rao2014, NHEK_Rao2014	1.70, 1.00, 1.67, 0.43, 8.50, 1.80, 1.00	16.0909	NA	TRUE	74492	9.785	Thyroid	20.51	Brain_Putamen_basal_ganglia	3.845
rs181362	22	21932067	CCDC116	22	21987005	21991616	Lung	1.86342e-21	1.04e-17	-0.571451	GM12878_Rao2014, HMEC_Rao2014, IMR90_Rao2014, K562_Rao2014, KBM7_Rao2014, NHEK_Rao2014	0.13, 0.17, 0.14, 0.83, 0.20, 0.33	1.8066	NA	TRUE	54938	0.3291	Testis	22.35	Whole_Blood	0.05885
rs2075726	22	37310045	CSF2RB	22	37309670	37336491	Lung	4.51143e-05	0.0185614	-0.120716	GM12878_Rao2014, HMEC_Rao2014, HUVEC_Rao2014, IMR90_Rao2014, K562_Rao2014, KBM7_Rao2014, NHEK_Rao2014	1.78, 1.17, 8.33, 3.71, 2.50, 3.20, 7.33	28.0302	NA	TRUE	0	7.891	Whole_Blood	35.94	Cells_Transformed_fibroblasts	0.008184
rs4821544	22	37258502	NCF4	22	37257030	37274057	Lung	5.8409e-06	0.00326107	-0.126084	GM12878_Rao2014, HMEC_Rao2014, HUVEC_Rao2014, IMR90_Rao2014, K562_Rao2014, KBM7_Rao2014, NHEK_Rao2014	1.61, 3.33, 3.00, 3.29, 4.00, 3.00, 4.67	22.8944	NA	TRUE	0	24.7	Whole_Blood	280.9	Cells_Transformed_fibroblasts	0.02137
rs807669	22	19154521	SLC25A1	22	19163095	19166343	Lung	2.32742e-09	2.80022e-06	-0.208594	GM12878_Rao2014, HMEC_Rao2014, HUVEC_Rao2014, IMR90_Rao2014, K562_Rao2014, KBM7_Rao2014, NHEK_Rao2014	0.22, 0.17, 0.33, 0.71, 0.83, 0.40, 0.33	2.9983	NA	TRUE	8574	21.65	Adipose_Subcutaneous	53.6	Muscle_Skeletal	5.252
rs12627933	22	32027448	SFI1	22	31884732	32014476	Lung	1.57938e-05	0.00763133	0.155626	GM12878_Rao2014, HMEC_Rao2014, HUVEC_Rao2014, IMR90_Rao2014, K562_Rao2014, KBM7_Rao2014, NHEK_Rao2014	6.57, 2.33, 9.67, 8.71, 8.50, 4.00, 3.67	43.4462	NA	TRUE	12972	4.924	Brain_Cerebellum	26.38	Muscle_Skeletal	0.4931
rs16992796	22	45183013	ARHGAP8	22	45148438	45258665	Lung	2.31379e-05	0.0105324	0.254812	GM12878_Rao2014, HMEC_Rao2014, HUVEC_Rao2014, IMR90_Rao2014, K562_Rao2014, KBM7_Rao2014, NHEK_Rao2014	3.48, 2.67, 4.33, 5.00, 3.83, 2.60, 7.33	29.2449	NA	TRUE	0	3.108	Thyroid	12.14	Muscle_Skeletal	0.02644
rs4822024	22	41757646	ACO2	22	41865129	41921352	Lung	1.82451e-10	2.60711e-07	0.176244	GM12878_Rao2014, HMEC_Rao2014, HUVEC_Rao2014, IMR90_Rao2014, K562_Rao2014, KBM7_Rao2014, NHEK_Rao2014	2.35, 1.17, 1.67, 2.14, 1.33, 1.60, 1.67	11.924	NA	TRUE	107483	19.58	Heart_Left_Ventricle	155	Whole_Blood	9.144
rs4822024	22	41757646	MEI1	22	42095503	42195460	Lung	1.27315e-20	6.58105e-17	0.490934	GM12878_Rao2014, HMEC_Rao2014, K562_Rao2014, KBM7_Rao2014	0.65, 0.17, 0.33, 1.00	2.1522	NA	TRUE	337857	1.011	Testis	16.32	Muscle_Skeletal	0.04722
rs131794	22	50971751	TYMP	22	50964181	50968485	Lung	2.4074e-09	2.88812e-06	0.19888	GM12878_Rao2014, HUVEC_Rao2014, IMR90_Rao2014, K562_Rao2014, NHEK_Rao2014	0.22, 0.67, 0.57, 0.50, 0.33	2.2888	NA	TRUE	3266	93.52	Whole_Blood	162.1	Brain_Frontal_Cortex_BA9	1.027
rs131794	22	50971751	SCO2	22	50961997	50964035	Lung	7.10258e-21	3.73405e-17	-0.466769	GM12878_Rao2014, HMEC_Rao2014, IMR90_Rao2014, K562_Rao2014	0.09, 0.17, 0.14, 0.33	0.7298	NA	TRUE	7716	24.62	Lung	24.62	Artery_Tibial	4.658
rs131794	22	50971751	CTA-384D8.36	22	50962854	50963209	Lung	1.01666e-05	0.00524818	-0.226102	GM12878_Rao2014, HMEC_Rao2014, K562_Rao2014	0.04, 0.17, 0.33	0.5435	NA	TRUE	8542	19.22	Brain_Cerebellum	29.96	Muscle_Skeletal	1.797
rs5759167	22	43500211	BIK	22	43506754	43525718	Lung	5.00661e-06	0.00285318	-0.201063	GM12878_Rao2014, HMEC_Rao2014, HUVEC_Rao2014, IMR90_Rao2014, K562_Rao2014, KBM7_Rao2014, NHEK_Rao2014	1.43, 1.33, 3.00, 2.86, 2.67, 1.40, 1.67	14.3586	NA	TRUE	6543	0.8851	Minor_Salivary_Gland	9.901	Muscle_Skeletal	0
rs9608102	22	23644793	BCR	22	23521891	23660224	Lung	6.52825e-05	0.0254649	-0.243549	GM12878_Rao2014, HMEC_Rao2014, HUVEC_Rao2014, IMR90_Rao2014, K562_Rao2014, KBM7_Rao2014, NHEK_Rao2014	7.35, 3.33, 10.67, 10.86, 8.67, 3.20, 6.67	50.7383	NA	TRUE	0	9.878	Brain_Nucleus_accumbens_basal_ganglia	25.47	Muscle_Skeletal	1.201
rs712964	22	19156116	SLC25A1	22	19163095	19166343	Lung	3.80816e-10	5.16834e-07	-0.208052	GM12878_Rao2014, HUVEC_Rao2014, K562_Rao2014, KBM7_Rao2014, NHEK_Rao2014	0.22, 0.33, 0.83, 0.40, 0.33	2.1174	NA	TRUE	6979	21.65	Adipose_Subcutaneous	53.6	Muscle_Skeletal	5.252
rs3788317	22	19889824	TXNRD2	22	19863040	19921049	Lung	8.35012e-07	0.000590022	-0.151152	GM12878_Rao2014, HMEC_Rao2014, HUVEC_Rao2014, IMR90_Rao2014, K562_Rao2014, KBM7_Rao2014, NHEK_Rao2014	3.96, 4.50, 9.00, 8.57, 16.83, 7.20, 8.00	58.0613	NA	TRUE	0	5.916	Adrenal_Gland	13.89	Brain_Spinal_cord_cervical_c-1	2.284
rs3788317	22	19889824	AC000078.5	22	19874812	19875493	Lung	9.92431e-08	8.70578e-05	-0.307475	GM12878_Rao2014, HMEC_Rao2014, HUVEC_Rao2014, IMR90_Rao2014, K562_Rao2014, KBM7_Rao2014, NHEK_Rao2014	0.09, 0.17, 0.33, 0.14, 0.50, 0.20, 0.33	1.7631	NA	TRUE	14331	1.053	Brain_Cerebellum	4.559	Brain_Substantia_nigra	0.07369
rs1034566	22	19984276	ARVCF	22	19957499	20004331	Lung	3.31358e-05	0.0143538	-0.174112	GM12878_Rao2014, HMEC_Rao2014, HUVEC_Rao2014, IMR90_Rao2014, K562_Rao2014, KBM7_Rao2014, NHEK_Rao2014	2.52, 2.67, 6.67, 6.57, 11.17, 3.20, 7.00	39.7932	NA	TRUE	0	5.973	Brain_Cerebellar_Hemisphere	62.35	Cells_EBV-transformed_lymphocytes	0.3278
rs2239815	22	29192669	XBP1	22	29190543	29196585	Lung	0.000132252	0.0457484	-0.114085	GM12878_Rao2014, HMEC_Rao2014, HUVEC_Rao2014, IMR90_Rao2014, K562_Rao2014, KBM7_Rao2014, NHEK_Rao2014	0.87, 1.67, 3.00, 2.00, 2.00, 1.40, 2.67	13.6029	NA	TRUE	0	88.87	Pancreas	435.9	Brain_Hippocampus	6.787
rs2283792	22	22131124	PPIL2	22	22006559	22051832	Lung	2.2793e-06	0.00143953	-0.156474	GM12878_Rao2014, HMEC_Rao2014, IMR90_Rao2014, K562_Rao2014, KBM7_Rao2014, NHEK_Rao2014	0.70, 0.33, 0.43, 1.83, 0.20, 0.33	3.8242	NA	TRUE	79292	9.785	Thyroid	20.51	Brain_Putamen_basal_ganglia	3.845
rs2283792	22	22131124	LL22NC03-86G7.1	22	22292957	22297799	Lung	1.05454e-35	1.54706e-31	-0.573383	GM12878_Rao2014, HUVEC_Rao2014, IMR90_Rao2014, K562_Rao2014	0.04, 0.33, 0.14, 1.00	1.5197	NA	TRUE	161833	0.7586	Brain_Cerebellar_Hemisphere	2.349	Liver	0.09737
rs140522	22	50971265	TYMP	22	50964181	50968485	Lung	5.29078e-13	1.16261e-09	0.199678	GM12878_Rao2014, HMEC_Rao2014, HUVEC_Rao2014, IMR90_Rao2014, K562_Rao2014, KBM7_Rao2014	0.70, 1.00, 1.67, 1.57, 1.50, 0.20	6.6337	NA	TRUE	2780	93.52	Whole_Blood	162.1	Brain_Frontal_Cortex_BA9	1.027
rs140522	22	50971265	ODF3B	22	50968838	50971009	Lung	3.35133e-07	0.000259033	0.148942	GM12878_Rao2014, HMEC_Rao2014, HUVEC_Rao2014, IMR90_Rao2014, K562_Rao2014, KBM7_Rao2014, NHEK_Rao2014	0.30, 0.67, 1.67, 1.00, 0.67, 1.00, 2.00	7.3043	NA	TRUE	256	27.68	Lung	27.68	Brain_Anterior_cingulate_cortex_BA24	0.5203
rs140522	22	50971265	SCO2	22	50961997	50964035	Lung	2.07985e-06	0.00133214	-0.208958	GM12878_Rao2014, HMEC_Rao2014, HUVEC_Rao2014, IMR90_Rao2014, K562_Rao2014, KBM7_Rao2014, NHEK_Rao2014	0.26, 0.33, 0.33, 0.29, 0.33, 0.40, 0.33	2.2799	NA	TRUE	7230	24.62	Lung	24.62	Artery_Tibial	4.658
rs140522	22	50971265	CPT1B	22	51007290	51017096	Lung	1.31105e-09	1.65807e-06	0.308233	GM12878_Rao2014, HMEC_Rao2014, HUVEC_Rao2014, IMR90_Rao2014, K562_Rao2014, KBM7_Rao2014, NHEK_Rao2014	0.83, 0.50, 1.00, 1.43, 1.50, 1.00, 0.67	6.9213	NA	TRUE	36025	9.402	Heart_Left_Ventricle	86.74	Cells_Transformed_fibroblasts	0.94
rs181359	22	21928640	CCDC116	22	21987005	21991616	Lung	1.06796e-18	4.74087e-15	-0.554419	GM12878_Rao2014, HMEC_Rao2014, IMR90_Rao2014, K562_Rao2014, NHEK_Rao2014	0.22, 0.17, 0.14, 0.50, 0.33	1.3602	NA	TRUE	58365	0.3291	Testis	22.35	Whole_Blood	0.05885
rs134882	22	42670964	NAGA	22	42454461	42466846	Lung	4.23579e-08	4.00048e-05	0.181425	GM12878_Rao2014, HUVEC_Rao2014, IMR90_Rao2014, K562_Rao2014, NHEK_Rao2014	0.30, 0.33, 0.14, 0.17, 0.33	1.2805	NA	TRUE	204118	13.48	Cells_EBV-transformed_lymphocytes	15.88	Muscle_Skeletal	2.296
rs134882	22	42670964	SMDT1	22	42475695	42480288	Lung	8.38069e-08	7.45356e-05	0.230733	GM12878_Rao2014, HUVEC_Rao2014, KBM7_Rao2014	0.09, 0.67, 0.40	1.1536	NA	TRUE	190676	20.05	Ovary	39.94	Cells_Transformed_fibroblasts	7.933
rs134882	22	42670964	CTA-989H11.1	22	42674194	42674852	Lung	9.09799e-05	0.0336644	-0.270527	GM12878_Rao2014, HUVEC_Rao2014, IMR90_Rao2014, K562_Rao2014, KBM7_Rao2014, NHEK_Rao2014	0.09, 0.33, 0.29, 0.17, 0.20, 0.33	1.406	NA	TRUE	3230	0.184	Testis	1.923	Brain_Putamen_basal_ganglia	0.0341
rs134882	22	42670964	CCDC134	22	42196683	42222303	Lung	0.000108975	0.0391749	0.169413	GM12878_Rao2014, IMR90_Rao2014, K562_Rao2014, KBM7_Rao2014	0.35, 0.14, 0.33, 0.60	1.424	NA	TRUE	448661	1.681	Adrenal_Gland	6.644	Brain_Amygdala	0.369
rs5751902	22	24996629	BCRP3	22	25028882	25046799	Lung	2.87584e-06	0.0017614	0.212802	GM12878_Rao2014, IMR90_Rao2014, K562_Rao2014	0.13, 0.14, 0.33	0.6066	NA	TRUE	32253	1.55	Kidney_Cortex	4.975	Cells_Transformed_fibroblasts	0.0371
rs470119	22	50966913	TYMP	22	50964181	50968485	Lung	8.47404e-13	1.80046e-09	0.194232	GM12878_Rao2014, HMEC_Rao2014, HUVEC_Rao2014, IMR90_Rao2014, K562_Rao2014, KBM7_Rao2014, NHEK_Rao2014	0.39, 1.17, 1.00, 1.00, 0.83, 1.20, 1.00	6.5913	NA	TRUE	0	93.52	Whole_Blood	162.1	Brain_Frontal_Cortex_BA9	1.027
rs470119	22	50966913	CPT1B	22	51007290	51017096	Lung	1.28486e-06	0.000860518	0.243837	GM12878_Rao2014, K562_Rao2014	0.13, 0.17	0.2971	NA	TRUE	40377	9.402	Heart_Left_Ventricle	86.74	Cells_Transformed_fibroblasts	0.94
rs470119	22	50966913	ODF3B	22	50968838	50971009	Lung	3.68766e-06	0.00219407	0.13298	GM12878_Rao2014, IMR90_Rao2014, NHEK_Rao2014	0.13, 0.14, 0.33	0.6066	NA	TRUE	1925	27.68	Lung	27.68	Brain_Anterior_cingulate_cortex_BA24	0.5203
rs4821112	22	21964760	CCDC116	22	21987005	21991616	Lung	1.33649e-18	5.84864e-15	-0.55105	GM12878_Rao2014, K562_Rao2014	0.13, 0.50	0.6304	NA	TRUE	22245	0.3291	Testis	22.35	Whole_Blood	0.05885
rs2186369	22	24170995	C22orf43	22	23950639	23974508	Lung	3.70438e-05	0.0157282	-0.36238	GM12878_Rao2014, HUVEC_Rao2014, K562_Rao2014, KBM7_Rao2014, NHEK_Rao2014	0.43, 0.33, 0.50, 0.40, 0.33	2.0014	NA	TRUE	196487	0.5253	Testis	52.1	Cells_EBV-transformed_lymphocytes	0.04658
rs2186369	22	24170995	KB-208E9.1	22	23923067	23926046	Lung	5.6566e-05	0.0225327	-0.354509	GM12878_Rao2014, K562_Rao2014	0.04, 0.33	0.3768	NA	TRUE	244949	0.4437	Brain_Cerebellar_Hemisphere	3.332	Cells_EBV-transformed_lymphocytes	0.01273
rs138880	22	50218610	RP3-522J7.6	22	50226264	50231434	Lung	2.30839e-06	0.00145433	-0.354545	GM12878_Rao2014, HMEC_Rao2014, HUVEC_Rao2014, IMR90_Rao2014, K562_Rao2014, KBM7_Rao2014, NHEK_Rao2014	0.52, 0.67, 1.00, 0.71, 0.50, 1.00, 0.67	5.0694	NA	TRUE	7654	0.06988	Testis	2.366	Cells_Transformed_fibroblasts	0
rs138880	22	50218610	ALG12	22	50293877	50312106	Lung	1.59384e-05	0.00768674	0.163416	GM12878_Rao2014, HMEC_Rao2014, HUVEC_Rao2014, IMR90_Rao2014, K562_Rao2014, KBM7_Rao2014	1.09, 0.33, 2.67, 0.86, 1.50, 2.20	8.6441	NA	TRUE	75267	4.536	Thyroid	7.58	Brain_Putamen_basal_ganglia	1.434
rs138880	22	50218610	CRELD2	22	50311815	50321188	Lung	9.75479e-08	8.56195e-05	0.208178	GM12878_Rao2014, HMEC_Rao2014, HUVEC_Rao2014, IMR90_Rao2014, K562_Rao2014, KBM7_Rao2014, NHEK_Rao2014	0.52, 0.17, 1.00, 0.71, 0.83, 0.40, 1.33	4.9694	NA	TRUE	93205	15.23	Pituitary	39.52	Muscle_Skeletal	3.745
rs8135665	22	38476275	PICK1	22	38452318	38471708	Lung	2.82498e-09	3.33967e-06	-0.204316	GM12878_Rao2014, HMEC_Rao2014, HUVEC_Rao2014, IMR90_Rao2014, K562_Rao2014, KBM7_Rao2014, NHEK_Rao2014	1.83, 1.67, 4.33, 3.14, 3.33, 2.80, 4.00	21.1023	NA	TRUE	4567	14.12	Pituitary	35.21	Cells_Transformed_fibroblasts	2.506
rs4820425	22	41431341	XPNPEP3	22	41253088	41351450	Lung	7.53094e-06	0.00405191	0.17451	GM12878_Rao2014, HMEC_Rao2014, HUVEC_Rao2014, IMR90_Rao2014, K562_Rao2014, KBM7_Rao2014, NHEK_Rao2014	1.87, 0.50, 2.00, 2.29, 2.00, 1.80, 1.67	12.1219	NA	TRUE	79891	1.908	Testis	7.184	Whole_Blood	0.551
rs4820425	22	41431341	ACO2	22	41865129	41921352	Lung	6.81073e-06	0.00372822	0.122652	GM12878_Rao2014, IMR90_Rao2014, K562_Rao2014, KBM7_Rao2014, NHEK_Rao2014	0.57, 0.14, 0.17, 0.20, 0.33	1.4081	NA	TRUE	433788	19.58	Heart_Left_Ventricle	155	Whole_Blood	9.144
rs4820425	22	41431341	MEI1	22	42095503	42195460	Lung	1.10634e-05	0.00563545	0.236904	GM12878_Rao2014, HMEC_Rao2014, IMR90_Rao2014, KBM7_Rao2014	0.17, 0.17, 0.14, 0.40	0.8834	NA	TRUE	664162	1.011	Testis	16.32	Muscle_Skeletal	0.04722
rs11704416	22	40436972	MIEF1	22	39895437	39914137	Lung	4.47637e-05	0.0184572	-0.0989112	GM12878_Rao2014, IMR90_Rao2014	0.13, 0.29	0.4161	NA	TRUE	522835	4.667	Testis	20.91	Whole_Blood	1.728
rs1930961	22	25875264	CRYBB2P1	22	25844072	25916821	Lung	3.51045e-12	6.79332e-09	-0.530903	GM12878_Rao2014, HMEC_Rao2014, HUVEC_Rao2014, IMR90_Rao2014, K562_Rao2014, KBM7_Rao2014, NHEK_Rao2014	2.09, 1.67, 2.67, 5.29, 3.33, 1.40, 5.00	21.4393	NA	TRUE	0	3.095	Testis	6.418	Muscle_Skeletal	0.5124
rs1930961	22	25875264	CTA-390C10.10	22	25872185	25875938	Lung	5.45562e-67	3.65383e-62	-1.03958	GM12878_Rao2014, HMEC_Rao2014, HUVEC_Rao2014, IMR90_Rao2014, K562_Rao2014, KBM7_Rao2014, NHEK_Rao2014	0.43, 0.67, 1.67, 1.29, 1.17, 1.20, 1.67	8.0872	NA	TRUE	0	0.6658	Testis	2.672	Muscle_Skeletal	0.2178
rs5758511	22	42336171	CCDC134	22	42196683	42222303	Lung	3.64794e-07	0.000279149	-0.261142	GM12878_Rao2014, HMEC_Rao2014, IMR90_Rao2014, K562_Rao2014, KBM7_Rao2014	1.39, 0.33, 0.29, 0.67, 0.40	3.077	NA	TRUE	113868	1.681	Adrenal_Gland	6.644	Brain_Amygdala	0.369
rs5758511	22	42336171	RP5-821D11.7	22	42227219	42230669	Lung	3.96258e-06	0.00233153	-0.250229	GM12878_Rao2014, HMEC_Rao2014, K562_Rao2014	0.30, 0.33, 0.33	0.971	NA	TRUE	105502	1.133	Brain_Cerebellar_Hemisphere	4.771	Cells_Transformed_fibroblasts	0.481
rs5758511	22	42336171	DESI1	22	41994032	42017100	Lung	5.18931e-05	0.0209861	-0.14706	GM12878_Rao2014, HUVEC_Rao2014, KBM7_Rao2014, NHEK_Rao2014	0.39, 0.33, 0.20, 0.33	1.258	NA	TRUE	319071	10.71	Testis	21.54	Pancreas	4.852
rs5749446	22	32880584	FBXO7	22	32870663	32894818	Lung	1.4458e-05	0.00707466	0.154101	GM12878_Rao2014, HMEC_Rao2014, HUVEC_Rao2014, IMR90_Rao2014, K562_Rao2014, KBM7_Rao2014, NHEK_Rao2014	1.65, 1.50, 2.67, 3.14, 2.83, 1.20, 4.33	17.3284	NA	TRUE	0	38.14	Whole_Blood	127.4	Muscle_Skeletal	9.351
rs2235852	22	41661153	XPNPEP3	22	41253088	41351450	Lung	7.31984e-05	0.0279857	0.14785	GM12878_Rao2014, HMEC_Rao2014, HUVEC_Rao2014, IMR90_Rao2014, K562_Rao2014, KBM7_Rao2014, NHEK_Rao2014	1.65, 0.33, 2.00, 2.00, 0.33, 1.60, 0.33	8.2522	NA	TRUE	309703	1.908	Testis	7.184	Whole_Blood	0.551
rs2235852	22	41661153	ACO2	22	41865129	41921352	Lung	1.37586e-07	0.000116066	0.136126	GM12878_Rao2014, HMEC_Rao2014, HUVEC_Rao2014, IMR90_Rao2014, K562_Rao2014, KBM7_Rao2014, NHEK_Rao2014	1.52, 0.33, 2.00, 0.86, 1.00, 1.60, 1.00	8.3122	NA	TRUE	203976	19.58	Heart_Left_Ventricle	155	Whole_Blood	9.144
rs2235852	22	41661153	MEI1	22	42095503	42195460	Lung	1.21349e-09	1.54229e-06	0.30811	GM12878_Rao2014, HMEC_Rao2014, K562_Rao2014, KBM7_Rao2014, NHEK_Rao2014	0.26, 0.17, 0.83, 0.40, 0.67	2.3275	NA	TRUE	434350	1.011	Testis	16.32	Muscle_Skeletal	0.04722
rs4820834	22	30751626	RP1-130H16.16	22	30770930	30773834	Lung	1.72705e-05	0.00822361	-0.239219	GM12878_Rao2014, HMEC_Rao2014, HUVEC_Rao2014, IMR90_Rao2014, K562_Rao2014, KBM7_Rao2014, NHEK_Rao2014	0.30, 0.50, 0.67, 0.57, 0.17, 1.00, 0.33	3.5424	NA	TRUE	19304	0.9286	Testis	2.246	Muscle_Skeletal	0.1665
rs4820834	22	30751626	SEC14L4	22	30884900	30901698	Lung	0.000143926	0.0490602	-0.21211	GM12878_Rao2014, HMEC_Rao2014, HUVEC_Rao2014, IMR90_Rao2014, K562_Rao2014, KBM7_Rao2014	0.35, 0.33, 0.67, 0.43, 0.50, 0.20	2.4764	NA	TRUE	133274	1.688	Liver	7.46	Adipose_Subcutaneous	0
rs4821116	22	21973318	CCDC116	22	21987005	21991616	Lung	4.45851e-18	1.85118e-14	-0.556023	GM12878_Rao2014, HMEC_Rao2014, HUVEC_Rao2014, IMR90_Rao2014, K562_Rao2014, KBM7_Rao2014, NHEK_Rao2014	0.22, 0.17, 0.67, 0.43, 0.83, 0.40, 0.33	3.046	NA	TRUE	13687	0.3291	Testis	22.35	Whole_Blood	0.05885
rs11089937	22	22506568	IGLV4-60	22	22516592	22517074	Lung	4.09745e-10	5.52688e-07	0.40418	GM12878_Rao2014, HMEC_Rao2014, HUVEC_Rao2014, IMR90_Rao2014, K562_Rao2014, KBM7_Rao2014	0.09, 0.17, 0.67, 0.14, 0.50, 0.20	1.7631	NA	TRUE	10024	0.2833	Spleen	7.577	Adipose_Subcutaneous	0
rs6010044	22	51101937	SHANK3	22	51112843	51171726	Lung	6.14332e-06	0.00340401	0.187699	GM12878_Rao2014, HMEC_Rao2014, HUVEC_Rao2014, IMR90_Rao2014, K562_Rao2014, KBM7_Rao2014, NHEK_Rao2014	2.26, 1.50, 3.33, 3.14, 2.67, 2.60, 2.00	17.5037	NA	TRUE	10906	32.03	Brain_Cerebellum	94.82	Cells_EBV-transformed_lymphocytes	0.06057
rs8135828	22	29929238	THOC5	22	29901868	29950243	Lung	8.4186e-28	7.49594e-24	-0.61569	GM12878_Rao2014, HMEC_Rao2014, HUVEC_Rao2014, IMR90_Rao2014, K562_Rao2014, KBM7_Rao2014, NHEK_Rao2014	3.48, 3.00, 6.67, 5.29, 6.17, 4.40, 8.00	36.9973	NA	TRUE	0	5.105	Uterus	9.762	Brain_Amygdala	1.353
rs8135828	22	29929238	NIPSNAP1	22	29950797	29977326	Lung	6.61779e-07	0.000479267	0.137794	GM12878_Rao2014, HMEC_Rao2014, HUVEC_Rao2014, IMR90_Rao2014, K562_Rao2014, KBM7_Rao2014, NHEK_Rao2014	1.22, 0.17, 0.67, 1.57, 1.83, 0.60, 1.33	7.3888	NA	TRUE	21559	7.619	Liver	50.92	Muscle_Skeletal	0.7843
rs5771242	22	50661868	HDAC10	22	50683612	50688288	Lung	1.02073e-13	2.42269e-10	-0.351159	GM12878_Rao2014, IMR90_Rao2014, K562_Rao2014, KBM7_Rao2014	0.17, 0.14, 0.17, 0.20	0.6834	NA	TRUE	21744	9.667	Pituitary	19.84	Heart_Left_Ventricle	2.067
rs5771242	22	50661868	MAPK12	22	50687628	50700254	Lung	9.70971e-17	3.55268e-13	-0.385738	GM12878_Rao2014, KBM7_Rao2014	0.22, 0.80	1.0174	NA	TRUE	25760	4.599	Muscle_Skeletal	34.99	Artery_Tibial	0.9689
rs5771242	22	50661868	RP3-402G11.28	22	50646890	50647971	Lung	0.000124877	0.0436487	-0.232925	GM12878_Rao2014, HMEC_Rao2014, IMR90_Rao2014, K562_Rao2014, KBM7_Rao2014	0.04, 0.17, 0.14, 0.17, 0.20	0.7197	NA	TRUE	13897	2.797	Brain_Cerebellum	7.299	Brain_Anterior_cingulate_cortex_BA24	0.7083
rs1043099	22	30681256	RP4-539M6.14	22	30879341	30888791	Lung	1.22737e-05	0.00614641	-0.21495	GM12878_Rao2014, HUVEC_Rao2014, IMR90_Rao2014, K562_Rao2014, KBM7_Rao2014	0.57, 0.33, 0.29, 1.00, 0.60	2.7843	NA	TRUE	198085	0.09387	Testis	0.2283	Adipose_Subcutaneous	0
rs909685	22	39747670	SYNGR1	22	39745930	39781593	Lung	0.000141317	0.0482991	0.117624	GM12878_Rao2014, HMEC_Rao2014, HUVEC_Rao2014, IMR90_Rao2014, K562_Rao2014, KBM7_Rao2014, NHEK_Rao2014	2.91, 3.00, 6.00, 5.71, 5.00, 3.80, 4.33	30.7607	NA	TRUE	0	2.356	Brain_Cerebellum	142.1	Cells_EBV-transformed_lymphocytes	0.681
rs11089637	22	21979095	CCDC116	22	21987005	21991616	Lung	1.0227e-20	5.32217e-17	-0.592042	GM12878_Rao2014, HUVEC_Rao2014, IMR90_Rao2014, K562_Rao2014, KBM7_Rao2014, NHEK_Rao2014	0.22, 0.33, 0.29, 0.83, 0.20, 0.33	2.2031	NA	TRUE	7910	0.3291	Testis	22.35	Whole_Blood	0.05885
rs73394838	22	30225972	ASCC2	22	30184597	30234265	Lung	1.3813e-07	0.000116461	0.265046	GM12878_Rao2014, HMEC_Rao2014, HUVEC_Rao2014, IMR90_Rao2014, K562_Rao2014, KBM7_Rao2014, NHEK_Rao2014	2.13, 2.17, 2.00, 3.57, 4.00, 1.00, 2.33	17.2019	NA	TRUE	0	15.26	Whole_Blood	28.67	Brain_Anterior_cingulate_cortex_BA24	4.417
rs1062753	22	42392810	2018-09-03	22	42372276	42394225	Lung	1.78069e-07	0.000146214	-0.26173	GM12878_Rao2014, HMEC_Rao2014, HUVEC_Rao2014, IMR90_Rao2014, K562_Rao2014, KBM7_Rao2014, NHEK_Rao2014	0.78, 1.50, 1.33, 0.57, 0.50, 0.40, 1.33	6.4207	NA	TRUE	0	0.3135	Brain_Anterior_cingulate_cortex_BA24	115.9	Muscle_Skeletal	0.02712
rs1062753	22	42392810	WBP2NL	22	42394729	42454357	Lung	4.49447e-21	2.42072e-17	-0.477363	GM12878_Rao2014, HMEC_Rao2014, HUVEC_Rao2014, IMR90_Rao2014, K562_Rao2014, KBM7_Rao2014, NHEK_Rao2014	1.00, 0.17, 0.67, 0.71, 0.83, 0.60, 0.67	4.6476	NA	TRUE	1919	0.1832	Testis	12.84	Heart_Left_Ventricle	0.01987
rs1062753	22	42392810	NDUFA6-AS1	22	42486960	42535286	Lung	7.34546e-05	0.0280697	0.210813	GM12878_Rao2014, HMEC_Rao2014, HUVEC_Rao2014, K562_Rao2014, NHEK_Rao2014	0.26, 0.17, 0.67, 0.17, 0.33	1.5942	NA	TRUE	94150	0.7788	Brain_Cerebellum	6.959	Cells_Transformed_fibroblasts	0.2833
rs1062753	22	42392810	NAGA	22	42454461	42466846	Lung	3.35389e-06	0.00201967	-0.161471	GM12878_Rao2014, IMR90_Rao2014, NHEK_Rao2014	0.17, 0.29, 0.67	1.1263	NA	TRUE	61651	13.48	Cells_EBV-transformed_lymphocytes	15.88	Muscle_Skeletal	2.296
rs1065852	22	42526693	2018-09-03	22	42372276	42394225	Lung	9.97757e-05	0.0363085	-0.216515	GM12878_Rao2014, IMR90_Rao2014, K562_Rao2014, NHEK_Rao2014	0.22, 0.14, 0.17, 0.67	1.1936	NA	TRUE	132468	0.3135	Brain_Anterior_cingulate_cortex_BA24	115.9	Muscle_Skeletal	0.02712
rs1065852	22	42526693	WBP2NL	22	42394729	42454357	Lung	6.05621e-10	8.00769e-07	-0.358391	GM12878_Rao2014, HMEC_Rao2014, K562_Rao2014, KBM7_Rao2014	0.30, 0.17, 0.17, 0.60	1.2377	NA	TRUE	72336	0.1832	Testis	12.84	Heart_Left_Ventricle	0.01987
rs1065852	22	42526693	NDUFA6-AS1	22	42486960	42535286	Lung	1.52012e-12	3.08103e-09	0.402563	GM12878_Rao2014, HMEC_Rao2014, HUVEC_Rao2014, IMR90_Rao2014, K562_Rao2014, KBM7_Rao2014, NHEK_Rao2014	1.17, 0.17, 2.00, 1.00, 1.17, 0.80, 1.33	7.6406	NA	TRUE	0	0.7788	Brain_Cerebellum	6.959	Cells_Transformed_fibroblasts	0.2833
rs1065852	22	42526693	CYP2D6	22	42522501	42526908	Lung	1.18658e-15	3.73784e-12	0.588477	GM12878_Rao2014, HMEC_Rao2014, HUVEC_Rao2014, IMR90_Rao2014, K562_Rao2014, KBM7_Rao2014, NHEK_Rao2014	0.04, 0.17, 0.33, 0.29, 0.33, 0.40, 0.67	2.2292	NA	TRUE	0	1.089	Liver	158.1	Cells_Transformed_fibroblasts	0.1634
rs1065852	22	42526693	RP4-669P10.19	22	42528610	42529005	Lung	3.19194e-11	5.20853e-08	0.487254	GM12878_Rao2014	0.09	0.087	NA	TRUE	1917	1.028	Testis	8.853	Cells_Transformed_fibroblasts	0.1422
rs1065852	22	42526693	CYP2D8P1	22	42545877	42551007	Lung	1.02048e-07	8.92642e-05	0.311845	GM12878_Rao2014, K562_Rao2014	0.04, 0.17	0.2101	NA	TRUE	19184	0.6212	Testis	1.949	Muscle_Skeletal	0.06106
rs1065852	22	42526693	CCDC134	22	42196683	42222303	Lung	2.19789e-05	0.0101093	-0.212464	GM12878_Rao2014, KBM7_Rao2014	0.04, 0.20	0.2435	NA	TRUE	304390	1.681	Adrenal_Gland	6.644	Brain_Amygdala	0.369
rs1065852	22	42526693	SMDT1	22	42475695	42480288	Lung	2.80052e-14	7.26247e-11	0.367084	GM12878_Rao2014	0.09	0.087	NA	TRUE	46405	20.05	Ovary	39.94	Cells_Transformed_fibroblasts	7.933
rs137686	22	39739637	RPL3	22	39708887	39716394	Lung	3.53998e-05	0.0151345	0.13003	GM12878_Rao2014, HMEC_Rao2014, HUVEC_Rao2014, IMR90_Rao2014, K562_Rao2014, KBM7_Rao2014, NHEK_Rao2014	0.43, 0.33, 1.00, 0.71, 1.00, 0.80, 1.00	5.2824	NA	TRUE	23243	431.9	Ovary	1469	Muscle_Skeletal	64.32
rs12530	22	32783903	SLC5A4	22	32614465	32651328	Lung	1.02412e-08	1.0859e-05	-0.433812	GM12878_Rao2014, HMEC_Rao2014, HUVEC_Rao2014, IMR90_Rao2014, K562_Rao2014, KBM7_Rao2014	0.52, 0.17, 0.33, 0.57, 0.50, 0.20	2.2932	NA	TRUE	132575	0.9025	Small_Intestine_Terminal_Ileum	1.228	Cells_EBV-transformed_lymphocytes	0
rs12530	22	32783903	RFPL3S	22	32755893	32778039	Lung	2.37477e-06	0.00149188	-0.386931	GM12878_Rao2014, HMEC_Rao2014, HUVEC_Rao2014, IMR90_Rao2014, K562_Rao2014, KBM7_Rao2014, NHEK_Rao2014	1.00, 0.33, 2.33, 1.43, 2.00, 1.80, 1.67	10.5619	NA	TRUE	5864	0.3767	Testis	29.08	Cells_Transformed_fibroblasts	0.07423
rs6151429	22	51063476	ARSA	22	51061182	51066607	Lung	6.98217e-42	1.60527e-37	-1.21178	GM12878_Rao2014, HMEC_Rao2014, HUVEC_Rao2014, IMR90_Rao2014, K562_Rao2014, KBM7_Rao2014, NHEK_Rao2014	0.70, 1.67, 1.33, 1.71, 1.67, 1.80, 2.00	10.8766	NA	TRUE	0	20.53	Testis	49.24	Muscle_Skeletal	3.062
rs17651189	22	24844882	SPECC1L	22	24666786	24813708	Lung	1.89162e-06	0.00122276	0.36113	GM12878_Rao2014, HMEC_Rao2014, HUVEC_Rao2014, IMR90_Rao2014, K562_Rao2014, KBM7_Rao2014, NHEK_Rao2014	1.30, 0.33, 1.00, 1.43, 0.83, 0.80, 1.00	6.6996	NA	TRUE	31174	13.16	Testis	24.99	Whole_Blood	2.898
rs17651189	22	24844882	UPB1	22	24863206	24924358	Lung	7.21083e-05	0.0277046	0.41952	GM12878_Rao2014, HMEC_Rao2014, HUVEC_Rao2014, IMR90_Rao2014, K562_Rao2014, KBM7_Rao2014, NHEK_Rao2014	1.74, 1.17, 0.33, 2.14, 1.50, 0.80, 1.00	8.682	NA	TRUE	18324	0.3075	Liver	24.39	Cells_Transformed_fibroblasts	0.002997
rs56091001	22	50346041	CRELD2	22	50311815	50321188	Lung	0.000109374	0.0392716	0.184704	GM12878_Rao2014, HMEC_Rao2014, HUVEC_Rao2014, IMR90_Rao2014, K562_Rao2014, KBM7_Rao2014	0.57, 0.50, 0.67, 0.71, 0.33, 0.80	3.5795	NA	TRUE	24853	15.23	Pituitary	39.52	Muscle_Skeletal	3.745
rs16986825	22	29300305	XBP1	22	29190543	29196585	Lung	3.96654e-05	0.0166668	-0.152056	GM12878_Rao2014, HUVEC_Rao2014, KBM7_Rao2014	0.09, 0.33, 0.20	0.6203	NA	TRUE	103720	88.87	Pancreas	435.9	Brain_Hippocampus	6.787
rs139371	22	39519195	APOBEC3G	22	39473010	39483748	Lung	3.20859e-06	0.00193796	0.156213	GM12878_Rao2014, HMEC_Rao2014, IMR90_Rao2014, K562_Rao2014, KBM7_Rao2014	0.78, 0.50, 0.71, 1.00, 0.60	3.5969	NA	TRUE	35447	5.043	Cells_EBV-transformed_lymphocytes	59.07	Muscle_Skeletal	0.2382
rs4141404	22	31675184	SFI1	22	31884732	32014476	Lung	1.94999e-11	3.28905e-08	0.208989	GM12878_Rao2014, IMR90_Rao2014, K562_Rao2014, KBM7_Rao2014, NHEK_Rao2014	1.13, 0.86, 0.83, 0.80, 0.33	3.9542	NA	TRUE	209548	4.924	Brain_Cerebellum	26.38	Muscle_Skeletal	0.4931
rs4820294	22	38071042	LGALS2	22	37966255	37978623	Lung	2.36315e-05	0.0107348	0.233833	GM12878_Rao2014, HMEC_Rao2014, HUVEC_Rao2014, IMR90_Rao2014, K562_Rao2014, KBM7_Rao2014	0.30, 0.33, 0.33, 0.29, 0.17, 0.20	1.6234	NA	TRUE	92419	0.7754	Small_Intestine_Terminal_Ileum	45.09	Brain_Cerebellar_Hemisphere	0
rs4820294	22	38071042	SH3BP1	22	38030661	38052124	Lung	0.000130402	0.0452004	0.111819	GM12878_Rao2014, HMEC_Rao2014, HUVEC_Rao2014, IMR90_Rao2014, K562_Rao2014, KBM7_Rao2014, NHEK_Rao2014	1.30, 0.83, 1.00, 1.29, 1.50, 0.60, 0.67	7.1901	NA	TRUE	18918	4.971	Whole_Blood	17.46	Muscle_Skeletal	0.1711
rs7511006	22	50676258	HDAC10	22	50683612	50688288	Lung	9.19497e-09	9.89098e-06	-0.240115	GM12878_Rao2014, HMEC_Rao2014, HUVEC_Rao2014, IMR90_Rao2014, K562_Rao2014, KBM7_Rao2014, NHEK_Rao2014	0.30, 0.17, 1.00, 0.71, 0.83, 0.60, 0.67	4.2853	NA	TRUE	7354	9.667	Pituitary	19.84	Heart_Left_Ventricle	2.067
rs131788	22	50976753	TYMP	22	50964181	50968485	Lung	4.99377e-07	0.000371433	0.153548	GM12878_Rao2014, HMEC_Rao2014, K562_Rao2014	0.35, 0.50, 0.50	1.3478	NA	TRUE	8268	93.52	Whole_Blood	162.1	Brain_Frontal_Cortex_BA9	1.027
rs131788	22	50976753	CHKB	22	51017378	51039884	Lung	7.47625e-06	0.00402952	0.155114	GM12878_Rao2014, HMEC_Rao2014, HUVEC_Rao2014, IMR90_Rao2014, K562_Rao2014, KBM7_Rao2014, NHEK_Rao2014	0.43, 0.33, 1.00, 1.00, 0.50, 0.40, 0.67	4.3348	NA	TRUE	40625	31.96	Spleen	57.6	Muscle_Skeletal	6.671
rs131788	22	50976753	SCO2	22	50961997	50964035	Lung	3.55836e-08	3.38769e-05	-0.260837	GM12878_Rao2014, HMEC_Rao2014, IMR90_Rao2014	0.04, 0.17, 0.14	0.353	NA	TRUE	12718	24.62	Lung	24.62	Artery_Tibial	4.658
rs4253772	22	46627602	PKDREJ	22	46651560	46659219	Lung	8.28037e-09	9.00144e-06	-0.480309	GM12878_Rao2014, HMEC_Rao2014, HUVEC_Rao2014, IMR90_Rao2014, K562_Rao2014, KBM7_Rao2014	0.65, 0.67, 1.67, 0.86, 0.33, 0.60	4.776	NA	TRUE	23958	0.04763	Testis	2.998	Whole_Blood	0.012
rs138777	22	35711097	HMGXB4	22	35653445	35691800	Lung	1.9213e-06	0.00123935	0.187755	GM12878_Rao2014, HMEC_Rao2014, HUVEC_Rao2014, IMR90_Rao2014, K562_Rao2014, KBM7_Rao2014, NHEK_Rao2014	1.83, 0.50, 1.33, 1.43, 1.67, 1.40, 1.67	9.8213	NA	TRUE	19297	4.429	Cells_EBV-transformed_lymphocytes	8.448	Whole_Blood	1.046
rs138777	22	35711097	TOM1	22	35695268	35743985	Lung	1.04679e-07	9.13063e-05	-0.15662	GM12878_Rao2014, HMEC_Rao2014, HUVEC_Rao2014, IMR90_Rao2014, K562_Rao2014, KBM7_Rao2014, NHEK_Rao2014	4.17, 5.50, 11.67, 9.43, 9.17, 7.00, 11.67	58.6025	NA	TRUE	0	29.22	Muscle_Skeletal	59.47	Cells_EBV-transformed_lymphocytes	8.084
rs9607782	22	41587555	XPNPEP3	22	41253088	41351450	Lung	1.05529e-08	1.11416e-05	0.223338	GM12878_Rao2014, HMEC_Rao2014, IMR90_Rao2014, K562_Rao2014, NHEK_Rao2014	0.65, 0.17, 0.86, 0.17, 0.33	2.176	NA	TRUE	236105	1.908	Testis	7.184	Whole_Blood	0.551
rs6002655	22	42603813	SMDT1	22	42475695	42480288	Lung	1.9578e-09	2.39919e-06	0.244018	GM12878_Rao2014, K562_Rao2014	0.13, 0.17	0.2971	NA	TRUE	123525	20.05	Ovary	39.94	Cells_Transformed_fibroblasts	7.933
rs6002655	22	42603813	NAGA	22	42454461	42466846	Lung	1.54608e-05	0.00749394	0.13709	GM12878_Rao2014, IMR90_Rao2014, K562_Rao2014, KBM7_Rao2014	0.09, 0.14, 0.17, 0.40	0.7965	NA	TRUE	136967	13.48	Cells_EBV-transformed_lymphocytes	15.88	Muscle_Skeletal	2.296
rs13053505	22	39245617	NPTXR	22	39214457	39239987	Lung	2.712e-06	0.00167303	0.278847	GM12878_Rao2014, HMEC_Rao2014, HUVEC_Rao2014, IMR90_Rao2014, K562_Rao2014, KBM7_Rao2014, NHEK_Rao2014	1.83, 0.83, 2.67, 3.86, 2.67, 4.00, 4.33	20.1832	NA	TRUE	5630	1.565	Brain_Anterior_cingulate_cortex_BA24	84.04	Cells_EBV-transformed_lymphocytes	0.06695
rs7289126	22	38628305	RP1-5O6.5	22	38627406	38628254	Lung	4.82497e-05	0.0196832	-0.236757	GM12878_Rao2014, HMEC_Rao2014, HUVEC_Rao2014, IMR90_Rao2014, K562_Rao2014, KBM7_Rao2014, NHEK_Rao2014	0.17, 0.67, 1.33, 0.57, 0.67, 0.80, 1.33	5.5453	NA	TRUE	51	0.319	Cervix_Endocervix	0.6302	Brain_Amygdala	0
rs228916	22	37505551	TMPRSS6	22	37461476	37505603	Lung	3.52562e-11	5.71067e-08	0.55249	GM12878_Rao2014, HMEC_Rao2014, HUVEC_Rao2014, IMR90_Rao2014, K562_Rao2014, KBM7_Rao2014, NHEK_Rao2014	1.83, 0.50, 1.00, 1.71, 2.17, 0.60, 1.67	9.4737	NA	TRUE	0	0.2901	Liver	30.39	Muscle_Skeletal	0.004986
rs7985	22	27066534	MIAT	22	27042392	27072438	Lung	1.99051e-07	0.000162231	-0.221399	GM12878_Rao2014, HMEC_Rao2014, HUVEC_Rao2014, IMR90_Rao2014, K562_Rao2014, KBM7_Rao2014, NHEK_Rao2014	2.74, 3.17, 5.33, 4.57, 5.17, 4.00, 5.33	30.3106	NA	TRUE	0	3.749	Pituitary	72.15	Muscle_Skeletal	0.08652
rs5756813	22	38175476	TRIOBP	22	38093011	38172563	Lung	1.36191e-10	1.97913e-07	0.252153	GM12878_Rao2014, HMEC_Rao2014, HUVEC_Rao2014, IMR90_Rao2014, K562_Rao2014, KBM7_Rao2014, NHEK_Rao2014	5.70, 4.17, 11.00, 10.71, 10.33, 8.60, 6.00	56.5099	NA	TRUE	2913	10.17	Cervix_Ectocervix	16.3	Brain_Frontal_Cortex_BA9	1.19
rs5756813	22	38175476	GCAT	22	38203912	38213183	Lung	5.81524e-06	0.00325028	-0.144872	GM12878_Rao2014, HMEC_Rao2014, HUVEC_Rao2014, IMR90_Rao2014, K562_Rao2014, KBM7_Rao2014	0.65, 0.17, 0.67, 1.14, 1.00, 0.40	4.0284	NA	TRUE	28436	3.132	Pancreas	22.11	Whole_Blood	0.6668
rs5758659	22	42622002	SMDT1	22	42475695	42480288	Lung	4.41741e-09	5.04789e-06	0.24757	GM12878_Rao2014	0.13	0.1304	NA	TRUE	141714	20.05	Ovary	39.94	Cells_Transformed_fibroblasts	7.933
rs5758659	22	42622002	NAGA	22	42454461	42466846	Lung	3.80963e-08	3.61351e-05	0.179152	GM12878_Rao2014, IMR90_Rao2014, K562_Rao2014, KBM7_Rao2014	0.26, 0.14, 0.17, 0.20	0.7704	NA	TRUE	155156	13.48	Cells_EBV-transformed_lymphocytes	15.88	Muscle_Skeletal	2.296
rs410285	22	22381767	IGLVI-70	22	22380726	22380991	Lung	1.10422e-06	0.00075463	0.894101	GM12878_Rao2014, HMEC_Rao2014, HUVEC_Rao2014, IMR90_Rao2014, K562_Rao2014, KBM7_Rao2014, NHEK_Rao2014	0.09, 0.33, 0.67, 0.29, 0.33, 0.40, 0.67	2.7727	NA	TRUE	776	0	Spleen	1.226	Adipose_Subcutaneous	0
rs1210638	22	18981562	DGCR6	22	18893541	18901751	Lung	1.03115e-05	0.00531586	0.212124	GM12878_Rao2014, HUVEC_Rao2014, IMR90_Rao2014, K562_Rao2014, NHEK_Rao2014	0.22, 0.33, 0.14, 0.17, 1.00	1.8602	NA	TRUE	79811	2.85	Muscle_Skeletal	17.32	Cells_EBV-transformed_lymphocytes	0.1781
rs138740	22	35699581	HMGXB4	22	35653445	35691800	Lung	2.91965e-06	0.00178469	0.185877	GM12878_Rao2014, HMEC_Rao2014, HUVEC_Rao2014, IMR90_Rao2014, K562_Rao2014, KBM7_Rao2014, NHEK_Rao2014	1.61, 0.33, 2.00, 0.71, 0.83, 1.00, 0.67	7.1563	NA	TRUE	7781	4.429	Cells_EBV-transformed_lymphocytes	8.448	Whole_Blood	1.046
rs138740	22	35699581	TOM1	22	35695268	35743985	Lung	8.04279e-08	7.20295e-05	-0.159131	GM12878_Rao2014, HMEC_Rao2014, HUVEC_Rao2014, IMR90_Rao2014, K562_Rao2014, KBM7_Rao2014, NHEK_Rao2014	2.96, 2.17, 5.67, 4.71, 4.67, 4.00, 4.00	28.1708	NA	TRUE	0	29.22	Muscle_Skeletal	59.47	Cells_EBV-transformed_lymphocytes	8.084
rs134871	22	42652715	CCDC134	22	42196683	42222303	Lung	1.86834e-05	0.0087931	0.17815	GM12878_Rao2014, HUVEC_Rao2014, IMR90_Rao2014, K562_Rao2014, KBM7_Rao2014	0.22, 0.67, 0.43, 0.17, 0.40	1.8793	NA	TRUE	430412	1.681	Adrenal_Gland	6.644	Brain_Amygdala	0.369
rs134871	22	42652715	SMDT1	22	42475695	42480288	Lung	0.000139259	0.0477653	0.158107	GM12878_Rao2014, K562_Rao2014	0.17, 0.17	0.3406	NA	TRUE	172427	20.05	Ovary	39.94	Cells_Transformed_fibroblasts	7.933
rs134871	22	42652715	CTA-989H11.1	22	42674194	42674852	Lung	0.000113079	0.0402371	-0.254481	GM12878_Rao2014, KBM7_Rao2014, NHEK_Rao2014	0.09, 0.20, 0.33	0.6203	NA	TRUE	21479	0.184	Testis	1.923	Brain_Putamen_basal_ganglia	0.0341
rs134871	22	42652715	NAGA	22	42454461	42466846	Lung	1.33495e-05	0.00661844	0.138594	GM12878_Rao2014, IMR90_Rao2014, KBM7_Rao2014, NHEK_Rao2014	0.35, 0.14, 0.60, 0.33	1.424	NA	TRUE	185869	13.48	Cells_EBV-transformed_lymphocytes	15.88	Muscle_Skeletal	2.296
rs134871	22	42652715	DESI1	22	41994032	42017100	Lung	1.90522e-06	0.00123052	0.138812	GM12878_Rao2014, HUVEC_Rao2014	0.09, 0.33	0.4203	NA	TRUE	635615	10.71	Testis	21.54	Pancreas	4.852
rs1053593	22	35660874	HMGXB4	22	35653445	35691800	Lung	1.88529e-06	0.00121918	0.190122	GM12878_Rao2014, HMEC_Rao2014, HUVEC_Rao2014, IMR90_Rao2014, K562_Rao2014, KBM7_Rao2014, NHEK_Rao2014	2.65, 4.17, 8.33, 5.00, 4.50, 5.00, 9.67	39.3188	NA	TRUE	0	4.429	Cells_EBV-transformed_lymphocytes	8.448	Whole_Blood	1.046
rs1053593	22	35660874	TOM1	22	35695268	35743985	Lung	9.96098e-08	8.73298e-05	-0.15873	GM12878_Rao2014, HMEC_Rao2014, HUVEC_Rao2014, IMR90_Rao2014, K562_Rao2014, KBM7_Rao2014, NHEK_Rao2014	2.22, 0.67, 2.00, 1.29, 2.00, 2.40, 2.33	12.9031	NA	TRUE	34394	29.22	Muscle_Skeletal	59.47	Cells_EBV-transformed_lymphocytes	8.084
rs2266959	22	21922903	CCDC116	22	21987005	21991616	Lung	2.78434e-18	1.1848e-14	-0.559781	GM12878_Rao2014, IMR90_Rao2014, K562_Rao2014, KBM7_Rao2014	0.22, 0.14, 0.67, 0.40	1.4269	NA	TRUE	64102	0.3291	Testis	22.35	Whole_Blood	0.05885
rs131814	22	50960100	SCO2	22	50961997	50964035	Lung	3.59739e-06	0.00214534	-0.204848	GM12878_Rao2014, HMEC_Rao2014, HUVEC_Rao2014, IMR90_Rao2014, K562_Rao2014, KBM7_Rao2014, NHEK_Rao2014	0.26, 0.50, 1.00, 0.86, 0.50, 0.20, 0.67	3.9847	NA	TRUE	1897	24.62	Lung	24.62	Artery_Tibial	4.658
rs131814	22	50960100	TYMP	22	50964181	50968485	Lung	3.91069e-14	9.85926e-11	0.209109	GM12878_Rao2014, HMEC_Rao2014, HUVEC_Rao2014, IMR90_Rao2014, K562_Rao2014, KBM7_Rao2014, NHEK_Rao2014	0.61, 0.50, 0.33, 0.14, 0.67, 0.60, 0.67	3.5182	NA	TRUE	4081	93.52	Whole_Blood	162.1	Brain_Frontal_Cortex_BA9	1.027
rs131814	22	50960100	CPT1B	22	51007290	51017096	Lung	2.63122e-06	0.00163169	0.242242	GM12878_Rao2014, HMEC_Rao2014, HUVEC_Rao2014, IMR90_Rao2014, KBM7_Rao2014, NHEK_Rao2014	0.74, 0.33, 1.33, 0.71, 0.80, 0.33	4.2534	NA	TRUE	47190	9.402	Heart_Left_Ventricle	86.74	Cells_Transformed_fibroblasts	0.94
rs131814	22	50960100	ODF3B	22	50968838	50971009	Lung	5.16137e-07	0.000382606	0.147108	GM12878_Rao2014, HUVEC_Rao2014, IMR90_Rao2014, K562_Rao2014, KBM7_Rao2014, NHEK_Rao2014	0.22, 0.33, 0.29, 0.33, 0.40, 0.33	1.9031	NA	TRUE	8738	27.68	Lung	27.68	Brain_Anterior_cingulate_cortex_BA24	0.5203
rs5751614	22	23593050	FBXW4P1	22	23605323	23606541	Lung	7.7237e-11	1.17565e-07	0.23962	K562_Rao2014, NHEK_Rao2014	0.17, 0.33	0.5	NA	TRUE	12273	0.9399	Pituitary	1.459	Muscle_Skeletal	0.07992
rs5754344	22	21963785	CCDC116	22	21987005	21991616	Lung	8.30674e-18	3.36728e-14	-0.54929	GM12878_Rao2014, K562_Rao2014, KBM7_Rao2014	0.09, 0.50, 0.20	0.787	NA	TRUE	23220	0.3291	Testis	22.35	Whole_Blood	0.05885
rs144073979	22	18886813	DGCR6	22	18893541	18901751	Lung	1.26804e-21	7.18119e-18	-0.787315	GM12878_Rao2014, HMEC_Rao2014, IMR90_Rao2014, K562_Rao2014, NHEK_Rao2014	0.17, 0.17, 0.57, 0.17, 0.33	1.412	NA	TRUE	6728	2.85	Muscle_Skeletal	17.32	Cells_EBV-transformed_lymphocytes	0.1781
rs1023500	22	42340843	SMDT1	22	42475695	42480288	Lung	1.64132e-16	5.83899e-13	-0.397239	GM12878_Rao2014, IMR90_Rao2014, K562_Rao2014	0.13, 0.14, 0.17	0.44	NA	TRUE	134852	20.05	Ovary	39.94	Cells_Transformed_fibroblasts	7.933
rs2072883	22	43435667	ARFGAP3	22	43192508	43254112	Lung	2.95007e-05	0.0129948	0.102684	GM12878_Rao2014, HUVEC_Rao2014, IMR90_Rao2014, K562_Rao2014, KBM7_Rao2014, NHEK_Rao2014	2.22, 1.00, 1.00, 1.33, 2.80, 0.67	9.0174	NA	TRUE	181555	22.28	Adrenal_Gland	51.58	Brain_Putamen_basal_ganglia	6.333
rs2072883	22	43435667	PACSIN2	22	43254393	43411151	Lung	1.87619e-05	0.00882735	0.134292	GM12878_Rao2014, HMEC_Rao2014, HUVEC_Rao2014, IMR90_Rao2014, K562_Rao2014, KBM7_Rao2014, NHEK_Rao2014	6.65, 2.17, 4.00, 5.71, 6.17, 4.00, 4.00	32.6998	NA	TRUE	24516	29.94	Artery_Tibial	52.96	Brain_Putamen_basal_ganglia	7.448
rs2413045	22	31665861	SFI1	22	31884732	32014476	Lung	3.61018e-10	4.92133e-07	0.238165	GM12878_Rao2014, HUVEC_Rao2014, IMR90_Rao2014, K562_Rao2014, KBM7_Rao2014, NHEK_Rao2014	0.83, 0.33, 0.14, 0.83, 0.80, 0.33	3.2689	NA	TRUE	218871	4.924	Brain_Cerebellum	26.38	Muscle_Skeletal	0.4931
rs5749696	22	22063336	PPIL2	22	22006559	22051832	Lung	6.52061e-16	2.14622e-12	0.252535	GM12878_Rao2014, HMEC_Rao2014, HUVEC_Rao2014, IMR90_Rao2014, K562_Rao2014, KBM7_Rao2014, NHEK_Rao2014	2.70, 1.50, 5.67, 3.14, 13.83, 3.20, 2.33	32.3718	NA	TRUE	11504	9.785	Thyroid	20.51	Brain_Putamen_basal_ganglia	3.845
rs5749696	22	22063336	LL22NC03-86G7.1	22	22292957	22297799	Lung	1.21614e-09	1.54311e-06	0.298224	GM12878_Rao2014, HMEC_Rao2014, HUVEC_Rao2014, IMR90_Rao2014, K562_Rao2014, KBM7_Rao2014, NHEK_Rao2014	0.26, 0.50, 0.67, 0.57, 1.83, 0.20, 0.33	4.3656	NA	TRUE	229621	0.7586	Brain_Cerebellar_Hemisphere	2.349	Liver	0.09737
rs5769765	22	50271175	ALG12	22	50293877	50312106	Lung	4.64995e-06	0.00267767	-0.172988	GM12878_Rao2014, IMR90_Rao2014, NHEK_Rao2014	0.13, 0.14, 0.33	0.6066	NA	TRUE	22702	4.536	Thyroid	7.58	Brain_Putamen_basal_ganglia	1.434
rs2256609	22	21925016	CCDC116	22	21987005	21991616	Lung	4.45851e-18	1.85118e-14	-0.556023	GM12878_Rao2014, HMEC_Rao2014	0.04, 0.17	0.2101	NA	TRUE	61989	0.3291	Testis	22.35	Whole_Blood	0.05885
rs727563	22	41867376	ACO2	22	41865129	41921352	Lung	4.55924e-10	6.1123e-07	-0.170012	GM12878_Rao2014, HMEC_Rao2014, HUVEC_Rao2014, IMR90_Rao2014, K562_Rao2014, KBM7_Rao2014, NHEK_Rao2014	5.39, 5.33, 8.67, 11.14, 8.33, 6.60, 9.00	54.4675	NA	TRUE	0	19.58	Heart_Left_Ventricle	155	Whole_Blood	9.144
rs727563	22	41867376	MEI1	22	42095503	42195460	Lung	5.36015e-17	2.03368e-13	-0.440753	GM12878_Rao2014, HMEC_Rao2014, HUVEC_Rao2014, K562_Rao2014, KBM7_Rao2014	1.13, 0.17, 1.00, 0.17, 0.80	3.2638	NA	TRUE	228127	1.011	Testis	16.32	Muscle_Skeletal	0.04722
rs2266961	22	21928596	CCDC116	22	21987005	21991616	Lung	4.45851e-18	1.85118e-14	-0.556023	GM12878_Rao2014, HMEC_Rao2014, IMR90_Rao2014, K562_Rao2014, NHEK_Rao2014	0.22, 0.17, 0.14, 0.50, 0.33	1.3602	NA	TRUE	58409	0.3291	Testis	22.35	Whole_Blood	0.05885
rs5751901	22	24992265	GGT1	22	24990778	25024972	Pancreas	2.49302e-22	1.48272e-18	0.82808	GM12878_Rao2014, HMEC_Rao2014, HUVEC_Rao2014, IMR90_Rao2014, K562_Rao2014, KBM7_Rao2014, NHEK_Rao2014	0.61, 0.33, 1.67, 2.00, 0.83, 1.00, 1.33	7.7754	NA	TRUE	0	8.23	Kidney_Cortex	22.12	Muscle_Skeletal	0.2941
rs5770917	22	51017352	CPT1B	22	51007290	51017096	Pancreas	2.58922e-11	4.3025e-08	-0.901425	GM12878_Rao2014, HMEC_Rao2014, HUVEC_Rao2014, IMR90_Rao2014, K562_Rao2014, KBM7_Rao2014, NHEK_Rao2014	1.04, 0.67, 2.33, 2.57, 2.17, 2.00, 1.33	12.1149	NA	TRUE	256	8.076	Heart_Left_Ventricle	86.74	Cells_Transformed_fibroblasts	0.94
rs4820599	22	24990212	GGT1	22	24990778	25024972	Pancreas	1.25223e-18	5.51123e-15	0.754198	GM12878_Rao2014, HMEC_Rao2014, HUVEC_Rao2014, IMR90_Rao2014, K562_Rao2014, KBM7_Rao2014, NHEK_Rao2014	1.57, 1.67, 3.00, 3.14, 1.50, 2.20, 1.00	14.0747	NA	TRUE	566	8.23	Kidney_Cortex	22.12	Muscle_Skeletal	0.2941
rs412050	22	22307518	LL22NC03-86G7.1	22	22292957	22297799	Pancreas	4.28717e-08	4.04405e-05	-0.608869	GM12878_Rao2014, HUVEC_Rao2014, IMR90_Rao2014, K562_Rao2014, KBM7_Rao2014, NHEK_Rao2014	0.43, 1.33, 1.14, 1.83, 0.60, 1.00	6.3443	NA	TRUE	9719	0.3324	Brain_Cerebellar_Hemisphere	2.349	Liver	0.09737
rs5756506	22	37467391	MICALL1	22	38301664	38338829	Pancreas	0.000118824	0.0419807	0.199144	GM12878_Rao2014, KBM7_Rao2014	0.22, 0.20	0.4174	NA	TRUE	834273	5.886	Esophagus_Mucosa	22.25	Brain_Frontal_Cortex_BA9	1.197
rs1014971	22	39332622	CBX6	22	39257455	39268319	Pancreas	7.12658e-05	0.0274444	0.264739	GM12878_Rao2014, HMEC_Rao2014, HUVEC_Rao2014, IMR90_Rao2014, K562_Rao2014, KBM7_Rao2014, NHEK_Rao2014	0.57, 0.17, 0.33, 0.71, 0.50, 1.00, 0.33	3.6128	NA	TRUE	64303	7.687	Brain_Anterior_cingulate_cortex_BA24	51.34	Liver	2.239
rs2106294	22	31645758	SELM	22	31500758	31516055	Pancreas	3.38495e-07	0.000260969	0.307355	GM12878_Rao2014, HMEC_Rao2014, IMR90_Rao2014, K562_Rao2014, KBM7_Rao2014	0.39, 0.17, 0.57, 0.17, 0.20	1.4961	NA	TRUE	129703	26.56	Artery_Tibial	225.9	Whole_Blood	1.998
rs2106294	22	31645758	SFI1	22	31884732	32014476	Pancreas	2.60648e-06	0.00161961	0.265598	GM12878_Rao2014, HUVEC_Rao2014, IMR90_Rao2014, K562_Rao2014, KBM7_Rao2014, NHEK_Rao2014	1.09, 1.33, 0.29, 0.83, 0.60, 1.00	5.1393	NA	TRUE	238974	2.497	Brain_Cerebellum	26.38	Muscle_Skeletal	0.4931
rs9607469	22	37919266	CARD10	22	37886400	37915549	Pancreas	1.687e-10	2.42637e-07	0.397401	GM12878_Rao2014, HMEC_Rao2014, HUVEC_Rao2014, IMR90_Rao2014, K562_Rao2014, KBM7_Rao2014, NHEK_Rao2014	2.00, 1.83, 2.67, 4.43, 3.50, 1.60, 3.33	19.3619	NA	TRUE	3717	4.35	Testis	17.98	Cells_EBV-transformed_lymphocytes	0.01374
rs2298428	22	21982891	CCDC116	22	21987005	21991616	Pancreas	1.06954e-07	9.31325e-05	-0.615954	GM12878_Rao2014, HMEC_Rao2014, HUVEC_Rao2014, IMR90_Rao2014, K562_Rao2014, KBM7_Rao2014, NHEK_Rao2014	0.17, 0.33, 0.67, 0.29, 0.83, 0.40, 0.67	3.3596	NA	TRUE	4114	0.1319	Testis	22.35	Whole_Blood	0.05885
rs2412971	22	30494370	MTMR3	22	30279144	30426855	Pancreas	9.17558e-05	0.0338945	-0.264639	GM12878_Rao2014, HMEC_Rao2014, HUVEC_Rao2014, IMR90_Rao2014, K562_Rao2014, KBM7_Rao2014, NHEK_Rao2014	2.83, 1.50, 3.33, 3.43, 2.00, 2.40, 3.00	18.488	NA	TRUE	67515	5.432	Whole_Blood	30.29	Liver	3.381
rs968451	22	39670850	SYNGR1	22	39745930	39781593	Pancreas	3.54095e-05	0.0151345	-0.204545	GM12878_Rao2014, HMEC_Rao2014, HUVEC_Rao2014, IMR90_Rao2014, KBM7_Rao2014	0.57, 0.17, 1.00, 0.14, 0.60	2.4747	NA	TRUE	75080	4.731	Brain_Cerebellum	142.1	Cells_EBV-transformed_lymphocytes	0.681
rs1076540	22	18439957	MICAL3	22	18270415	18507325	Pancreas	1.28439e-06	0.000860518	-0.336384	GM12878_Rao2014, HMEC_Rao2014, HUVEC_Rao2014, IMR90_Rao2014, K562_Rao2014, KBM7_Rao2014, NHEK_Rao2014	14.22, 9.17, 30.00, 24.57, 26.67, 18.00, 20.33	142.956	NA	TRUE	0	2.27	Brain_Cerebellum	22.75	Whole_Blood	0.477
rs2739330	22	24295285	DDTL	22	24309089	24314721	Pancreas	6.74937e-46	1.99936e-41	-0.971183	GM12878_Rao2014	0.04	0.0435	NA	TRUE	13804	3.011	Liver	9.241	Muscle_Skeletal	0.6333
rs2739330	22	24295285	AP000350.4	22	24236770	24241117	Pancreas	2.11736e-47	6.79494e-43	1.04325	GM12878_Rao2014, KBM7_Rao2014, NHEK_Rao2014	0.04, 0.20, 0.33	0.5768	NA	TRUE	54168	0.5599	Testis	4.882	Brain_Hypothalamus	0.16
rs2739330	22	24295285	AP000350.6	22	24269087	24271761	Pancreas	6.0127e-29	5.71724e-25	0.827133	GM12878_Rao2014, HUVEC_Rao2014	0.04, 0.33	0.3768	NA	TRUE	23524	0.04479	Brain_Cerebellum	0.2224	Muscle_Skeletal	0
rs2739330	22	24295285	AP000350.5	22	24243619	24249255	Pancreas	5.13434e-60	2.47153e-55	1.07427	IMR90_Rao2014	0.29	0.2857	NA	TRUE	46030	0.3129	Brain_Cerebellum	2.112	Whole_Blood	0.06508
rs2073398	22	24999103	GGT1	22	24990778	25024972	Pancreas	3.82967e-26	3.08859e-22	0.908322	GM12878_Rao2014, HMEC_Rao2014, HUVEC_Rao2014, IMR90_Rao2014, K562_Rao2014, KBM7_Rao2014, NHEK_Rao2014	1.04, 0.50, 1.67, 1.14, 1.00, 0.80, 0.67	6.8197	NA	TRUE	0	8.23	Kidney_Cortex	22.12	Muscle_Skeletal	0.2941
rs12157904	22	37982011	GGA1	22	38004481	38029571	Pancreas	3.10713e-05	0.0135804	0.358852	GM12878_Rao2014, IMR90_Rao2014, K562_Rao2014, KBM7_Rao2014, NHEK_Rao2014	1.35, 0.71, 1.00, 1.40, 1.00	5.4621	NA	TRUE	22470	7.43	Testis	89.13	Heart_Left_Ventricle	4.936
rs181362	22	21932067	CCDC116	22	21987005	21991616	Pancreas	3.45606e-08	3.30254e-05	-0.557317	GM12878_Rao2014, HMEC_Rao2014, IMR90_Rao2014, K562_Rao2014, KBM7_Rao2014, NHEK_Rao2014	0.13, 0.17, 0.14, 0.83, 0.20, 0.33	1.8066	NA	TRUE	54938	0.1319	Testis	22.35	Whole_Blood	0.05885
rs12537	22	30423459	NIPSNAP1	22	29950797	29977326	Pancreas	2.34289e-05	0.0106554	-0.233857	GM12878_Rao2014, HMEC_Rao2014, HUVEC_Rao2014, IMR90_Rao2014	0.30, 0.17, 0.67, 0.14	1.2805	NA	TRUE	446133	7.768	Liver	50.92	Muscle_Skeletal	0.7843
rs12537	22	30423459	MTMR3	22	30279144	30426855	Pancreas	5.89155e-05	0.0233568	-0.270925	GM12878_Rao2014, HMEC_Rao2014, HUVEC_Rao2014, IMR90_Rao2014, K562_Rao2014, KBM7_Rao2014, NHEK_Rao2014	5.70, 4.83, 12.00, 8.86, 6.33, 6.80, 8.00	52.5195	NA	TRUE	0	5.432	Whole_Blood	30.29	Liver	3.381
rs2023634	22	18972449	DGCR9	22	19005347	19007761	Pancreas	4.49116e-05	0.0184928	0.568508	GM12878_Rao2014, IMR90_Rao2014, K562_Rao2014, KBM7_Rao2014	0.22, 0.43, 0.83, 0.40	1.8793	NA	TRUE	32898	0.6891	Brain_Cerebellar_Hemisphere	24.44	Cells_Transformed_fibroblasts	0
rs807669	22	19154521	SLC25A1	22	19163095	19166343	Pancreas	1.32795e-07	0.000112456	-0.313848	GM12878_Rao2014, HMEC_Rao2014, HUVEC_Rao2014, IMR90_Rao2014, K562_Rao2014, KBM7_Rao2014, NHEK_Rao2014	0.22, 0.17, 0.33, 0.71, 0.83, 0.40, 0.33	2.9983	NA	TRUE	8574	19.07	Adipose_Subcutaneous	53.6	Muscle_Skeletal	5.252
rs5994434	22	32229648	SFI1	22	31884732	32014476	Pancreas	0.000111044	0.0397035	0.28088	GM12878_Rao2014, HUVEC_Rao2014, IMR90_Rao2014, K562_Rao2014, KBM7_Rao2014	0.35, 0.33, 0.14, 0.33, 0.40	1.5573	NA	TRUE	215172	2.497	Brain_Cerebellum	26.38	Muscle_Skeletal	0.4931
rs12627933	22	32027448	SFI1	22	31884732	32014476	Pancreas	2.22772e-06	0.00141275	0.320941	GM12878_Rao2014, HMEC_Rao2014, HUVEC_Rao2014, IMR90_Rao2014, K562_Rao2014, KBM7_Rao2014, NHEK_Rao2014	6.57, 2.33, 9.67, 8.71, 8.50, 4.00, 3.67	43.4462	NA	TRUE	12972	2.497	Brain_Cerebellum	26.38	Muscle_Skeletal	0.4931
rs9621305	22	32049916	SFI1	22	31884732	32014476	Pancreas	8.66702e-07	0.000608507	0.422926	GM12878_Rao2014, HMEC_Rao2014, HUVEC_Rao2014, IMR90_Rao2014, K562_Rao2014, KBM7_Rao2014, NHEK_Rao2014	3.04, 1.17, 4.00, 4.00, 3.83, 2.20, 1.67	19.9101	NA	TRUE	35440	2.497	Brain_Cerebellum	26.38	Muscle_Skeletal	0.4931
rs229526	22	37581421	C1QTNF6	22	37576207	37595425	Pancreas	9.83073e-09	1.04797e-05	0.460042	GM12878_Rao2014, HMEC_Rao2014, HUVEC_Rao2014, IMR90_Rao2014, K562_Rao2014, KBM7_Rao2014, NHEK_Rao2014	1.17, 1.50, 3.33, 1.71, 1.67, 1.20, 1.67	12.2549	NA	TRUE	0	1.005	Cells_Transformed_fibroblasts	4.697	Brain_Cerebellar_Hemisphere	0.2722
rs131794	22	50971751	TYMP	22	50964181	50968485	Pancreas	3.02936e-06	0.00184589	0.226252	GM12878_Rao2014, HUVEC_Rao2014, IMR90_Rao2014, K562_Rao2014, NHEK_Rao2014	0.22, 0.67, 0.57, 0.50, 0.33	2.2888	NA	TRUE	3266	7.563	Whole_Blood	162.1	Brain_Frontal_Cortex_BA9	1.027
rs712964	22	19156116	SLC25A1	22	19163095	19166343	Pancreas	1.83897e-06	0.00119173	-0.258295	GM12878_Rao2014, HUVEC_Rao2014, K562_Rao2014, KBM7_Rao2014, NHEK_Rao2014	0.22, 0.33, 0.83, 0.40, 0.33	2.1174	NA	TRUE	6979	19.07	Adipose_Subcutaneous	53.6	Muscle_Skeletal	5.252
rs5765956	22	45150658	ARHGAP8	22	45148438	45258665	Pancreas	6.51495e-12	1.20043e-08	-0.506436	GM12878_Rao2014, HMEC_Rao2014, HUVEC_Rao2014, IMR90_Rao2014, K562_Rao2014, KBM7_Rao2014, NHEK_Rao2014	3.61, 4.17, 5.67, 6.71, 6.33, 5.20, 7.67	39.3563	NA	TRUE	0	3.653	Thyroid	12.14	Muscle_Skeletal	0.02644
rs1034566	22	19984276	ARVCF	22	19957499	20004331	Pancreas	3.17193e-06	0.0019191	0.263203	GM12878_Rao2014, HMEC_Rao2014, HUVEC_Rao2014, IMR90_Rao2014, K562_Rao2014, KBM7_Rao2014, NHEK_Rao2014	2.52, 2.67, 6.67, 6.57, 11.17, 3.20, 7.00	39.7932	NA	TRUE	0	3.664	Brain_Cerebellar_Hemisphere	62.35	Cells_EBV-transformed_lymphocytes	0.3278
rs2239815	22	29192669	XBP1	22	29190543	29196585	Pancreas	3.71222e-10	5.05149e-07	-0.307456	GM12878_Rao2014, HMEC_Rao2014, HUVEC_Rao2014, IMR90_Rao2014, K562_Rao2014, KBM7_Rao2014, NHEK_Rao2014	0.87, 1.67, 3.00, 2.00, 2.00, 1.40, 2.67	13.6029	NA	TRUE	0	435.9	Pancreas	435.9	Brain_Hippocampus	6.787
rs2283792	22	22131124	LL22NC03-86G7.1	22	22292957	22297799	Pancreas	9.0918e-18	3.67584e-14	-0.668249	GM12878_Rao2014, HUVEC_Rao2014, IMR90_Rao2014, K562_Rao2014	0.04, 0.33, 0.14, 1.00	1.5197	NA	TRUE	161833	0.3324	Brain_Cerebellar_Hemisphere	2.349	Liver	0.09737
rs140522	22	50971265	LMF2	22	50941376	50946135	Pancreas	1.42997e-05	0.00700833	0.308726	GM12878_Rao2014, HUVEC_Rao2014, IMR90_Rao2014, K562_Rao2014, KBM7_Rao2014	0.26, 0.33, 0.29, 0.50, 0.40	1.7799	NA	TRUE	25130	72.25	Pancreas	72.25	Muscle_Skeletal	8.052
rs140522	22	50971265	CPT1B	22	51007290	51017096	Pancreas	2.16505e-05	0.0099941	0.276793	GM12878_Rao2014, HMEC_Rao2014, HUVEC_Rao2014, IMR90_Rao2014, K562_Rao2014, KBM7_Rao2014, NHEK_Rao2014	0.83, 0.50, 1.00, 1.43, 1.50, 1.00, 0.67	6.9213	NA	TRUE	36025	8.076	Heart_Left_Ventricle	86.74	Cells_Transformed_fibroblasts	0.94
rs181359	22	21928640	CCDC116	22	21987005	21991616	Pancreas	3.52783e-07	0.00027117	-0.564925	GM12878_Rao2014, HMEC_Rao2014, IMR90_Rao2014, K562_Rao2014, NHEK_Rao2014	0.22, 0.17, 0.14, 0.50, 0.33	1.3602	NA	TRUE	58365	0.1319	Testis	22.35	Whole_Blood	0.05885
rs713875	22	30592486	MTMR3	22	30279144	30426855	Pancreas	0.000112375	0.0400699	0.262966	GM12878_Rao2014, HMEC_Rao2014, HUVEC_Rao2014, IMR90_Rao2014, K562_Rao2014, KBM7_Rao2014, NHEK_Rao2014	1.30, 0.67, 3.00, 2.00, 1.50, 2.40, 1.33	12.2043	NA	TRUE	165631	5.432	Whole_Blood	30.29	Liver	3.381
rs134882	22	42670964	NAGA	22	42454461	42466846	Pancreas	1.72048e-11	2.92196e-08	0.467796	GM12878_Rao2014, HUVEC_Rao2014, IMR90_Rao2014, K562_Rao2014, NHEK_Rao2014	0.30, 0.33, 0.14, 0.17, 0.33	1.2805	NA	TRUE	204118	3.237	Cells_EBV-transformed_lymphocytes	15.88	Muscle_Skeletal	2.296
rs134882	22	42670964	SMDT1	22	42475695	42480288	Pancreas	2.36153e-06	0.00148464	0.408421	GM12878_Rao2014, HUVEC_Rao2014, KBM7_Rao2014	0.09, 0.67, 0.40	1.1536	NA	TRUE	190676	21.1	Ovary	39.94	Cells_Transformed_fibroblasts	7.933
rs5751902	22	24996629	GGT1	22	24990778	25024972	Pancreas	9.07681e-11	1.35615e-07	-0.559671	GM12878_Rao2014, HMEC_Rao2014, HUVEC_Rao2014, IMR90_Rao2014, K562_Rao2014, KBM7_Rao2014, NHEK_Rao2014	1.65, 2.17, 4.33, 2.86, 2.17, 3.40, 2.67	19.2427	NA	TRUE	0	8.23	Kidney_Cortex	22.12	Muscle_Skeletal	0.2941
rs4821112	22	21964760	CCDC116	22	21987005	21991616	Pancreas	1.34798e-07	0.000113964	-0.57119	GM12878_Rao2014, K562_Rao2014	0.13, 0.50	0.6304	NA	TRUE	22245	0.1319	Testis	22.35	Whole_Blood	0.05885
rs1978968	22	18448112	MICAL3	22	18270415	18507325	Pancreas	1.45053e-06	0.000962269	-0.358919	GM12878_Rao2014, HMEC_Rao2014, HUVEC_Rao2014, IMR90_Rao2014, K562_Rao2014, KBM7_Rao2014, NHEK_Rao2014	13.74, 9.67, 19.67, 21.86, 26.67, 14.60, 14.67	120.863	NA	TRUE	0	2.27	Brain_Cerebellum	22.75	Whole_Blood	0.477
rs2186369	22	24170995	KB-208E9.1	22	23923067	23926046	Pancreas	2.30901e-05	0.0105199	-0.570122	GM12878_Rao2014, K562_Rao2014	0.04, 0.33	0.3768	NA	TRUE	244949	0.5652	Brain_Cerebellar_Hemisphere	3.332	Cells_EBV-transformed_lymphocytes	0.01273
rs138880	22	50218610	ALG12	22	50293877	50312106	Pancreas	3.01206e-14	7.7718e-11	0.574906	GM12878_Rao2014, HMEC_Rao2014, HUVEC_Rao2014, IMR90_Rao2014, K562_Rao2014, KBM7_Rao2014	1.09, 0.33, 2.67, 0.86, 1.50, 2.20	8.6441	NA	TRUE	75267	3.604	Thyroid	7.58	Brain_Putamen_basal_ganglia	1.434
rs138880	22	50218610	CRELD2	22	50311815	50321188	Pancreas	6.51641e-10	8.57203e-07	0.34156	GM12878_Rao2014, HMEC_Rao2014, HUVEC_Rao2014, IMR90_Rao2014, K562_Rao2014, KBM7_Rao2014, NHEK_Rao2014	0.52, 0.17, 1.00, 0.71, 0.83, 0.40, 1.33	4.9694	NA	TRUE	93205	26.7	Pituitary	39.52	Muscle_Skeletal	3.745
rs1930961	22	25875264	CTA-390C10.10	22	25872185	25875938	Pancreas	3.42719e-21	1.86545e-17	-1.04031	GM12878_Rao2014, HMEC_Rao2014, HUVEC_Rao2014, IMR90_Rao2014, K562_Rao2014, KBM7_Rao2014, NHEK_Rao2014	0.43, 0.67, 1.67, 1.29, 1.17, 1.20, 1.67	8.0872	NA	TRUE	0	0.4482	Testis	2.672	Muscle_Skeletal	0.2178
rs5749446	22	32880584	FBXO7	22	32870663	32894818	Pancreas	4.81811e-06	0.0027652	0.208791	GM12878_Rao2014, HMEC_Rao2014, HUVEC_Rao2014, IMR90_Rao2014, K562_Rao2014, KBM7_Rao2014, NHEK_Rao2014	1.65, 1.50, 2.67, 3.14, 2.83, 1.20, 4.33	17.3284	NA	TRUE	0	15.4	Whole_Blood	127.4	Muscle_Skeletal	9.351
rs4820834	22	30751626	RP1-130H16.16	22	30770930	30773834	Pancreas	2.47707e-11	4.12951e-08	-0.700767	GM12878_Rao2014, HMEC_Rao2014, HUVEC_Rao2014, IMR90_Rao2014, K562_Rao2014, KBM7_Rao2014, NHEK_Rao2014	0.30, 0.50, 0.67, 0.57, 0.17, 1.00, 0.33	3.5424	NA	TRUE	19304	0.6323	Testis	2.246	Muscle_Skeletal	0.1665
rs4821116	22	21973318	CCDC116	22	21987005	21991616	Pancreas	1.11115e-07	9.62119e-05	-0.605637	GM12878_Rao2014, HMEC_Rao2014, HUVEC_Rao2014, IMR90_Rao2014, K562_Rao2014, KBM7_Rao2014, NHEK_Rao2014	0.22, 0.17, 0.67, 0.43, 0.83, 0.40, 0.33	3.046	NA	TRUE	13687	0.1319	Testis	22.35	Whole_Blood	0.05885
rs8135828	22	29929238	NIPSNAP1	22	29950797	29977326	Pancreas	2.25204e-08	2.22231e-05	0.394613	GM12878_Rao2014, HMEC_Rao2014, HUVEC_Rao2014, IMR90_Rao2014, K562_Rao2014, KBM7_Rao2014, NHEK_Rao2014	1.22, 0.17, 0.67, 1.57, 1.83, 0.60, 1.33	7.3888	NA	TRUE	21559	7.768	Liver	50.92	Muscle_Skeletal	0.7843
rs5771242	22	50661868	SELO	22	50639408	50656045	Pancreas	6.5064e-07	0.000471697	0.250888	GM12878_Rao2014, HMEC_Rao2014, HUVEC_Rao2014, IMR90_Rao2014, K562_Rao2014, KBM7_Rao2014, NHEK_Rao2014	0.83, 0.83, 1.00, 1.57, 1.17, 2.00, 0.33	7.7308	NA	TRUE	5823	12.88	Brain_Cerebellar_Hemisphere	52.01	Heart_Left_Ventricle	6.856
rs5771242	22	50661868	HDAC10	22	50683612	50688288	Pancreas	7.23889e-07	0.00051864	-0.381384	GM12878_Rao2014, IMR90_Rao2014, K562_Rao2014, KBM7_Rao2014	0.17, 0.14, 0.17, 0.20	0.6834	NA	TRUE	21744	5.973	Pituitary	19.84	Heart_Left_Ventricle	2.067
rs5771242	22	50661868	PPP6R2	22	50781733	50883428	Pancreas	0.000129784	0.0450064	-0.193392	GM12878_Rao2014, HMEC_Rao2014, HUVEC_Rao2014, IMR90_Rao2014, K562_Rao2014, KBM7_Rao2014, NHEK_Rao2014	1.26, 0.50, 0.67, 1.00, 1.67, 1.00, 0.67	6.7609	NA	TRUE	119865	11.29	Testis	49.2	Heart_Left_Ventricle	11.23
rs5771242	22	50661868	MAPK12	22	50687628	50700254	Pancreas	2.97641e-10	4.11197e-07	-0.394013	GM12878_Rao2014, KBM7_Rao2014	0.22, 0.80	1.0174	NA	TRUE	25760	1.151	Muscle_Skeletal	34.99	Artery_Tibial	0.9689
rs5771242	22	50661868	RP3-402G11.26	22	50638505	50638976	Pancreas	5.42915e-06	0.00306114	-0.366312	IMR90_Rao2014, KBM7_Rao2014	0.14, 0.20	0.3429	NA	TRUE	22892	1.293	Brain_Cerebellum	15.44	Heart_Left_Ventricle	0.682
rs909685	22	39747670	SYNGR1	22	39745930	39781593	Pancreas	5.0213e-05	0.0203978	-0.176447	GM12878_Rao2014, HMEC_Rao2014, HUVEC_Rao2014, IMR90_Rao2014, K562_Rao2014, KBM7_Rao2014, NHEK_Rao2014	2.91, 3.00, 6.00, 5.71, 5.00, 3.80, 4.33	30.7607	NA	TRUE	0	4.731	Brain_Cerebellum	142.1	Cells_EBV-transformed_lymphocytes	0.681
rs11089637	22	21979095	CCDC116	22	21987005	21991616	Pancreas	8.82367e-07	0.000617535	-0.503794	GM12878_Rao2014, HUVEC_Rao2014, IMR90_Rao2014, K562_Rao2014, KBM7_Rao2014, NHEK_Rao2014	0.22, 0.33, 0.29, 0.83, 0.20, 0.33	2.2031	NA	TRUE	7910	0.1319	Testis	22.35	Whole_Blood	0.05885
rs73394838	22	30225972	UQCR10	22	30163358	30166402	Pancreas	3.25049e-05	0.0141123	0.397637	GM12878_Rao2014, K562_Rao2014	0.04, 0.17	0.2101	NA	TRUE	59570	21.46	Heart_Left_Ventricle	110.2	Whole_Blood	18.24
rs1065852	22	42526693	NDUFA6-AS1	22	42486960	42535286	Pancreas	8.64518e-09	9.34526e-06	0.499873	GM12878_Rao2014, HMEC_Rao2014, HUVEC_Rao2014, IMR90_Rao2014, K562_Rao2014, KBM7_Rao2014, NHEK_Rao2014	1.17, 0.17, 2.00, 1.00, 1.17, 0.80, 1.33	7.6406	NA	TRUE	0	0.7637	Brain_Cerebellum	6.959	Cells_Transformed_fibroblasts	0.2833
rs1065852	22	42526693	RP4-669P10.19	22	42528610	42529005	Pancreas	4.39035e-05	0.0181651	0.436631	GM12878_Rao2014	0.09	0.087	NA	TRUE	1917	1.073	Testis	8.853	Cells_Transformed_fibroblasts	0.1422
rs1065852	22	42526693	SMDT1	22	42475695	42480288	Pancreas	6.1438e-12	1.14023e-08	0.674231	GM12878_Rao2014	0.09	0.087	NA	TRUE	46405	21.1	Ovary	39.94	Cells_Transformed_fibroblasts	7.933
rs8141797	22	24582040	SUSD2	22	24577227	24585078	Pancreas	2.99084e-10	4.1282e-07	0.554979	GM12878_Rao2014, HMEC_Rao2014, HUVEC_Rao2014, IMR90_Rao2014, K562_Rao2014, KBM7_Rao2014, NHEK_Rao2014	0.48, 1.00, 2.33, 1.57, 1.33, 2.00, 1.33	10.0497	NA	TRUE	0	1.566	Lung	53.02	Cells_EBV-transformed_lymphocytes	0.08967
rs6151429	22	51063476	ARSA	22	51061182	51066607	Pancreas	8.88524e-43	2.1725e-38	-1.69778	GM12878_Rao2014, HMEC_Rao2014, HUVEC_Rao2014, IMR90_Rao2014, K562_Rao2014, KBM7_Rao2014, NHEK_Rao2014	0.70, 1.67, 1.33, 1.71, 1.67, 1.80, 2.00	10.8766	NA	TRUE	0	15.55	Testis	49.24	Muscle_Skeletal	3.062
rs17651189	22	24844882	SPECC1L	22	24666786	24813708	Pancreas	8.55544e-07	0.000601495	0.723414	GM12878_Rao2014, HMEC_Rao2014, HUVEC_Rao2014, IMR90_Rao2014, K562_Rao2014, KBM7_Rao2014, NHEK_Rao2014	1.30, 0.33, 1.00, 1.43, 0.83, 0.80, 1.00	6.6996	NA	TRUE	31174	5.383	Testis	24.99	Whole_Blood	2.898
rs56091001	22	50346041	ALG12	22	50293877	50312106	Pancreas	9.78459e-07	0.000678009	0.48351	GM12878_Rao2014, HUVEC_Rao2014, IMR90_Rao2014, K562_Rao2014, KBM7_Rao2014	0.78, 0.33, 0.57, 0.50, 1.00	3.1874	NA	TRUE	33935	3.604	Thyroid	7.58	Brain_Putamen_basal_ganglia	1.434
rs2540647	22	18966616	DGCR9	22	19005347	19007761	Pancreas	1.05237e-05	0.00540896	0.671322	GM12878_Rao2014, HMEC_Rao2014, K562_Rao2014, KBM7_Rao2014, NHEK_Rao2014	0.30, 0.17, 0.33, 0.20, 0.33	1.3377	NA	TRUE	38731	0.6891	Brain_Cerebellar_Hemisphere	24.44	Cells_Transformed_fibroblasts	0
rs55728055	22	32093267	RNF185	22	31556168	31603005	Pancreas	1.61439e-05	0.00777367	-0.758532	GM12878_Rao2014, HUVEC_Rao2014, KBM7_Rao2014	0.26, 0.33, 0.40	0.9942	NA	TRUE	490262	9.301	Prostate	28.9	Heart_Left_Ventricle	7.265
rs16986825	22	29300305	XBP1	22	29190543	29196585	Pancreas	0.000127345	0.0443604	-0.234436	GM12878_Rao2014, HUVEC_Rao2014, KBM7_Rao2014	0.09, 0.33, 0.20	0.6203	NA	TRUE	103720	435.9	Pancreas	435.9	Brain_Hippocampus	6.787
rs4141404	22	31675184	SFI1	22	31884732	32014476	Pancreas	2.60648e-06	0.00161961	0.265598	GM12878_Rao2014, IMR90_Rao2014, K562_Rao2014, KBM7_Rao2014, NHEK_Rao2014	1.13, 0.86, 0.83, 0.80, 0.33	3.9542	NA	TRUE	209548	2.497	Brain_Cerebellum	26.38	Muscle_Skeletal	0.4931
rs4141404	22	31675184	SELM	22	31500758	31516055	Pancreas	3.38495e-07	0.000260969	0.307355	GM12878_Rao2014, HMEC_Rao2014, HUVEC_Rao2014, IMR90_Rao2014, K562_Rao2014, KBM7_Rao2014	0.39, 0.17, 0.67, 0.86, 0.67, 0.40	3.1484	NA	TRUE	159129	26.56	Artery_Tibial	225.9	Whole_Blood	1.998
rs4820294	22	38071042	Z83844.1	22	38037839	38054384	Pancreas	3.69492e-09	4.27943e-06	0.549172	GM12878_Rao2014, HMEC_Rao2014, HUVEC_Rao2014, IMR90_Rao2014, K562_Rao2014, KBM7_Rao2014, NHEK_Rao2014	1.22, 1.00, 1.67, 1.00, 1.67, 0.80, 0.67	8.0174	NA	TRUE	16658	0.04825	Small_Intestine_Terminal_Ileum	0.5879	Artery_Tibial	0
rs4820294	22	38071042	LGALS1	22	38071615	38075813	Pancreas	1.87005e-06	0.00121034	-0.241942	GM12878_Rao2014, HMEC_Rao2014, HUVEC_Rao2014, IMR90_Rao2014, K562_Rao2014, KBM7_Rao2014, NHEK_Rao2014	0.35, 0.67, 1.33, 0.86, 1.17, 0.60, 1.00	5.9716	NA	TRUE	573	25.91	Cells_Transformed_fibroblasts	1500	Pancreas	25.91
rs7511006	22	50676258	SELO	22	50639408	50656045	Pancreas	7.08822e-06	0.00384324	0.221201	GM12878_Rao2014, HMEC_Rao2014, HUVEC_Rao2014, IMR90_Rao2014, K562_Rao2014, KBM7_Rao2014, NHEK_Rao2014	1.09, 0.17, 1.33, 1.00, 1.17, 1.20, 0.33	6.287	NA	TRUE	20213	12.88	Brain_Cerebellar_Hemisphere	52.01	Heart_Left_Ventricle	6.856
rs131788	22	50976753	TYMP	22	50964181	50968485	Pancreas	6.07615e-05	0.0239268	0.169184	GM12878_Rao2014, HMEC_Rao2014, K562_Rao2014	0.35, 0.50, 0.50	1.3478	NA	TRUE	8268	7.563	Whole_Blood	162.1	Brain_Frontal_Cortex_BA9	1.027
rs4824093	22	50128267	ALG12	22	50293877	50312106	Pancreas	0.000127657	0.0444289	0.379188	GM12878_Rao2014, HUVEC_Rao2014, K562_Rao2014, KBM7_Rao2014, NHEK_Rao2014	0.17, 0.33, 0.33, 0.40, 0.33	1.5739	NA	TRUE	165610	3.604	Thyroid	7.58	Brain_Putamen_basal_ganglia	1.434
rs138777	22	35711097	TOM1	22	35695268	35743985	Pancreas	1.77854e-07	0.000146146	-0.224505	GM12878_Rao2014, HMEC_Rao2014, HUVEC_Rao2014, IMR90_Rao2014, K562_Rao2014, KBM7_Rao2014, NHEK_Rao2014	4.17, 5.50, 11.67, 9.43, 9.17, 7.00, 11.67	58.6025	NA	TRUE	0	8.473	Muscle_Skeletal	59.47	Cells_EBV-transformed_lymphocytes	8.084
rs2160908	22	37586791	C1QTNF6	22	37576207	37595425	Pancreas	1.97816e-06	0.00127176	-0.310712	GM12878_Rao2014, HMEC_Rao2014, HUVEC_Rao2014, IMR90_Rao2014, K562_Rao2014, KBM7_Rao2014, NHEK_Rao2014	1.52, 2.83, 6.33, 3.71, 4.17, 1.80, 5.00	25.3694	NA	TRUE	0	1.005	Cells_Transformed_fibroblasts	4.697	Brain_Cerebellar_Hemisphere	0.2722
rs9607782	22	41587555	ST13	22	41220539	41253026	Pancreas	7.23825e-05	0.0277634	0.221142	GM12878_Rao2014	0.09	0.087	NA	TRUE	334529	34.49	Ovary	189.1	Whole_Blood	17.31
rs6002655	22	42603813	SMDT1	22	42475695	42480288	Pancreas	1.45364e-07	0.000121893	0.412358	GM12878_Rao2014, K562_Rao2014	0.13, 0.17	0.2971	NA	TRUE	123525	21.1	Ovary	39.94	Cells_Transformed_fibroblasts	7.933
rs6002655	22	42603813	NAGA	22	42454461	42466846	Pancreas	3.12587e-07	0.000243801	0.332991	GM12878_Rao2014, IMR90_Rao2014, K562_Rao2014, KBM7_Rao2014	0.09, 0.14, 0.17, 0.40	0.7965	NA	TRUE	136967	3.237	Cells_EBV-transformed_lymphocytes	15.88	Muscle_Skeletal	2.296
rs5756813	22	38175476	GCAT	22	38203912	38213183	Pancreas	1.29062e-06	0.000863625	0.231942	GM12878_Rao2014, HMEC_Rao2014, HUVEC_Rao2014, IMR90_Rao2014, K562_Rao2014, KBM7_Rao2014	0.65, 0.17, 0.67, 1.14, 1.00, 0.40	4.0284	NA	TRUE	28436	22.11	Pancreas	22.11	Whole_Blood	0.6668
rs5756813	22	38175476	GALR3	22	38219389	38221502	Pancreas	3.46996e-17	1.33628e-13	-0.688524	GM12878_Rao2014, IMR90_Rao2014, K562_Rao2014, KBM7_Rao2014	0.13, 0.14, 0.17, 0.20	0.64	NA	TRUE	43913	0.09806	Testis	0.3682	Adipose_Subcutaneous	0
rs5758659	22	42622002	SMDT1	22	42475695	42480288	Pancreas	1.59183e-06	0.00104744	0.405594	GM12878_Rao2014	0.13	0.1304	NA	TRUE	141714	21.1	Ovary	39.94	Cells_Transformed_fibroblasts	7.933
rs5758659	22	42622002	NAGA	22	42454461	42466846	Pancreas	6.57654e-12	1.21033e-08	0.465584	GM12878_Rao2014, IMR90_Rao2014, K562_Rao2014, KBM7_Rao2014	0.26, 0.14, 0.17, 0.20	0.7704	NA	TRUE	155156	3.237	Cells_EBV-transformed_lymphocytes	15.88	Muscle_Skeletal	2.296
rs2412970	22	30486825	MTMR3	22	30279144	30426855	Pancreas	0.000112991	0.0402371	-0.262305	GM12878_Rao2014, HMEC_Rao2014, HUVEC_Rao2014, IMR90_Rao2014, K562_Rao2014, KBM7_Rao2014, NHEK_Rao2014	3.13, 1.17, 3.67, 3.57, 1.17, 3.20, 2.67	18.5685	NA	TRUE	59970	5.432	Whole_Blood	30.29	Liver	3.381
rs138740	22	35699581	TOM1	22	35695268	35743985	Pancreas	2.44764e-08	2.39968e-05	-0.243759	GM12878_Rao2014, HMEC_Rao2014, HUVEC_Rao2014, IMR90_Rao2014, K562_Rao2014, KBM7_Rao2014, NHEK_Rao2014	2.96, 2.17, 5.67, 4.71, 4.67, 4.00, 4.00	28.1708	NA	TRUE	0	8.473	Muscle_Skeletal	59.47	Cells_EBV-transformed_lymphocytes	8.084
rs134871	22	42652715	DESI1	22	41994032	42017100	Pancreas	1.39352e-05	0.00686025	0.264869	GM12878_Rao2014, HUVEC_Rao2014	0.09, 0.33	0.4203	NA	TRUE	635615	4.852	Testis	21.54	Pancreas	4.852
rs1053593	22	35660874	TOM1	22	35695268	35743985	Pancreas	2.43271e-07	0.000194364	-0.224568	GM12878_Rao2014, HMEC_Rao2014, HUVEC_Rao2014, IMR90_Rao2014, K562_Rao2014, KBM7_Rao2014, NHEK_Rao2014	2.22, 0.67, 2.00, 1.29, 2.00, 2.40, 2.33	12.9031	NA	TRUE	34394	8.473	Muscle_Skeletal	59.47	Cells_EBV-transformed_lymphocytes	8.084
rs2266959	22	21922903	CCDC116	22	21987005	21991616	Pancreas	6.52822e-08	5.98218e-05	-0.615598	GM12878_Rao2014, IMR90_Rao2014, K562_Rao2014, KBM7_Rao2014	0.22, 0.14, 0.67, 0.40	1.4269	NA	TRUE	64102	0.1319	Testis	22.35	Whole_Blood	0.05885
rs6000762	22	37918471	CARD10	22	37886400	37915549	Pancreas	1.42957e-10	2.07354e-07	0.348014	GM12878_Rao2014, HMEC_Rao2014, HUVEC_Rao2014, IMR90_Rao2014, K562_Rao2014, KBM7_Rao2014, NHEK_Rao2014	1.57, 1.17, 2.67, 3.71, 3.67, 2.20, 3.00	17.9795	NA	TRUE	2922	4.35	Testis	17.98	Cells_EBV-transformed_lymphocytes	0.01374
rs5754344	22	21963785	CCDC116	22	21987005	21991616	Pancreas	4.23196e-08	3.99932e-05	-0.609536	GM12878_Rao2014, K562_Rao2014, KBM7_Rao2014	0.09, 0.50, 0.20	0.787	NA	TRUE	23220	0.1319	Testis	22.35	Whole_Blood	0.05885
rs144073979	22	18886813	DGCR6	22	18893541	18901751	Pancreas	4.28083e-15	1.26568e-11	-0.932406	GM12878_Rao2014, HMEC_Rao2014, IMR90_Rao2014, K562_Rao2014, NHEK_Rao2014	0.17, 0.17, 0.57, 0.17, 0.33	1.412	NA	TRUE	6728	1.792	Muscle_Skeletal	17.32	Cells_EBV-transformed_lymphocytes	0.1781
rs1023500	22	42340843	NAGA	22	42454461	42466846	Pancreas	9.57689e-07	0.000664813	-0.352199	GM12878_Rao2014, IMR90_Rao2014, K562_Rao2014, KBM7_Rao2014, NHEK_Rao2014	0.22, 0.43, 0.17, 0.20, 0.33	1.346	NA	TRUE	113618	3.237	Cells_EBV-transformed_lymphocytes	15.88	Muscle_Skeletal	2.296
rs1023500	22	42340843	SMDT1	22	42475695	42480288	Pancreas	1.07828e-12	2.24652e-09	-0.596327	GM12878_Rao2014, IMR90_Rao2014, K562_Rao2014	0.13, 0.14, 0.17	0.44	NA	TRUE	134852	21.1	Ovary	39.94	Cells_Transformed_fibroblasts	7.933
rs2413045	22	31665861	SELM	22	31500758	31516055	Pancreas	1.68514e-05	0.00805589	0.325986	GM12878_Rao2014, HMEC_Rao2014, IMR90_Rao2014, K562_Rao2014	0.52, 0.17, 0.14, 0.33	1.1646	NA	TRUE	149806	26.56	Artery_Tibial	225.9	Whole_Blood	1.998
rs5749696	22	22063336	LL22NC03-86G7.1	22	22292957	22297799	Pancreas	4.14054e-05	0.0172988	0.335733	GM12878_Rao2014, HMEC_Rao2014, HUVEC_Rao2014, IMR90_Rao2014, K562_Rao2014, KBM7_Rao2014, NHEK_Rao2014	0.26, 0.50, 0.67, 0.57, 1.83, 0.20, 0.33	4.3656	NA	TRUE	229621	0.3324	Brain_Cerebellar_Hemisphere	2.349	Liver	0.09737
rs5769765	22	50271175	ALG12	22	50293877	50312106	Pancreas	2.25016e-14	5.96581e-11	-0.58843	GM12878_Rao2014, IMR90_Rao2014, NHEK_Rao2014	0.13, 0.14, 0.33	0.6066	NA	TRUE	22702	3.604	Thyroid	7.58	Brain_Putamen_basal_ganglia	1.434
rs5763767	22	30493881	MTMR3	22	30279144	30426855	Pancreas	6.28207e-05	0.0246168	-0.272173	GM12878_Rao2014, HMEC_Rao2014, HUVEC_Rao2014, IMR90_Rao2014, K562_Rao2014, KBM7_Rao2014, NHEK_Rao2014	2.65, 1.50, 2.67, 2.71, 1.33, 3.20, 3.33	17.3998	NA	TRUE	67026	5.432	Whole_Blood	30.29	Liver	3.381
rs2256609	22	21925016	CCDC116	22	21987005	21991616	Pancreas	1.11115e-07	9.62119e-05	-0.605637	GM12878_Rao2014, HMEC_Rao2014	0.04, 0.17	0.2101	NA	TRUE	61989	0.1319	Testis	22.35	Whole_Blood	0.05885
rs727563	22	41867376	ACO2	22	41865129	41921352	Pancreas	0.000109437	0.0392716	-0.173738	GM12878_Rao2014, HMEC_Rao2014, HUVEC_Rao2014, IMR90_Rao2014, K562_Rao2014, KBM7_Rao2014, NHEK_Rao2014	5.39, 5.33, 8.67, 11.14, 8.33, 6.60, 9.00	54.4675	NA	TRUE	0	13.87	Heart_Left_Ventricle	155	Whole_Blood	9.144
rs727563	22	41867376	POLR3H	22	41921808	41940610	Pancreas	4.68257e-05	0.0191784	0.284272	GM12878_Rao2014, HMEC_Rao2014, HUVEC_Rao2014, IMR90_Rao2014, K562_Rao2014, KBM7_Rao2014, NHEK_Rao2014	1.09, 0.50, 0.67, 1.29, 0.67, 0.80, 0.67	5.6727	NA	TRUE	54432	3.753	Brain_Cortex	14.69	Whole_Blood	1.417
rs1003342	22	30570021	MTMR3	22	30279144	30426855	Pancreas	9.17558e-05	0.0338945	0.264639	GM12878_Rao2014, HMEC_Rao2014, HUVEC_Rao2014, IMR90_Rao2014, K562_Rao2014	1.13, 0.17, 0.33, 0.29, 0.67	2.5828	NA	TRUE	143166	5.432	Whole_Blood	30.29	Liver	3.381
rs2266961	22	21928596	CCDC116	22	21987005	21991616	Pancreas	1.11115e-07	9.62119e-05	-0.605637	GM12878_Rao2014, HMEC_Rao2014, IMR90_Rao2014, K562_Rao2014, NHEK_Rao2014	0.22, 0.17, 0.14, 0.50, 0.33	1.3602	NA	TRUE	58409	0.1319	Testis	22.35	Whole_Blood	0.05885
rs5751901	22	24992265	GGT1	22	24990778	25024972	Colon_Transverse	3.99555e-17	1.53484e-13	0.53892	GM12878_Rao2014, HMEC_Rao2014, HUVEC_Rao2014, IMR90_Rao2014, K562_Rao2014, KBM7_Rao2014, NHEK_Rao2014	0.61, 0.33, 1.67, 2.00, 0.83, 1.00, 1.33	7.7754	NA	TRUE	0	3.472	Kidney_Cortex	22.12	Muscle_Skeletal	0.2941
rs5770917	22	51017352	CPT1B	22	51007290	51017096	Colon_Transverse	1.81431e-06	0.00117872	-0.475458	GM12878_Rao2014, HMEC_Rao2014, HUVEC_Rao2014, IMR90_Rao2014, K562_Rao2014, KBM7_Rao2014, NHEK_Rao2014	1.04, 0.67, 2.33, 2.57, 2.17, 2.00, 1.33	12.1149	NA	TRUE	256	12.03	Heart_Left_Ventricle	86.74	Cells_Transformed_fibroblasts	0.94
rs4820599	22	24990212	GGT1	22	24990778	25024972	Colon_Transverse	2.33314e-12	4.61948e-09	0.466693	GM12878_Rao2014, HMEC_Rao2014, HUVEC_Rao2014, IMR90_Rao2014, K562_Rao2014, KBM7_Rao2014, NHEK_Rao2014	1.57, 1.67, 3.00, 3.14, 1.50, 2.20, 1.00	14.0747	NA	TRUE	566	3.472	Kidney_Cortex	22.12	Muscle_Skeletal	0.2941
rs412050	22	22307518	LL22NC03-86G7.1	22	22292957	22297799	Colon_Transverse	1.57277e-10	2.26631e-07	-0.578555	GM12878_Rao2014, HUVEC_Rao2014, IMR90_Rao2014, K562_Rao2014, KBM7_Rao2014, NHEK_Rao2014	0.43, 1.33, 1.14, 1.83, 0.60, 1.00	6.3443	NA	TRUE	9719	0.5454	Brain_Cerebellar_Hemisphere	2.349	Liver	0.09737
rs7364180	22	42218855	NDUFA6	22	42481529	42486934	Colon_Transverse	2.49145e-06	0.00155819	0.201695	GM12878_Rao2014	0.09	0.087	NA	TRUE	262674	38.59	Heart_Left_Ventricle	75.45	Whole_Blood	7.059
rs2106294	22	31645758	LIMK2	22	31608260	31676066	Colon_Transverse	9.89059e-05	0.0360602	0.157978	GM12878_Rao2014, HMEC_Rao2014, HUVEC_Rao2014, IMR90_Rao2014, K562_Rao2014, KBM7_Rao2014, NHEK_Rao2014	4.83, 5.67, 8.00, 9.29, 8.33, 6.60, 7.67	50.3785	NA	TRUE	0	20.12	Whole_Blood	65.76	Heart_Left_Ventricle	2.863
rs2106294	22	31645758	SFI1	22	31884732	32014476	Colon_Transverse	7.36001e-06	0.00397382	0.222649	GM12878_Rao2014, HUVEC_Rao2014, IMR90_Rao2014, K562_Rao2014, KBM7_Rao2014, NHEK_Rao2014	1.09, 1.33, 0.29, 0.83, 0.60, 1.00	5.1393	NA	TRUE	238974	4.806	Brain_Cerebellum	26.38	Muscle_Skeletal	0.4931
rs2412971	22	30494370	MTMR3	22	30279144	30426855	Colon_Transverse	4.91949e-06	0.0028129	-0.235872	GM12878_Rao2014, HMEC_Rao2014, HUVEC_Rao2014, IMR90_Rao2014, K562_Rao2014, KBM7_Rao2014, NHEK_Rao2014	2.83, 1.50, 3.33, 3.43, 2.00, 2.40, 3.00	18.488	NA	TRUE	67515	8.878	Whole_Blood	30.29	Liver	3.381
rs738322	22	38569005	PLA2G6	22	38507502	38601697	Colon_Transverse	3.66447e-06	0.00218112	0.206271	GM12878_Rao2014, HMEC_Rao2014, HUVEC_Rao2014, IMR90_Rao2014, K562_Rao2014, KBM7_Rao2014, NHEK_Rao2014	7.17, 6.00, 21.00, 14.00, 11.00, 13.00, 15.33	87.5072	NA	TRUE	0	5.128	Thyroid	31.81	Heart_Left_Ventricle	1.917
rs987710	22	22512414	IGLV4-60	22	22516592	22517074	Colon_Transverse	7.73452e-07	0.000550819	-0.275782	GM12878_Rao2014, IMR90_Rao2014, K562_Rao2014, KBM7_Rao2014	0.09, 0.29, 0.33, 0.20	0.906	NA	TRUE	4178	0.7877	Spleen	7.577	Adipose_Subcutaneous	0
rs2739330	22	24295285	DDTL	22	24309089	24314721	Colon_Transverse	1.20054e-33	1.5035e-29	-0.560095	GM12878_Rao2014	0.04	0.0435	NA	TRUE	13804	2.562	Liver	9.241	Muscle_Skeletal	0.6333
rs2739330	22	24295285	AP000350.4	22	24236770	24241117	Colon_Transverse	2.28294e-55	1.0343e-50	1.00841	GM12878_Rao2014, KBM7_Rao2014, NHEK_Rao2014	0.04, 0.20, 0.33	0.5768	NA	TRUE	54168	1.125	Testis	4.882	Brain_Hypothalamus	0.16
rs2739330	22	24295285	AP000350.6	22	24269087	24271761	Colon_Transverse	4.12707e-36	6.29437e-32	0.864579	GM12878_Rao2014, HUVEC_Rao2014	0.04, 0.33	0.3768	NA	TRUE	23524	0.07423	Brain_Cerebellum	0.2224	Muscle_Skeletal	0
rs2739330	22	24295285	AP000350.5	22	24243619	24249255	Colon_Transverse	1.43626e-53	5.82213e-49	0.966271	IMR90_Rao2014	0.29	0.2857	NA	TRUE	46030	0.4583	Brain_Cerebellum	2.112	Whole_Blood	0.06508
rs2073398	22	24999103	FAM211B	22	24981588	24989175	Colon_Transverse	8.62839e-05	0.0321197	0.200824	GM12878_Rao2014, HMEC_Rao2014, HUVEC_Rao2014, IMR90_Rao2014, K562_Rao2014, KBM7_Rao2014	0.35, 0.17, 0.33, 0.43, 0.17, 0.20	1.6431	NA	TRUE	9928	6.585	Thyroid	29.54	Whole_Blood	0.9591
rs2073398	22	24999103	GGT1	22	24990778	25024972	Colon_Transverse	2.94982e-22	1.74765e-18	0.608535	GM12878_Rao2014, HMEC_Rao2014, HUVEC_Rao2014, IMR90_Rao2014, K562_Rao2014, KBM7_Rao2014, NHEK_Rao2014	1.04, 0.50, 1.67, 1.14, 1.00, 0.80, 0.67	6.8197	NA	TRUE	0	3.472	Kidney_Cortex	22.12	Muscle_Skeletal	0.2941
rs12157904	22	37982011	SH3BP1	22	38030661	38052124	Colon_Transverse	1.91632e-05	0.00897777	0.303931	GM12878_Rao2014, HUVEC_Rao2014, IMR90_Rao2014, K562_Rao2014, KBM7_Rao2014, NHEK_Rao2014	0.70, 0.33, 0.29, 0.50, 0.60, 1.00	3.4147	NA	TRUE	48650	12.34	Whole_Blood	17.46	Muscle_Skeletal	0.1711
rs12537	22	30423459	MTMR3	22	30279144	30426855	Colon_Transverse	0.000107277	0.03868	-0.205281	GM12878_Rao2014, HMEC_Rao2014, HUVEC_Rao2014, IMR90_Rao2014, K562_Rao2014, KBM7_Rao2014, NHEK_Rao2014	5.70, 4.83, 12.00, 8.86, 6.33, 6.80, 8.00	52.5195	NA	TRUE	0	8.878	Whole_Blood	30.29	Liver	3.381
rs229526	22	37581421	C1QTNF6	22	37576207	37595425	Colon_Transverse	4.81086e-06	0.00276207	0.227928	GM12878_Rao2014, HMEC_Rao2014, HUVEC_Rao2014, IMR90_Rao2014, K562_Rao2014, KBM7_Rao2014, NHEK_Rao2014	1.17, 1.50, 3.33, 1.71, 1.67, 1.20, 1.67	12.2549	NA	TRUE	0	2.418	Cells_Transformed_fibroblasts	4.697	Brain_Cerebellar_Hemisphere	0.2722
rs16992796	22	45183013	ARHGAP8	22	45148438	45258665	Colon_Transverse	0.000134719	0.0464252	0.216212	GM12878_Rao2014, HMEC_Rao2014, HUVEC_Rao2014, IMR90_Rao2014, K562_Rao2014, KBM7_Rao2014, NHEK_Rao2014	3.48, 2.67, 4.33, 5.00, 3.83, 2.60, 7.33	29.2449	NA	TRUE	0	7.268	Thyroid	12.14	Muscle_Skeletal	0.02644
rs4822024	22	41757646	MEI1	22	42095503	42195460	Colon_Transverse	3.91736e-10	5.30253e-07	0.245245	GM12878_Rao2014, HMEC_Rao2014, K562_Rao2014, KBM7_Rao2014	0.65, 0.17, 0.33, 1.00	2.1522	NA	TRUE	337857	1.003	Testis	16.32	Muscle_Skeletal	0.04722
rs131794	22	50971751	TYMP	22	50964181	50968485	Colon_Transverse	3.32724e-05	0.0144009	0.232733	GM12878_Rao2014, HUVEC_Rao2014, IMR90_Rao2014, K562_Rao2014, NHEK_Rao2014	0.22, 0.67, 0.57, 0.50, 0.33	2.2888	NA	TRUE	3266	18.64	Whole_Blood	162.1	Brain_Frontal_Cortex_BA9	1.027
rs131794	22	50971751	CHKB	22	51017378	51039884	Colon_Transverse	3.73247e-05	0.0158318	0.204309	GM12878_Rao2014, IMR90_Rao2014, K562_Rao2014	0.57, 0.29, 0.17	1.0176	NA	TRUE	45627	26.53	Spleen	57.6	Muscle_Skeletal	6.671
rs131794	22	50971751	SCO2	22	50961997	50964035	Colon_Transverse	2.84629e-09	3.35713e-06	-0.239484	GM12878_Rao2014, HMEC_Rao2014, IMR90_Rao2014, K562_Rao2014	0.09, 0.17, 0.14, 0.33	0.7298	NA	TRUE	7716	19.76	Lung	24.62	Artery_Tibial	4.658
rs13053817	22	29847721	RFPL1S	22	29832818	29874164	Colon_Transverse	0.000127743	0.0444474	-0.290266	GM12878_Rao2014, HMEC_Rao2014, HUVEC_Rao2014, IMR90_Rao2014, K562_Rao2014, KBM7_Rao2014, NHEK_Rao2014	3.43, 3.00, 6.33, 7.29, 6.17, 4.80, 7.00	38.0205	NA	TRUE	0	0.04939	Brain_Frontal_Cortex_BA9	12.81	Heart_Left_Ventricle	0.007496
rs13053817	22	29847721	THOC5	22	29901868	29950243	Colon_Transverse	2.44709e-05	0.0110802	0.237721	GM12878_Rao2014, HMEC_Rao2014, HUVEC_Rao2014, IMR90_Rao2014, K562_Rao2014, KBM7_Rao2014, NHEK_Rao2014	1.13, 0.50, 1.67, 1.14, 1.17, 2.00, 2.33	9.94	NA	TRUE	54147	4.67	Uterus	9.762	Brain_Amygdala	1.353
rs3788317	22	19889824	AC000078.5	22	19874812	19875493	Colon_Transverse	3.99521e-06	0.00234804	-0.318622	GM12878_Rao2014, HMEC_Rao2014, HUVEC_Rao2014, IMR90_Rao2014, K562_Rao2014, KBM7_Rao2014, NHEK_Rao2014	0.09, 0.17, 0.33, 0.14, 0.50, 0.20, 0.33	1.7631	NA	TRUE	14331	0.5923	Brain_Cerebellum	4.559	Brain_Substantia_nigra	0.07369
rs1034566	22	19984276	ARVCF	22	19957499	20004331	Colon_Transverse	3.26022e-07	0.000253273	0.256855	GM12878_Rao2014, HMEC_Rao2014, HUVEC_Rao2014, IMR90_Rao2014, K562_Rao2014, KBM7_Rao2014, NHEK_Rao2014	2.52, 2.67, 6.67, 6.57, 11.17, 3.20, 7.00	39.7932	NA	TRUE	0	3.858	Brain_Cerebellar_Hemisphere	62.35	Cells_EBV-transformed_lymphocytes	0.3278
rs4822983	22	29115065	RFPL1S	22	29832818	29874164	Colon_Transverse	5.30071e-05	0.0213505	0.259787	GM12878_Rao2014, HMEC_Rao2014, IMR90_Rao2014	0.13, 0.17, 0.29	0.5828	NA	TRUE	717753	0.04939	Brain_Frontal_Cortex_BA9	12.81	Heart_Left_Ventricle	0.007496
rs2283792	22	22131124	TOP3B	22	22311397	22337213	Colon_Transverse	0.000107173	0.0386534	-0.146232	GM12878_Rao2014, HUVEC_Rao2014, IMR90_Rao2014, K562_Rao2014, KBM7_Rao2014	0.43, 0.33, 0.43, 1.50, 0.40	3.0967	NA	TRUE	180273	5.328	Spleen	10.23	Brain_Amygdala	1.562
rs2283792	22	22131124	LL22NC03-86G7.1	22	22292957	22297799	Colon_Transverse	6.69872e-28	5.99923e-24	-0.697289	GM12878_Rao2014, HUVEC_Rao2014, IMR90_Rao2014, K562_Rao2014	0.04, 0.33, 0.14, 1.00	1.5197	NA	TRUE	161833	0.5454	Brain_Cerebellar_Hemisphere	2.349	Liver	0.09737
rs140522	22	50971265	CPT1B	22	51007290	51017096	Colon_Transverse	4.5611e-05	0.0187507	0.186526	GM12878_Rao2014, HMEC_Rao2014, HUVEC_Rao2014, IMR90_Rao2014, K562_Rao2014, KBM7_Rao2014, NHEK_Rao2014	0.83, 0.50, 1.00, 1.43, 1.50, 1.00, 0.67	6.9213	NA	TRUE	36025	12.03	Heart_Left_Ventricle	86.74	Cells_Transformed_fibroblasts	0.94
rs140522	22	50971265	CHKB	22	51017378	51039884	Colon_Transverse	3.93226e-06	0.00231634	0.187156	GM12878_Rao2014, HMEC_Rao2014, HUVEC_Rao2014, IMR90_Rao2014, K562_Rao2014, KBM7_Rao2014, NHEK_Rao2014	1.65, 0.50, 2.67, 2.43, 1.67, 1.20, 1.00	11.1141	NA	TRUE	46113	26.53	Spleen	57.6	Muscle_Skeletal	6.671
rs713875	22	30592486	MTMR3	22	30279144	30426855	Colon_Transverse	2.43658e-06	0.00152573	0.242835	GM12878_Rao2014, HMEC_Rao2014, HUVEC_Rao2014, IMR90_Rao2014, K562_Rao2014, KBM7_Rao2014, NHEK_Rao2014	1.30, 0.67, 3.00, 2.00, 1.50, 2.40, 1.33	12.2043	NA	TRUE	165631	8.878	Whole_Blood	30.29	Liver	3.381
rs134882	22	42670964	NAGA	22	42454461	42466846	Colon_Transverse	2.25079e-05	0.0102973	0.158081	GM12878_Rao2014, HUVEC_Rao2014, IMR90_Rao2014, K562_Rao2014, NHEK_Rao2014	0.30, 0.33, 0.14, 0.17, 0.33	1.2805	NA	TRUE	204118	11.55	Cells_EBV-transformed_lymphocytes	15.88	Muscle_Skeletal	2.296
rs134882	22	42670964	SMDT1	22	42475695	42480288	Colon_Transverse	1.5743e-07	0.000130942	0.356748	GM12878_Rao2014, HUVEC_Rao2014, KBM7_Rao2014	0.09, 0.67, 0.40	1.1536	NA	TRUE	190676	24.38	Ovary	39.94	Cells_Transformed_fibroblasts	7.933
rs134882	22	42670964	Z83851.3	22	42665759	42671202	Colon_Transverse	2.66075e-05	0.0118938	0.237823	GM12878_Rao2014, HMEC_Rao2014, HUVEC_Rao2014, IMR90_Rao2014, K562_Rao2014, KBM7_Rao2014, NHEK_Rao2014	0.30, 1.00, 0.67, 0.71, 1.00, 1.00, 1.33	6.0186	NA	TRUE	0	0.1841	Testis	0.6066	Brain_Hippocampus	0.01254
rs4820539	22	23477969	GNAZ	22	23412540	23467224	Colon_Transverse	1.73131e-06	0.00112909	-0.129018	GM12878_Rao2014, HMEC_Rao2014, HUVEC_Rao2014, IMR90_Rao2014, K562_Rao2014, NHEK_Rao2014	1.26, 0.17, 1.33, 0.86, 2.17, 1.00	6.7847	NA	TRUE	10745	2.237	Brain_Cerebellar_Hemisphere	22.4	Cells_EBV-transformed_lymphocytes	0.04839
rs5751902	22	24996629	GGT1	22	24990778	25024972	Colon_Transverse	2.71862e-06	0.00167644	-0.318942	GM12878_Rao2014, HMEC_Rao2014, HUVEC_Rao2014, IMR90_Rao2014, K562_Rao2014, KBM7_Rao2014, NHEK_Rao2014	1.65, 2.17, 4.33, 2.86, 2.17, 3.40, 2.67	19.2427	NA	TRUE	0	3.472	Kidney_Cortex	22.12	Muscle_Skeletal	0.2941
rs470119	22	50966913	SCO2	22	50961997	50964035	Colon_Transverse	0.000126964	0.0442859	-0.126033	GM12878_Rao2014, IMR90_Rao2014	0.09, 0.14	0.2298	NA	TRUE	2878	19.76	Lung	24.62	Artery_Tibial	4.658
rs138880	22	50218610	RP3-522J7.6	22	50226264	50231434	Colon_Transverse	6.52012e-05	0.0254412	-0.30609	GM12878_Rao2014, HMEC_Rao2014, HUVEC_Rao2014, IMR90_Rao2014, K562_Rao2014, KBM7_Rao2014, NHEK_Rao2014	0.52, 0.67, 1.00, 0.71, 0.50, 1.00, 0.67	5.0694	NA	TRUE	7654	0.05723	Testis	2.366	Cells_Transformed_fibroblasts	0
rs138880	22	50218610	ALG12	22	50293877	50312106	Colon_Transverse	2.80949e-05	0.0124467	0.201393	GM12878_Rao2014, HMEC_Rao2014, HUVEC_Rao2014, IMR90_Rao2014, K562_Rao2014, KBM7_Rao2014	1.09, 0.33, 2.67, 0.86, 1.50, 2.20	8.6441	NA	TRUE	75267	4.837	Thyroid	7.58	Brain_Putamen_basal_ganglia	1.434
rs138880	22	50218610	CRELD2	22	50311815	50321188	Colon_Transverse	5.13e-06	0.00291703	0.227807	GM12878_Rao2014, HMEC_Rao2014, HUVEC_Rao2014, IMR90_Rao2014, K562_Rao2014, KBM7_Rao2014, NHEK_Rao2014	0.52, 0.17, 1.00, 0.71, 0.83, 0.40, 1.33	4.9694	NA	TRUE	93205	12.63	Pituitary	39.52	Muscle_Skeletal	3.745
rs8135665	22	38476275	TRIOBP	22	38093011	38172563	Colon_Transverse	6.30565e-05	0.0246966	0.183951	GM12878_Rao2014, HMEC_Rao2014, HUVEC_Rao2014, IMR90_Rao2014, K562_Rao2014, KBM7_Rao2014	0.78, 0.17, 1.67, 0.14, 0.67, 1.20	4.6255	NA	TRUE	303712	9.676	Cervix_Ectocervix	16.3	Brain_Frontal_Cortex_BA9	1.19
rs1930961	22	25875264	CTA-390C10.10	22	25872185	25875938	Colon_Transverse	2.10555e-34	2.74863e-30	-1.07412	GM12878_Rao2014, HMEC_Rao2014, HUVEC_Rao2014, IMR90_Rao2014, K562_Rao2014, KBM7_Rao2014, NHEK_Rao2014	0.43, 0.67, 1.67, 1.29, 1.17, 1.20, 1.67	8.0872	NA	TRUE	0	0.687	Testis	2.672	Muscle_Skeletal	0.2178
rs5758511	22	42336171	CHADL	22	41625517	41636938	Colon_Transverse	2.76244e-06	0.00170142	-0.188919	GM12878_Rao2014	0.04	0.0435	NA	TRUE	699233	1.629	Brain_Spinal_cord_cervical_c-1	38.13	Cells_EBV-transformed_lymphocytes	0.02627
rs877529	22	39542291	APOBEC3D	22	39417118	39429281	Colon_Transverse	3.82409e-05	0.0161431	-0.155875	GM12878_Rao2014, HUVEC_Rao2014, IMR90_Rao2014, K562_Rao2014	0.35, 0.67, 0.43, 0.17	1.6097	NA	TRUE	113010	1.57	Cells_EBV-transformed_lymphocytes	14.07	Brain_Cerebellar_Hemisphere	0.05602
rs4820834	22	30751626	RP1-130H16.16	22	30770930	30773834	Colon_Transverse	0.000114289	0.040602	-0.453732	GM12878_Rao2014, HMEC_Rao2014, HUVEC_Rao2014, IMR90_Rao2014, K562_Rao2014, KBM7_Rao2014, NHEK_Rao2014	0.30, 0.50, 0.67, 0.57, 0.17, 1.00, 0.33	3.5424	NA	TRUE	19304	0.7268	Testis	2.246	Muscle_Skeletal	0.1665
rs11089937	22	22506568	IGLV4-60	22	22516592	22517074	Colon_Transverse	8.33667e-08	7.42299e-05	0.281983	GM12878_Rao2014, HMEC_Rao2014, HUVEC_Rao2014, IMR90_Rao2014, K562_Rao2014, KBM7_Rao2014	0.09, 0.17, 0.67, 0.14, 0.50, 0.20	1.7631	NA	TRUE	10024	0.7877	Spleen	7.577	Adipose_Subcutaneous	0
rs8135828	22	29929238	THOC5	22	29901868	29950243	Colon_Transverse	5.23046e-16	1.73642e-12	-0.482216	GM12878_Rao2014, HMEC_Rao2014, HUVEC_Rao2014, IMR90_Rao2014, K562_Rao2014, KBM7_Rao2014, NHEK_Rao2014	3.48, 3.00, 6.67, 5.29, 6.17, 4.40, 8.00	36.9973	NA	TRUE	0	4.67	Uterus	9.762	Brain_Amygdala	1.353
rs8135828	22	29929238	NIPSNAP1	22	29950797	29977326	Colon_Transverse	1.32199e-05	0.00656052	0.175968	GM12878_Rao2014, HMEC_Rao2014, HUVEC_Rao2014, IMR90_Rao2014, K562_Rao2014, KBM7_Rao2014, NHEK_Rao2014	1.22, 0.17, 0.67, 1.57, 1.83, 0.60, 1.33	7.3888	NA	TRUE	21559	12.4	Liver	50.92	Muscle_Skeletal	0.7843
rs5771242	22	50661868	HDAC10	22	50683612	50688288	Colon_Transverse	2.52959e-16	8.81576e-13	-0.381329	GM12878_Rao2014, IMR90_Rao2014, K562_Rao2014, KBM7_Rao2014	0.17, 0.14, 0.17, 0.20	0.6834	NA	TRUE	21744	10.47	Pituitary	19.84	Heart_Left_Ventricle	2.067
rs5771242	22	50661868	MAPK12	22	50687628	50700254	Colon_Transverse	6.3467e-11	9.83544e-08	-0.438698	GM12878_Rao2014, KBM7_Rao2014	0.22, 0.80	1.0174	NA	TRUE	25760	2.498	Muscle_Skeletal	34.99	Artery_Tibial	0.9689
rs5771242	22	50661868	RP3-402G11.26	22	50638505	50638976	Colon_Transverse	1.76437e-05	0.00837065	-0.289832	IMR90_Rao2014, KBM7_Rao2014	0.14, 0.20	0.3429	NA	TRUE	22892	2.385	Brain_Cerebellum	15.44	Heart_Left_Ventricle	0.682
rs2267386	22	38832111	FAM227A	22	38974125	39052634	Colon_Transverse	0.000100448	0.0365101	-0.422283	GM12878_Rao2014, HMEC_Rao2014, HUVEC_Rao2014, IMR90_Rao2014, K562_Rao2014, KBM7_Rao2014, NHEK_Rao2014	2.26, 0.33, 2.33, 2.14, 2.33, 1.80, 0.33	11.5371	NA	TRUE	142014	0.1498	Testis	4.651	Whole_Blood	0.002808
rs1062753	22	42392810	WBP2NL	22	42394729	42454357	Colon_Transverse	4.07885e-07	0.000308749	-0.347478	GM12878_Rao2014, HMEC_Rao2014, HUVEC_Rao2014, IMR90_Rao2014, K562_Rao2014, KBM7_Rao2014, NHEK_Rao2014	1.00, 0.17, 0.67, 0.71, 0.83, 0.60, 0.67	4.6476	NA	TRUE	1919	0.1605	Testis	12.84	Heart_Left_Ventricle	0.01987
rs1065852	22	42526693	NDUFA6-AS1	22	42486960	42535286	Colon_Transverse	1.029e-07	8.99073e-05	0.317928	GM12878_Rao2014, HMEC_Rao2014, HUVEC_Rao2014, IMR90_Rao2014, K562_Rao2014, KBM7_Rao2014, NHEK_Rao2014	1.17, 0.17, 2.00, 1.00, 1.17, 0.80, 1.33	7.6406	NA	TRUE	0	1.295	Brain_Cerebellum	6.959	Cells_Transformed_fibroblasts	0.2833
rs1065852	22	42526693	CYP2D6	22	42522501	42526908	Colon_Transverse	4.85486e-06	0.00278422	0.276178	GM12878_Rao2014, HMEC_Rao2014, HUVEC_Rao2014, IMR90_Rao2014, K562_Rao2014, KBM7_Rao2014, NHEK_Rao2014	0.04, 0.17, 0.33, 0.29, 0.33, 0.40, 0.67	2.2292	NA	TRUE	0	1.822	Liver	158.1	Cells_Transformed_fibroblasts	0.1634
rs1065852	22	42526693	RP4-669P10.19	22	42528610	42529005	Colon_Transverse	2.29233e-05	0.0104594	0.296647	GM12878_Rao2014	0.09	0.087	NA	TRUE	1917	1.28	Testis	8.853	Cells_Transformed_fibroblasts	0.1422
rs1065852	22	42526693	CYP2D8P1	22	42545877	42551007	Colon_Transverse	1.01818e-12	2.12809e-09	0.525362	GM12878_Rao2014, K562_Rao2014	0.04, 0.17	0.2101	NA	TRUE	19184	0.4766	Testis	1.949	Muscle_Skeletal	0.06106
rs1065852	22	42526693	SMDT1	22	42475695	42480288	Colon_Transverse	1.13678e-07	9.82103e-05	0.424071	GM12878_Rao2014	0.09	0.087	NA	TRUE	46405	24.38	Ovary	39.94	Cells_Transformed_fibroblasts	7.933
rs1065852	22	42526693	CYP2D7P1	22	42536214	42540576	Colon_Transverse	2.55215e-06	0.00159163	0.271012	GM12878_Rao2014, IMR90_Rao2014	0.09, 0.14	0.2298	NA	TRUE	9521	1.753	Liver	50.51	Muscle_Skeletal	0.182
rs8141797	22	24582040	SUSD2	22	24577227	24585078	Colon_Transverse	5.20223e-08	4.83323e-05	0.404951	GM12878_Rao2014, HMEC_Rao2014, HUVEC_Rao2014, IMR90_Rao2014, K562_Rao2014, KBM7_Rao2014, NHEK_Rao2014	0.48, 1.00, 2.33, 1.57, 1.33, 2.00, 1.33	10.0497	NA	TRUE	0	1.891	Lung	53.02	Cells_EBV-transformed_lymphocytes	0.08967
rs12530	22	32783903	RFPL3S	22	32755893	32778039	Colon_Transverse	1.22057e-06	0.000822827	-0.516228	GM12878_Rao2014, HMEC_Rao2014, HUVEC_Rao2014, IMR90_Rao2014, K562_Rao2014, KBM7_Rao2014, NHEK_Rao2014	1.00, 0.33, 2.33, 1.43, 2.00, 1.80, 1.67	10.5619	NA	TRUE	5864	0.2786	Testis	29.08	Cells_Transformed_fibroblasts	0.07423
rs12530	22	32783903	RTCB	22	32783569	32808242	Colon_Transverse	2.2154e-23	1.42786e-19	-0.425471	GM12878_Rao2014, HMEC_Rao2014, HUVEC_Rao2014, IMR90_Rao2014, K562_Rao2014, KBM7_Rao2014, NHEK_Rao2014	1.70, 2.50, 3.33, 3.00, 3.67, 2.60, 3.33	20.129	NA	TRUE	0	36.16	Skin_Sun_Exposed_Lower_leg	49.74	Whole_Blood	10.63
rs6151429	22	51063476	ARSA	22	51061182	51066607	Colon_Transverse	1.5343e-37	2.51429e-33	-0.855797	GM12878_Rao2014, HMEC_Rao2014, HUVEC_Rao2014, IMR90_Rao2014, K562_Rao2014, KBM7_Rao2014, NHEK_Rao2014	0.70, 1.67, 1.33, 1.71, 1.67, 1.80, 2.00	10.8766	NA	TRUE	0	20.36	Testis	49.24	Muscle_Skeletal	3.062
rs4141404	22	31675184	LIMK2	22	31608260	31676066	Colon_Transverse	9.89059e-05	0.0360602	0.157978	GM12878_Rao2014, HMEC_Rao2014, HUVEC_Rao2014, IMR90_Rao2014, K562_Rao2014, KBM7_Rao2014, NHEK_Rao2014	3.74, 3.00, 5.33, 8.00, 5.67, 4.20, 5.33	35.2725	NA	TRUE	0	20.12	Whole_Blood	65.76	Heart_Left_Ventricle	2.863
rs4141404	22	31675184	SFI1	22	31884732	32014476	Colon_Transverse	7.36001e-06	0.00397382	0.222649	GM12878_Rao2014, IMR90_Rao2014, K562_Rao2014, KBM7_Rao2014, NHEK_Rao2014	1.13, 0.86, 0.83, 0.80, 0.33	3.9542	NA	TRUE	209548	4.806	Brain_Cerebellum	26.38	Muscle_Skeletal	0.4931
rs7511006	22	50676258	HDAC10	22	50683612	50688288	Colon_Transverse	8.12656e-06	0.00432106	-0.193123	GM12878_Rao2014, HMEC_Rao2014, HUVEC_Rao2014, IMR90_Rao2014, K562_Rao2014, KBM7_Rao2014, NHEK_Rao2014	0.30, 0.17, 1.00, 0.71, 0.83, 0.60, 0.67	4.2853	NA	TRUE	7354	10.47	Pituitary	19.84	Heart_Left_Ventricle	2.067
rs131788	22	50976753	CHKB	22	51017378	51039884	Colon_Transverse	8.65427e-06	0.00456541	0.191952	GM12878_Rao2014, HMEC_Rao2014, HUVEC_Rao2014, IMR90_Rao2014, K562_Rao2014, KBM7_Rao2014, NHEK_Rao2014	0.43, 0.33, 1.00, 1.00, 0.50, 0.40, 0.67	4.3348	NA	TRUE	40625	26.53	Spleen	57.6	Muscle_Skeletal	6.671
rs131788	22	50976753	SCO2	22	50961997	50964035	Colon_Transverse	2.29965e-05	0.0104897	-0.152207	GM12878_Rao2014, HMEC_Rao2014, IMR90_Rao2014	0.04, 0.17, 0.14	0.353	NA	TRUE	12718	19.76	Lung	24.62	Artery_Tibial	4.658
rs4253772	22	46627602	PKDREJ	22	46651560	46659219	Colon_Transverse	0.000106236	0.0383424	-0.417558	GM12878_Rao2014, HMEC_Rao2014, HUVEC_Rao2014, IMR90_Rao2014, K562_Rao2014, KBM7_Rao2014	0.65, 0.67, 1.67, 0.86, 0.33, 0.60	4.776	NA	TRUE	23958	0.146	Testis	2.998	Whole_Blood	0.012
rs2160908	22	37586791	C1QTNF6	22	37576207	37595425	Colon_Transverse	3.13988e-07	0.00024477	-0.21954	GM12878_Rao2014, HMEC_Rao2014, HUVEC_Rao2014, IMR90_Rao2014, K562_Rao2014, KBM7_Rao2014, NHEK_Rao2014	1.52, 2.83, 6.33, 3.71, 4.17, 1.80, 5.00	25.3694	NA	TRUE	0	2.418	Cells_Transformed_fibroblasts	4.697	Brain_Cerebellar_Hemisphere	0.2722
rs6002655	22	42603813	SMDT1	22	42475695	42480288	Colon_Transverse	9.23725e-09	9.92953e-06	0.376738	GM12878_Rao2014, K562_Rao2014	0.13, 0.17	0.2971	NA	TRUE	123525	24.38	Ovary	39.94	Cells_Transformed_fibroblasts	7.933
rs7289126	22	38628305	PLA2G6	22	38507502	38601697	Colon_Transverse	6.71552e-05	0.0261028	0.189907	GM12878_Rao2014, HMEC_Rao2014, HUVEC_Rao2014, IMR90_Rao2014, K562_Rao2014, KBM7_Rao2014, NHEK_Rao2014	6.43, 1.50, 7.67, 5.14, 5.17, 7.00, 3.67	36.5776	NA	TRUE	26608	5.128	Thyroid	31.81	Heart_Left_Ventricle	1.917
rs7289126	22	38628305	TMEM184B	22	38615298	38669040	Colon_Transverse	1.68735e-05	0.00805949	-0.142011	GM12878_Rao2014, HMEC_Rao2014, HUVEC_Rao2014, IMR90_Rao2014, K562_Rao2014, KBM7_Rao2014, NHEK_Rao2014	4.61, 4.83, 14.00, 9.43, 9.17, 7.40, 10.00	59.4373	NA	TRUE	0	14.35	Brain_Cortex	31.28	Liver	3.628
rs7985	22	27066534	MIAT	22	27042392	27072438	Colon_Transverse	0.000115088	0.0408293	-0.139958	GM12878_Rao2014, HMEC_Rao2014, HUVEC_Rao2014, IMR90_Rao2014, K562_Rao2014, KBM7_Rao2014, NHEK_Rao2014	2.74, 3.17, 5.33, 4.57, 5.17, 4.00, 5.33	30.3106	NA	TRUE	0	2.231	Pituitary	72.15	Muscle_Skeletal	0.08652
rs7985	22	27066534	CTA-211A9.5	22	27089644	27176170	Colon_Transverse	3.4173e-05	0.0147121	0.294495	GM12878_Rao2014, HMEC_Rao2014, HUVEC_Rao2014, IMR90_Rao2014, K562_Rao2014, KBM7_Rao2014, NHEK_Rao2014	2.17, 0.17, 2.00, 2.57, 1.17, 1.60, 1.33	11.012	NA	TRUE	23110	0.9151	Spleen	2.302	Brain_Frontal_Cortex_BA9	0.235
rs5756813	22	38175476	TRIOBP	22	38093011	38172563	Colon_Transverse	1.91093e-06	0.00123369	0.196306	GM12878_Rao2014, HMEC_Rao2014, HUVEC_Rao2014, IMR90_Rao2014, K562_Rao2014, KBM7_Rao2014, NHEK_Rao2014	5.70, 4.17, 11.00, 10.71, 10.33, 8.60, 6.00	56.5099	NA	TRUE	2913	9.676	Cervix_Ectocervix	16.3	Brain_Frontal_Cortex_BA9	1.19
rs5758659	22	42622002	SMDT1	22	42475695	42480288	Colon_Transverse	8.26235e-08	7.37386e-05	0.354568	GM12878_Rao2014	0.13	0.1304	NA	TRUE	141714	24.38	Ovary	39.94	Cells_Transformed_fibroblasts	7.933
rs5758659	22	42622002	NAGA	22	42454461	42466846	Colon_Transverse	1.76445e-05	0.00837065	0.15578	GM12878_Rao2014, IMR90_Rao2014, K562_Rao2014, KBM7_Rao2014	0.26, 0.14, 0.17, 0.20	0.7704	NA	TRUE	155156	11.55	Cells_EBV-transformed_lymphocytes	15.88	Muscle_Skeletal	2.296
rs5758659	22	42622002	Z83851.3	22	42665759	42671202	Colon_Transverse	2.91308e-05	0.0128429	0.230435	GM12878_Rao2014, HUVEC_Rao2014, IMR90_Rao2014, KBM7_Rao2014	0.04, 0.33, 0.14, 0.20	0.7197	NA	TRUE	43757	0.1841	Testis	0.6066	Brain_Hippocampus	0.01254
rs2412970	22	30486825	MTMR3	22	30279144	30426855	Colon_Transverse	1.03314e-05	0.00532255	-0.22922	GM12878_Rao2014, HMEC_Rao2014, HUVEC_Rao2014, IMR90_Rao2014, K562_Rao2014, KBM7_Rao2014, NHEK_Rao2014	3.13, 1.17, 3.67, 3.57, 1.17, 3.20, 2.67	18.5685	NA	TRUE	59970	8.878	Whole_Blood	30.29	Liver	3.381
rs410285	22	22381767	IGLVI-70	22	22380726	22380991	Colon_Transverse	1.50864e-08	1.53929e-05	0.748525	GM12878_Rao2014, HMEC_Rao2014, HUVEC_Rao2014, IMR90_Rao2014, K562_Rao2014, KBM7_Rao2014, NHEK_Rao2014	0.09, 0.33, 0.67, 0.29, 0.33, 0.40, 0.67	2.7727	NA	TRUE	776	0.06443	Spleen	1.226	Adipose_Subcutaneous	0
rs1210638	22	18981562	PRODH	22	18904403	18924066	Colon_Transverse	4.60008e-05	0.0188869	0.271792	GM12878_Rao2014, HMEC_Rao2014, HUVEC_Rao2014, IMR90_Rao2014, K562_Rao2014, KBM7_Rao2014, NHEK_Rao2014	0.65, 0.33, 0.33, 0.71, 1.83, 1.20, 0.33	5.3998	NA	TRUE	57496	2.402	Skin_Sun_Exposed_Lower_leg	35.36	Whole_Blood	0.04159
rs1210638	22	18981562	DGCR6	22	18893541	18901751	Colon_Transverse	1.10644e-06	0.00075579	0.304922	GM12878_Rao2014, HUVEC_Rao2014, IMR90_Rao2014, K562_Rao2014, NHEK_Rao2014	0.22, 0.33, 0.14, 0.17, 1.00	1.8602	NA	TRUE	79811	0.8951	Muscle_Skeletal	17.32	Cells_EBV-transformed_lymphocytes	0.1781
rs134871	22	42652715	Z83851.3	22	42665759	42671202	Colon_Transverse	0.00013986	0.0479287	0.200337	GM12878_Rao2014, HMEC_Rao2014, HUVEC_Rao2014, IMR90_Rao2014, K562_Rao2014, KBM7_Rao2014	0.17, 0.33, 1.00, 0.57, 0.33, 0.40	2.812	NA	TRUE	13044	0.1841	Testis	0.6066	Brain_Hippocampus	0.01254
rs131814	22	50960100	SCO2	22	50961997	50964035	Colon_Transverse	4.42546e-05	0.0182956	-0.134277	GM12878_Rao2014, HMEC_Rao2014, HUVEC_Rao2014, IMR90_Rao2014, K562_Rao2014, KBM7_Rao2014, NHEK_Rao2014	0.26, 0.50, 1.00, 0.86, 0.50, 0.20, 0.67	3.9847	NA	TRUE	1897	19.76	Lung	24.62	Artery_Tibial	4.658
rs5752326	22	26843989	HPS4	22	26847446	26879802	Colon_Transverse	2.75495e-08	2.67405e-05	0.372965	GM12878_Rao2014, HMEC_Rao2014, HUVEC_Rao2014, IMR90_Rao2014, K562_Rao2014, KBM7_Rao2014, NHEK_Rao2014	3.00, 3.17, 7.00, 5.00, 6.33, 6.00, 6.00	36.5	NA	TRUE	3457	6.972	Brain_Cerebellum	25.48	Whole_Blood	1.699
rs5752326	22	26843989	CTA-445C9.14	22	26908503	26910534	Colon_Transverse	6.07749e-08	5.60247e-05	0.590855	GM12878_Rao2014, IMR90_Rao2014, K562_Rao2014, KBM7_Rao2014	0.30, 0.29, 0.50, 0.20	1.2901	NA	TRUE	64514	1.127	Pituitary	8.551	Whole_Blood	0.08774
rs11914070	22	18965627	DGCR6	22	18893541	18901751	Colon_Transverse	5.62036e-08	5.19974e-05	0.341572	GM12878_Rao2014, HMEC_Rao2014, HUVEC_Rao2014, IMR90_Rao2014, K562_Rao2014, KBM7_Rao2014	0.13, 0.33, 0.33, 0.29, 0.50, 0.80	2.3828	NA	TRUE	63876	0.8951	Muscle_Skeletal	17.32	Cells_EBV-transformed_lymphocytes	0.1781
rs144073979	22	18886813	DGCR6	22	18893541	18901751	Colon_Transverse	5.00277e-12	9.44392e-09	-0.710855	GM12878_Rao2014, HMEC_Rao2014, IMR90_Rao2014, K562_Rao2014, NHEK_Rao2014	0.17, 0.17, 0.57, 0.17, 0.33	1.412	NA	TRUE	6728	0.8951	Muscle_Skeletal	17.32	Cells_EBV-transformed_lymphocytes	0.1781
rs73164810	22	21321789	AIFM3	22	21319396	21335649	Colon_Transverse	4.97817e-06	0.00283908	0.294874	GM12878_Rao2014, HMEC_Rao2014, HUVEC_Rao2014, IMR90_Rao2014, K562_Rao2014, KBM7_Rao2014, NHEK_Rao2014	1.43, 2.00, 4.33, 2.71, 6.50, 2.80, 4.00	23.7824	NA	TRUE	0	26.65	Brain_Cortex	32.7	Muscle_Skeletal	0.05651
rs1023500	22	42340843	NHP2L1	22	42069934	42086508	Colon_Transverse	4.38052e-05	0.0181331	-0.167707	GM12878_Rao2014, HMEC_Rao2014, HUVEC_Rao2014, IMR90_Rao2014, K562_Rao2014, KBM7_Rao2014	0.65, 0.17, 0.67, 0.29, 1.00, 0.20	2.9712	NA	TRUE	254335	22.7	Brain_Cerebellar_Hemisphere	57.67	Whole_Blood	12.08
rs1023500	22	42340843	CYP2D8P1	22	42545877	42551007	Colon_Transverse	1.32521e-05	0.00657439	-0.290466	GM12878_Rao2014, IMR90_Rao2014, KBM7_Rao2014	0.04, 0.14, 0.20	0.3863	NA	TRUE	205034	0.4766	Testis	1.949	Muscle_Skeletal	0.06106
rs1023500	22	42340843	SMDT1	22	42475695	42480288	Colon_Transverse	1.21845e-14	3.3879e-11	-0.518565	GM12878_Rao2014, IMR90_Rao2014, K562_Rao2014	0.13, 0.14, 0.17	0.44	NA	TRUE	134852	24.38	Ovary	39.94	Cells_Transformed_fibroblasts	7.933
rs2072883	22	43435667	AL022476.2	22	43434591	43448372	Colon_Transverse	3.19925e-05	0.0139173	0.310299	GM12878_Rao2014, HMEC_Rao2014, HUVEC_Rao2014, IMR90_Rao2014, K562_Rao2014, KBM7_Rao2014, NHEK_Rao2014	1.52, 1.67, 5.33, 3.00, 2.83, 3.00, 4.33	21.6884	NA	TRUE	0	0.06256	Testis	1.006	Liver	0.0119
rs2413045	22	31665861	SFI1	22	31884732	32014476	Colon_Transverse	0.000132249	0.0457484	0.231955	GM12878_Rao2014, HUVEC_Rao2014, IMR90_Rao2014, K562_Rao2014, KBM7_Rao2014, NHEK_Rao2014	0.83, 0.33, 0.14, 0.83, 0.80, 0.33	3.2689	NA	TRUE	218871	4.806	Brain_Cerebellum	26.38	Muscle_Skeletal	0.4931
rs5749696	22	22063336	PPIL2	22	22006559	22051832	Colon_Transverse	3.58827e-06	0.00214238	0.148302	GM12878_Rao2014, HMEC_Rao2014, HUVEC_Rao2014, IMR90_Rao2014, K562_Rao2014, KBM7_Rao2014, NHEK_Rao2014	2.70, 1.50, 5.67, 3.14, 13.83, 3.20, 2.33	32.3718	NA	TRUE	11504	11.09	Thyroid	20.51	Brain_Putamen_basal_ganglia	3.845
rs5749696	22	22063336	LL22NC03-86G7.1	22	22292957	22297799	Colon_Transverse	7.64673e-12	1.39396e-08	0.483978	GM12878_Rao2014, HMEC_Rao2014, HUVEC_Rao2014, IMR90_Rao2014, K562_Rao2014, KBM7_Rao2014, NHEK_Rao2014	0.26, 0.50, 0.67, 0.57, 1.83, 0.20, 0.33	4.3656	NA	TRUE	229621	0.5454	Brain_Cerebellar_Hemisphere	2.349	Liver	0.09737
rs5769765	22	50271175	ALG12	22	50293877	50312106	Colon_Transverse	2.55518e-05	0.0114787	-0.201704	GM12878_Rao2014, IMR90_Rao2014, NHEK_Rao2014	0.13, 0.14, 0.33	0.6066	NA	TRUE	22702	4.837	Thyroid	7.58	Brain_Putamen_basal_ganglia	1.434
rs5763767	22	30493881	MTMR3	22	30279144	30426855	Colon_Transverse	4.91949e-06	0.0028129	-0.235872	GM12878_Rao2014, HMEC_Rao2014, HUVEC_Rao2014, IMR90_Rao2014, K562_Rao2014, KBM7_Rao2014, NHEK_Rao2014	2.65, 1.50, 2.67, 2.71, 1.33, 3.20, 3.33	17.3998	NA	TRUE	67026	8.878	Whole_Blood	30.29	Liver	3.381
rs727563	22	41867376	MEI1	22	42095503	42195460	Colon_Transverse	6.63449e-08	6.06153e-05	-0.197131	GM12878_Rao2014, HMEC_Rao2014, HUVEC_Rao2014, K562_Rao2014, KBM7_Rao2014	1.13, 0.17, 1.00, 0.17, 0.80	3.2638	NA	TRUE	228127	1.003	Testis	16.32	Muscle_Skeletal	0.04722
rs1003342	22	30570021	MTMR3	22	30279144	30426855	Colon_Transverse	4.91949e-06	0.0028129	0.235872	GM12878_Rao2014, HMEC_Rao2014, HUVEC_Rao2014, IMR90_Rao2014, K562_Rao2014	1.13, 0.17, 0.33, 0.29, 0.67	2.5828	NA	TRUE	143166	8.878	Whole_Blood	30.29	Liver	3.381
rs5770917	22	51017352	CPT1B	22	51007290	51017096	Skin_Not_Sun_Exposed_Suprapubic	9.71572e-23	5.96257e-19	-0.846097	GM12878_Rao2014, HMEC_Rao2014, HUVEC_Rao2014, IMR90_Rao2014, K562_Rao2014, KBM7_Rao2014, NHEK_Rao2014	1.04, 0.67, 2.33, 2.57, 2.17, 2.00, 1.33	12.1149	NA	TRUE	256	8.68	Heart_Left_Ventricle	86.74	Cells_Transformed_fibroblasts	0.94
rs5770917	22	51017352	CHKB	22	51017378	51039884	Skin_Not_Sun_Exposed_Suprapubic	5.91895e-05	0.0234444	-0.273161	GM12878_Rao2014, HMEC_Rao2014, HUVEC_Rao2014, IMR90_Rao2014, K562_Rao2014, KBM7_Rao2014, NHEK_Rao2014	2.09, 2.50, 5.33, 4.43, 3.33, 2.80, 3.67	24.1489	NA	TRUE	26	22.19	Spleen	57.6	Muscle_Skeletal	6.671
rs412050	22	22307518	LL22NC03-86G7.1	22	22292957	22297799	Skin_Not_Sun_Exposed_Suprapubic	1.11397e-10	1.64679e-07	-0.441941	GM12878_Rao2014, HUVEC_Rao2014, IMR90_Rao2014, K562_Rao2014, KBM7_Rao2014, NHEK_Rao2014	0.43, 1.33, 1.14, 1.83, 0.60, 1.00	6.3443	NA	TRUE	9719	0.5061	Brain_Cerebellar_Hemisphere	2.349	Liver	0.09737
rs5753037	22	30581721	UQCR10	22	30163358	30166402	Skin_Not_Sun_Exposed_Suprapubic	1.62621e-05	0.00781986	0.134065	GM12878_Rao2014, IMR90_Rao2014	0.09, 0.29	0.3727	NA	TRUE	415319	30.61	Heart_Left_Ventricle	110.2	Whole_Blood	18.24
rs9609565	22	32867527	FBXO7	22	32870663	32894818	Skin_Not_Sun_Exposed_Suprapubic	4.93697e-12	9.36562e-09	0.32478	GM12878_Rao2014, HMEC_Rao2014, HUVEC_Rao2014, IMR90_Rao2014, K562_Rao2014, KBM7_Rao2014, NHEK_Rao2014	1.30, 0.17, 2.00, 1.57, 1.83, 0.60, 1.33	8.8091	NA	TRUE	3136	29.31	Whole_Blood	127.4	Muscle_Skeletal	9.351
rs2284033	22	37534033	IL2RB	22	37521878	37571094	Skin_Not_Sun_Exposed_Suprapubic	3.07755e-10	4.24408e-07	-0.34112	GM12878_Rao2014, HMEC_Rao2014, HUVEC_Rao2014, IMR90_Rao2014, K562_Rao2014, KBM7_Rao2014, NHEK_Rao2014	3.26, 4.83, 7.33, 6.29, 5.67, 3.00, 6.33	36.7133	NA	TRUE	0	2.227	Cells_EBV-transformed_lymphocytes	54.34	Brain_Cerebellar_Hemisphere	0.02699
rs7364180	22	42218855	NAGA	22	42454461	42466846	Skin_Not_Sun_Exposed_Suprapubic	3.48547e-05	0.0149305	-0.167889	GM12878_Rao2014, HMEC_Rao2014, K562_Rao2014, NHEK_Rao2014	0.13, 0.17, 0.17, 0.33	0.7971	NA	TRUE	235606	6.132	Cells_EBV-transformed_lymphocytes	15.88	Muscle_Skeletal	2.296
rs7364180	22	42218855	NDUFA6	22	42481529	42486934	Skin_Not_Sun_Exposed_Suprapubic	5.79474e-05	0.0230056	0.164246	GM12878_Rao2014	0.09	0.087	NA	TRUE	262674	26.28	Heart_Left_Ventricle	75.45	Whole_Blood	7.059
rs2106294	22	31645758	SFI1	22	31884732	32014476	Skin_Not_Sun_Exposed_Suprapubic	4.08379e-09	4.69101e-06	0.238369	GM12878_Rao2014, HUVEC_Rao2014, IMR90_Rao2014, K562_Rao2014, KBM7_Rao2014, NHEK_Rao2014	1.09, 1.33, 0.29, 0.83, 0.60, 1.00	5.1393	NA	TRUE	238974	4.878	Brain_Cerebellum	26.38	Muscle_Skeletal	0.4931
rs2298428	22	21982891	CCDC116	22	21987005	21991616	Skin_Not_Sun_Exposed_Suprapubic	2.11445e-09	2.56868e-06	-0.592821	GM12878_Rao2014, HMEC_Rao2014, HUVEC_Rao2014, IMR90_Rao2014, K562_Rao2014, KBM7_Rao2014, NHEK_Rao2014	0.17, 0.33, 0.67, 0.29, 0.83, 0.40, 0.67	3.3596	NA	TRUE	4114	0.2463	Testis	22.35	Whole_Blood	0.05885
rs738322	22	38569005	PLA2G6	22	38507502	38601697	Skin_Not_Sun_Exposed_Suprapubic	5.17126e-06	0.00293832	0.134246	GM12878_Rao2014, HMEC_Rao2014, HUVEC_Rao2014, IMR90_Rao2014, K562_Rao2014, KBM7_Rao2014, NHEK_Rao2014	7.17, 6.00, 21.00, 14.00, 11.00, 13.00, 15.33	87.5072	NA	TRUE	0	8.451	Thyroid	31.81	Heart_Left_Ventricle	1.917
rs738322	22	38569005	TMEM184B	22	38615298	38669040	Skin_Not_Sun_Exposed_Suprapubic	5.78624e-05	0.0229778	-0.134732	GM12878_Rao2014, HMEC_Rao2014, HUVEC_Rao2014, IMR90_Rao2014, K562_Rao2014, KBM7_Rao2014, NHEK_Rao2014	2.13, 1.00, 3.67, 1.86, 2.00, 3.60, 1.33	15.5876	NA	TRUE	46293	9.563	Brain_Cortex	31.28	Liver	3.628
rs13053175	22	37613308	CYTH4	22	37678068	37711382	Skin_Not_Sun_Exposed_Suprapubic	1.50212e-05	0.00732002	0.155594	GM12878_Rao2014, HUVEC_Rao2014, IMR90_Rao2014, K562_Rao2014, KBM7_Rao2014, NHEK_Rao2014	0.96, 1.33, 1.00, 0.83, 0.80, 0.33	5.2565	NA	TRUE	64760	1.285	Whole_Blood	124.6	Cells_Transformed_fibroblasts	0.02074
rs36600	22	30337585	MTMR3	22	30279144	30426855	Skin_Not_Sun_Exposed_Suprapubic	8.10025e-06	0.00430856	0.158329	GM12878_Rao2014, HMEC_Rao2014, HUVEC_Rao2014, IMR90_Rao2014, K562_Rao2014, KBM7_Rao2014, NHEK_Rao2014	8.48, 6.17, 11.00, 13.57, 11.50, 6.40, 13.67	70.783	NA	TRUE	0	13.97	Whole_Blood	30.29	Liver	3.381
rs2739330	22	24295285	DDTL	22	24309089	24314721	Skin_Not_Sun_Exposed_Suprapubic	9.74739e-17	3.55492e-13	-0.425508	GM12878_Rao2014	0.04	0.0435	NA	TRUE	13804	1.435	Liver	9.241	Muscle_Skeletal	0.6333
rs2739330	22	24295285	AP000350.4	22	24236770	24241117	Skin_Not_Sun_Exposed_Suprapubic	4.316e-75	3.49913e-70	1.01203	GM12878_Rao2014, KBM7_Rao2014, NHEK_Rao2014	0.04, 0.20, 0.33	0.5768	NA	TRUE	54168	0.9952	Testis	4.882	Brain_Hypothalamus	0.16
rs2739330	22	24295285	AP000350.6	22	24269087	24271761	Skin_Not_Sun_Exposed_Suprapubic	2.44825e-35	3.39754e-31	0.79843	GM12878_Rao2014, HUVEC_Rao2014	0.04, 0.33	0.3768	NA	TRUE	23524	0.04252	Brain_Cerebellum	0.2224	Muscle_Skeletal	0
rs2739330	22	24295285	AP000350.5	22	24243619	24249255	Skin_Not_Sun_Exposed_Suprapubic	2.08417e-75	1.78358e-70	0.948521	IMR90_Rao2014	0.29	0.2857	NA	TRUE	46030	0.361	Brain_Cerebellum	2.112	Whole_Blood	0.06508
rs181362	22	21932067	CCDC116	22	21987005	21991616	Skin_Not_Sun_Exposed_Suprapubic	1.73481e-11	2.94305e-08	-0.579006	GM12878_Rao2014, HMEC_Rao2014, IMR90_Rao2014, K562_Rao2014, KBM7_Rao2014, NHEK_Rao2014	0.13, 0.17, 0.14, 0.83, 0.20, 0.33	1.8066	NA	TRUE	54938	0.2463	Testis	22.35	Whole_Blood	0.05885
rs4821544	22	37258502	NCF4	22	37257030	37274057	Skin_Not_Sun_Exposed_Suprapubic	7.57656e-05	0.0287957	-0.16895	GM12878_Rao2014, HMEC_Rao2014, HUVEC_Rao2014, IMR90_Rao2014, K562_Rao2014, KBM7_Rao2014, NHEK_Rao2014	1.61, 3.33, 3.00, 3.29, 4.00, 3.00, 4.67	22.8944	NA	TRUE	0	2.446	Whole_Blood	280.9	Cells_Transformed_fibroblasts	0.02137
rs807669	22	19154521	SLC25A1	22	19163095	19166343	Skin_Not_Sun_Exposed_Suprapubic	3.49214e-08	3.33495e-05	-0.196514	GM12878_Rao2014, HMEC_Rao2014, HUVEC_Rao2014, IMR90_Rao2014, K562_Rao2014, KBM7_Rao2014, NHEK_Rao2014	0.22, 0.17, 0.33, 0.71, 0.83, 0.40, 0.33	2.9983	NA	TRUE	8574	26.16	Adipose_Subcutaneous	53.6	Muscle_Skeletal	5.252
rs229526	22	37581421	C1QTNF6	22	37576207	37595425	Skin_Not_Sun_Exposed_Suprapubic	2.185e-08	2.16448e-05	0.353553	GM12878_Rao2014, HMEC_Rao2014, HUVEC_Rao2014, IMR90_Rao2014, K562_Rao2014, KBM7_Rao2014, NHEK_Rao2014	1.17, 1.50, 3.33, 1.71, 1.67, 1.20, 1.67	12.2549	NA	TRUE	0	1.88	Cells_Transformed_fibroblasts	4.697	Brain_Cerebellar_Hemisphere	0.2722
rs4822024	22	41757646	XPNPEP3	22	41253088	41351450	Skin_Not_Sun_Exposed_Suprapubic	7.21052e-05	0.0277046	0.188698	GM12878_Rao2014, HUVEC_Rao2014, IMR90_Rao2014, K562_Rao2014, KBM7_Rao2014	1.04, 1.00, 0.57, 1.33, 1.00	4.9482	NA	TRUE	406196	2.335	Testis	7.184	Whole_Blood	0.551
rs4822024	22	41757646	PMM1	22	41972898	41985894	Skin_Not_Sun_Exposed_Suprapubic	2.58533e-11	4.30068e-08	-0.276574	GM12878_Rao2014, HUVEC_Rao2014, IMR90_Rao2014, K562_Rao2014, KBM7_Rao2014	0.43, 0.33, 0.29, 0.17, 0.20	1.4205	NA	TRUE	215252	19.83	Esophagus_Mucosa	37.72	Muscle_Skeletal	4.321
rs131794	22	50971751	TYMP	22	50964181	50968485	Skin_Not_Sun_Exposed_Suprapubic	1.30815e-09	1.65577e-06	0.250712	GM12878_Rao2014, HUVEC_Rao2014, IMR90_Rao2014, K562_Rao2014, NHEK_Rao2014	0.22, 0.67, 0.57, 0.50, 0.33	2.2888	NA	TRUE	3266	24.47	Whole_Blood	162.1	Brain_Frontal_Cortex_BA9	1.027
rs735854	22	36679057	MYH9	22	36677327	36784063	Skin_Not_Sun_Exposed_Suprapubic	7.74626e-05	0.0293393	-0.141921	GM12878_Rao2014, HMEC_Rao2014, HUVEC_Rao2014, IMR90_Rao2014, K562_Rao2014, KBM7_Rao2014, NHEK_Rao2014	3.74, 1.67, 5.33, 5.57, 4.33, 6.60, 5.33	32.5772	NA	TRUE	0	100.9	Artery_Aorta	532.2	Brain_Nucleus_accumbens_basal_ganglia	12.26
rs9608102	22	23644793	BCR	22	23521891	23660224	Skin_Not_Sun_Exposed_Suprapubic	5.41795e-06	0.00305594	-0.247798	GM12878_Rao2014, HMEC_Rao2014, HUVEC_Rao2014, IMR90_Rao2014, K562_Rao2014, KBM7_Rao2014, NHEK_Rao2014	7.35, 3.33, 10.67, 10.86, 8.67, 3.20, 6.67	50.7383	NA	TRUE	0	9.031	Brain_Nucleus_accumbens_basal_ganglia	25.47	Muscle_Skeletal	1.201
rs712964	22	19156116	SLC25A1	22	19163095	19166343	Skin_Not_Sun_Exposed_Suprapubic	1.02692e-07	8.97765e-05	-0.178792	GM12878_Rao2014, HUVEC_Rao2014, K562_Rao2014, KBM7_Rao2014, NHEK_Rao2014	0.22, 0.33, 0.83, 0.40, 0.33	2.1174	NA	TRUE	6979	26.16	Adipose_Subcutaneous	53.6	Muscle_Skeletal	5.252
rs3788317	22	19889824	AC000078.5	22	19874812	19875493	Skin_Not_Sun_Exposed_Suprapubic	6.44262e-08	5.91782e-05	-0.342837	GM12878_Rao2014, HMEC_Rao2014, HUVEC_Rao2014, IMR90_Rao2014, K562_Rao2014, KBM7_Rao2014, NHEK_Rao2014	0.09, 0.17, 0.33, 0.14, 0.50, 0.20, 0.33	1.7631	NA	TRUE	14331	0.772	Brain_Cerebellum	4.559	Brain_Substantia_nigra	0.07369
rs1034566	22	19984276	ARVCF	22	19957499	20004331	Skin_Not_Sun_Exposed_Suprapubic	0.000121369	0.0427133	0.236262	GM12878_Rao2014, HMEC_Rao2014, HUVEC_Rao2014, IMR90_Rao2014, K562_Rao2014, KBM7_Rao2014, NHEK_Rao2014	2.52, 2.67, 6.67, 6.57, 11.17, 3.20, 7.00	39.7932	NA	TRUE	0	4.963	Brain_Cerebellar_Hemisphere	62.35	Cells_EBV-transformed_lymphocytes	0.3278
rs2283792	22	22131124	LL22NC03-86G7.1	22	22292957	22297799	Skin_Not_Sun_Exposed_Suprapubic	4.69235e-32	5.20005e-28	-0.552393	GM12878_Rao2014, HUVEC_Rao2014, IMR90_Rao2014, K562_Rao2014	0.04, 0.33, 0.14, 1.00	1.5197	NA	TRUE	161833	0.5061	Brain_Cerebellar_Hemisphere	2.349	Liver	0.09737
rs140522	22	50971265	TYMP	22	50964181	50968485	Skin_Not_Sun_Exposed_Suprapubic	2.06847e-09	2.52277e-06	0.21594	GM12878_Rao2014, HMEC_Rao2014, HUVEC_Rao2014, IMR90_Rao2014, K562_Rao2014, KBM7_Rao2014	0.70, 1.00, 1.67, 1.57, 1.50, 0.20	6.6337	NA	TRUE	2780	24.47	Whole_Blood	162.1	Brain_Frontal_Cortex_BA9	1.027
rs140522	22	50971265	ODF3B	22	50968838	50971009	Skin_Not_Sun_Exposed_Suprapubic	4.20876e-06	0.00245135	0.169106	GM12878_Rao2014, HMEC_Rao2014, HUVEC_Rao2014, IMR90_Rao2014, K562_Rao2014, KBM7_Rao2014, NHEK_Rao2014	0.30, 0.67, 1.67, 1.00, 0.67, 1.00, 2.00	7.3043	NA	TRUE	256	10.04	Lung	27.68	Brain_Anterior_cingulate_cortex_BA24	0.5203
rs140522	22	50971265	CPT1B	22	51007290	51017096	Skin_Not_Sun_Exposed_Suprapubic	3.56456e-10	4.86345e-07	0.279674	GM12878_Rao2014, HMEC_Rao2014, HUVEC_Rao2014, IMR90_Rao2014, K562_Rao2014, KBM7_Rao2014, NHEK_Rao2014	0.83, 0.50, 1.00, 1.43, 1.50, 1.00, 0.67	6.9213	NA	TRUE	36025	8.68	Heart_Left_Ventricle	86.74	Cells_Transformed_fibroblasts	0.94
rs140522	22	50971265	CHKB	22	51017378	51039884	Skin_Not_Sun_Exposed_Suprapubic	9.08647e-05	0.0336299	0.131281	GM12878_Rao2014, HMEC_Rao2014, HUVEC_Rao2014, IMR90_Rao2014, K562_Rao2014, KBM7_Rao2014, NHEK_Rao2014	1.65, 0.50, 2.67, 2.43, 1.67, 1.20, 1.00	11.1141	NA	TRUE	46113	22.19	Spleen	57.6	Muscle_Skeletal	6.671
rs181359	22	21928640	CCDC116	22	21987005	21991616	Skin_Not_Sun_Exposed_Suprapubic	1.2991e-09	1.64702e-06	-0.555613	GM12878_Rao2014, HMEC_Rao2014, IMR90_Rao2014, K562_Rao2014, NHEK_Rao2014	0.22, 0.17, 0.14, 0.50, 0.33	1.3602	NA	TRUE	58365	0.2463	Testis	22.35	Whole_Blood	0.05885
rs134882	22	42670964	NAGA	22	42454461	42466846	Skin_Not_Sun_Exposed_Suprapubic	6.29324e-12	1.16375e-08	0.271244	GM12878_Rao2014, HUVEC_Rao2014, IMR90_Rao2014, K562_Rao2014, NHEK_Rao2014	0.30, 0.33, 0.14, 0.17, 0.33	1.2805	NA	TRUE	204118	6.132	Cells_EBV-transformed_lymphocytes	15.88	Muscle_Skeletal	2.296
rs134882	22	42670964	SMDT1	22	42475695	42480288	Skin_Not_Sun_Exposed_Suprapubic	1.77562e-08	1.79237e-05	0.339586	GM12878_Rao2014, HUVEC_Rao2014, KBM7_Rao2014	0.09, 0.67, 0.40	1.1536	NA	TRUE	190676	25.17	Ovary	39.94	Cells_Transformed_fibroblasts	7.933
rs134882	22	42670964	TCF20	22	42556019	42739622	Skin_Not_Sun_Exposed_Suprapubic	3.01876e-06	0.00184016	0.132652	GM12878_Rao2014, HMEC_Rao2014, HUVEC_Rao2014, IMR90_Rao2014, K562_Rao2014, KBM7_Rao2014, NHEK_Rao2014	11.35, 6.33, 17.00, 16.71, 12.33, 17.00, 15.33	96.0621	NA	TRUE	0	7.359	Testis	11.28	Heart_Left_Ventricle	1.429
rs134882	22	42670964	Z83851.3	22	42665759	42671202	Skin_Not_Sun_Exposed_Suprapubic	8.81249e-06	0.00463459	0.319039	GM12878_Rao2014, HMEC_Rao2014, HUVEC_Rao2014, IMR90_Rao2014, K562_Rao2014, KBM7_Rao2014, NHEK_Rao2014	0.30, 1.00, 0.67, 0.71, 1.00, 1.00, 1.33	6.0186	NA	TRUE	0	0.1114	Testis	0.6066	Brain_Hippocampus	0.01254
rs134882	22	42670964	RP4-669P10.19	22	42528610	42529005	Skin_Not_Sun_Exposed_Suprapubic	3.81861e-06	0.0022615	-0.306795	GM12878_Rao2014, K562_Rao2014, KBM7_Rao2014	0.04, 0.17, 0.20	0.4101	NA	TRUE	141959	1.496	Testis	8.853	Cells_Transformed_fibroblasts	0.1422
rs470119	22	50966913	TYMP	22	50964181	50968485	Skin_Not_Sun_Exposed_Suprapubic	1.25718e-10	1.84258e-07	0.225955	GM12878_Rao2014, HMEC_Rao2014, HUVEC_Rao2014, IMR90_Rao2014, K562_Rao2014, KBM7_Rao2014, NHEK_Rao2014	0.39, 1.17, 1.00, 1.00, 0.83, 1.20, 1.00	6.5913	NA	TRUE	0	24.47	Whole_Blood	162.1	Brain_Frontal_Cortex_BA9	1.027
rs470119	22	50966913	CPT1B	22	51007290	51017096	Skin_Not_Sun_Exposed_Suprapubic	1.91901e-06	0.00123839	0.210997	GM12878_Rao2014, K562_Rao2014	0.13, 0.17	0.2971	NA	TRUE	40377	8.68	Heart_Left_Ventricle	86.74	Cells_Transformed_fibroblasts	0.94
rs470119	22	50966913	ODF3B	22	50968838	50971009	Skin_Not_Sun_Exposed_Suprapubic	8.80548e-06	0.00463249	0.160202	GM12878_Rao2014, IMR90_Rao2014, NHEK_Rao2014	0.13, 0.14, 0.33	0.6066	NA	TRUE	1925	10.04	Lung	27.68	Brain_Anterior_cingulate_cortex_BA24	0.5203
rs470119	22	50966913	CTA-384D8.36	22	50962854	50963209	Skin_Not_Sun_Exposed_Suprapubic	2.31237e-05	0.010529	0.170814	IMR90_Rao2014	0.14	0.1429	NA	TRUE	3704	6.659	Brain_Cerebellum	29.96	Muscle_Skeletal	1.797
rs4821112	22	21964760	CCDC116	22	21987005	21991616	Skin_Not_Sun_Exposed_Suprapubic	1.37952e-09	1.73754e-06	-0.554151	GM12878_Rao2014, K562_Rao2014	0.13, 0.50	0.6304	NA	TRUE	22245	0.2463	Testis	22.35	Whole_Blood	0.05885
rs2186369	22	24170995	C22orf43	22	23950639	23974508	Skin_Not_Sun_Exposed_Suprapubic	1.89604e-06	0.00122511	-0.38273	GM12878_Rao2014, HUVEC_Rao2014, K562_Rao2014, KBM7_Rao2014, NHEK_Rao2014	0.43, 0.33, 0.50, 0.40, 0.33	2.0014	NA	TRUE	196487	0.4129	Testis	52.1	Cells_EBV-transformed_lymphocytes	0.04658
rs2186369	22	24170995	KB-208E9.1	22	23923067	23926046	Skin_Not_Sun_Exposed_Suprapubic	5.27093e-06	0.00298724	-0.395525	GM12878_Rao2014, K562_Rao2014	0.04, 0.33	0.3768	NA	TRUE	244949	0.5402	Brain_Cerebellar_Hemisphere	3.332	Cells_EBV-transformed_lymphocytes	0.01273
rs138880	22	50218610	ALG12	22	50293877	50312106	Skin_Not_Sun_Exposed_Suprapubic	8.64793e-06	0.00456363	0.27681	GM12878_Rao2014, HMEC_Rao2014, HUVEC_Rao2014, IMR90_Rao2014, K562_Rao2014, KBM7_Rao2014	1.09, 0.33, 2.67, 0.86, 1.50, 2.20	8.6441	NA	TRUE	75267	3.849	Thyroid	7.58	Brain_Putamen_basal_ganglia	1.434
rs8135665	22	38476275	PICK1	22	38452318	38471708	Skin_Not_Sun_Exposed_Suprapubic	2.20205e-07	0.000177129	-0.196961	GM12878_Rao2014, HMEC_Rao2014, HUVEC_Rao2014, IMR90_Rao2014, K562_Rao2014, KBM7_Rao2014, NHEK_Rao2014	1.83, 1.67, 4.33, 3.14, 3.33, 2.80, 4.00	21.1023	NA	TRUE	4567	15.95	Pituitary	35.21	Cells_Transformed_fibroblasts	2.506
rs4820425	22	41431341	XPNPEP3	22	41253088	41351450	Skin_Not_Sun_Exposed_Suprapubic	7.66987e-08	6.9208e-05	0.246851	GM12878_Rao2014, HMEC_Rao2014, HUVEC_Rao2014, IMR90_Rao2014, K562_Rao2014, KBM7_Rao2014, NHEK_Rao2014	1.87, 0.50, 2.00, 2.29, 2.00, 1.80, 1.67	12.1219	NA	TRUE	79891	2.335	Testis	7.184	Whole_Blood	0.551
rs1930961	22	25875264	CTA-390C10.10	22	25872185	25875938	Skin_Not_Sun_Exposed_Suprapubic	6.38103e-38	1.05691e-33	-0.993204	GM12878_Rao2014, HMEC_Rao2014, HUVEC_Rao2014, IMR90_Rao2014, K562_Rao2014, KBM7_Rao2014, NHEK_Rao2014	0.43, 0.67, 1.67, 1.29, 1.17, 1.20, 1.67	8.0872	NA	TRUE	0	0.674	Testis	2.672	Muscle_Skeletal	0.2178
rs1930961	22	25875264	ADRBK2	22	25960816	26125261	Skin_Not_Sun_Exposed_Suprapubic	1.36873e-09	1.72536e-06	-0.420294	GM12878_Rao2014, HMEC_Rao2014, HUVEC_Rao2014, IMR90_Rao2014, K562_Rao2014, KBM7_Rao2014, NHEK_Rao2014	1.22, 0.67, 0.67, 2.00, 1.00, 0.60, 0.67	6.8174	NA	TRUE	85552	1.796	Cells_EBV-transformed_lymphocytes	12.25	Muscle_Skeletal	0.2706
rs5758511	22	42336171	CENPM	22	42334725	42343168	Skin_Not_Sun_Exposed_Suprapubic	2.17739e-06	0.00138425	-0.211755	GM12878_Rao2014, HMEC_Rao2014, HUVEC_Rao2014, IMR90_Rao2014, K562_Rao2014, KBM7_Rao2014, NHEK_Rao2014	0.87, 1.50, 2.00, 2.00, 2.00, 1.80, 2.33	12.5029	NA	TRUE	0	2.048	Cells_EBV-transformed_lymphocytes	29.39	Artery_Tibial	0.06188
rs5758511	22	42336171	WBP2NL	22	42394729	42454357	Skin_Not_Sun_Exposed_Suprapubic	8.31895e-06	0.0044036	-0.299723	GM12878_Rao2014, IMR90_Rao2014, K562_Rao2014, KBM7_Rao2014, NHEK_Rao2014	1.13, 0.43, 0.67, 0.60, 1.00	3.8257	NA	TRUE	58558	0.2057	Testis	12.84	Heart_Left_Ventricle	0.01987
rs5758511	22	42336171	NDUFA6-AS1	22	42486960	42535286	Skin_Not_Sun_Exposed_Suprapubic	3.26047e-07	0.000253273	0.337594	GM12878_Rao2014, HMEC_Rao2014, HUVEC_Rao2014, IMR90_Rao2014, K562_Rao2014, KBM7_Rao2014	0.70, 0.17, 0.67, 0.57, 0.67, 0.20	2.9671	NA	TRUE	150789	1.417	Brain_Cerebellum	6.959	Cells_Transformed_fibroblasts	0.2833
rs5749446	22	32880584	FBXO7	22	32870663	32894818	Skin_Not_Sun_Exposed_Suprapubic	1.55998e-26	1.27142e-22	0.432249	GM12878_Rao2014, HMEC_Rao2014, HUVEC_Rao2014, IMR90_Rao2014, K562_Rao2014, KBM7_Rao2014, NHEK_Rao2014	1.65, 1.50, 2.67, 3.14, 2.83, 1.20, 4.33	17.3284	NA	TRUE	0	29.31	Whole_Blood	127.4	Muscle_Skeletal	9.351
rs2235852	22	41661153	XPNPEP3	22	41253088	41351450	Skin_Not_Sun_Exposed_Suprapubic	1.47621e-07	0.000123517	0.229064	GM12878_Rao2014, HMEC_Rao2014, HUVEC_Rao2014, IMR90_Rao2014, K562_Rao2014, KBM7_Rao2014, NHEK_Rao2014	1.65, 0.33, 2.00, 2.00, 0.33, 1.60, 0.33	8.2522	NA	TRUE	309703	2.335	Testis	7.184	Whole_Blood	0.551
rs4821116	22	21973318	CCDC116	22	21987005	21991616	Skin_Not_Sun_Exposed_Suprapubic	2.20446e-10	3.10864e-07	-0.61557	GM12878_Rao2014, HMEC_Rao2014, HUVEC_Rao2014, IMR90_Rao2014, K562_Rao2014, KBM7_Rao2014, NHEK_Rao2014	0.22, 0.17, 0.67, 0.43, 0.83, 0.40, 0.33	3.046	NA	TRUE	13687	0.2463	Testis	22.35	Whole_Blood	0.05885
rs6010044	22	51101937	SHANK3	22	51112843	51171726	Skin_Not_Sun_Exposed_Suprapubic	5.98583e-09	6.69302e-06	0.19165	GM12878_Rao2014, HMEC_Rao2014, HUVEC_Rao2014, IMR90_Rao2014, K562_Rao2014, KBM7_Rao2014, NHEK_Rao2014	2.26, 1.50, 3.33, 3.14, 2.67, 2.60, 2.00	17.5037	NA	TRUE	10906	7.573	Brain_Cerebellum	94.82	Cells_EBV-transformed_lymphocytes	0.06057
rs8135828	22	29929238	THOC5	22	29901868	29950243	Skin_Not_Sun_Exposed_Suprapubic	3.54757e-08	3.3816e-05	-0.319704	GM12878_Rao2014, HMEC_Rao2014, HUVEC_Rao2014, IMR90_Rao2014, K562_Rao2014, KBM7_Rao2014, NHEK_Rao2014	3.48, 3.00, 6.67, 5.29, 6.17, 4.40, 8.00	36.9973	NA	TRUE	0	3.594	Uterus	9.762	Brain_Amygdala	1.353
rs5771242	22	50661868	TRABD	22	50624344	50638027	Skin_Not_Sun_Exposed_Suprapubic	1.82957e-06	0.00118714	0.158806	GM12878_Rao2014, HUVEC_Rao2014, IMR90_Rao2014, K562_Rao2014	0.35, 0.33, 0.29, 0.33	1.3002	NA	TRUE	23841	23.26	Whole_Blood	55.52	Brain_Amygdala	5.891
rs5771242	22	50661868	HDAC10	22	50683612	50688288	Skin_Not_Sun_Exposed_Suprapubic	2.37213e-17	9.22732e-14	-0.450116	GM12878_Rao2014, IMR90_Rao2014, K562_Rao2014, KBM7_Rao2014	0.17, 0.14, 0.17, 0.20	0.6834	NA	TRUE	21744	10.18	Pituitary	19.84	Heart_Left_Ventricle	2.067
rs5771242	22	50661868	MAPK12	22	50687628	50700254	Skin_Not_Sun_Exposed_Suprapubic	1.59153e-07	0.000132304	-0.26256	GM12878_Rao2014, KBM7_Rao2014	0.22, 0.80	1.0174	NA	TRUE	25760	1.846	Muscle_Skeletal	34.99	Artery_Tibial	0.9689
rs5771242	22	50661868	RP3-402G11.26	22	50638505	50638976	Skin_Not_Sun_Exposed_Suprapubic	1.0366e-06	0.00071476	-0.317574	IMR90_Rao2014, KBM7_Rao2014	0.14, 0.20	0.3429	NA	TRUE	22892	1.594	Brain_Cerebellum	15.44	Heart_Left_Ventricle	0.682
rs11089637	22	21979095	CCDC116	22	21987005	21991616	Skin_Not_Sun_Exposed_Suprapubic	7.69122e-09	8.42041e-06	-0.514393	GM12878_Rao2014, HUVEC_Rao2014, IMR90_Rao2014, K562_Rao2014, KBM7_Rao2014, NHEK_Rao2014	0.22, 0.33, 0.29, 0.83, 0.20, 0.33	2.2031	NA	TRUE	7910	0.2463	Testis	22.35	Whole_Blood	0.05885
rs3804047	22	19879636	AC000078.5	22	19874812	19875493	Skin_Not_Sun_Exposed_Suprapubic	3.84161e-05	0.0161993	0.24911	GM12878_Rao2014, HMEC_Rao2014, HUVEC_Rao2014, IMR90_Rao2014, K562_Rao2014, KBM7_Rao2014, NHEK_Rao2014	0.13, 0.50, 0.67, 0.43, 0.50, 0.60, 0.67	3.4923	NA	TRUE	4143	0.772	Brain_Cerebellum	4.559	Brain_Substantia_nigra	0.07369
rs73394838	22	30225972	ZMAT5	22	30134319	30162969	Skin_Not_Sun_Exposed_Suprapubic	1.1274e-05	0.00572113	-0.316011	GM12878_Rao2014, HUVEC_Rao2014, IMR90_Rao2014, K562_Rao2014, KBM7_Rao2014, NHEK_Rao2014	0.39, 0.33, 0.29, 0.83, 0.60, 0.33	2.777	NA	TRUE	63003	10.24	Adrenal_Gland	17.15	Pituitary	7.52
rs1062753	22	42392810	WBP2NL	22	42394729	42454357	Skin_Not_Sun_Exposed_Suprapubic	7.27554e-13	1.56307e-09	-0.416679	GM12878_Rao2014, HMEC_Rao2014, HUVEC_Rao2014, IMR90_Rao2014, K562_Rao2014, KBM7_Rao2014, NHEK_Rao2014	1.00, 0.17, 0.67, 0.71, 0.83, 0.60, 0.67	4.6476	NA	TRUE	1919	0.2057	Testis	12.84	Heart_Left_Ventricle	0.01987
rs1062753	22	42392810	NDUFA6-AS1	22	42486960	42535286	Skin_Not_Sun_Exposed_Suprapubic	2.5918e-08	2.52843e-05	0.325209	GM12878_Rao2014, HMEC_Rao2014, HUVEC_Rao2014, K562_Rao2014, NHEK_Rao2014	0.26, 0.17, 0.67, 0.17, 0.33	1.5942	NA	TRUE	94150	1.417	Brain_Cerebellum	6.959	Cells_Transformed_fibroblasts	0.2833
rs1062753	22	42392810	NAGA	22	42454461	42466846	Skin_Not_Sun_Exposed_Suprapubic	2.00195e-05	0.00932787	-0.168403	GM12878_Rao2014, IMR90_Rao2014, NHEK_Rao2014	0.17, 0.29, 0.67	1.1263	NA	TRUE	61651	6.132	Cells_EBV-transformed_lymphocytes	15.88	Muscle_Skeletal	2.296
rs1065852	22	42526693	WBP2NL	22	42394729	42454357	Skin_Not_Sun_Exposed_Suprapubic	6.61007e-08	6.04998e-05	-0.373836	GM12878_Rao2014, HMEC_Rao2014, K562_Rao2014, KBM7_Rao2014	0.30, 0.17, 0.17, 0.60	1.2377	NA	TRUE	72336	0.2057	Testis	12.84	Heart_Left_Ventricle	0.01987
rs1065852	22	42526693	NDUFA6-AS1	22	42486960	42535286	Skin_Not_Sun_Exposed_Suprapubic	2.18901e-20	1.12025e-16	0.602986	GM12878_Rao2014, HMEC_Rao2014, HUVEC_Rao2014, IMR90_Rao2014, K562_Rao2014, KBM7_Rao2014, NHEK_Rao2014	1.17, 0.17, 2.00, 1.00, 1.17, 0.80, 1.33	7.6406	NA	TRUE	0	1.417	Brain_Cerebellum	6.959	Cells_Transformed_fibroblasts	0.2833
rs1065852	22	42526693	RP4-669P10.19	22	42528610	42529005	Skin_Not_Sun_Exposed_Suprapubic	1.25976e-08	1.30675e-05	0.426793	GM12878_Rao2014	0.09	0.087	NA	TRUE	1917	1.496	Testis	8.853	Cells_Transformed_fibroblasts	0.1422
rs1065852	22	42526693	CYP2D8P1	22	42545877	42551007	Skin_Not_Sun_Exposed_Suprapubic	6.12858e-20	3.03551e-16	0.471397	GM12878_Rao2014, K562_Rao2014	0.04, 0.17	0.2101	NA	TRUE	19184	0.8203	Testis	1.949	Muscle_Skeletal	0.06106
rs1065852	22	42526693	SMDT1	22	42475695	42480288	Skin_Not_Sun_Exposed_Suprapubic	7.80242e-12	1.41899e-08	0.464334	GM12878_Rao2014	0.09	0.087	NA	TRUE	46405	25.17	Ovary	39.94	Cells_Transformed_fibroblasts	7.933
rs1065852	22	42526693	CYP2D7P1	22	42536214	42540576	Skin_Not_Sun_Exposed_Suprapubic	2.84431e-10	3.93653e-07	0.284895	GM12878_Rao2014, IMR90_Rao2014	0.09, 0.14	0.2298	NA	TRUE	9521	2.685	Liver	50.51	Muscle_Skeletal	0.182
rs8141797	22	24582040	SUSD2	22	24577227	24585078	Skin_Not_Sun_Exposed_Suprapubic	2.22396e-08	2.20024e-05	0.431755	GM12878_Rao2014, HMEC_Rao2014, HUVEC_Rao2014, IMR90_Rao2014, K562_Rao2014, KBM7_Rao2014, NHEK_Rao2014	0.48, 1.00, 2.33, 1.57, 1.33, 2.00, 1.33	10.0497	NA	TRUE	0	18.86	Lung	53.02	Cells_EBV-transformed_lymphocytes	0.08967
rs8141797	22	24582040	ADORA2A-AS1	22	24825178	24871121	Skin_Not_Sun_Exposed_Suprapubic	0.000100871	0.0366292	0.389905	GM12878_Rao2014, HUVEC_Rao2014, IMR90_Rao2014, K562_Rao2014, KBM7_Rao2014, NHEK_Rao2014	0.87, 1.33, 0.71, 0.83, 1.40, 0.33	5.4839	NA	TRUE	243138	0.1394	Testis	8.119	Cells_Transformed_fibroblasts	0.0347
rs12530	22	32783903	RTCB	22	32783569	32808242	Skin_Not_Sun_Exposed_Suprapubic	2.25776e-05	0.01032	-0.167198	GM12878_Rao2014, HMEC_Rao2014, HUVEC_Rao2014, IMR90_Rao2014, K562_Rao2014, KBM7_Rao2014, NHEK_Rao2014	1.70, 2.50, 3.33, 3.00, 3.67, 2.60, 3.33	20.129	NA	TRUE	0	48.34	Skin_Sun_Exposed_Lower_leg	49.74	Whole_Blood	10.63
rs4680	22	19951270	COMT	22	19929130	19957418	Skin_Not_Sun_Exposed_Suprapubic	2.66665e-10	3.72074e-07	0.215448	GM12878_Rao2014, HMEC_Rao2014, HUVEC_Rao2014, IMR90_Rao2014, K562_Rao2014, KBM7_Rao2014, NHEK_Rao2014	2.39, 3.00, 6.00, 5.43, 9.33, 4.20, 5.67	36.0199	NA	TRUE	0	18.2	Adrenal_Gland	35.15	Whole_Blood	4.792
rs6151429	22	51063476	ARSA	22	51061182	51066607	Skin_Not_Sun_Exposed_Suprapubic	1.00892e-22	6.1672e-19	-0.87112	GM12878_Rao2014, HMEC_Rao2014, HUVEC_Rao2014, IMR90_Rao2014, K562_Rao2014, KBM7_Rao2014, NHEK_Rao2014	0.70, 1.67, 1.33, 1.71, 1.67, 1.80, 2.00	10.8766	NA	TRUE	0	11.56	Testis	49.24	Muscle_Skeletal	3.062
rs17651189	22	24844882	SPECC1L	22	24666786	24813708	Skin_Not_Sun_Exposed_Suprapubic	1.5009e-26	1.22978e-22	0.977893	GM12878_Rao2014, HMEC_Rao2014, HUVEC_Rao2014, IMR90_Rao2014, K562_Rao2014, KBM7_Rao2014, NHEK_Rao2014	1.30, 0.33, 1.00, 1.43, 0.83, 0.80, 1.00	6.6996	NA	TRUE	31174	6.047	Testis	24.99	Whole_Blood	2.898
rs2540647	22	18966616	PRODH	22	18904403	18924066	Skin_Not_Sun_Exposed_Suprapubic	2.19964e-05	0.0101114	-0.318591	GM12878_Rao2014, HUVEC_Rao2014, IMR90_Rao2014, K562_Rao2014	0.39, 0.67, 1.00, 0.67	2.7246	NA	TRUE	42550	32.72	Skin_Sun_Exposed_Lower_leg	35.36	Whole_Blood	0.04159
rs738144	22	39178374	NPTXR	22	39214457	39239987	Skin_Not_Sun_Exposed_Suprapubic	8.82912e-06	0.00464017	-0.234218	GM12878_Rao2014, IMR90_Rao2014, KBM7_Rao2014, NHEK_Rao2014	0.48, 0.71, 0.20, 0.67	2.0592	NA	TRUE	36083	0.7349	Brain_Anterior_cingulate_cortex_BA24	84.04	Cells_EBV-transformed_lymphocytes	0.06695
rs4141404	22	31675184	SFI1	22	31884732	32014476	Skin_Not_Sun_Exposed_Suprapubic	4.08379e-09	4.69101e-06	0.238369	GM12878_Rao2014, IMR90_Rao2014, K562_Rao2014, KBM7_Rao2014, NHEK_Rao2014	1.13, 0.86, 0.83, 0.80, 0.33	3.9542	NA	TRUE	209548	4.878	Brain_Cerebellum	26.38	Muscle_Skeletal	0.4931
rs7511006	22	50676258	SELO	22	50639408	50656045	Skin_Not_Sun_Exposed_Suprapubic	7.3589e-05	0.0281141	0.100825	GM12878_Rao2014, HMEC_Rao2014, HUVEC_Rao2014, IMR90_Rao2014, K562_Rao2014, KBM7_Rao2014, NHEK_Rao2014	1.09, 0.17, 1.33, 1.00, 1.17, 1.20, 0.33	6.287	NA	TRUE	20213	19.67	Brain_Cerebellar_Hemisphere	52.01	Heart_Left_Ventricle	6.856
rs7511006	22	50676258	HDAC10	22	50683612	50688288	Skin_Not_Sun_Exposed_Suprapubic	5.95388e-06	0.00330975	-0.222773	GM12878_Rao2014, HMEC_Rao2014, HUVEC_Rao2014, IMR90_Rao2014, K562_Rao2014, KBM7_Rao2014, NHEK_Rao2014	0.30, 0.17, 1.00, 0.71, 0.83, 0.60, 0.67	4.2853	NA	TRUE	7354	10.18	Pituitary	19.84	Heart_Left_Ventricle	2.067
rs7511006	22	50676258	RP3-402G11.26	22	50638505	50638976	Skin_Not_Sun_Exposed_Suprapubic	1.99579e-06	0.00128256	-0.274202	GM12878_Rao2014, HUVEC_Rao2014, K562_Rao2014, KBM7_Rao2014	0.09, 0.33, 0.33, 0.20	0.9536	NA	TRUE	37282	1.594	Brain_Cerebellum	15.44	Heart_Left_Ventricle	0.682
rs131788	22	50976753	TYMP	22	50964181	50968485	Skin_Not_Sun_Exposed_Suprapubic	2.49313e-06	0.00155861	0.179643	GM12878_Rao2014, HMEC_Rao2014, K562_Rao2014	0.35, 0.50, 0.50	1.3478	NA	TRUE	8268	24.47	Whole_Blood	162.1	Brain_Frontal_Cortex_BA9	1.027
rs131788	22	50976753	CHKB	22	51017378	51039884	Skin_Not_Sun_Exposed_Suprapubic	0.000125875	0.0439477	0.134623	GM12878_Rao2014, HMEC_Rao2014, HUVEC_Rao2014, IMR90_Rao2014, K562_Rao2014, KBM7_Rao2014, NHEK_Rao2014	0.43, 0.33, 1.00, 1.00, 0.50, 0.40, 0.67	4.3348	NA	TRUE	40625	22.19	Spleen	57.6	Muscle_Skeletal	6.671
rs5767992	22	48188252	RP11-191L9.4	22	48027423	48251349	Skin_Not_Sun_Exposed_Suprapubic	6.11289e-05	0.0240456	0.251616	GM12878_Rao2014, HMEC_Rao2014, HUVEC_Rao2014, IMR90_Rao2014, K562_Rao2014, KBM7_Rao2014, NHEK_Rao2014	4.70, 1.00, 5.00, 3.86, 5.00, 3.40, 8.33	31.2861	NA	TRUE	0	0.7179	Skin_Sun_Exposed_Lower_leg	0.7876	Adipose_Subcutaneous	0
rs4253772	22	46627602	PKDREJ	22	46651560	46659219	Skin_Not_Sun_Exposed_Suprapubic	3.13425e-13	7.03788e-10	-0.6811	GM12878_Rao2014, HMEC_Rao2014, HUVEC_Rao2014, IMR90_Rao2014, K562_Rao2014, KBM7_Rao2014	0.65, 0.67, 1.67, 0.86, 0.33, 0.60	4.776	NA	TRUE	23958	0.1427	Testis	2.998	Whole_Blood	0.012
rs4253772	22	46627602	TTC38	22	46663858	46689905	Skin_Not_Sun_Exposed_Suprapubic	1.68791e-06	0.00110359	-0.433977	GM12878_Rao2014, HUVEC_Rao2014, IMR90_Rao2014, K562_Rao2014, KBM7_Rao2014, NHEK_Rao2014	0.91, 0.67, 0.86, 0.50, 1.20, 0.67	4.8035	NA	TRUE	36256	7.152	Liver	78.97	Brain_Frontal_Cortex_BA9	2.523
rs9607782	22	41587555	XPNPEP3	22	41253088	41351450	Skin_Not_Sun_Exposed_Suprapubic	1.30861e-07	0.000111246	0.241286	GM12878_Rao2014, HMEC_Rao2014, IMR90_Rao2014, K562_Rao2014, NHEK_Rao2014	0.65, 0.17, 0.86, 0.17, 0.33	2.176	NA	TRUE	236105	2.335	Testis	7.184	Whole_Blood	0.551
rs6002655	22	42603813	SMDT1	22	42475695	42480288	Skin_Not_Sun_Exposed_Suprapubic	4.59405e-14	1.14509e-10	0.421895	GM12878_Rao2014, K562_Rao2014	0.13, 0.17	0.2971	NA	TRUE	123525	25.17	Ovary	39.94	Cells_Transformed_fibroblasts	7.933
rs6002655	22	42603813	TCF20	22	42556019	42739622	Skin_Not_Sun_Exposed_Suprapubic	8.35842e-05	0.0312507	0.106539	GM12878_Rao2014, HMEC_Rao2014, HUVEC_Rao2014, IMR90_Rao2014, K562_Rao2014, KBM7_Rao2014, NHEK_Rao2014	8.39, 4.33, 11.00, 11.57, 8.83, 8.60, 7.67	60.3961	NA	TRUE	0	7.359	Testis	11.28	Heart_Left_Ventricle	1.429
rs6002655	22	42603813	NAGA	22	42454461	42466846	Skin_Not_Sun_Exposed_Suprapubic	5.551e-09	6.22777e-06	0.220641	GM12878_Rao2014, IMR90_Rao2014, K562_Rao2014, KBM7_Rao2014	0.09, 0.14, 0.17, 0.40	0.7965	NA	TRUE	136967	6.132	Cells_EBV-transformed_lymphocytes	15.88	Muscle_Skeletal	2.296
rs7289126	22	38628305	TMEM184B	22	38615298	38669040	Skin_Not_Sun_Exposed_Suprapubic	2.4362e-05	0.0110406	-0.151427	GM12878_Rao2014, HMEC_Rao2014, HUVEC_Rao2014, IMR90_Rao2014, K562_Rao2014, KBM7_Rao2014, NHEK_Rao2014	4.61, 4.83, 14.00, 9.43, 9.17, 7.40, 10.00	59.4373	NA	TRUE	0	9.563	Brain_Cortex	31.28	Liver	3.628
rs5756813	22	38175476	TRIOBP	22	38093011	38172563	Skin_Not_Sun_Exposed_Suprapubic	3.50688e-15	1.04893e-11	0.307622	GM12878_Rao2014, HMEC_Rao2014, HUVEC_Rao2014, IMR90_Rao2014, K562_Rao2014, KBM7_Rao2014, NHEK_Rao2014	5.70, 4.17, 11.00, 10.71, 10.33, 8.60, 6.00	56.5099	NA	TRUE	2913	6.298	Cervix_Ectocervix	16.3	Brain_Frontal_Cortex_BA9	1.19
rs5758659	22	42622002	SMDT1	22	42475695	42480288	Skin_Not_Sun_Exposed_Suprapubic	1.23352e-10	1.80963e-07	0.379243	GM12878_Rao2014	0.13	0.1304	NA	TRUE	141714	25.17	Ovary	39.94	Cells_Transformed_fibroblasts	7.933
rs5758659	22	42622002	TCF20	22	42556019	42739622	Skin_Not_Sun_Exposed_Suprapubic	3.06652e-06	0.00186558	0.130672	GM12878_Rao2014, HMEC_Rao2014, HUVEC_Rao2014, IMR90_Rao2014, K562_Rao2014, KBM7_Rao2014, NHEK_Rao2014	7.26, 2.67, 6.00, 9.29, 7.17, 6.40, 8.00	46.7799	NA	TRUE	0	7.359	Testis	11.28	Heart_Left_Ventricle	1.429
rs5758659	22	42622002	NAGA	22	42454461	42466846	Skin_Not_Sun_Exposed_Suprapubic	1.19474e-13	2.82266e-10	0.286635	GM12878_Rao2014, IMR90_Rao2014, K562_Rao2014, KBM7_Rao2014	0.26, 0.14, 0.17, 0.20	0.7704	NA	TRUE	155156	6.132	Cells_EBV-transformed_lymphocytes	15.88	Muscle_Skeletal	2.296
rs5758659	22	42622002	Z83851.3	22	42665759	42671202	Skin_Not_Sun_Exposed_Suprapubic	1.63478e-05	0.00784977	0.305267	GM12878_Rao2014, HUVEC_Rao2014, IMR90_Rao2014, KBM7_Rao2014	0.04, 0.33, 0.14, 0.20	0.7197	NA	TRUE	43757	0.1114	Testis	0.6066	Brain_Hippocampus	0.01254
rs1210638	22	18981562	DGCR11	22	19033675	19035888	Skin_Not_Sun_Exposed_Suprapubic	5.73389e-05	0.0227934	-0.222043	GM12878_Rao2014, HUVEC_Rao2014, K562_Rao2014, KBM7_Rao2014	0.04, 0.33, 0.50, 0.20	1.0768	NA	TRUE	52113	1.268	Skin_Not_Sun_Exposed_Suprapubic	1.268	Muscle_Skeletal	0.1553
rs134871	22	42652715	SMDT1	22	42475695	42480288	Skin_Not_Sun_Exposed_Suprapubic	5.98826e-05	0.0236642	0.239277	GM12878_Rao2014, K562_Rao2014	0.17, 0.17	0.3406	NA	TRUE	172427	25.17	Ovary	39.94	Cells_Transformed_fibroblasts	7.933
rs134871	22	42652715	Z83851.3	22	42665759	42671202	Skin_Not_Sun_Exposed_Suprapubic	9.73217e-07	0.00067468	0.341656	GM12878_Rao2014, HMEC_Rao2014, HUVEC_Rao2014, IMR90_Rao2014, K562_Rao2014, KBM7_Rao2014	0.17, 0.33, 1.00, 0.57, 0.33, 0.40	2.812	NA	TRUE	13044	0.1114	Testis	0.6066	Brain_Hippocampus	0.01254
rs134871	22	42652715	NAGA	22	42454461	42466846	Skin_Not_Sun_Exposed_Suprapubic	1.36258e-06	0.000907049	0.189864	GM12878_Rao2014, IMR90_Rao2014, KBM7_Rao2014, NHEK_Rao2014	0.35, 0.14, 0.60, 0.33	1.424	NA	TRUE	185869	6.132	Cells_EBV-transformed_lymphocytes	15.88	Muscle_Skeletal	2.296
rs2266959	22	21922903	CCDC116	22	21987005	21991616	Skin_Not_Sun_Exposed_Suprapubic	1.44486e-10	2.09178e-07	-0.622934	GM12878_Rao2014, IMR90_Rao2014, K562_Rao2014, KBM7_Rao2014	0.22, 0.14, 0.67, 0.40	1.4269	NA	TRUE	64102	0.2463	Testis	22.35	Whole_Blood	0.05885
rs131814	22	50960100	TYMP	22	50964181	50968485	Skin_Not_Sun_Exposed_Suprapubic	1.3389e-10	1.94937e-07	0.23053	GM12878_Rao2014, HMEC_Rao2014, HUVEC_Rao2014, IMR90_Rao2014, K562_Rao2014, KBM7_Rao2014, NHEK_Rao2014	0.61, 0.50, 0.33, 0.14, 0.67, 0.60, 0.67	3.5182	NA	TRUE	4081	24.47	Whole_Blood	162.1	Brain_Frontal_Cortex_BA9	1.027
rs131814	22	50960100	CPT1B	22	51007290	51017096	Skin_Not_Sun_Exposed_Suprapubic	1.01266e-06	0.000699192	0.221098	GM12878_Rao2014, HMEC_Rao2014, HUVEC_Rao2014, IMR90_Rao2014, KBM7_Rao2014, NHEK_Rao2014	0.74, 0.33, 1.33, 0.71, 0.80, 0.33	4.2534	NA	TRUE	47190	8.68	Heart_Left_Ventricle	86.74	Cells_Transformed_fibroblasts	0.94
rs131814	22	50960100	ODF3B	22	50968838	50971009	Skin_Not_Sun_Exposed_Suprapubic	1.25009e-06	0.000840154	0.177927	GM12878_Rao2014, HUVEC_Rao2014, IMR90_Rao2014, K562_Rao2014, KBM7_Rao2014, NHEK_Rao2014	0.22, 0.33, 0.29, 0.33, 0.40, 0.33	1.9031	NA	TRUE	8738	10.04	Lung	27.68	Brain_Anterior_cingulate_cortex_BA24	0.5203
rs131814	22	50960100	CTA-384D8.36	22	50962854	50963209	Skin_Not_Sun_Exposed_Suprapubic	1.22938e-06	0.00082768	0.199036	GM12878_Rao2014, HMEC_Rao2014, HUVEC_Rao2014, IMR90_Rao2014, K562_Rao2014, KBM7_Rao2014, NHEK_Rao2014	0.09, 0.33, 0.33, 0.29, 0.33, 0.20, 0.33	1.906	NA	TRUE	2754	6.659	Brain_Cerebellum	29.96	Muscle_Skeletal	1.797
rs5751614	22	23593050	FBXW4P1	22	23605323	23606541	Skin_Not_Sun_Exposed_Suprapubic	2.14734e-07	0.000173271	0.247075	K562_Rao2014, NHEK_Rao2014	0.17, 0.33	0.5	NA	TRUE	12273	1.087	Pituitary	1.459	Muscle_Skeletal	0.07992
rs2238732	22	18915346	PRODH	22	18904403	18924066	Skin_Not_Sun_Exposed_Suprapubic	1.83833e-06	0.00119173	0.427509	GM12878_Rao2014, HMEC_Rao2014, HUVEC_Rao2014, IMR90_Rao2014, K562_Rao2014, KBM7_Rao2014, NHEK_Rao2014	1.65, 3.67, 4.67, 3.71, 4.67, 3.60, 5.00	26.9665	NA	TRUE	0	32.72	Skin_Sun_Exposed_Lower_leg	35.36	Whole_Blood	0.04159
rs5752326	22	26843989	SRRD	22	26879843	26890624	Skin_Not_Sun_Exposed_Suprapubic	7.1664e-05	0.0275726	-0.344679	GM12878_Rao2014, HMEC_Rao2014, HUVEC_Rao2014, IMR90_Rao2014, K562_Rao2014, KBM7_Rao2014, NHEK_Rao2014	0.83, 0.50, 0.67, 0.86, 2.33, 1.20, 1.00	7.3832	NA	TRUE	35854	3.782	Brain_Cerebellar_Hemisphere	7.512	Liver	2.208
rs5754344	22	21963785	CCDC116	22	21987005	21991616	Skin_Not_Sun_Exposed_Suprapubic	1.31161e-10	1.91326e-07	-0.62276	GM12878_Rao2014, K562_Rao2014, KBM7_Rao2014	0.09, 0.50, 0.20	0.787	NA	TRUE	23220	0.2463	Testis	22.35	Whole_Blood	0.05885
rs144073979	22	18886813	DGCR6	22	18893541	18901751	Skin_Not_Sun_Exposed_Suprapubic	7.4278e-19	3.33579e-15	-1.03665	GM12878_Rao2014, HMEC_Rao2014, IMR90_Rao2014, K562_Rao2014, NHEK_Rao2014	0.17, 0.17, 0.57, 0.17, 0.33	1.412	NA	TRUE	6728	5.772	Muscle_Skeletal	17.32	Cells_EBV-transformed_lymphocytes	0.1781
rs4646312	22	19948336	COMT	22	19929130	19957418	Skin_Not_Sun_Exposed_Suprapubic	6.05412e-07	0.000442607	-0.170521	GM12878_Rao2014, HMEC_Rao2014, HUVEC_Rao2014, IMR90_Rao2014, K562_Rao2014, KBM7_Rao2014, NHEK_Rao2014	2.13, 2.00, 5.67, 4.00, 9.50, 4.40, 5.00	32.6971	NA	TRUE	0	18.2	Adrenal_Gland	35.15	Whole_Blood	4.792
rs4646312	22	19948336	ARVCF	22	19957499	20004331	Skin_Not_Sun_Exposed_Suprapubic	3.40307e-05	0.014659	-0.220164	GM12878_Rao2014, HMEC_Rao2014, HUVEC_Rao2014, IMR90_Rao2014, K562_Rao2014, KBM7_Rao2014, NHEK_Rao2014	2.43, 0.33, 5.00, 4.86, 9.67, 4.00, 2.00	28.2919	NA	TRUE	9163	4.963	Brain_Cerebellar_Hemisphere	62.35	Cells_EBV-transformed_lymphocytes	0.3278
rs1023500	22	42340843	NAGA	22	42454461	42466846	Skin_Not_Sun_Exposed_Suprapubic	6.65192e-12	1.22274e-08	-0.292899	GM12878_Rao2014, IMR90_Rao2014, K562_Rao2014, KBM7_Rao2014, NHEK_Rao2014	0.22, 0.43, 0.17, 0.20, 0.33	1.346	NA	TRUE	113618	6.132	Cells_EBV-transformed_lymphocytes	15.88	Muscle_Skeletal	2.296
rs1023500	22	42340843	CYP2D6	22	42522501	42526908	Skin_Not_Sun_Exposed_Suprapubic	4.72054e-12	8.97716e-09	0.477358	GM12878_Rao2014	0.09	0.087	NA	TRUE	181658	1.883	Liver	158.1	Cells_Transformed_fibroblasts	0.1634
rs1023500	22	42340843	CYP2D8P1	22	42545877	42551007	Skin_Not_Sun_Exposed_Suprapubic	1.31234e-07	0.00011144	-0.27053	GM12878_Rao2014, IMR90_Rao2014, KBM7_Rao2014	0.04, 0.14, 0.20	0.3863	NA	TRUE	205034	0.8203	Testis	1.949	Muscle_Skeletal	0.06106
rs1023500	22	42340843	SMDT1	22	42475695	42480288	Skin_Not_Sun_Exposed_Suprapubic	1.852e-17	7.24064e-14	-0.535181	GM12878_Rao2014, IMR90_Rao2014, K562_Rao2014	0.13, 0.14, 0.17	0.44	NA	TRUE	134852	25.17	Ovary	39.94	Cells_Transformed_fibroblasts	7.933
rs2413045	22	31665861	SFI1	22	31884732	32014476	Skin_Not_Sun_Exposed_Suprapubic	2.98051e-06	0.00181756	0.235048	GM12878_Rao2014, HUVEC_Rao2014, IMR90_Rao2014, K562_Rao2014, KBM7_Rao2014, NHEK_Rao2014	0.83, 0.33, 0.14, 0.83, 0.80, 0.33	3.2689	NA	TRUE	218871	4.878	Brain_Cerebellum	26.38	Muscle_Skeletal	0.4931
rs5749696	22	22063336	PPIL2	22	22006559	22051832	Skin_Not_Sun_Exposed_Suprapubic	9.4059e-09	1.00967e-05	0.217551	GM12878_Rao2014, HMEC_Rao2014, HUVEC_Rao2014, IMR90_Rao2014, K562_Rao2014, KBM7_Rao2014, NHEK_Rao2014	2.70, 1.50, 5.67, 3.14, 13.83, 3.20, 2.33	32.3718	NA	TRUE	11504	9.542	Thyroid	20.51	Brain_Putamen_basal_ganglia	3.845
rs5749696	22	22063336	LL22NC03-86G7.1	22	22292957	22297799	Skin_Not_Sun_Exposed_Suprapubic	2.0291e-05	0.0094401	0.231666	GM12878_Rao2014, HMEC_Rao2014, HUVEC_Rao2014, IMR90_Rao2014, K562_Rao2014, KBM7_Rao2014, NHEK_Rao2014	0.26, 0.50, 0.67, 0.57, 1.83, 0.20, 0.33	4.3656	NA	TRUE	229621	0.5061	Brain_Cerebellar_Hemisphere	2.349	Liver	0.09737
rs5769765	22	50271175	ALG12	22	50293877	50312106	Skin_Not_Sun_Exposed_Suprapubic	4.88492e-06	0.00279729	-0.283038	GM12878_Rao2014, IMR90_Rao2014, NHEK_Rao2014	0.13, 0.14, 0.33	0.6066	NA	TRUE	22702	3.849	Thyroid	7.58	Brain_Putamen_basal_ganglia	1.434
rs2256609	22	21925016	CCDC116	22	21987005	21991616	Skin_Not_Sun_Exposed_Suprapubic	2.24113e-10	3.1556e-07	-0.618238	GM12878_Rao2014, HMEC_Rao2014	0.04, 0.17	0.2101	NA	TRUE	61989	0.2463	Testis	22.35	Whole_Blood	0.05885
rs727563	22	41867376	PMM1	22	41972898	41985894	Skin_Not_Sun_Exposed_Suprapubic	6.82986e-08	6.2179e-05	0.219875	GM12878_Rao2014, HUVEC_Rao2014, IMR90_Rao2014, K562_Rao2014, KBM7_Rao2014	0.70, 1.33, 0.43, 0.50, 0.40	3.3576	NA	TRUE	105522	19.83	Esophagus_Mucosa	37.72	Muscle_Skeletal	4.321
rs12627970	22	39721744	SYNGR1	22	39745930	39781593	Skin_Not_Sun_Exposed_Suprapubic	5.8524e-05	0.0232166	0.167702	GM12878_Rao2014, HMEC_Rao2014, HUVEC_Rao2014, IMR90_Rao2014, K562_Rao2014, KBM7_Rao2014, NHEK_Rao2014	1.74, 0.50, 2.33, 2.86, 2.17, 1.80, 1.33	12.7296	NA	TRUE	24186	13.15	Brain_Cerebellum	142.1	Cells_EBV-transformed_lymphocytes	0.681
rs2266961	22	21928596	CCDC116	22	21987005	21991616	Skin_Not_Sun_Exposed_Suprapubic	2.20446e-10	3.10864e-07	-0.61557	GM12878_Rao2014, HMEC_Rao2014, IMR90_Rao2014, K562_Rao2014, NHEK_Rao2014	0.22, 0.17, 0.14, 0.50, 0.33	1.3602	NA	TRUE	58409	0.2463	Testis	22.35	Whole_Blood	0.05885
rs5770917	22	51017352	CPT1B	22	51007290	51017096	Brain_Anterior_cingulate_cortex_BA24	3.1414e-05	0.0137082	-0.56912	GM12878_Rao2014, HMEC_Rao2014, HUVEC_Rao2014, IMR90_Rao2014, K562_Rao2014, KBM7_Rao2014, NHEK_Rao2014	1.04, 0.67, 2.33, 2.57, 2.17, 2.00, 1.33	12.1149	NA	TRUE	256	4.964	Heart_Left_Ventricle	86.74	Cells_Transformed_fibroblasts	0.94
rs412050	22	22307518	LL22NC03-86G7.1	22	22292957	22297799	Brain_Anterior_cingulate_cortex_BA24	7.76896e-07	0.000553016	-0.691712	GM12878_Rao2014, HUVEC_Rao2014, IMR90_Rao2014, K562_Rao2014, KBM7_Rao2014, NHEK_Rao2014	0.43, 1.33, 1.14, 1.83, 0.60, 1.00	6.3443	NA	TRUE	9719	1.101	Brain_Cerebellar_Hemisphere	2.349	Liver	0.09737
rs2106294	22	31645758	SFI1	22	31884732	32014476	Brain_Anterior_cingulate_cortex_BA24	1.13554e-06	0.000772947	0.431524	GM12878_Rao2014, HUVEC_Rao2014, IMR90_Rao2014, K562_Rao2014, KBM7_Rao2014, NHEK_Rao2014	1.09, 1.33, 0.29, 0.83, 0.60, 1.00	5.1393	NA	TRUE	238974	2.536	Brain_Cerebellum	26.38	Muscle_Skeletal	0.4931
rs2298428	22	21982891	CCDC116	22	21987005	21991616	Brain_Anterior_cingulate_cortex_BA24	1.80702e-06	0.00117448	-0.686712	GM12878_Rao2014, HMEC_Rao2014, HUVEC_Rao2014, IMR90_Rao2014, K562_Rao2014, KBM7_Rao2014, NHEK_Rao2014	0.17, 0.33, 0.67, 0.29, 0.83, 0.40, 0.67	3.3596	NA	TRUE	4114	0.1171	Testis	22.35	Whole_Blood	0.05885
rs742134	22	43518274	BIK	22	43506754	43525718	Brain_Anterior_cingulate_cortex_BA24	1.60677e-05	0.0077394	-0.896542	GM12878_Rao2014, HMEC_Rao2014, HUVEC_Rao2014, IMR90_Rao2014, K562_Rao2014, KBM7_Rao2014, NHEK_Rao2014	1.91, 2.33, 5.00, 3.86, 4.83, 3.00, 3.33	24.2702	NA	TRUE	0	0.06327	Minor_Salivary_Gland	9.901	Muscle_Skeletal	0
rs2739330	22	24295285	AP000350.4	22	24236770	24241117	Brain_Anterior_cingulate_cortex_BA24	1.66325e-08	1.69225e-05	0.708716	GM12878_Rao2014, KBM7_Rao2014, NHEK_Rao2014	0.04, 0.20, 0.33	0.5768	NA	TRUE	54168	0.194	Testis	4.882	Brain_Hypothalamus	0.16
rs2739330	22	24295285	AP000350.6	22	24269087	24271761	Brain_Anterior_cingulate_cortex_BA24	1.06862e-13	2.52857e-10	0.869897	GM12878_Rao2014, HUVEC_Rao2014	0.04, 0.33	0.3768	NA	TRUE	23524	0.04474	Brain_Cerebellum	0.2224	Muscle_Skeletal	0
rs2739330	22	24295285	AP000350.5	22	24243619	24249255	Brain_Anterior_cingulate_cortex_BA24	5.01702e-25	3.80699e-21	1.04316	IMR90_Rao2014	0.29	0.2857	NA	TRUE	46030	0.2587	Brain_Cerebellum	2.112	Whole_Blood	0.06508
rs181362	22	21932067	CCDC116	22	21987005	21991616	Brain_Anterior_cingulate_cortex_BA24	3.3644e-06	0.00202521	-0.611596	GM12878_Rao2014, HMEC_Rao2014, IMR90_Rao2014, K562_Rao2014, KBM7_Rao2014, NHEK_Rao2014	0.13, 0.17, 0.14, 0.83, 0.20, 0.33	1.8066	NA	TRUE	54938	0.1171	Testis	22.35	Whole_Blood	0.05885
rs761746	22	32025912	PISD	22	32014573	32058418	Brain_Anterior_cingulate_cortex_BA24	9.56451e-06	0.00496734	0.229077	GM12878_Rao2014, HMEC_Rao2014, HUVEC_Rao2014, IMR90_Rao2014, K562_Rao2014, KBM7_Rao2014, NHEK_Rao2014	3.87, 5.33, 11.33, 7.43, 6.33, 6.80, 8.00	49.0981	NA	TRUE	0	8.838	Brain_Cerebellum	72.16	Muscle_Skeletal	3.086
rs4822024	22	41757646	POLR3H	22	41921808	41940610	Brain_Anterior_cingulate_cortex_BA24	6.89024e-05	0.0266074	0.293693	GM12878_Rao2014, HMEC_Rao2014, HUVEC_Rao2014, IMR90_Rao2014, K562_Rao2014, KBM7_Rao2014	1.04, 0.17, 0.67, 0.71, 0.33, 0.60	3.5244	NA	TRUE	164162	14.26	Brain_Cortex	14.69	Whole_Blood	1.417
rs4822024	22	41757646	MEI1	22	42095503	42195460	Brain_Anterior_cingulate_cortex_BA24	0.000135629	0.0466368	0.508535	GM12878_Rao2014, HMEC_Rao2014, K562_Rao2014, KBM7_Rao2014	0.65, 0.17, 0.33, 1.00	2.1522	NA	TRUE	337857	0.1291	Testis	16.32	Muscle_Skeletal	0.04722
rs4822024	22	41757646	CSDC2	22	41956767	41973745	Brain_Anterior_cingulate_cortex_BA24	6.81563e-06	0.00372958	0.488203	GM12878_Rao2014, HMEC_Rao2014, IMR90_Rao2014, K562_Rao2014, KBM7_Rao2014	0.43, 0.17, 0.29, 0.33, 0.20	1.4205	NA	TRUE	199121	13.05	Heart_Left_Ventricle	101.3	Cells_EBV-transformed_lymphocytes	0.05741
rs13053817	22	29847721	RFPL1S	22	29832818	29874164	Brain_Anterior_cingulate_cortex_BA24	1.13654e-05	0.00576084	-0.223736	GM12878_Rao2014, HMEC_Rao2014, HUVEC_Rao2014, IMR90_Rao2014, K562_Rao2014, KBM7_Rao2014, NHEK_Rao2014	3.43, 3.00, 6.33, 7.29, 6.17, 4.80, 7.00	38.0205	NA	TRUE	0	7.619	Brain_Frontal_Cortex_BA9	12.81	Heart_Left_Ventricle	0.007496
rs2283792	22	22131124	LL22NC03-86G7.1	22	22292957	22297799	Brain_Anterior_cingulate_cortex_BA24	2.7283e-14	7.09909e-11	-0.762361	GM12878_Rao2014, HUVEC_Rao2014, IMR90_Rao2014, K562_Rao2014	0.04, 0.33, 0.14, 1.00	1.5197	NA	TRUE	161833	1.101	Brain_Cerebellar_Hemisphere	2.349	Liver	0.09737
rs181359	22	21928640	CCDC116	22	21987005	21991616	Brain_Anterior_cingulate_cortex_BA24	7.01068e-06	0.00381059	-0.595737	GM12878_Rao2014, HMEC_Rao2014, IMR90_Rao2014, K562_Rao2014, NHEK_Rao2014	0.22, 0.17, 0.14, 0.50, 0.33	1.3602	NA	TRUE	58365	0.1171	Testis	22.35	Whole_Blood	0.05885
rs4820539	22	23477969	GNAZ	22	23412540	23467224	Brain_Anterior_cingulate_cortex_BA24	9.56022e-06	0.00496715	-0.206609	GM12878_Rao2014, HMEC_Rao2014, HUVEC_Rao2014, IMR90_Rao2014, K562_Rao2014, NHEK_Rao2014	1.26, 0.17, 1.33, 0.86, 2.17, 1.00	6.7847	NA	TRUE	10745	17.34	Brain_Cerebellar_Hemisphere	22.4	Cells_EBV-transformed_lymphocytes	0.04839
rs4821112	22	21964760	CCDC116	22	21987005	21991616	Brain_Anterior_cingulate_cortex_BA24	7.01068e-06	0.00381059	-0.595737	GM12878_Rao2014, K562_Rao2014	0.13, 0.50	0.6304	NA	TRUE	22245	0.1171	Testis	22.35	Whole_Blood	0.05885
rs138880	22	50218610	ALG12	22	50293877	50312106	Brain_Anterior_cingulate_cortex_BA24	5.52209e-05	0.0220539	0.50566	GM12878_Rao2014, HMEC_Rao2014, HUVEC_Rao2014, IMR90_Rao2014, K562_Rao2014, KBM7_Rao2014	1.09, 0.33, 2.67, 0.86, 1.50, 2.20	8.6441	NA	TRUE	75267	1.525	Thyroid	7.58	Brain_Putamen_basal_ganglia	1.434
rs1930961	22	25875264	CRYBB2P1	22	25844072	25916821	Brain_Anterior_cingulate_cortex_BA24	2.10709e-09	2.56176e-06	0.897782	GM12878_Rao2014, HMEC_Rao2014, HUVEC_Rao2014, IMR90_Rao2014, K562_Rao2014, KBM7_Rao2014, NHEK_Rao2014	2.09, 1.67, 2.67, 5.29, 3.33, 1.40, 5.00	21.4393	NA	TRUE	0	3.286	Testis	6.418	Muscle_Skeletal	0.5124
rs1930961	22	25875264	CTA-390C10.10	22	25872185	25875938	Brain_Anterior_cingulate_cortex_BA24	2.51929e-10	3.52791e-07	-1.0649	GM12878_Rao2014, HMEC_Rao2014, HUVEC_Rao2014, IMR90_Rao2014, K562_Rao2014, KBM7_Rao2014, NHEK_Rao2014	0.43, 0.67, 1.67, 1.29, 1.17, 1.20, 1.67	8.0872	NA	TRUE	0	0.6823	Testis	2.672	Muscle_Skeletal	0.2178
rs4821116	22	21973318	CCDC116	22	21987005	21991616	Brain_Anterior_cingulate_cortex_BA24	7.71348e-06	0.00412678	-0.611615	GM12878_Rao2014, HMEC_Rao2014, HUVEC_Rao2014, IMR90_Rao2014, K562_Rao2014, KBM7_Rao2014, NHEK_Rao2014	0.22, 0.17, 0.67, 0.43, 0.83, 0.40, 0.33	3.046	NA	TRUE	13687	0.1171	Testis	22.35	Whole_Blood	0.05885
rs5771242	22	50661868	HDAC10	22	50683612	50688288	Brain_Anterior_cingulate_cortex_BA24	1.12577e-05	0.00571943	-0.452587	GM12878_Rao2014, IMR90_Rao2014, K562_Rao2014, KBM7_Rao2014	0.17, 0.14, 0.17, 0.20	0.6834	NA	TRUE	21744	6.621	Pituitary	19.84	Heart_Left_Ventricle	2.067
rs11089637	22	21979095	CCDC116	22	21987005	21991616	Brain_Anterior_cingulate_cortex_BA24	6.45789e-06	0.00356293	-0.651853	GM12878_Rao2014, HUVEC_Rao2014, IMR90_Rao2014, K562_Rao2014, KBM7_Rao2014, NHEK_Rao2014	0.22, 0.33, 0.29, 0.83, 0.20, 0.33	2.2031	NA	TRUE	7910	0.1171	Testis	22.35	Whole_Blood	0.05885
rs1062753	22	42392810	WBP2NL	22	42394729	42454357	Brain_Anterior_cingulate_cortex_BA24	2.98191e-09	3.50101e-06	-0.628035	GM12878_Rao2014, HMEC_Rao2014, HUVEC_Rao2014, IMR90_Rao2014, K562_Rao2014, KBM7_Rao2014, NHEK_Rao2014	1.00, 0.17, 0.67, 0.71, 0.83, 0.60, 0.67	4.6476	NA	TRUE	1919	0.1971	Testis	12.84	Heart_Left_Ventricle	0.01987
rs1065852	22	42526693	CYP2D6	22	42522501	42526908	Brain_Anterior_cingulate_cortex_BA24	3.13413e-10	4.30285e-07	0.677408	GM12878_Rao2014, HMEC_Rao2014, HUVEC_Rao2014, IMR90_Rao2014, K562_Rao2014, KBM7_Rao2014, NHEK_Rao2014	0.04, 0.17, 0.33, 0.29, 0.33, 0.40, 0.67	2.2292	NA	TRUE	0	1.196	Liver	158.1	Cells_Transformed_fibroblasts	0.1634
rs1065852	22	42526693	RP4-669P10.19	22	42528610	42529005	Brain_Anterior_cingulate_cortex_BA24	2.95413e-12	5.76016e-09	0.773089	GM12878_Rao2014	0.09	0.087	NA	TRUE	1917	1.219	Testis	8.853	Cells_Transformed_fibroblasts	0.1422
rs1065852	22	42526693	SMDT1	22	42475695	42480288	Brain_Anterior_cingulate_cortex_BA24	1.23561e-05	0.00618164	0.244675	GM12878_Rao2014	0.09	0.087	NA	TRUE	46405	27.19	Ovary	39.94	Cells_Transformed_fibroblasts	7.933
rs1065852	22	42526693	CYP2D7P1	22	42536214	42540576	Brain_Anterior_cingulate_cortex_BA24	2.65785e-06	0.00164688	0.373869	GM12878_Rao2014, IMR90_Rao2014	0.09, 0.14	0.2298	NA	TRUE	9521	2.113	Liver	50.51	Muscle_Skeletal	0.182
rs6151429	22	51063476	ARSA	22	51061182	51066607	Brain_Anterior_cingulate_cortex_BA24	9.4403e-09	1.01135e-05	-0.817247	GM12878_Rao2014, HMEC_Rao2014, HUVEC_Rao2014, IMR90_Rao2014, K562_Rao2014, KBM7_Rao2014, NHEK_Rao2014	0.70, 1.67, 1.33, 1.71, 1.67, 1.80, 2.00	10.8766	NA	TRUE	0	7.743	Testis	49.24	Muscle_Skeletal	3.062
rs4141404	22	31675184	SFI1	22	31884732	32014476	Brain_Anterior_cingulate_cortex_BA24	1.13554e-06	0.000772947	0.431524	GM12878_Rao2014, IMR90_Rao2014, K562_Rao2014, KBM7_Rao2014, NHEK_Rao2014	1.13, 0.86, 0.83, 0.80, 0.33	3.9542	NA	TRUE	209548	2.536	Brain_Cerebellum	26.38	Muscle_Skeletal	0.4931
rs2160908	22	37586791	C1QTNF6	22	37576207	37595425	Brain_Anterior_cingulate_cortex_BA24	2.12857e-06	0.00135792	-0.335728	GM12878_Rao2014, HMEC_Rao2014, HUVEC_Rao2014, IMR90_Rao2014, K562_Rao2014, KBM7_Rao2014, NHEK_Rao2014	1.52, 2.83, 6.33, 3.71, 4.17, 1.80, 5.00	25.3694	NA	TRUE	0	0.5262	Cells_Transformed_fibroblasts	4.697	Brain_Cerebellar_Hemisphere	0.2722
rs1210638	22	18981562	AC007326.9	22	18984651	18985108	Brain_Anterior_cingulate_cortex_BA24	4.62894e-05	0.0189891	-0.450699	GM12878_Rao2014, HMEC_Rao2014, IMR90_Rao2014, K562_Rao2014, NHEK_Rao2014	0.09, 0.17, 0.29, 0.67, 0.67	1.8727	NA	TRUE	3089	0.3169	Brain_Cerebellar_Hemisphere	3.507	Adipose_Subcutaneous	0
rs1210638	22	18981562	DGCR9	22	19005347	19007761	Brain_Anterior_cingulate_cortex_BA24	2.45335e-05	0.011102	-0.279506	GM12878_Rao2014, HUVEC_Rao2014, IMR90_Rao2014, K562_Rao2014, KBM7_Rao2014, NHEK_Rao2014	0.35, 0.67, 0.29, 1.00, 0.20, 0.33	2.8335	NA	TRUE	23785	5.287	Brain_Cerebellar_Hemisphere	24.44	Cells_Transformed_fibroblasts	0
rs2266959	22	21922903	CCDC116	22	21987005	21991616	Brain_Anterior_cingulate_cortex_BA24	7.71348e-06	0.00412678	-0.611615	GM12878_Rao2014, IMR90_Rao2014, K562_Rao2014, KBM7_Rao2014	0.22, 0.14, 0.67, 0.40	1.4269	NA	TRUE	64102	0.1171	Testis	22.35	Whole_Blood	0.05885
rs2238732	22	18915346	PRODH	22	18904403	18924066	Brain_Anterior_cingulate_cortex_BA24	2.11796e-06	0.00135205	0.46848	GM12878_Rao2014, HMEC_Rao2014, HUVEC_Rao2014, IMR90_Rao2014, K562_Rao2014, KBM7_Rao2014, NHEK_Rao2014	1.65, 3.67, 4.67, 3.71, 4.67, 3.60, 5.00	26.9665	NA	TRUE	0	30.97	Skin_Sun_Exposed_Lower_leg	35.36	Whole_Blood	0.04159
rs5754344	22	21963785	CCDC116	22	21987005	21991616	Brain_Anterior_cingulate_cortex_BA24	7.71348e-06	0.00412678	-0.611615	GM12878_Rao2014, K562_Rao2014, KBM7_Rao2014	0.09, 0.50, 0.20	0.787	NA	TRUE	23220	0.1171	Testis	22.35	Whole_Blood	0.05885
rs144073979	22	18886813	DGCR6	22	18893541	18901751	Brain_Anterior_cingulate_cortex_BA24	2.825e-07	0.000222475	-0.834566	GM12878_Rao2014, HMEC_Rao2014, IMR90_Rao2014, K562_Rao2014, NHEK_Rao2014	0.17, 0.17, 0.57, 0.17, 0.33	1.412	NA	TRUE	6728	9.752	Muscle_Skeletal	17.32	Cells_EBV-transformed_lymphocytes	0.1781
rs1023500	22	42340843	NAGA	22	42454461	42466846	Brain_Anterior_cingulate_cortex_BA24	7.86633e-05	0.0296919	-0.257216	GM12878_Rao2014, IMR90_Rao2014, K562_Rao2014, KBM7_Rao2014, NHEK_Rao2014	0.22, 0.43, 0.17, 0.20, 0.33	1.346	NA	TRUE	113618	2.444	Cells_EBV-transformed_lymphocytes	15.88	Muscle_Skeletal	2.296
rs2072883	22	43435667	PACSIN2	22	43254393	43411151	Brain_Anterior_cingulate_cortex_BA24	1.38012e-05	0.00681332	0.469575	GM12878_Rao2014, HMEC_Rao2014, HUVEC_Rao2014, IMR90_Rao2014, K562_Rao2014, KBM7_Rao2014, NHEK_Rao2014	6.65, 2.17, 4.00, 5.71, 6.17, 4.00, 4.00	32.6998	NA	TRUE	24516	9.112	Artery_Tibial	52.96	Brain_Putamen_basal_ganglia	7.448
rs5769765	22	50271175	ALG12	22	50293877	50312106	Brain_Anterior_cingulate_cortex_BA24	0.000129492	0.0449254	-0.483714	GM12878_Rao2014, IMR90_Rao2014, NHEK_Rao2014	0.13, 0.14, 0.33	0.6066	NA	TRUE	22702	1.525	Thyroid	7.58	Brain_Putamen_basal_ganglia	1.434
rs2256609	22	21925016	CCDC116	22	21987005	21991616	Brain_Anterior_cingulate_cortex_BA24	5.92634e-06	0.00330045	-0.615633	GM12878_Rao2014, HMEC_Rao2014	0.04, 0.17	0.2101	NA	TRUE	61989	0.1171	Testis	22.35	Whole_Blood	0.05885
rs727563	22	41867376	POLR3H	22	41921808	41940610	Brain_Anterior_cingulate_cortex_BA24	0.000125937	0.0439594	-0.300196	GM12878_Rao2014, HMEC_Rao2014, HUVEC_Rao2014, IMR90_Rao2014, K562_Rao2014, KBM7_Rao2014, NHEK_Rao2014	1.09, 0.50, 0.67, 1.29, 0.67, 0.80, 0.67	5.6727	NA	TRUE	54432	14.26	Brain_Cortex	14.69	Whole_Blood	1.417
rs727563	22	41867376	CSDC2	22	41956767	41973745	Brain_Anterior_cingulate_cortex_BA24	2.54519e-06	0.00158793	-0.537048	GM12878_Rao2014, IMR90_Rao2014, K562_Rao2014, KBM7_Rao2014	0.78, 0.71, 0.67, 0.40	2.5636	NA	TRUE	89391	13.05	Heart_Left_Ventricle	101.3	Cells_EBV-transformed_lymphocytes	0.05741
rs2266961	22	21928596	CCDC116	22	21987005	21991616	Brain_Anterior_cingulate_cortex_BA24	7.71348e-06	0.00412678	-0.611615	GM12878_Rao2014, HMEC_Rao2014, IMR90_Rao2014, K562_Rao2014, NHEK_Rao2014	0.22, 0.17, 0.14, 0.50, 0.33	1.3602	NA	TRUE	58409	0.1171	Testis	22.35	Whole_Blood	0.05885
rs5770917	22	51017352	CPT1B	22	51007290	51017096	Pituitary	6.23034e-11	9.67458e-08	-0.737415	GM12878_Rao2014, HMEC_Rao2014, HUVEC_Rao2014, IMR90_Rao2014, K562_Rao2014, KBM7_Rao2014, NHEK_Rao2014	1.04, 0.67, 2.33, 2.57, 2.17, 2.00, 1.33	12.1149	NA	TRUE	256	22.32	Heart_Left_Ventricle	86.74	Cells_Transformed_fibroblasts	0.94
rs412050	22	22307518	LL22NC03-86G7.1	22	22292957	22297799	Pituitary	8.12459e-12	1.46375e-08	-0.768069	GM12878_Rao2014, HUVEC_Rao2014, IMR90_Rao2014, K562_Rao2014, KBM7_Rao2014, NHEK_Rao2014	0.43, 1.33, 1.14, 1.83, 0.60, 1.00	6.3443	NA	TRUE	9719	0.7858	Brain_Cerebellar_Hemisphere	2.349	Liver	0.09737
rs2284063	22	38544297	PLA2G6	22	38507502	38601697	Pituitary	6.03669e-05	0.0238067	0.27981	GM12878_Rao2014, HMEC_Rao2014, HUVEC_Rao2014, IMR90_Rao2014, K562_Rao2014, KBM7_Rao2014, NHEK_Rao2014	7.48, 6.00, 17.00, 13.57, 8.50, 9.80, 14.00	76.3497	NA	TRUE	0	10.11	Thyroid	31.81	Heart_Left_Ventricle	1.917
rs2106294	22	31645758	SFI1	22	31884732	32014476	Pituitary	8.0365e-08	7.2015e-05	0.483914	GM12878_Rao2014, HUVEC_Rao2014, IMR90_Rao2014, K562_Rao2014, KBM7_Rao2014, NHEK_Rao2014	1.09, 1.33, 0.29, 0.83, 0.60, 1.00	5.1393	NA	TRUE	238974	11.31	Brain_Cerebellum	26.38	Muscle_Skeletal	0.4931
rs6001027	22	38545618	PLA2G6	22	38507502	38601697	Pituitary	6.67328e-05	0.0259583	0.277698	GM12878_Rao2014, HMEC_Rao2014, HUVEC_Rao2014, IMR90_Rao2014, K562_Rao2014, KBM7_Rao2014, NHEK_Rao2014	2.96, 1.83, 4.33, 6.86, 4.33, 2.20, 2.67	25.1803	NA	TRUE	0	10.11	Thyroid	31.81	Heart_Left_Ventricle	1.917
rs2739330	22	24295285	AP000350.4	22	24236770	24241117	Pituitary	8.57412e-33	1.02384e-28	1.13398	GM12878_Rao2014, KBM7_Rao2014, NHEK_Rao2014	0.04, 0.20, 0.33	0.5768	NA	TRUE	54168	0.4992	Testis	4.882	Brain_Hypothalamus	0.16
rs2739330	22	24295285	SLC2A11	22	24199604	24228496	Pituitary	1.58597e-05	0.00765837	0.256582	GM12878_Rao2014, HUVEC_Rao2014, IMR90_Rao2014, K562_Rao2014, KBM7_Rao2014	0.13, 0.33, 0.29, 0.17, 0.40	1.3161	NA	TRUE	66789	10.85	Brain_Cerebellum	13.37	Whole_Blood	0.5881
rs2739330	22	24295285	AP000350.6	22	24269087	24271761	Pituitary	1.96686e-33	2.44334e-29	1.04071	GM12878_Rao2014, HUVEC_Rao2014	0.04, 0.33	0.3768	NA	TRUE	23524	0.1417	Brain_Cerebellum	0.2224	Muscle_Skeletal	0
rs2739330	22	24295285	AP000350.5	22	24243619	24249255	Pituitary	1.86772e-32	2.17119e-28	1.14022	IMR90_Rao2014	0.29	0.2857	NA	TRUE	46030	0.2535	Brain_Cerebellum	2.112	Whole_Blood	0.06508
rs5994434	22	32229648	SFI1	22	31884732	32014476	Pituitary	1.85311e-08	1.86448e-05	0.559311	GM12878_Rao2014, HUVEC_Rao2014, IMR90_Rao2014, K562_Rao2014, KBM7_Rao2014	0.35, 0.33, 0.14, 0.33, 0.40	1.5573	NA	TRUE	215172	11.31	Brain_Cerebellum	26.38	Muscle_Skeletal	0.4931
rs761746	22	32025912	SFI1	22	31884732	32014476	Pituitary	2.26541e-15	6.89649e-12	0.579789	GM12878_Rao2014, HMEC_Rao2014, HUVEC_Rao2014, IMR90_Rao2014, K562_Rao2014, KBM7_Rao2014, NHEK_Rao2014	7.17, 3.17, 14.67, 13.71, 12.00, 7.80, 7.33	65.8549	NA	TRUE	11436	11.31	Brain_Cerebellum	26.38	Muscle_Skeletal	0.4931
rs12627933	22	32027448	SFI1	22	31884732	32014476	Pituitary	1.09569e-10	1.62132e-07	0.540778	GM12878_Rao2014, HMEC_Rao2014, HUVEC_Rao2014, IMR90_Rao2014, K562_Rao2014, KBM7_Rao2014, NHEK_Rao2014	6.57, 2.33, 9.67, 8.71, 8.50, 4.00, 3.67	43.4462	NA	TRUE	12972	11.31	Brain_Cerebellum	26.38	Muscle_Skeletal	0.4931
rs9621305	22	32049916	SFI1	22	31884732	32014476	Pituitary	4.55421e-10	6.11087e-07	0.700005	GM12878_Rao2014, HMEC_Rao2014, HUVEC_Rao2014, IMR90_Rao2014, K562_Rao2014, KBM7_Rao2014, NHEK_Rao2014	3.04, 1.17, 4.00, 4.00, 3.83, 2.20, 1.67	19.9101	NA	TRUE	35440	11.31	Brain_Cerebellum	26.38	Muscle_Skeletal	0.4931
rs16992796	22	45183013	ARHGAP8	22	45148438	45258665	Pituitary	1.01597e-05	0.00524638	0.579173	GM12878_Rao2014, HMEC_Rao2014, HUVEC_Rao2014, IMR90_Rao2014, K562_Rao2014, KBM7_Rao2014, NHEK_Rao2014	3.48, 2.67, 4.33, 5.00, 3.83, 2.60, 7.33	29.2449	NA	TRUE	0	4.046	Thyroid	12.14	Muscle_Skeletal	0.02644
rs3788317	22	19889824	AC000078.5	22	19874812	19875493	Pituitary	9.73012e-05	0.0356015	-0.332019	GM12878_Rao2014, HMEC_Rao2014, HUVEC_Rao2014, IMR90_Rao2014, K562_Rao2014, KBM7_Rao2014, NHEK_Rao2014	0.09, 0.17, 0.33, 0.14, 0.50, 0.20, 0.33	1.7631	NA	TRUE	14331	2.259	Brain_Cerebellum	4.559	Brain_Substantia_nigra	0.07369
rs2283792	22	22131124	LL22NC03-86G7.1	22	22292957	22297799	Pituitary	3.21097e-24	2.25852e-20	-0.741796	GM12878_Rao2014, HUVEC_Rao2014, IMR90_Rao2014, K562_Rao2014	0.04, 0.33, 0.14, 1.00	1.5197	NA	TRUE	161833	0.7858	Brain_Cerebellar_Hemisphere	2.349	Liver	0.09737
rs134882	22	42670964	NAGA	22	42454461	42466846	Pituitary	3.18827e-08	3.06184e-05	0.428386	GM12878_Rao2014, HUVEC_Rao2014, IMR90_Rao2014, K562_Rao2014, NHEK_Rao2014	0.30, 0.33, 0.14, 0.17, 0.33	1.2805	NA	TRUE	204118	7.829	Cells_EBV-transformed_lymphocytes	15.88	Muscle_Skeletal	2.296
rs134882	22	42670964	SMDT1	22	42475695	42480288	Pituitary	0.000145306	0.049443	0.239708	GM12878_Rao2014, HUVEC_Rao2014, KBM7_Rao2014	0.09, 0.67, 0.40	1.1536	NA	TRUE	190676	34.98	Ovary	39.94	Cells_Transformed_fibroblasts	7.933
rs138880	22	50218610	ALG12	22	50293877	50312106	Pituitary	1.06639e-06	0.000731698	0.559956	GM12878_Rao2014, HMEC_Rao2014, HUVEC_Rao2014, IMR90_Rao2014, K562_Rao2014, KBM7_Rao2014	1.09, 0.33, 2.67, 0.86, 1.50, 2.20	8.6441	NA	TRUE	75267	4.48	Thyroid	7.58	Brain_Putamen_basal_ganglia	1.434
rs1930961	22	25875264	CTA-390C10.10	22	25872185	25875938	Pituitary	3.41456e-14	8.72267e-11	-1.00686	GM12878_Rao2014, HMEC_Rao2014, HUVEC_Rao2014, IMR90_Rao2014, K562_Rao2014, KBM7_Rao2014, NHEK_Rao2014	0.43, 0.67, 1.67, 1.29, 1.17, 1.20, 1.67	8.0872	NA	TRUE	0	2.642	Testis	2.672	Muscle_Skeletal	0.2178
rs1930961	22	25875264	ADRBK2	22	25960816	26125261	Pituitary	2.12205e-05	0.00983096	-0.498087	GM12878_Rao2014, HMEC_Rao2014, HUVEC_Rao2014, IMR90_Rao2014, K562_Rao2014, KBM7_Rao2014, NHEK_Rao2014	1.22, 0.67, 0.67, 2.00, 1.00, 0.60, 0.67	6.8174	NA	TRUE	85552	2.764	Cells_EBV-transformed_lymphocytes	12.25	Muscle_Skeletal	0.2706
rs5758511	22	42336171	WBP2NL	22	42394729	42454357	Pituitary	3.37861e-05	0.01457	-0.457355	GM12878_Rao2014, IMR90_Rao2014, K562_Rao2014, KBM7_Rao2014, NHEK_Rao2014	1.13, 0.43, 0.67, 0.60, 1.00	3.8257	NA	TRUE	58558	0.5021	Testis	12.84	Heart_Left_Ventricle	0.01987
rs5758511	22	42336171	NDUFA6-AS1	22	42486960	42535286	Pituitary	1.55078e-05	0.00751228	0.42203	GM12878_Rao2014, HMEC_Rao2014, HUVEC_Rao2014, IMR90_Rao2014, K562_Rao2014, KBM7_Rao2014	0.70, 0.17, 0.67, 0.57, 0.67, 0.20	2.9671	NA	TRUE	150789	3.114	Brain_Cerebellum	6.959	Cells_Transformed_fibroblasts	0.2833
rs5758511	22	42336171	Z83851.3	22	42665759	42671202	Pituitary	0.000125061	0.0437031	-0.460292	GM12878_Rao2014, HUVEC_Rao2014	0.09, 0.33	0.4203	NA	TRUE	329588	0.1675	Testis	0.6066	Brain_Hippocampus	0.01254
rs13058467	22	43579048	TTLL12	22	43562628	43583139	Pituitary	1.62772e-05	0.00782075	0.468783	GM12878_Rao2014, HMEC_Rao2014, HUVEC_Rao2014, IMR90_Rao2014, K562_Rao2014, KBM7_Rao2014, NHEK_Rao2014	1.48, 1.67, 6.00, 3.86, 3.83, 4.00, 4.00	24.8354	NA	TRUE	0	13.71	Esophagus_Mucosa	57.65	Heart_Atrial_Appendage	3.584
rs138229	22	50557406	MOV10L1	22	50528308	50600119	Pituitary	4.23313e-05	0.0176187	0.389402	GM12878_Rao2014, HMEC_Rao2014, HUVEC_Rao2014, IMR90_Rao2014, K562_Rao2014, KBM7_Rao2014, NHEK_Rao2014	3.87, 3.33, 7.00, 6.71, 6.17, 4.20, 5.33	36.6172	NA	TRUE	0	0.2205	Testis	16.36	Muscle_Skeletal	0.004747
rs5771242	22	50661868	HDAC10	22	50683612	50688288	Pituitary	2.84261e-09	3.35576e-06	-0.492731	GM12878_Rao2014, IMR90_Rao2014, K562_Rao2014, KBM7_Rao2014	0.17, 0.14, 0.17, 0.20	0.6834	NA	TRUE	21744	19.84	Pituitary	19.84	Heart_Left_Ventricle	2.067
rs5771242	22	50661868	MAPK12	22	50687628	50700254	Pituitary	4.79077e-07	0.000357558	-0.411572	GM12878_Rao2014, KBM7_Rao2014	0.22, 0.80	1.0174	NA	TRUE	25760	13.65	Muscle_Skeletal	34.99	Artery_Tibial	0.9689
rs73394838	22	30225972	ASCC2	22	30184597	30234265	Pituitary	3.65793e-06	0.00217975	0.497683	GM12878_Rao2014, HMEC_Rao2014, HUVEC_Rao2014, IMR90_Rao2014, K562_Rao2014, KBM7_Rao2014, NHEK_Rao2014	2.13, 2.17, 2.00, 3.57, 4.00, 1.00, 2.33	17.2019	NA	TRUE	0	19.28	Whole_Blood	28.67	Brain_Anterior_cingulate_cortex_BA24	4.417
rs1062753	22	42392810	2018-09-03	22	42372276	42394225	Pituitary	1.99726e-06	0.00128297	-0.300851	GM12878_Rao2014, HMEC_Rao2014, HUVEC_Rao2014, IMR90_Rao2014, K562_Rao2014, KBM7_Rao2014, NHEK_Rao2014	0.78, 1.50, 1.33, 0.57, 0.50, 0.40, 1.33	6.4207	NA	TRUE	0	4.808	Brain_Anterior_cingulate_cortex_BA24	115.9	Muscle_Skeletal	0.02712
rs1062753	22	42392810	WBP2NL	22	42394729	42454357	Pituitary	2.80167e-07	0.00022109	-0.532107	GM12878_Rao2014, HMEC_Rao2014, HUVEC_Rao2014, IMR90_Rao2014, K562_Rao2014, KBM7_Rao2014, NHEK_Rao2014	1.00, 0.17, 0.67, 0.71, 0.83, 0.60, 0.67	4.6476	NA	TRUE	1919	0.5021	Testis	12.84	Heart_Left_Ventricle	0.01987
rs1065852	22	42526693	WBP2NL	22	42394729	42454357	Pituitary	6.06168e-06	0.00336604	-0.49582	GM12878_Rao2014, HMEC_Rao2014, K562_Rao2014, KBM7_Rao2014	0.30, 0.17, 0.17, 0.60	1.2377	NA	TRUE	72336	0.5021	Testis	12.84	Heart_Left_Ventricle	0.01987
rs1065852	22	42526693	NDUFA6-AS1	22	42486960	42535286	Pituitary	1.47745e-23	9.80973e-20	0.835716	GM12878_Rao2014, HMEC_Rao2014, HUVEC_Rao2014, IMR90_Rao2014, K562_Rao2014, KBM7_Rao2014, NHEK_Rao2014	1.17, 0.17, 2.00, 1.00, 1.17, 0.80, 1.33	7.6406	NA	TRUE	0	3.114	Brain_Cerebellum	6.959	Cells_Transformed_fibroblasts	0.2833
rs1065852	22	42526693	CYP2D6	22	42522501	42526908	Pituitary	1.97578e-06	0.00127076	0.565419	GM12878_Rao2014, HMEC_Rao2014, HUVEC_Rao2014, IMR90_Rao2014, K562_Rao2014, KBM7_Rao2014, NHEK_Rao2014	0.04, 0.17, 0.33, 0.29, 0.33, 0.40, 0.67	2.2292	NA	TRUE	0	5.043	Liver	158.1	Cells_Transformed_fibroblasts	0.1634
rs1065852	22	42526693	RP4-669P10.19	22	42528610	42529005	Pituitary	5.09096e-15	1.48244e-11	0.805933	GM12878_Rao2014	0.09	0.087	NA	TRUE	1917	4.172	Testis	8.853	Cells_Transformed_fibroblasts	0.1422
rs1065852	22	42526693	CYP2D8P1	22	42545877	42551007	Pituitary	1.70754e-05	0.00814283	0.489218	GM12878_Rao2014, K562_Rao2014	0.04, 0.17	0.2101	NA	TRUE	19184	0.9731	Testis	1.949	Muscle_Skeletal	0.06106
rs1065852	22	42526693	CYP2D7P1	22	42536214	42540576	Pituitary	1.05263e-09	1.34339e-06	0.603739	GM12878_Rao2014, IMR90_Rao2014	0.09, 0.14	0.2298	NA	TRUE	9521	5.238	Liver	50.51	Muscle_Skeletal	0.182
rs137699	22	39748853	SYNGR1	22	39745930	39781593	Pituitary	1.43509e-05	0.00703119	0.345136	GM12878_Rao2014, HMEC_Rao2014, HUVEC_Rao2014, IMR90_Rao2014, K562_Rao2014, KBM7_Rao2014, NHEK_Rao2014	2.70, 2.50, 4.67, 6.43, 5.17, 4.00, 5.67	31.1242	NA	TRUE	0	8.187	Brain_Cerebellum	142.1	Cells_EBV-transformed_lymphocytes	0.681
rs5757676	22	39841699	SYNGR1	22	39745930	39781593	Pituitary	7.52218e-05	0.0286314	0.352561	GM12878_Rao2014, HMEC_Rao2014, HUVEC_Rao2014, IMR90_Rao2014, K562_Rao2014, KBM7_Rao2014, NHEK_Rao2014	2.04, 0.17, 2.00, 2.00, 2.17, 2.00, 2.00	12.3768	NA	TRUE	60106	8.187	Brain_Cerebellum	142.1	Cells_EBV-transformed_lymphocytes	0.681
rs137686	22	39739637	SYNGR1	22	39745930	39781593	Pituitary	2.68987e-07	0.000213581	0.417471	GM12878_Rao2014, HMEC_Rao2014, HUVEC_Rao2014, IMR90_Rao2014, K562_Rao2014, KBM7_Rao2014, NHEK_Rao2014	3.04, 3.00, 5.00, 6.43, 4.67, 5.40, 3.67	31.2054	NA	TRUE	6293	8.187	Brain_Cerebellum	142.1	Cells_EBV-transformed_lymphocytes	0.681
rs6151429	22	51063476	ARSA	22	51061182	51066607	Pituitary	1.30874e-13	3.07313e-10	-1.10727	GM12878_Rao2014, HMEC_Rao2014, HUVEC_Rao2014, IMR90_Rao2014, K562_Rao2014, KBM7_Rao2014, NHEK_Rao2014	0.70, 1.67, 1.33, 1.71, 1.67, 1.80, 2.00	10.8766	NA	TRUE	0	27.87	Testis	49.24	Muscle_Skeletal	3.062
rs4141404	22	31675184	SFI1	22	31884732	32014476	Pituitary	8.0365e-08	7.2015e-05	0.483914	GM12878_Rao2014, IMR90_Rao2014, K562_Rao2014, KBM7_Rao2014, NHEK_Rao2014	1.13, 0.86, 0.83, 0.80, 0.33	3.9542	NA	TRUE	209548	11.31	Brain_Cerebellum	26.38	Muscle_Skeletal	0.4931
rs4820294	22	38071042	LGALS1	22	38071615	38075813	Pituitary	7.6792e-08	6.92159e-05	-0.296919	GM12878_Rao2014, HMEC_Rao2014, HUVEC_Rao2014, IMR90_Rao2014, K562_Rao2014, KBM7_Rao2014, NHEK_Rao2014	0.35, 0.67, 1.33, 0.86, 1.17, 0.60, 1.00	5.9716	NA	TRUE	573	74.25	Cells_Transformed_fibroblasts	1500	Pancreas	25.91
rs7511006	22	50676258	HDAC10	22	50683612	50688288	Pituitary	6.85024e-05	0.0264728	-0.290971	GM12878_Rao2014, HMEC_Rao2014, HUVEC_Rao2014, IMR90_Rao2014, K562_Rao2014, KBM7_Rao2014, NHEK_Rao2014	0.30, 0.17, 1.00, 0.71, 0.83, 0.60, 0.67	4.2853	NA	TRUE	7354	19.84	Pituitary	19.84	Heart_Left_Ventricle	2.067
rs6002655	22	42603813	SMDT1	22	42475695	42480288	Pituitary	9.37844e-06	0.00489049	0.25581	GM12878_Rao2014, K562_Rao2014	0.13, 0.17	0.2971	NA	TRUE	123525	34.98	Ovary	39.94	Cells_Transformed_fibroblasts	7.933
rs6002655	22	42603813	NAGA	22	42454461	42466846	Pituitary	0.000127588	0.0444249	0.283393	GM12878_Rao2014, IMR90_Rao2014, K562_Rao2014, KBM7_Rao2014	0.09, 0.14, 0.17, 0.40	0.7965	NA	TRUE	136967	7.829	Cells_EBV-transformed_lymphocytes	15.88	Muscle_Skeletal	2.296
rs5758659	22	42622002	SMDT1	22	42475695	42480288	Pituitary	6.01113e-05	0.0237243	0.25327	GM12878_Rao2014	0.13	0.1304	NA	TRUE	141714	34.98	Ovary	39.94	Cells_Transformed_fibroblasts	7.933
rs5758659	22	42622002	NAGA	22	42454461	42466846	Pituitary	8.51043e-09	9.23199e-06	0.44539	GM12878_Rao2014, IMR90_Rao2014, K562_Rao2014, KBM7_Rao2014	0.26, 0.14, 0.17, 0.20	0.7704	NA	TRUE	155156	7.829	Cells_EBV-transformed_lymphocytes	15.88	Muscle_Skeletal	2.296
rs5758659	22	42622002	OLA1P1	22	42503769	42504957	Pituitary	6.20927e-07	0.000452875	0.640186	GM12878_Rao2014, NHEK_Rao2014	0.09, 0.33	0.4203	NA	TRUE	117045	0.3437	Cells_EBV-transformed_lymphocytes	0.9421	Whole_Blood	0.06912
rs1210638	22	18981562	CA15P1	22	19019077	19022077	Pituitary	0.000121067	0.0426265	0.414295	GM12878_Rao2014, IMR90_Rao2014, K562_Rao2014	0.09, 0.14, 0.50	0.7298	NA	TRUE	37515	0.1472	Testis	0.2836	Brain_Substantia_nigra	0
rs134871	22	42652715	OLA1P1	22	42503769	42504957	Pituitary	1.16252e-05	0.00587128	0.516859	IMR90_Rao2014, KBM7_Rao2014	0.14, 0.20	0.3429	NA	TRUE	147758	0.3437	Cells_EBV-transformed_lymphocytes	0.9421	Whole_Blood	0.06912
rs5752326	22	26843989	CTA-445C9.14	22	26908503	26910534	Pituitary	0.000109838	0.0393657	0.358656	GM12878_Rao2014, IMR90_Rao2014, K562_Rao2014, KBM7_Rao2014	0.30, 0.29, 0.50, 0.20	1.2901	NA	TRUE	64514	8.551	Pituitary	8.551	Whole_Blood	0.08774
rs144073979	22	18886813	DGCR6	22	18893541	18901751	Pituitary	4.26654e-11	6.79644e-08	-0.874351	GM12878_Rao2014, HMEC_Rao2014, IMR90_Rao2014, K562_Rao2014, NHEK_Rao2014	0.17, 0.17, 0.57, 0.17, 0.33	1.412	NA	TRUE	6728	7.049	Muscle_Skeletal	17.32	Cells_EBV-transformed_lymphocytes	0.1781
rs1023500	22	42340843	NDUFA6-AS1	22	42486960	42535286	Pituitary	3.08458e-05	0.0134947	-0.417225	GM12878_Rao2014, HMEC_Rao2014, IMR90_Rao2014, K562_Rao2014, NHEK_Rao2014	0.96, 0.33, 0.86, 0.83, 0.67	3.647	NA	TRUE	146117	3.114	Brain_Cerebellum	6.959	Cells_Transformed_fibroblasts	0.2833
rs1023500	22	42340843	SMDT1	22	42475695	42480288	Pituitary	7.19341e-08	6.52189e-05	-0.376531	GM12878_Rao2014, IMR90_Rao2014, K562_Rao2014	0.13, 0.14, 0.17	0.44	NA	TRUE	134852	34.98	Ovary	39.94	Cells_Transformed_fibroblasts	7.933
rs2072883	22	43435667	TTLL1	22	43442416	43485434	Pituitary	4.31933e-05	0.017924	-0.239304	GM12878_Rao2014, HMEC_Rao2014, HUVEC_Rao2014, IMR90_Rao2014, K562_Rao2014, KBM7_Rao2014, NHEK_Rao2014	3.00, 0.67, 2.00, 3.29, 3.00, 2.60, 2.67	17.219	NA	TRUE	6749	8.949	Testis	15.15	Liver	0.6233
rs2413045	22	31665861	SFI1	22	31884732	32014476	Pituitary	5.01002e-07	0.000372462	0.554735	GM12878_Rao2014, HUVEC_Rao2014, IMR90_Rao2014, K562_Rao2014, KBM7_Rao2014, NHEK_Rao2014	0.83, 0.33, 0.14, 0.83, 0.80, 0.33	3.2689	NA	TRUE	218871	11.31	Brain_Cerebellum	26.38	Muscle_Skeletal	0.4931
rs5749696	22	22063336	PPIL2	22	22006559	22051832	Pituitary	2.05988e-05	0.00956884	0.233154	GM12878_Rao2014, HMEC_Rao2014, HUVEC_Rao2014, IMR90_Rao2014, K562_Rao2014, KBM7_Rao2014, NHEK_Rao2014	2.70, 1.50, 5.67, 3.14, 13.83, 3.20, 2.33	32.3718	NA	TRUE	11504	14.73	Thyroid	20.51	Brain_Putamen_basal_ganglia	3.845
rs5769765	22	50271175	ALG12	22	50293877	50312106	Pituitary	6.40827e-06	0.00353809	-0.521002	GM12878_Rao2014, IMR90_Rao2014, NHEK_Rao2014	0.13, 0.14, 0.33	0.6066	NA	TRUE	22702	4.48	Thyroid	7.58	Brain_Putamen_basal_ganglia	1.434
rs5751901	22	24992265	BCRP3	22	25028882	25046799	Heart_Atrial_Appendage	1.28815e-06	0.000862347	-0.350713	GM12878_Rao2014, HMEC_Rao2014, IMR90_Rao2014, K562_Rao2014	0.04, 0.17, 0.14, 0.33	0.6863	NA	TRUE	36617	0.1861	Kidney_Cortex	4.975	Cells_Transformed_fibroblasts	0.0371
rs412050	22	22307518	LL22NC03-86G7.1	22	22292957	22297799	Heart_Atrial_Appendage	3.44166e-08	3.29082e-05	-0.476277	GM12878_Rao2014, HUVEC_Rao2014, IMR90_Rao2014, K562_Rao2014, KBM7_Rao2014, NHEK_Rao2014	0.43, 1.33, 1.14, 1.83, 0.60, 1.00	6.3443	NA	TRUE	9719	0.6559	Brain_Cerebellar_Hemisphere	2.349	Liver	0.09737
rs2284063	22	38544297	TMEM184B	22	38615298	38669040	Heart_Atrial_Appendage	1.68555e-05	0.00805589	-0.182081	GM12878_Rao2014, HMEC_Rao2014, HUVEC_Rao2014, IMR90_Rao2014, K562_Rao2014, KBM7_Rao2014, NHEK_Rao2014	1.96, 1.00, 3.33, 2.43, 1.67, 2.60, 2.33	15.3184	NA	TRUE	71001	12.83	Brain_Cortex	31.28	Liver	3.628
rs7364180	22	42218855	NAGA	22	42454461	42466846	Heart_Atrial_Appendage	7.88199e-06	0.00420262	-0.237432	GM12878_Rao2014, HMEC_Rao2014, K562_Rao2014, NHEK_Rao2014	0.13, 0.17, 0.17, 0.33	0.7971	NA	TRUE	235606	5.371	Cells_EBV-transformed_lymphocytes	15.88	Muscle_Skeletal	2.296
rs2106294	22	31645758	SFI1	22	31884732	32014476	Heart_Atrial_Appendage	3.66377e-06	0.00218112	0.183231	GM12878_Rao2014, HUVEC_Rao2014, IMR90_Rao2014, K562_Rao2014, KBM7_Rao2014, NHEK_Rao2014	1.09, 1.33, 0.29, 0.83, 0.60, 1.00	5.1393	NA	TRUE	238974	1.389	Brain_Cerebellum	26.38	Muscle_Skeletal	0.4931
rs2298428	22	21982891	CCDC116	22	21987005	21991616	Heart_Atrial_Appendage	1.20996e-07	0.00010395	-0.554633	GM12878_Rao2014, HMEC_Rao2014, HUVEC_Rao2014, IMR90_Rao2014, K562_Rao2014, KBM7_Rao2014, NHEK_Rao2014	0.17, 0.33, 0.67, 0.29, 0.83, 0.40, 0.67	3.3596	NA	TRUE	4114	0.1592	Testis	22.35	Whole_Blood	0.05885
rs738322	22	38569005	PLA2G6	22	38507502	38601697	Heart_Atrial_Appendage	1.82346e-05	0.00860027	0.191882	GM12878_Rao2014, HMEC_Rao2014, HUVEC_Rao2014, IMR90_Rao2014, K562_Rao2014, KBM7_Rao2014, NHEK_Rao2014	7.17, 6.00, 21.00, 14.00, 11.00, 13.00, 15.33	87.5072	NA	TRUE	0	2.961	Thyroid	31.81	Heart_Left_Ventricle	1.917
rs738322	22	38569005	TMEM184B	22	38615298	38669040	Heart_Atrial_Appendage	5.49481e-05	0.0219678	-0.173925	GM12878_Rao2014, HMEC_Rao2014, HUVEC_Rao2014, IMR90_Rao2014, K562_Rao2014, KBM7_Rao2014, NHEK_Rao2014	2.13, 1.00, 3.67, 1.86, 2.00, 3.60, 1.33	15.5876	NA	TRUE	46293	12.83	Brain_Cortex	31.28	Liver	3.628
rs54211	22	39687483	MGAT3	22	39853349	39888199	Heart_Atrial_Appendage	6.55146e-05	0.0255425	0.336378	GM12878_Rao2014, IMR90_Rao2014, K562_Rao2014, KBM7_Rao2014	0.43, 0.43, 1.00, 0.80	2.6634	NA	TRUE	165866	2.092	Brain_Cerebellum	33.3	Cells_Transformed_fibroblasts	0.01969
rs36600	22	30337585	NIPSNAP1	22	29950797	29977326	Heart_Atrial_Appendage	3.36591e-05	0.0145396	0.178076	GM12878_Rao2014, HUVEC_Rao2014, IMR90_Rao2014, K562_Rao2014, KBM7_Rao2014	0.35, 0.33, 0.14, 0.33, 0.20	1.3573	NA	TRUE	360259	6.759	Liver	50.92	Muscle_Skeletal	0.7843
rs6001027	22	38545618	TMEM184B	22	38615298	38669040	Heart_Atrial_Appendage	2.2612e-05	0.0103296	-0.180183	GM12878_Rao2014, HMEC_Rao2014, HUVEC_Rao2014, IMR90_Rao2014, K562_Rao2014, KBM7_Rao2014, NHEK_Rao2014	0.83, 0.17, 1.00, 0.43, 0.67, 0.40, 0.33	3.8213	NA	TRUE	69680	12.83	Brain_Cortex	31.28	Liver	3.628
rs2739330	22	24295285	DDTL	22	24309089	24314721	Heart_Atrial_Appendage	8.87814e-09	9.57692e-06	-0.29954	GM12878_Rao2014	0.04	0.0435	NA	TRUE	13804	1.153	Liver	9.241	Muscle_Skeletal	0.6333
rs2739330	22	24295285	AP000350.4	22	24236770	24241117	Heart_Atrial_Appendage	1.08517e-51	4.28613e-47	1.04484	GM12878_Rao2014, KBM7_Rao2014, NHEK_Rao2014	0.04, 0.20, 0.33	0.5768	NA	TRUE	54168	0.3594	Testis	4.882	Brain_Hypothalamus	0.16
rs2739330	22	24295285	AP000350.6	22	24269087	24271761	Heart_Atrial_Appendage	4.39948e-32	4.91082e-28	0.810231	GM12878_Rao2014, HUVEC_Rao2014	0.04, 0.33	0.3768	NA	TRUE	23524	0.02283	Brain_Cerebellum	0.2224	Muscle_Skeletal	0
rs2739330	22	24295285	AP000350.5	22	24243619	24249255	Heart_Atrial_Appendage	5.52161e-54	2.29877e-49	1.00592	IMR90_Rao2014	0.29	0.2857	NA	TRUE	46030	0.1474	Brain_Cerebellum	2.112	Whole_Blood	0.06508
rs2073398	22	24999103	BCRP3	22	25028882	25046799	Heart_Atrial_Appendage	7.38285e-06	0.00398476	-0.345122	GM12878_Rao2014	0.09	0.087	NA	TRUE	29779	0.1861	Kidney_Cortex	4.975	Cells_Transformed_fibroblasts	0.0371
rs12157904	22	37982011	GGA1	22	38004481	38029571	Heart_Atrial_Appendage	2.85196e-05	0.0126167	0.447102	GM12878_Rao2014, IMR90_Rao2014, K562_Rao2014, KBM7_Rao2014, NHEK_Rao2014	1.35, 0.71, 1.00, 1.40, 1.00	5.4621	NA	TRUE	22470	5.586	Testis	89.13	Heart_Left_Ventricle	4.936
rs181362	22	21932067	CCDC116	22	21987005	21991616	Heart_Atrial_Appendage	2.6241e-07	0.000208681	-0.474468	GM12878_Rao2014, HMEC_Rao2014, IMR90_Rao2014, K562_Rao2014, KBM7_Rao2014, NHEK_Rao2014	0.13, 0.17, 0.14, 0.83, 0.20, 0.33	1.8066	NA	TRUE	54938	0.1592	Testis	22.35	Whole_Blood	0.05885
rs4821544	22	37258502	NCF4	22	37257030	37274057	Heart_Atrial_Appendage	2.67005e-06	0.00165377	-0.213859	GM12878_Rao2014, HMEC_Rao2014, HUVEC_Rao2014, IMR90_Rao2014, K562_Rao2014, KBM7_Rao2014, NHEK_Rao2014	1.61, 3.33, 3.00, 3.29, 4.00, 3.00, 4.67	22.8944	NA	TRUE	0	2.085	Whole_Blood	280.9	Cells_Transformed_fibroblasts	0.02137
rs12159200	22	41042090	ADSL	22	40742507	40786467	Heart_Atrial_Appendage	5.71851e-05	0.0227499	0.166056	GM12878_Rao2014, HMEC_Rao2014, HUVEC_Rao2014, IMR90_Rao2014, K562_Rao2014, KBM7_Rao2014	0.78, 0.17, 0.67, 1.43, 0.67, 0.20	3.9112	NA	TRUE	255623	10.71	Muscle_Skeletal	51.59	Brain_Amygdala	4.635
rs4822024	22	41757646	L3MBTL2	22	41601209	41627275	Heart_Atrial_Appendage	4.39635e-05	0.0181851	0.194686	GM12878_Rao2014, HUVEC_Rao2014, IMR90_Rao2014, K562_Rao2014, KBM7_Rao2014, NHEK_Rao2014	0.61, 1.00, 1.00, 0.83, 0.40, 0.33	4.1754	NA	TRUE	130371	5.609	Pituitary	17.13	Whole_Blood	3.801
rs4822024	22	41757646	MEI1	22	42095503	42195460	Heart_Atrial_Appendage	3.34686e-09	3.90567e-06	0.424708	GM12878_Rao2014, HMEC_Rao2014, K562_Rao2014, KBM7_Rao2014	0.65, 0.17, 0.33, 1.00	2.1522	NA	TRUE	337857	0.1145	Testis	16.32	Muscle_Skeletal	0.04722
rs131794	22	50971751	TYMP	22	50964181	50968485	Heart_Atrial_Appendage	7.00782e-09	7.72714e-06	0.322094	GM12878_Rao2014, HUVEC_Rao2014, IMR90_Rao2014, K562_Rao2014, NHEK_Rao2014	0.22, 0.67, 0.57, 0.50, 0.33	2.2888	NA	TRUE	3266	16.36	Whole_Blood	162.1	Brain_Frontal_Cortex_BA9	1.027
rs131794	22	50971751	ODF3B	22	50968838	50971009	Heart_Atrial_Appendage	5.4249e-05	0.0217617	0.210344	GM12878_Rao2014, HMEC_Rao2014, IMR90_Rao2014, K562_Rao2014, KBM7_Rao2014, NHEK_Rao2014	0.26, 0.33, 0.57, 0.50, 0.20, 0.67	2.5323	NA	TRUE	742	6.387	Lung	27.68	Brain_Anterior_cingulate_cortex_BA24	0.5203
rs131794	22	50971751	SCO2	22	50961997	50964035	Heart_Atrial_Appendage	1.12275e-05	0.00570597	-0.283558	GM12878_Rao2014, HMEC_Rao2014, IMR90_Rao2014, K562_Rao2014	0.09, 0.17, 0.14, 0.33	0.7298	NA	TRUE	7716	7.583	Lung	24.62	Artery_Tibial	4.658
rs3788317	22	19889824	AC000078.5	22	19874812	19875493	Heart_Atrial_Appendage	1.96803e-09	2.40981e-06	-0.497268	GM12878_Rao2014, HMEC_Rao2014, HUVEC_Rao2014, IMR90_Rao2014, K562_Rao2014, KBM7_Rao2014, NHEK_Rao2014	0.09, 0.17, 0.33, 0.14, 0.50, 0.20, 0.33	1.7631	NA	TRUE	14331	0.3635	Brain_Cerebellum	4.559	Brain_Substantia_nigra	0.07369
rs2283792	22	22131124	TOP3B	22	22311397	22337213	Heart_Atrial_Appendage	1.39343e-05	0.00686025	-0.159413	GM12878_Rao2014, HUVEC_Rao2014, IMR90_Rao2014, K562_Rao2014, KBM7_Rao2014	0.43, 0.33, 0.43, 1.50, 0.40	3.0967	NA	TRUE	180273	2.708	Spleen	10.23	Brain_Amygdala	1.562
rs2283792	22	22131124	LL22NC03-86G7.1	22	22292957	22297799	Heart_Atrial_Appendage	1.00045e-25	7.78327e-22	-0.675348	GM12878_Rao2014, HUVEC_Rao2014, IMR90_Rao2014, K562_Rao2014	0.04, 0.33, 0.14, 1.00	1.5197	NA	TRUE	161833	0.6559	Brain_Cerebellar_Hemisphere	2.349	Liver	0.09737
rs140522	22	50971265	TYMP	22	50964181	50968485	Heart_Atrial_Appendage	2.29166e-08	2.25996e-05	0.27544	GM12878_Rao2014, HMEC_Rao2014, HUVEC_Rao2014, IMR90_Rao2014, K562_Rao2014, KBM7_Rao2014	0.70, 1.00, 1.67, 1.57, 1.50, 0.20	6.6337	NA	TRUE	2780	16.36	Whole_Blood	162.1	Brain_Frontal_Cortex_BA9	1.027
rs140522	22	50971265	ODF3B	22	50968838	50971009	Heart_Atrial_Appendage	0.000108718	0.0391099	0.178512	GM12878_Rao2014, HMEC_Rao2014, HUVEC_Rao2014, IMR90_Rao2014, K562_Rao2014, KBM7_Rao2014, NHEK_Rao2014	0.30, 0.67, 1.67, 1.00, 0.67, 1.00, 2.00	7.3043	NA	TRUE	256	6.387	Lung	27.68	Brain_Anterior_cingulate_cortex_BA24	0.5203
rs181359	22	21928640	CCDC116	22	21987005	21991616	Heart_Atrial_Appendage	1.39659e-06	0.000928485	-0.459887	GM12878_Rao2014, HMEC_Rao2014, IMR90_Rao2014, K562_Rao2014, NHEK_Rao2014	0.22, 0.17, 0.14, 0.50, 0.33	1.3602	NA	TRUE	58365	0.1592	Testis	22.35	Whole_Blood	0.05885
rs134882	22	42670964	NAGA	22	42454461	42466846	Heart_Atrial_Appendage	1.44618e-14	3.97802e-11	0.396104	GM12878_Rao2014, HUVEC_Rao2014, IMR90_Rao2014, K562_Rao2014, NHEK_Rao2014	0.30, 0.33, 0.14, 0.17, 0.33	1.2805	NA	TRUE	204118	5.371	Cells_EBV-transformed_lymphocytes	15.88	Muscle_Skeletal	2.296
rs4822752	22	27011419	TPST2	22	26921458	26992681	Heart_Atrial_Appendage	4.11265e-05	0.0172056	0.181112	GM12878_Rao2014, HMEC_Rao2014, HUVEC_Rao2014, IMR90_Rao2014, K562_Rao2014, KBM7_Rao2014, NHEK_Rao2014	3.96, 1.17, 2.33, 3.57, 4.33, 2.40, 1.67	19.428	NA	TRUE	18738	5.833	Pancreas	90.35	Brain_Cerebellar_Hemisphere	1.76
rs4820539	22	23477969	RTDR1	22	23401593	23487208	Heart_Atrial_Appendage	1.19418e-05	0.0060095	-0.363956	GM12878_Rao2014, HMEC_Rao2014, HUVEC_Rao2014, IMR90_Rao2014, K562_Rao2014, KBM7_Rao2014, NHEK_Rao2014	3.13, 1.17, 3.67, 2.57, 8.00, 0.60, 3.33	22.4685	NA	TRUE	0	0.03775	Testis	11.09	Muscle_Skeletal	0
rs5751902	22	24996629	SLC2A11	22	24199604	24228496	Heart_Atrial_Appendage	0.000111164	0.03973	0.166523	GM12878_Rao2014, HMEC_Rao2014, IMR90_Rao2014, K562_Rao2014, KBM7_Rao2014	0.17, 0.17, 0.29, 0.67, 0.20	1.493	NA	TRUE	768133	3.44	Brain_Cerebellum	13.37	Whole_Blood	0.5881
rs470119	22	50966913	TYMP	22	50964181	50968485	Heart_Atrial_Appendage	2.43454e-05	0.0110364	0.204536	GM12878_Rao2014, HMEC_Rao2014, HUVEC_Rao2014, IMR90_Rao2014, K562_Rao2014, KBM7_Rao2014, NHEK_Rao2014	0.39, 1.17, 1.00, 1.00, 0.83, 1.20, 1.00	6.5913	NA	TRUE	0	16.36	Whole_Blood	162.1	Brain_Frontal_Cortex_BA9	1.027
rs4821112	22	21964760	CCDC116	22	21987005	21991616	Heart_Atrial_Appendage	5.9059e-07	0.000433004	-0.469234	GM12878_Rao2014, K562_Rao2014	0.13, 0.50	0.6304	NA	TRUE	22245	0.1592	Testis	22.35	Whole_Blood	0.05885
rs909674	22	39859168	MGAT3	22	39853349	39888199	Heart_Atrial_Appendage	6.25785e-13	1.36538e-09	0.44903	GM12878_Rao2014, HMEC_Rao2014, HUVEC_Rao2014, IMR90_Rao2014, K562_Rao2014, KBM7_Rao2014, NHEK_Rao2014	3.09, 2.83, 8.33, 7.14, 7.50, 6.00, 9.33	44.2298	NA	TRUE	0	2.092	Brain_Cerebellum	33.3	Cells_Transformed_fibroblasts	0.01969
rs2186369	22	24170995	C22orf43	22	23950639	23974508	Heart_Atrial_Appendage	1.31029e-08	1.35643e-05	-0.56571	GM12878_Rao2014, HUVEC_Rao2014, K562_Rao2014, KBM7_Rao2014, NHEK_Rao2014	0.43, 0.33, 0.50, 0.40, 0.33	2.0014	NA	TRUE	196487	0.1378	Testis	52.1	Cells_EBV-transformed_lymphocytes	0.04658
rs2186369	22	24170995	KB-208E9.1	22	23923067	23926046	Heart_Atrial_Appendage	1.93887e-06	0.00125016	-0.514223	GM12878_Rao2014, K562_Rao2014	0.04, 0.33	0.3768	NA	TRUE	244949	0.1359	Brain_Cerebellar_Hemisphere	3.332	Cells_EBV-transformed_lymphocytes	0.01273
rs138880	22	50218610	ALG12	22	50293877	50312106	Heart_Atrial_Appendage	8.34898e-10	1.08621e-06	0.439629	GM12878_Rao2014, HMEC_Rao2014, HUVEC_Rao2014, IMR90_Rao2014, K562_Rao2014, KBM7_Rao2014	1.09, 0.33, 2.67, 0.86, 1.50, 2.20	8.6441	NA	TRUE	75267	2.795	Thyroid	7.58	Brain_Putamen_basal_ganglia	1.434
rs138880	22	50218610	CRELD2	22	50311815	50321188	Heart_Atrial_Appendage	1.61926e-09	2.01478e-06	0.352711	GM12878_Rao2014, HMEC_Rao2014, HUVEC_Rao2014, IMR90_Rao2014, K562_Rao2014, KBM7_Rao2014, NHEK_Rao2014	0.52, 0.17, 1.00, 0.71, 0.83, 0.40, 1.33	4.9694	NA	TRUE	93205	9.464	Pituitary	39.52	Muscle_Skeletal	3.745
rs4820425	22	41431341	L3MBTL2	22	41601209	41627275	Heart_Atrial_Appendage	1.96956e-06	0.00126782	0.231989	GM12878_Rao2014, IMR90_Rao2014, K562_Rao2014, KBM7_Rao2014	0.61, 0.57, 0.50, 0.80	2.4801	NA	TRUE	169868	5.609	Pituitary	17.13	Whole_Blood	3.801
rs4820425	22	41431341	MEI1	22	42095503	42195460	Heart_Atrial_Appendage	8.09101e-08	7.23772e-05	0.399954	GM12878_Rao2014, HMEC_Rao2014, IMR90_Rao2014, KBM7_Rao2014	0.17, 0.17, 0.14, 0.40	0.8834	NA	TRUE	664162	0.1145	Testis	16.32	Muscle_Skeletal	0.04722
rs1930961	22	25875264	CTA-390C10.10	22	25872185	25875938	Heart_Atrial_Appendage	5.28406e-28	4.8163e-24	-1.00659	GM12878_Rao2014, HMEC_Rao2014, HUVEC_Rao2014, IMR90_Rao2014, K562_Rao2014, KBM7_Rao2014, NHEK_Rao2014	0.43, 0.67, 1.67, 1.29, 1.17, 1.20, 1.67	8.0872	NA	TRUE	0	0.5292	Testis	2.672	Muscle_Skeletal	0.2178
rs2235852	22	41661153	L3MBTL2	22	41601209	41627275	Heart_Atrial_Appendage	7.55778e-05	0.0287527	0.180637	GM12878_Rao2014, HUVEC_Rao2014, IMR90_Rao2014, K562_Rao2014, KBM7_Rao2014, NHEK_Rao2014	1.35, 2.00, 1.71, 1.33, 1.20, 0.33	7.9288	NA	TRUE	33878	5.609	Pituitary	17.13	Whole_Blood	3.801
rs2235852	22	41661153	MEI1	22	42095503	42195460	Heart_Atrial_Appendage	3.97008e-07	0.000301107	0.352089	GM12878_Rao2014, HMEC_Rao2014, K562_Rao2014, KBM7_Rao2014, NHEK_Rao2014	0.26, 0.17, 0.83, 0.40, 0.67	2.3275	NA	TRUE	434350	0.1145	Testis	16.32	Muscle_Skeletal	0.04722
rs4820834	22	30751626	SF3A1	22	30727977	30749061	Heart_Atrial_Appendage	8.80151e-07	0.000616544	0.290744	GM12878_Rao2014, HMEC_Rao2014, HUVEC_Rao2014, IMR90_Rao2014, K562_Rao2014, KBM7_Rao2014, NHEK_Rao2014	1.96, 2.17, 5.33, 4.71, 3.50, 3.00, 3.33	24.0041	NA	TRUE	2565	13.1	Testis	48.56	Liver	8.753
rs4820834	22	30751626	CCDC157	22	30752624	30772818	Heart_Atrial_Appendage	5.04176e-14	1.25465e-10	0.806893	GM12878_Rao2014, HMEC_Rao2014, HUVEC_Rao2014, IMR90_Rao2014, K562_Rao2014, KBM7_Rao2014, NHEK_Rao2014	1.70, 2.17, 4.00, 3.00, 2.50, 2.20, 2.33	17.8957	NA	TRUE	998	0.2389	Testis	28.11	Muscle_Skeletal	0.1703
rs4820834	22	30751626	RNF215	22	30773863	30817760	Heart_Atrial_Appendage	3.90479e-13	8.66703e-10	0.631931	GM12878_Rao2014, HMEC_Rao2014, HUVEC_Rao2014, IMR90_Rao2014, K562_Rao2014, KBM7_Rao2014, NHEK_Rao2014	2.00, 1.50, 2.33, 2.43, 2.00, 2.00, 1.33	13.5952	NA	TRUE	22237	2.999	Brain_Cerebellum	13.75	Whole_Blood	1.288
rs4820834	22	30751626	MTFP1	22	30821518	30825045	Heart_Atrial_Appendage	2.53056e-07	0.000201868	0.266931	GM12878_Rao2014, HUVEC_Rao2014, KBM7_Rao2014	0.13, 0.67, 0.20	0.9971	NA	TRUE	69892	7.309	Cells_EBV-transformed_lymphocytes	41.17	Artery_Tibial	1.565
rs4821116	22	21973318	CCDC116	22	21987005	21991616	Heart_Atrial_Appendage	2.00387e-07	0.000162975	-0.528831	GM12878_Rao2014, HMEC_Rao2014, HUVEC_Rao2014, IMR90_Rao2014, K562_Rao2014, KBM7_Rao2014, NHEK_Rao2014	0.22, 0.17, 0.67, 0.43, 0.83, 0.40, 0.33	3.046	NA	TRUE	13687	0.1592	Testis	22.35	Whole_Blood	0.05885
rs138229	22	50557406	MOV10L1	22	50528308	50600119	Heart_Atrial_Appendage	3.96649e-09	4.5699e-06	0.392664	GM12878_Rao2014, HMEC_Rao2014, HUVEC_Rao2014, IMR90_Rao2014, K562_Rao2014, KBM7_Rao2014, NHEK_Rao2014	3.87, 3.33, 7.00, 6.71, 6.17, 4.20, 5.33	36.6172	NA	TRUE	0	0.1123	Testis	16.36	Muscle_Skeletal	0.004747
rs8135828	22	29929238	THOC5	22	29901868	29950243	Heart_Atrial_Appendage	2.21602e-18	9.50849e-15	-0.665069	GM12878_Rao2014, HMEC_Rao2014, HUVEC_Rao2014, IMR90_Rao2014, K562_Rao2014, KBM7_Rao2014, NHEK_Rao2014	3.48, 3.00, 6.67, 5.29, 6.17, 4.40, 8.00	36.9973	NA	TRUE	0	3.934	Uterus	9.762	Brain_Amygdala	1.353
rs5771242	22	50661868	HDAC10	22	50683612	50688288	Heart_Atrial_Appendage	7.81152e-07	0.000555532	-0.321421	GM12878_Rao2014, IMR90_Rao2014, K562_Rao2014, KBM7_Rao2014	0.17, 0.14, 0.17, 0.20	0.6834	NA	TRUE	21744	2.941	Pituitary	19.84	Heart_Left_Ventricle	2.067
rs5771242	22	50661868	MAPK12	22	50687628	50700254	Heart_Atrial_Appendage	1.8063e-08	1.81976e-05	-0.401802	GM12878_Rao2014, KBM7_Rao2014	0.22, 0.80	1.0174	NA	TRUE	25760	2.58	Muscle_Skeletal	34.99	Artery_Tibial	0.9689
rs5771242	22	50661868	RP3-402G11.26	22	50638505	50638976	Heart_Atrial_Appendage	0.00011199	0.0399789	-0.33064	IMR90_Rao2014, KBM7_Rao2014	0.14, 0.20	0.3429	NA	TRUE	22892	1.11	Brain_Cerebellum	15.44	Heart_Left_Ventricle	0.682
rs1043099	22	30681256	CCDC157	22	30752624	30772818	Heart_Atrial_Appendage	1.10218e-05	0.00562369	0.429464	GM12878_Rao2014, HUVEC_Rao2014, IMR90_Rao2014, K562_Rao2014, KBM7_Rao2014, NHEK_Rao2014	1.22, 1.33, 1.29, 1.67, 1.80, 0.67	7.9698	NA	TRUE	71368	0.2389	Testis	28.11	Muscle_Skeletal	0.1703
rs1043099	22	30681256	RNF215	22	30773863	30817760	Heart_Atrial_Appendage	2.4993e-06	0.00156183	0.370794	GM12878_Rao2014, HMEC_Rao2014, HUVEC_Rao2014, IMR90_Rao2014, K562_Rao2014, KBM7_Rao2014, NHEK_Rao2014	3.00, 0.67, 2.67, 1.71, 3.33, 4.20, 3.67	19.2476	NA	TRUE	92607	2.999	Brain_Cerebellum	13.75	Whole_Blood	1.288
rs11089637	22	21979095	CCDC116	22	21987005	21991616	Heart_Atrial_Appendage	7.78671e-08	7.01029e-05	-0.509611	GM12878_Rao2014, HUVEC_Rao2014, IMR90_Rao2014, K562_Rao2014, KBM7_Rao2014, NHEK_Rao2014	0.22, 0.33, 0.29, 0.83, 0.20, 0.33	2.2031	NA	TRUE	7910	0.1592	Testis	22.35	Whole_Blood	0.05885
rs73394838	22	30225972	ASCC2	22	30184597	30234265	Heart_Atrial_Appendage	4.8406e-06	0.00277707	0.396787	GM12878_Rao2014, HMEC_Rao2014, HUVEC_Rao2014, IMR90_Rao2014, K562_Rao2014, KBM7_Rao2014, NHEK_Rao2014	2.13, 2.17, 2.00, 3.57, 4.00, 1.00, 2.33	17.2019	NA	TRUE	0	9.774	Whole_Blood	28.67	Brain_Anterior_cingulate_cortex_BA24	4.417
rs1062753	22	42392810	WBP2NL	22	42394729	42454357	Heart_Atrial_Appendage	7.87605e-07	0.000559089	-0.377436	GM12878_Rao2014, HMEC_Rao2014, HUVEC_Rao2014, IMR90_Rao2014, K562_Rao2014, KBM7_Rao2014, NHEK_Rao2014	1.00, 0.17, 0.67, 0.71, 0.83, 0.60, 0.67	4.6476	NA	TRUE	1919	0.03538	Testis	12.84	Heart_Left_Ventricle	0.01987
rs1062753	22	42392810	NDUFA6-AS1	22	42486960	42535286	Heart_Atrial_Appendage	3.16297e-06	0.00191447	0.252989	GM12878_Rao2014, HMEC_Rao2014, HUVEC_Rao2014, K562_Rao2014, NHEK_Rao2014	0.26, 0.17, 0.67, 0.17, 0.33	1.5942	NA	TRUE	94150	0.7975	Brain_Cerebellum	6.959	Cells_Transformed_fibroblasts	0.2833
rs1065852	22	42526693	NDUFA6-AS1	22	42486960	42535286	Heart_Atrial_Appendage	1.80068e-08	1.81529e-05	0.329967	GM12878_Rao2014, HMEC_Rao2014, HUVEC_Rao2014, IMR90_Rao2014, K562_Rao2014, KBM7_Rao2014, NHEK_Rao2014	1.17, 0.17, 2.00, 1.00, 1.17, 0.80, 1.33	7.6406	NA	TRUE	0	0.7975	Brain_Cerebellum	6.959	Cells_Transformed_fibroblasts	0.2833
rs1065852	22	42526693	CYP2D6	22	42522501	42526908	Heart_Atrial_Appendage	8.71688e-13	1.84443e-09	0.638568	GM12878_Rao2014, HMEC_Rao2014, HUVEC_Rao2014, IMR90_Rao2014, K562_Rao2014, KBM7_Rao2014, NHEK_Rao2014	0.04, 0.17, 0.33, 0.29, 0.33, 0.40, 0.67	2.2292	NA	TRUE	0	0.3734	Liver	158.1	Cells_Transformed_fibroblasts	0.1634
rs1065852	22	42526693	RP4-669P10.19	22	42528610	42529005	Heart_Atrial_Appendage	2.05119e-08	2.04508e-05	0.508364	GM12878_Rao2014	0.09	0.087	NA	TRUE	1917	0.7137	Testis	8.853	Cells_Transformed_fibroblasts	0.1422
rs1065852	22	42526693	SMDT1	22	42475695	42480288	Heart_Atrial_Appendage	9.20191e-07	0.000640225	0.232186	GM12878_Rao2014	0.09	0.087	NA	TRUE	46405	21.05	Ovary	39.94	Cells_Transformed_fibroblasts	7.933
rs137699	22	39748853	MGAT3	22	39853349	39888199	Heart_Atrial_Appendage	5.25828e-09	5.9296e-06	0.335897	GM12878_Rao2014, HUVEC_Rao2014, IMR90_Rao2014, K562_Rao2014, KBM7_Rao2014, NHEK_Rao2014	1.30, 1.33, 1.57, 1.50, 1.40, 1.67	8.7758	NA	TRUE	104496	2.092	Brain_Cerebellum	33.3	Cells_Transformed_fibroblasts	0.01969
rs5757676	22	39841699	MGAT3	22	39853349	39888199	Heart_Atrial_Appendage	4.55031e-10	6.11087e-07	0.423605	GM12878_Rao2014, HMEC_Rao2014, HUVEC_Rao2014, IMR90_Rao2014, K562_Rao2014, KBM7_Rao2014, NHEK_Rao2014	2.70, 1.67, 2.67, 3.00, 4.00, 2.80, 3.33	20.1623	NA	TRUE	11650	2.092	Brain_Cerebellum	33.3	Cells_Transformed_fibroblasts	0.01969
rs137686	22	39739637	MGAT3	22	39853349	39888199	Heart_Atrial_Appendage	1.41893e-10	2.06005e-07	0.402216	GM12878_Rao2014, HMEC_Rao2014, HUVEC_Rao2014, IMR90_Rao2014, K562_Rao2014, KBM7_Rao2014, NHEK_Rao2014	1.91, 0.17, 2.67, 2.14, 2.83, 2.20, 3.00	14.9226	NA	TRUE	113712	2.092	Brain_Cerebellum	33.3	Cells_Transformed_fibroblasts	0.01969
rs4821897	22	39835586	MGAT3	22	39853349	39888199	Heart_Atrial_Appendage	7.2418e-12	1.32171e-08	0.431917	GM12878_Rao2014, HMEC_Rao2014, HUVEC_Rao2014, IMR90_Rao2014, K562_Rao2014, KBM7_Rao2014, NHEK_Rao2014	2.52, 1.00, 5.00, 2.71, 3.83, 2.60, 2.67	20.336	NA	TRUE	17763	2.092	Brain_Cerebellum	33.3	Cells_Transformed_fibroblasts	0.01969
rs6151429	22	51063476	ARSA	22	51061182	51066607	Heart_Atrial_Appendage	3.49274e-34	4.52118e-30	-1.2047	GM12878_Rao2014, HMEC_Rao2014, HUVEC_Rao2014, IMR90_Rao2014, K562_Rao2014, KBM7_Rao2014, NHEK_Rao2014	0.70, 1.67, 1.33, 1.71, 1.67, 1.80, 2.00	10.8766	NA	TRUE	0	12.96	Testis	49.24	Muscle_Skeletal	3.062
rs56091001	22	50346041	ALG12	22	50293877	50312106	Heart_Atrial_Appendage	5.71771e-06	0.00320624	0.373727	GM12878_Rao2014, HUVEC_Rao2014, IMR90_Rao2014, K562_Rao2014, KBM7_Rao2014	0.78, 0.33, 0.57, 0.50, 1.00	3.1874	NA	TRUE	33935	2.795	Thyroid	7.58	Brain_Putamen_basal_ganglia	1.434
rs56091001	22	50346041	CRELD2	22	50311815	50321188	Heart_Atrial_Appendage	2.3846e-08	2.34262e-05	0.370274	GM12878_Rao2014, HMEC_Rao2014, HUVEC_Rao2014, IMR90_Rao2014, K562_Rao2014, KBM7_Rao2014	0.57, 0.50, 0.67, 0.71, 0.33, 0.80	3.5795	NA	TRUE	24853	9.464	Pituitary	39.52	Muscle_Skeletal	3.745
rs2075277	22	21382481	P2RX6P	22	21389532	21399306	Heart_Atrial_Appendage	3.31558e-06	0.00199894	0.532391	GM12878_Rao2014, HMEC_Rao2014, HUVEC_Rao2014, IMR90_Rao2014, K562_Rao2014, KBM7_Rao2014, NHEK_Rao2014	1.26, 2.50, 3.67, 2.43, 5.67, 1.40, 3.00	19.9228	NA	TRUE	7051	0.06635	Brain_Frontal_Cortex_BA9	3.419	Artery_Aorta	0
rs139371	22	39519195	APOBEC3G	22	39473010	39483748	Heart_Atrial_Appendage	2.13526e-08	2.12066e-05	0.348684	GM12878_Rao2014, HMEC_Rao2014, IMR90_Rao2014, K562_Rao2014, KBM7_Rao2014	0.78, 0.50, 0.71, 1.00, 0.60	3.5969	NA	TRUE	35447	1.423	Cells_EBV-transformed_lymphocytes	59.07	Muscle_Skeletal	0.2382
rs4141404	22	31675184	SFI1	22	31884732	32014476	Heart_Atrial_Appendage	3.66377e-06	0.00218112	0.183231	GM12878_Rao2014, IMR90_Rao2014, K562_Rao2014, KBM7_Rao2014, NHEK_Rao2014	1.13, 0.86, 0.83, 0.80, 0.33	3.9542	NA	TRUE	209548	1.389	Brain_Cerebellum	26.38	Muscle_Skeletal	0.4931
rs4820294	22	38071042	LGALS1	22	38071615	38075813	Heart_Atrial_Appendage	6.56505e-19	2.95695e-15	-0.403688	GM12878_Rao2014, HMEC_Rao2014, HUVEC_Rao2014, IMR90_Rao2014, K562_Rao2014, KBM7_Rao2014, NHEK_Rao2014	0.35, 0.67, 1.33, 0.86, 1.17, 0.60, 1.00	5.9716	NA	TRUE	573	232.7	Cells_Transformed_fibroblasts	1500	Pancreas	25.91
rs131788	22	50976753	TYMP	22	50964181	50968485	Heart_Atrial_Appendage	1.46231e-10	2.11307e-07	0.306011	GM12878_Rao2014, HMEC_Rao2014, K562_Rao2014	0.35, 0.50, 0.50	1.3478	NA	TRUE	8268	16.36	Whole_Blood	162.1	Brain_Frontal_Cortex_BA9	1.027
rs131788	22	50976753	ODF3B	22	50968838	50971009	Heart_Atrial_Appendage	2.70248e-06	0.0016705	0.210304	GM12878_Rao2014, HMEC_Rao2014, HUVEC_Rao2014, IMR90_Rao2014, KBM7_Rao2014	0.17, 0.17, 0.33, 0.57, 0.20	1.4453	NA	TRUE	5744	6.387	Lung	27.68	Brain_Anterior_cingulate_cortex_BA24	0.5203
rs131788	22	50976753	CHKB	22	51017378	51039884	Heart_Atrial_Appendage	1.1445e-07	9.88219e-05	0.231317	GM12878_Rao2014, HMEC_Rao2014, HUVEC_Rao2014, IMR90_Rao2014, K562_Rao2014, KBM7_Rao2014, NHEK_Rao2014	0.43, 0.33, 1.00, 1.00, 0.50, 0.40, 0.67	4.3348	NA	TRUE	40625	14.33	Spleen	57.6	Muscle_Skeletal	6.671
rs4253772	22	46627602	PKDREJ	22	46651560	46659219	Heart_Atrial_Appendage	2.1324e-05	0.00987001	-0.357823	GM12878_Rao2014, HMEC_Rao2014, HUVEC_Rao2014, IMR90_Rao2014, K562_Rao2014, KBM7_Rao2014	0.65, 0.67, 1.67, 0.86, 0.33, 0.60	4.776	NA	TRUE	23958	0.09257	Testis	2.998	Whole_Blood	0.012
rs9607782	22	41587555	L3MBTL2	22	41601209	41627275	Heart_Atrial_Appendage	1.62218e-05	0.0078063	0.223695	GM12878_Rao2014, HMEC_Rao2014, HUVEC_Rao2014, IMR90_Rao2014, K562_Rao2014, KBM7_Rao2014, NHEK_Rao2014	0.48, 0.17, 0.67, 1.00, 0.33, 0.60, 0.33	3.5783	NA	TRUE	13654	5.609	Pituitary	17.13	Whole_Blood	3.801
rs9607782	22	41587555	MEI1	22	42095503	42195460	Heart_Atrial_Appendage	3.58422e-05	0.0152897	0.330671	GM12878_Rao2014, K562_Rao2014	0.09, 0.17	0.2536	NA	TRUE	507948	0.1145	Testis	16.32	Muscle_Skeletal	0.04722
rs6002655	22	42603813	NAGA	22	42454461	42466846	Heart_Atrial_Appendage	3.98221e-10	5.37614e-07	0.299939	GM12878_Rao2014, IMR90_Rao2014, K562_Rao2014, KBM7_Rao2014	0.09, 0.14, 0.17, 0.40	0.7965	NA	TRUE	136967	5.371	Cells_EBV-transformed_lymphocytes	15.88	Muscle_Skeletal	2.296
rs7289126	22	38628305	TMEM184B	22	38615298	38669040	Heart_Atrial_Appendage	9.98217e-05	0.0363167	-0.175821	GM12878_Rao2014, HMEC_Rao2014, HUVEC_Rao2014, IMR90_Rao2014, K562_Rao2014, KBM7_Rao2014, NHEK_Rao2014	4.61, 4.83, 14.00, 9.43, 9.17, 7.40, 10.00	59.4373	NA	TRUE	0	12.83	Brain_Cortex	31.28	Liver	3.628
rs5756813	22	38175476	TRIOBP	22	38093011	38172563	Heart_Atrial_Appendage	9.53517e-11	1.4205e-07	0.313685	GM12878_Rao2014, HMEC_Rao2014, HUVEC_Rao2014, IMR90_Rao2014, K562_Rao2014, KBM7_Rao2014, NHEK_Rao2014	5.70, 4.17, 11.00, 10.71, 10.33, 8.60, 6.00	56.5099	NA	TRUE	2913	7.516	Cervix_Ectocervix	16.3	Brain_Frontal_Cortex_BA9	1.19
rs5758659	22	42622002	SMDT1	22	42475695	42480288	Heart_Atrial_Appendage	0.000102092	0.0370202	0.171702	GM12878_Rao2014	0.13	0.1304	NA	TRUE	141714	21.05	Ovary	39.94	Cells_Transformed_fibroblasts	7.933
rs5758659	22	42622002	NAGA	22	42454461	42466846	Heart_Atrial_Appendage	5.77253e-15	1.66829e-11	0.388847	GM12878_Rao2014, IMR90_Rao2014, K562_Rao2014, KBM7_Rao2014	0.26, 0.14, 0.17, 0.20	0.7704	NA	TRUE	155156	5.371	Cells_EBV-transformed_lymphocytes	15.88	Muscle_Skeletal	2.296
rs1210638	22	18981562	PRODH	22	18904403	18924066	Heart_Atrial_Appendage	4.18649e-05	0.0174671	0.217761	GM12878_Rao2014, HMEC_Rao2014, HUVEC_Rao2014, IMR90_Rao2014, K562_Rao2014, KBM7_Rao2014, NHEK_Rao2014	0.65, 0.33, 0.33, 0.71, 1.83, 1.20, 0.33	5.3998	NA	TRUE	57496	2.074	Skin_Sun_Exposed_Lower_leg	35.36	Whole_Blood	0.04159
rs1210638	22	18981562	DGCR6	22	18893541	18901751	Heart_Atrial_Appendage	2.27223e-06	0.00143684	0.322826	GM12878_Rao2014, HUVEC_Rao2014, IMR90_Rao2014, K562_Rao2014, NHEK_Rao2014	0.22, 0.33, 0.14, 0.17, 1.00	1.8602	NA	TRUE	79811	4.38	Muscle_Skeletal	17.32	Cells_EBV-transformed_lymphocytes	0.1781
rs134871	22	42652715	NAGA	22	42454461	42466846	Heart_Atrial_Appendage	1.18443e-06	0.000801269	0.238589	GM12878_Rao2014, IMR90_Rao2014, KBM7_Rao2014, NHEK_Rao2014	0.35, 0.14, 0.60, 0.33	1.424	NA	TRUE	185869	5.371	Cells_EBV-transformed_lymphocytes	15.88	Muscle_Skeletal	2.296
rs2266959	22	21922903	CCDC116	22	21987005	21991616	Heart_Atrial_Appendage	4.91472e-07	0.000366084	-0.513474	GM12878_Rao2014, IMR90_Rao2014, K562_Rao2014, KBM7_Rao2014	0.22, 0.14, 0.67, 0.40	1.4269	NA	TRUE	64102	0.1592	Testis	22.35	Whole_Blood	0.05885
rs131814	22	50960100	TYMP	22	50964181	50968485	Heart_Atrial_Appendage	4.93572e-06	0.00282009	0.223479	GM12878_Rao2014, HMEC_Rao2014, HUVEC_Rao2014, IMR90_Rao2014, K562_Rao2014, KBM7_Rao2014, NHEK_Rao2014	0.61, 0.50, 0.33, 0.14, 0.67, 0.60, 0.67	3.5182	NA	TRUE	4081	16.36	Whole_Blood	162.1	Brain_Frontal_Cortex_BA9	1.027
rs5751614	22	23593050	FBXW4P1	22	23605323	23606541	Heart_Atrial_Appendage	1.3344e-05	0.00661785	0.190803	K562_Rao2014, NHEK_Rao2014	0.17, 0.33	0.5	NA	TRUE	12273	0.4226	Pituitary	1.459	Muscle_Skeletal	0.07992
rs5754344	22	21963785	CCDC116	22	21987005	21991616	Heart_Atrial_Appendage	8.43669e-08	7.49471e-05	-0.534922	GM12878_Rao2014, K562_Rao2014, KBM7_Rao2014	0.09, 0.50, 0.20	0.787	NA	TRUE	23220	0.1592	Testis	22.35	Whole_Blood	0.05885
rs144073979	22	18886813	DGCR6	22	18893541	18901751	Heart_Atrial_Appendage	2.19732e-21	1.21753e-17	-1.03362	GM12878_Rao2014, HMEC_Rao2014, IMR90_Rao2014, K562_Rao2014, NHEK_Rao2014	0.17, 0.17, 0.57, 0.17, 0.33	1.412	NA	TRUE	6728	4.38	Muscle_Skeletal	17.32	Cells_EBV-transformed_lymphocytes	0.1781
rs144073979	22	18886813	PRODH	22	18904403	18924066	Heart_Atrial_Appendage	2.55741e-05	0.0114835	-0.384679	GM12878_Rao2014, HUVEC_Rao2014, IMR90_Rao2014, K562_Rao2014, KBM7_Rao2014	0.57, 0.67, 0.71, 0.67, 0.60	3.2128	NA	TRUE	17590	2.074	Skin_Sun_Exposed_Lower_leg	35.36	Whole_Blood	0.04159
rs1023500	22	42340843	NAGA	22	42454461	42466846	Heart_Atrial_Appendage	8.00579e-12	1.45425e-08	-0.358303	GM12878_Rao2014, IMR90_Rao2014, K562_Rao2014, KBM7_Rao2014, NHEK_Rao2014	0.22, 0.43, 0.17, 0.20, 0.33	1.346	NA	TRUE	113618	5.371	Cells_EBV-transformed_lymphocytes	15.88	Muscle_Skeletal	2.296
rs2072883	22	43435667	ARFGAP3	22	43192508	43254112	Heart_Atrial_Appendage	7.5072e-06	0.00404431	0.168017	GM12878_Rao2014, HUVEC_Rao2014, IMR90_Rao2014, K562_Rao2014, KBM7_Rao2014, NHEK_Rao2014	2.22, 1.00, 1.00, 1.33, 2.80, 0.67	9.0174	NA	TRUE	181555	10.06	Adrenal_Gland	51.58	Brain_Putamen_basal_ganglia	6.333
rs2413045	22	31665861	SFI1	22	31884732	32014476	Heart_Atrial_Appendage	2.03141e-05	0.00944799	0.21371	GM12878_Rao2014, HUVEC_Rao2014, IMR90_Rao2014, K562_Rao2014, KBM7_Rao2014, NHEK_Rao2014	0.83, 0.33, 0.14, 0.83, 0.80, 0.33	3.2689	NA	TRUE	218871	1.389	Brain_Cerebellum	26.38	Muscle_Skeletal	0.4931
rs5749696	22	22063336	PPIL2	22	22006559	22051832	Heart_Atrial_Appendage	5.37915e-06	0.0030374	0.207838	GM12878_Rao2014, HMEC_Rao2014, HUVEC_Rao2014, IMR90_Rao2014, K562_Rao2014, KBM7_Rao2014, NHEK_Rao2014	2.70, 1.50, 5.67, 3.14, 13.83, 3.20, 2.33	32.3718	NA	TRUE	11504	6.167	Thyroid	20.51	Brain_Putamen_basal_ganglia	3.845
rs5769765	22	50271175	ALG12	22	50293877	50312106	Heart_Atrial_Appendage	2.83681e-10	3.92968e-07	-0.434992	GM12878_Rao2014, IMR90_Rao2014, NHEK_Rao2014	0.13, 0.14, 0.33	0.6066	NA	TRUE	22702	2.795	Thyroid	7.58	Brain_Putamen_basal_ganglia	1.434
rs9611177	22	39840129	MGAT3	22	39853349	39888199	Heart_Atrial_Appendage	5.93454e-06	0.00330258	0.26209	GM12878_Rao2014, HMEC_Rao2014, HUVEC_Rao2014, IMR90_Rao2014, K562_Rao2014, KBM7_Rao2014, NHEK_Rao2014	2.22, 0.83, 2.00, 3.57, 5.00, 1.80, 2.67	18.0888	NA	TRUE	13220	2.092	Brain_Cerebellum	33.3	Cells_Transformed_fibroblasts	0.01969
rs2256609	22	21925016	CCDC116	22	21987005	21991616	Heart_Atrial_Appendage	2.00387e-07	0.000162975	-0.528831	GM12878_Rao2014, HMEC_Rao2014	0.04, 0.17	0.2101	NA	TRUE	61989	0.1592	Testis	22.35	Whole_Blood	0.05885
rs727563	22	41867376	MEI1	22	42095503	42195460	Heart_Atrial_Appendage	4.35144e-07	0.000327612	-0.360921	GM12878_Rao2014, HMEC_Rao2014, HUVEC_Rao2014, K562_Rao2014, KBM7_Rao2014	1.13, 0.17, 1.00, 0.17, 0.80	3.2638	NA	TRUE	228127	0.1145	Testis	16.32	Muscle_Skeletal	0.04722
rs727563	22	41867376	L3MBTL2	22	41601209	41627275	Heart_Atrial_Appendage	0.000122629	0.043078	-0.180463	GM12878_Rao2014, HUVEC_Rao2014, K562_Rao2014, KBM7_Rao2014, NHEK_Rao2014	0.65, 0.33, 0.17, 0.20, 0.33	1.6855	NA	TRUE	240101	5.609	Pituitary	17.13	Whole_Blood	3.801
rs2266961	22	21928596	CCDC116	22	21987005	21991616	Heart_Atrial_Appendage	2.00387e-07	0.000162975	-0.528831	GM12878_Rao2014, HMEC_Rao2014, IMR90_Rao2014, K562_Rao2014, NHEK_Rao2014	0.22, 0.17, 0.14, 0.50, 0.33	1.3602	NA	TRUE	58409	0.1592	Testis	22.35	Whole_Blood	0.05885
rs5770917	22	51017352	CPT1B	22	51007290	51017096	Adipose_Subcutaneous	1.89959e-13	4.38042e-10	-0.692548	GM12878_Rao2014, HMEC_Rao2014, HUVEC_Rao2014, IMR90_Rao2014, K562_Rao2014, KBM7_Rao2014, NHEK_Rao2014	1.04, 0.67, 2.33, 2.57, 2.17, 2.00, 1.33	12.1149	NA	TRUE	256	7.577	Heart_Left_Ventricle	86.74	Cells_Transformed_fibroblasts	0.94
rs2281135	22	44332569	SAMM50	22	44351301	44406411	Adipose_Subcutaneous	1.53169e-07	0.000127674	0.217293	GM12878_Rao2014, HMEC_Rao2014, HUVEC_Rao2014, IMR90_Rao2014, K562_Rao2014, KBM7_Rao2014, NHEK_Rao2014	2.74, 0.83, 3.33, 3.43, 3.00, 4.40, 2.67	20.401	NA	TRUE	18732	20.18	Muscle_Skeletal	37.52	Whole_Blood	5.874
rs412050	22	22307518	LL22NC03-86G7.1	22	22292957	22297799	Adipose_Subcutaneous	8.57703e-16	2.75825e-12	-0.499369	GM12878_Rao2014, HUVEC_Rao2014, IMR90_Rao2014, K562_Rao2014, KBM7_Rao2014, NHEK_Rao2014	0.43, 1.33, 1.14, 1.83, 0.60, 1.00	6.3443	NA	TRUE	9719	1.255	Brain_Cerebellar_Hemisphere	2.349	Liver	0.09737
rs2284063	22	38544297	MAFF	22	38597889	38612518	Adipose_Subcutaneous	5.2156e-07	0.000386254	-0.142159	GM12878_Rao2014, HMEC_Rao2014, HUVEC_Rao2014, IMR90_Rao2014, K562_Rao2014, KBM7_Rao2014, NHEK_Rao2014	0.96, 0.17, 1.33, 0.57, 0.50, 0.80, 0.67	4.9946	NA	TRUE	53592	34.51	Adipose_Visceral_Omentum	52.21	Brain_Cerebellar_Hemisphere	0.9778
rs2284063	22	38544297	TMEM184B	22	38615298	38669040	Adipose_Subcutaneous	2.68846e-06	0.00166384	-0.152349	GM12878_Rao2014, HMEC_Rao2014, HUVEC_Rao2014, IMR90_Rao2014, K562_Rao2014, KBM7_Rao2014, NHEK_Rao2014	1.96, 1.00, 3.33, 2.43, 1.67, 2.60, 2.33	15.3184	NA	TRUE	71001	19.11	Brain_Cortex	31.28	Liver	3.628
rs9609565	22	32867527	FBXO7	22	32870663	32894818	Adipose_Subcutaneous	5.37712e-05	0.0215981	0.195128	GM12878_Rao2014, HMEC_Rao2014, HUVEC_Rao2014, IMR90_Rao2014, K562_Rao2014, KBM7_Rao2014, NHEK_Rao2014	1.30, 0.17, 2.00, 1.57, 1.83, 0.60, 1.33	8.8091	NA	TRUE	3136	33.2	Whole_Blood	127.4	Muscle_Skeletal	9.351
rs5998432	22	32745915	SLC5A4	22	32614465	32651328	Adipose_Subcutaneous	8.93342e-07	0.000623799	-0.43433	GM12878_Rao2014, HUVEC_Rao2014, IMR90_Rao2014, K562_Rao2014, KBM7_Rao2014, NHEK_Rao2014	0.52, 0.33, 0.43, 0.33, 0.40, 1.00	3.017	NA	TRUE	94587	0.489	Small_Intestine_Terminal_Ileum	1.228	Cells_EBV-transformed_lymphocytes	0
rs7364180	22	42218855	ACO2	22	41865129	41921352	Adipose_Subcutaneous	3.25019e-05	0.0141123	0.0918689	GM12878_Rao2014, HUVEC_Rao2014, IMR90_Rao2014, K562_Rao2014, KBM7_Rao2014, NHEK_Rao2014	0.22, 0.33, 0.29, 0.33, 0.20, 0.67	2.0364	NA	TRUE	297503	22.13	Heart_Left_Ventricle	155	Whole_Blood	9.144
rs7364180	22	42218855	NAGA	22	42454461	42466846	Adipose_Subcutaneous	4.41824e-06	0.00256244	-0.147446	GM12878_Rao2014, HMEC_Rao2014, K562_Rao2014, NHEK_Rao2014	0.13, 0.17, 0.17, 0.33	0.7971	NA	TRUE	235606	9.121	Cells_EBV-transformed_lymphocytes	15.88	Muscle_Skeletal	2.296
[truncated: 3,063 more rows]

## Sheet: GTEx
SNP	Gene_ID	Gene_Name	TSS_Distance	MA_Samples	MA_Count	MAF	Pval_Nominal	Slope	Slope_SE	Tissue
[truncated: 4,408 more rows]
