# Supplementary material for: Chromatin interactions and expression quantitative trait loci reveal genetic drivers of multimorbidities
Source: Nat Commun. 2018 Dec 5;9:5198. doi: 10.1038/s41467-018-07692-y (PMC6281603; doi:10.1038/s41467-018-07692-y)
Supplement: Supplementary file 6 — Dataset 3 [file 41467_2018_7692_MOESM6_ESM.xlsx]

## Sheet: Phenotype eQTL Overlap
TraitX	TraitY	eQTLsX	eQTLsY	Common	Ratio
helix_rolling	helix_rolling	2	2	2	1
helix_rolling	magnesium_measurement	2	12	0	0
helix_rolling	tissue_plasminogen_activator_measurement	2	5	0	0
helix_rolling	allergy	2	20	0	0
helix_rolling	maximal_midexpiratory_flow_rate	2	4	0	0
helix_rolling	urgency_urinary_incontinence	2	1	0	0
helix_rolling	urate_measurement__underweight_body_mass_index_status	2	17	0	0
helix_rolling	anorexia_nervosa	2	1	0	0
helix_rolling	disposition_index_measurement__glucose_homeostasis_measurement	2	3	0	0
helix_rolling	amygdala_reactivity_measurement	2	1	0	0
helix_rolling	body_weight__anthropometry	2	2	0	0
helix_rolling	response_to_radiation	2	2	0	0
helix_rolling	osteoporosis	2	5	0	0
helix_rolling	interleukin-1_beta_measurement	2	2	0	0
helix_rolling	bone_density	2	100	0	0
helix_rolling	childhood_aggressive_behaviour_measurement	2	2	0	0
helix_rolling	thrombin_generation_potential_measurement	2	1	0	0
helix_rolling	response_to_diisocyanate__asthma	2	11	0	0
helix_rolling	adolescent_idiopathic_scoliosis	2	2	0	0
helix_rolling	sexual_dysfunction	2	1	0	0
helix_rolling	pulmonary_function_measurement__FEV-FEC_ratio	2	19	0	0
helix_rolling	HOMA-B	2	6	0	0
helix_rolling	resistin_measurement	2	4	0	0
helix_rolling	monocyte_count	2	11	0	0
helix_rolling	response_to_statin	2	14	0	0
helix_rolling	triple-negative_breast_cancer	2	2	0	0
helix_rolling	word_list_delayed_recall_measurement__memory_performance__paragraph_delayed_recall_measurement	2	2	0	0
helix_rolling	coronary_artery_bypass__myocardial_infarction	2	6	0	0
helix_rolling	anxiety_disorder	2	1	0	0
helix_rolling	exploratory_eye_movement_measurement	2	13	0	0
helix_rolling	partial_thromboplastin_time	2	5	0	0
helix_rolling	systemic_lupus_erythematosus	2	46	0	0
helix_rolling	response_to_reverse_transcriptase_inhibitor	2	3	0	0
helix_rolling	Bladder_exstrophy	2	5	0	0
helix_rolling	hepatitis_C_infection__cirrhosis_of_liver	2	4	0	0
helix_rolling	renal_system_measurement__blood_urea_nitrogen_measurement	2	7	0	0
helix_rolling	YKL40_measurement	2	1	0	0
helix_rolling	anemia	2	4	0	0
helix_rolling	drug_dependence	2	8	0	0
helix_rolling	Child_Behaviour_Checklist_assessment	2	4	0	0
helix_rolling	rectum_cancer__overall_survival	2	3	0	0
helix_rolling	pulmonary_function_measurement	2	15	0	0
helix_rolling	interleukin_12_measurement	2	1	0	0
helix_rolling	hemoglobin_A2_measurement	2	1	0	0
helix_rolling	rhegmatogenous_retinal_detachment	2	3	0	0
helix_rolling	ovarian_carcinoma	2	17	0	0
helix_rolling	pancreatic_carcinoma	2	16	0	0
helix_rolling	hypothyroidism	2	9	0	0
helix_rolling	cardiovascular_measurement	2	3	0	0
helix_rolling	sex_hormone_globulin_binding_measurement	2	15	0	0
helix_rolling	dental_caries	2	26	0	0
helix_rolling	infant_head_circumference	2	3	0	0
helix_rolling	Cannabis_use_initiation	2	4	0	0
helix_rolling	hearing_loss	2	2	0	0
helix_rolling	skin_pigmentation	2	15	0	0
helix_rolling	antidepressant-induced_sexual_dysfunction__response_to_bupropion__response_to_antidepressant	2	1	0	0
helix_rolling	matrix_metalloproteinase_measurement	2	2	0	0
helix_rolling	protein_C_measurement__hematological_measurement	2	4	0	0
helix_rolling	Keloid	2	1	0	0
helix_rolling	serum_alanine_aminotransferase_measurement	2	7	0	0
helix_rolling	periodontitis	2	16	0	0
helix_rolling	Parkinson's_disease__Lewy_body_measurement	2	4	0	0
helix_rolling	response_to_antineoplastic_agent__response_to_anthracycline-based_chemotherapy	2	2	0	0
helix_rolling	attention_deficit_hyperactivity_disorder__conduct_disorder	2	3	0	0
helix_rolling	celiac_disease	2	25	0	0
helix_rolling	myeloperoxidase_measurement	2	4	0	0
helix_rolling	comprehensive_strength_index__muscle_measurement	2	2	0	0
helix_rolling	chronic_kidney_disease	2	10	0	0
helix_rolling	Hirschsprung_disease	2	7	0	0
helix_rolling	HVA_measurement	2	4	0	0
helix_rolling	hip_geometry	2	2	0	0
helix_rolling	sensory_perception_of_bitter_taste	2	2	0	0
helix_rolling	drug-induced_agranulocytosis__response_to_thioamide__Graves_disease	2	2	0	0
helix_rolling	pit_and_fissure_surface_dental_caries	2	2	0	0
helix_rolling	HIV-1_infection__common_carotid_intimal_medial_thickness	2	1	0	0
helix_rolling	neonate__fat_body_mass	2	2	0	0
helix_rolling	serum_amyloid_A_protein_measurement	2	4	0	0
helix_rolling	response_to_paclitaxel	2	7	0	0
helix_rolling	exercise	2	2	0	0
helix_rolling	brain_measurement	2	11	0	0
helix_rolling	hormone_measurement	2	20	0	0
helix_rolling	malaria	2	7	0	0
helix_rolling	response_to_radiation__prostate_carcinoma	2	5	0	0
helix_rolling	head_circumference	2	1	0	0
helix_rolling	cleft_palate__cleft_lip	2	1	0	0
helix_rolling	HIV-1_infection__response_to_efavirenz__virologic_response_measurement	2	6	0	0
helix_rolling	chronic_obstructive_pulmonary_disease__smoking_initiation	2	2	0	0
helix_rolling	vitamin_E_measurement	2	2	0	0
helix_rolling	CCL11_measurement	2	2	0	0
helix_rolling	hemoglobin_measurement	2	7	0	0
helix_rolling	beta-2_microglobulin_measurement	2	4	0	0
helix_rolling	self_reported_educational_attainment	2	41	0	0
helix_rolling	diastolic_blood_pressure__response_to_high_sodium_diet	2	1	0	0
helix_rolling	preeclampsia	2	4	0	0
helix_rolling	corneal_topography	2	14	0	0
helix_rolling	IGFBP-3_measurement	2	6	0	0
helix_rolling	putamen_volume	2	3	0	0
helix_rolling	cancer_biomarker_measurement	2	9	0	0
helix_rolling	pulse_pressure_measurement	2	9	0	0
helix_rolling	biliary_liver_cirrhosis	2	19	0	0
helix_rolling	non-substance_related_disinhibited_behaviour	2	2	0	0
helix_rolling	airway_wall_thickness_measurement	2	5	0	0
helix_rolling	cervical_carcinoma	2	4	0	0
helix_rolling	irritable_bowel_syndrome	2	2	0	0
helix_rolling	heart_rate	2	21	0	0
helix_rolling	nitric_oxide_exhalation_measurement	2	8	0	0
helix_rolling	aggressive_behavior	2	4	0	0
helix_rolling	interleukin-6_measurement__chronic_obstructive_pulmonary_disease	2	1	0	0
helix_rolling	survival_time__estrogen-receptor_positive_breast_cancer	2	1	0	0
helix_rolling	Chagas_cardiomyopathy__Trypanosoma_cruzi_seropositivity	2	7	0	0
helix_rolling	systolic_blood_pressure__response_to_cold_pressor_test	2	2	0	0
helix_rolling	dementia__Alzheimer's_disease_neuropathologic_change	2	7	0	0
helix_rolling	acne	2	7	0	0
helix_rolling	torsades_de_pointes__response_to_drug	2	1	0	0
helix_rolling	hormone_measurement__follicle_stimulating_hormone_measurement	2	1	0	0
helix_rolling	age_at_menopause	2	22	0	0
helix_rolling	MMR-related_febrile_seizures	2	5	0	0
helix_rolling	fatty_acid_measurement__oleic_acid_measurement	2	3	0	0
helix_rolling	mitochondrial_DNA_measurement	2	7	0	0
helix_rolling	hypermetropia	2	2	0	0
helix_rolling	mammographic_density_percentage__mammographic_density_measurement	2	2	0	0
helix_rolling	folic_acid_measurement	2	6	0	0
helix_rolling	hematocrit	2	7	0	0
helix_rolling	plasma_renin_activity_measurement	2	1	0	0
helix_rolling	hematological_measurement	2	2	0	0
helix_rolling	response_to_vitamin	2	5	0	0
helix_rolling	IGA_glomerulonephritis	2	15	0	0
helix_rolling	insulin_metabolic_clearance_rate_measurement__glucose_homeostasis_measurement	2	4	0	0
helix_rolling	cortisol_secretion_measurement	2	3	0	0
helix_rolling	vitamin_D_measurement	2	7	0	0
helix_rolling	HIV-1_infection__bilirubin_measurement	2	7	0	0
helix_rolling	allergic_sensitization_measurement	2	4	0	0
helix_rolling	ovarian_reserve	2	2	0	0
helix_rolling	Corticobasal_degeneration	2	6	0	0
helix_rolling	mood_disorder	2	1	0	0
helix_rolling	chemotherapy-induced_alopecia__response_to_antimicrotubule_agent	2	3	0	0
helix_rolling	gastric_cardia_carcinoma	2	1	0	0
helix_rolling	Frontotemporal_dementia	2	16	0	0
helix_rolling	phospholipid_measurement	2	64	0	0
helix_rolling	inflammatory_response	2	1	0	0
helix_rolling	illegal_drug_consumption	2	5	0	0
helix_rolling	response_to_irinotecan__non-small_cell_lung_carcinoma	2	2	0	0
helix_rolling	hydroxy-leucine_measurement	2	16	0	0
helix_rolling	MHPG_measurement	2	6	0	0
helix_rolling	birth_weight	2	7	0	0
helix_rolling	hemoglobin_measurement__mean_corpuscular_hemoglobin	2	12	0	0
helix_rolling	gastric_bypass__body_weight_loss	2	3	0	0
helix_rolling	mean_arterial_pressure	2	30	0	0
helix_rolling	calcium_measurement	2	19	0	0
helix_rolling	HIV-1_infection__high_density_lipoprotein_cholesterol_measurement	2	1	0	0
helix_rolling	vitamin_K_measurement	2	2	0	0
helix_rolling	response_to_hydrochlorothiazide__triglyceride_measurement	2	5	0	0
helix_rolling	internal_carotid_intimal_medial_thickness	2	1	0	0
helix_rolling	peripheral_neuropathy__acute_lymphoblastic_leukemia__response_to_vincristine	2	2	0	0
helix_rolling	response_to_radiation__prostate_carcinoma__erectile_dysfunction	2	5	0	0
helix_rolling	stroke	2	7	0	0
helix_rolling	disease_free_survival__breast_carcinoma	2	1	0	0
helix_rolling	neuroimaging_measurement	2	1	0	0
helix_rolling	intraocular_pressure_measurement	2	54	0	0
helix_rolling	hereditary_hemochromatosis__transferrin_measurement	2	1	0	0
helix_rolling	Parkinson's_disease__age_at_onset	2	3	0	0
helix_rolling	osteitis_deformans	2	6	0	0
helix_rolling	cumulative_dose_response_to_bevacizumab__breast_carcinoma__chemotherapy-induced_hypertension	2	6	0	0
helix_rolling	Alzheimers_disease__psychotic_symptoms	2	5	0	0
helix_rolling	Stevens-Johnson_syndrome__toxic_epidermal_necrolysis	2	3	0	0
helix_rolling	longevity__aging	2	2	0	0
helix_rolling	hypersomnia	2	1	0	0
helix_rolling	generalised_epilepsy	2	1	0	0
helix_rolling	stroke__coronary_heart_disease	2	12	0	0
helix_rolling	response_to_antineoplastic_agent	2	11	0	0
helix_rolling	diastolic_blood_pressure__response_to_cold_pressor_test	2	1	0	0
helix_rolling	heart_failure	2	7	0	0
helix_rolling	partial_epilepsy	2	1	0	0
helix_rolling	survival_time__estrogen-receptor_positive_breast_cancer__breast_carcinoma__response_to_endocrine_therapy	2	1	0	0
helix_rolling	suicidal_ideation	2	1	0	0
helix_rolling	motion_sickness	2	5	0	0
helix_rolling	aging	2	2	0	0
helix_rolling	thyroid_function	2	5	0	0
helix_rolling	response_to_epirubicin__response_to_cyclophosphamide__chemotherapy-induced_alopecia__response_to_5'_fluorouracil	2	2	0	0
helix_rolling	prostate_specific_antigen_measurement	2	6	0	0
helix_rolling	serum_iron_measurement	2	3	0	0
helix_rolling	body_mass_index	2	239	0	0
helix_rolling	systemic_scleroderma	2	4	0	0
helix_rolling	rapid_kidney_function_decline	2	1	0	0
helix_rolling	age_at_onset__alcohol_dependence	2	7	0	0
helix_rolling	response_to_diruetic	2	4	0	0
helix_rolling	alkaline_phosphatase_measurement__uric_acid_measurement	2	1	0	0
helix_rolling	physical_activity	2	13	0	0
helix_rolling	vascular_brain_injury_measurement__vascular_brain_injury	2	5	0	0
helix_rolling	leukocyte_count	2	16	0	0
helix_rolling	triglyceride_measurement	2	84	0	0
helix_rolling	infant_body_height	2	5	0	0
helix_rolling	total_cholesterol_measurement	2	99	0	0
helix_rolling	bone_mineral_accretion_measurement__response_to_corticosteroid__asthma	2	3	0	0
helix_rolling	lipoprotein-associated_phospholipase_A(2)_measurement	2	11	0	0
helix_rolling	ankylosing_spondylitis	2	20	0	0
helix_rolling	formal_thought_disorder	2	2	0	0
helix_rolling	obese_body_mass_index_status__urate_measurement	2	10	0	0
helix_rolling	prostate_carcinoma	2	87	0	0
helix_rolling	neuropathic_pain__type_II_diabetes_mellitus	2	1	0	0
helix_rolling	plasma_clusterin_measurement	2	4	0	0
helix_rolling	thyroxine_measurement	2	6	0	0
helix_rolling	gambling_behaviour	2	3	0	0
helix_rolling	unipolar_depression	2	16	0	0
helix_rolling	infant_expressive_language_ability	2	1	0	0
helix_rolling	white_matter_microstructure_measurement	2	2	0	0
helix_rolling	metabolic_syndrome	2	21	0	0
helix_rolling	migraine_disorder	2	47	0	0
helix_rolling	DNA_methylation	2	10	0	0
helix_rolling	cutaneous_melanoma	2	7	0	0
helix_rolling	heart_function_measurement	2	8	0	0
helix_rolling	glomerular_filtration_rate	2	6	0	0
helix_rolling	Trypanosoma_cruzi_seropositivity__ejection_fraction_measurement	2	7	0	0
helix_rolling	testicular_carcinoma	2	18	0	0
helix_rolling	iron_biomarker_measurement__ferritin_measurement	2	4	0	0
helix_rolling	factor_VII_measurement	2	3	0	0
helix_rolling	polychlorinated_biphenyls_measurement	2	2	0	0
helix_rolling	freckles	2	8	0	0
helix_rolling	pathological_myopia	2	21	0	0
helix_rolling	epilepsy	2	3	0	0
helix_rolling	hair_color	2	19	0	0
helix_rolling	body_mass_index__fasting_blood_glucose_measurement	2	15	0	0
helix_rolling	response_to_carboplatin	2	5	0	0
helix_rolling	Testicular_Germ_Cell_Tumor	2	7	0	0
helix_rolling	exfoliation_syndrome	2	3	0	0
helix_rolling	response_to_drug__epilepsy	2	2	0	0
helix_rolling	response_to_carboplatin__response_to_paclitaxel__response_to_antineoplastic_agent	2	3	0	0
helix_rolling	hereditary_hemochromatosis__serum_iron_measurement	2	1	0	0
helix_rolling	response_to_hydrochlorothiazide__fasting_blood_glucose_measurement	2	10	0	0
helix_rolling	urate_measurement	2	48	0	0
helix_rolling	drug_use_measurement__depressive_symptom_measurement__SSRI_use_measurement	2	3	0	0
helix_rolling	response_to_platelet_aggregation_inhibitor	2	1	0	0
helix_rolling	venous_thromboembolism	2	11	0	0
helix_rolling	airway_imaging_measurement	2	4	0	0
helix_rolling	homocysteine_measurement	2	27	0	0
helix_rolling	diastolic_blood_pressure	2	44	0	0
helix_rolling	neonate__sum_of_skinfolds	2	2	0	0
helix_rolling	Biliary_atresia	2	3	0	0
helix_rolling	chronic_obstructive_pulmonary_disease__asthma	2	1	0	0
helix_rolling	N-glycan_measurement	2	3	0	0
helix_rolling	urinary_nitrogen_measurement	2	3	0	0
helix_rolling	serum_hepcidin_measurement	2	2	0	0
helix_rolling	atherosclerosis	2	4	0	0
helix_rolling	osteonecrosis	2	1	0	0
helix_rolling	smoking_behavior__3-hydroxypropylmercapturic_acid_measurement	2	7	0	0
helix_rolling	Behcet's_syndrome	2	8	0	0
helix_rolling	interleukin_18_measurement	2	3	0	0
helix_rolling	antibody_measurement__Epstein-Barr_virus_infection	2	1	0	0
helix_rolling	brain_serotonin_transporter_measurement__response_to_paclitaxel	2	3	0	0
helix_rolling	C4BP_measurement	2	1	0	0
helix_rolling	FEV_change_measurement__response_to_zileuton__asthma	2	8	0	0
helix_rolling	cognition	2	26	0	0
helix_rolling	serum_zinc_measurement	2	8	0	0
helix_rolling	Heschl's_gyrus_morphology_measurement	2	8	0	0
helix_rolling	large_artery_stroke	2	3	0	0
helix_rolling	metabolite_measurement	2	60	0	0
helix_rolling	QRS_duration__Trypanosoma_cruzi_seropositivity	2	2	0	0
helix_rolling	body_height_at_birth	2	3	0	0
helix_rolling	apolipoprotein_A_1_measurement	2	3	0	0
helix_rolling	self_rated_health	2	6	0	0
helix_rolling	Ischemic_stroke	2	1	0	0
helix_rolling	maximal_oxygen_uptake_measurement	2	2	0	0
helix_rolling	serum_selenium_measurement	2	6	0	0
helix_rolling	unipolar_depression__response_to_selective_serotonin_reuptake_inhibitor	2	11	0	0
helix_rolling	nephrolithiasis	2	3	0	0
helix_rolling	open-angle_glaucoma	2	10	0	0
helix_rolling	sporadic_Creutzfeld_Jacob_disease	2	1	0	0
helix_rolling	diffuse_large_B-cell_lymphoma	2	6	0	0
helix_rolling	hormone_measurement__progesterone_measurement	2	1	0	0
helix_rolling	antiphospholipid_antibody_measurement	2	4	0	0
helix_rolling	triglyceride_measurement__metabolic_syndrome	2	4	0	0
helix_rolling	exercise_test	2	2	0	0
helix_rolling	waist_circumference__anthropometry	2	2	0	0
helix_rolling	fatty_acid_measurement	2	3	0	0
helix_rolling	female_fertility__fertility_measurement	2	4	0	0
helix_rolling	dermatomyositis	2	1	0	0
helix_rolling	dense_area_measurement__mammographic_density_measurement	2	4	0	0
helix_rolling	carotid_plaque_build	2	2	0	0
helix_rolling	smoking_cessation	2	2	0	0
helix_rolling	fasting_blood_insulin_measurement	2	13	0	0
helix_rolling	response_to_candesartan__hypertension	2	9	0	0
helix_rolling	systemic_lupus_erythematosus__lupus_nephritis	2	8	0	0
helix_rolling	esophageal_carcinoma	2	6	0	0
helix_rolling	serum_alpha-1-antitrypsin_measurement	2	2	0	0
helix_rolling	overall_survival__multiple_myeloma	2	1	0	0
helix_rolling	serum_IgM_measurement	2	1	0	0
helix_rolling	Sarcoidosis	2	2	0	0
helix_rolling	nicotine_use	2	2	0	0
helix_rolling	alcohol_dependence	2	24	0	0
helix_rolling	asymmetrical_dimethylarginine_measurement__serum_dimethylarginine_measurement	2	2	0	0
helix_rolling	type_I_diabetes_mellitus	2	50	0	0
helix_rolling	hepatocellular_carcinoma	2	5	0	0
helix_rolling	white_matter_hyperintensity_measurement	2	8	0	0
helix_rolling	response_to_platinum_based_chemotherapy__non-small_cell_lung_carcinoma	2	2	0	0
helix_rolling	body_weight	2	18	0	0
helix_rolling	Ewing_sarcoma	2	1	0	0
helix_rolling	chronic_myelogenous_leukemia	2	2	0	0
helix_rolling	smoking_initiation	2	4	0	0
helix_rolling	iron_biomarker_measurement__serum_iron_measurement	2	4	0	0
helix_rolling	arachidonic_acid_measurement__fatty_acid_measurement	2	2	0	0
helix_rolling	anti-Heliobacter_pylori_serum_IgG_measurement	2	1	0	0
helix_rolling	puberty_onset_measurement	2	4	0	0
helix_rolling	serum_IgG_glycosylation_measurement	2	104	0	0
helix_rolling	interstitial_lung_disease	2	15	0	0
helix_rolling	suntan	2	10	0	0
helix_rolling	insulin_like_growth_factor_measurement	2	1	0	0
helix_rolling	laryngeal_squamous_cell_carcinoma	2	1	0	0
helix_rolling	duodenal_ulcer	2	1	0	0
helix_rolling	chronic_obstructive_pulmonary_disease	2	10	0	0
helix_rolling	coffee_consumption__cups_of_coffee_per_day_measurement	2	6	0	0
helix_rolling	membranous_glomerulonephritis	2	6	0	0
helix_rolling	triglyceride_measurement__high_density_lipoprotein_cholesterol_measurement	2	2	0	0
helix_rolling	language_impairment	2	3	0	0
helix_rolling	smoking_behavior__carbon_monoxide_exhalation_measurement	2	1	0	0
helix_rolling	gait_measurement	2	4	0	0
helix_rolling	longitudinal_alcohol_consumption_measurement	2	5	0	0
helix_rolling	forced_expiratory_volume	2	9	0	0
helix_rolling	Cystic_fibrosis	2	4	0	0
helix_rolling	cystatin_C_measurement__acute_coronary_syndrome	2	1	0	0
helix_rolling	insulin_sensitivity_measurement	2	7	0	0
helix_rolling	memory_performance__paragraph_delayed_recall_measurement	2	1	0	0
helix_rolling	brachial_circumference	2	1	0	0
helix_rolling	whole-brain_volume__Alzheimers_disease	2	2	0	0
helix_rolling	coronary_artery_calcification	2	39	0	0
helix_rolling	response_to_statin__low_density_lipoprotein_cholesterol_measurement	2	3	0	0
helix_rolling	basophil_count	2	2	0	0
helix_rolling	response_to_antidepressant	2	7	0	0
helix_rolling	response_to_paclitaxel__response_to_antineoplastic_agent	2	4	0	0
helix_rolling	systolic_blood_pressure__alcohol_drinking	2	5	0	0
helix_rolling	treatment_refractory_schizophrenia	2	2	0	0
helix_rolling	parasitemia_measurement__Trypanosoma_cruzi_seropositivity	2	8	0	0
helix_rolling	blood_lead_measurement	2	6	0	0
helix_rolling	obesity	2	35	0	0
helix_rolling	AIDS	2	7	0	0
helix_rolling	serum_non-albumin_protein_measurement	2	2	0	0
helix_rolling	trans_fatty_acid_measurement__trans-trans-18:2_fatty_acid_measurement	2	3	0	0
helix_rolling	response_to_anticoagulant	2	20	0	0
helix_rolling	rotator_cuff_tear	2	1	0	0
helix_rolling	glycoprotein_measurement	2	3	0	0
helix_rolling	fatty_acid_measurement__linoleic_acid_measurement	2	3	0	0
helix_rolling	very_long-chain_saturated_fatty_acid_measurement	2	11	0	0
helix_rolling	hormone_measurement__dehydroepiandrosterone_sulphate_measurement	2	2	0	0
helix_rolling	autism_spectrum_disorder_symptom	2	3	0	0
helix_rolling	Progressive_supranuclear_palsy	2	10	0	0
helix_rolling	amyotrophic_lateral_sclerosis	2	25	0	0
helix_rolling	optic_cup_area_measurement	2	14	0	0
helix_rolling	Bronchopulmonary_dysplasia	2	2	0	0
helix_rolling	HOMA-IR__fasting_blood_insulin_measurement	2	1	0	0
helix_rolling	multiple_myeloma	2	32	0	0
helix_rolling	HIV-1_infection__body_fat_distribution	2	6	0	0
helix_rolling	Lewy_body_dementia__Lewy_body_dementia_measurement	2	9	0	0
helix_rolling	body_mass_index__fasting_blood_insulin_measurement	2	11	0	0
helix_rolling	Dupuytren_Contracture	2	4	0	0
helix_rolling	matrix_metalloproteinase_measurement__Alzheimers_disease__Alzheimer's_disease_biomarker_measurement	2	1	0	0
helix_rolling	soluble_transferrin_receptor_measurement__iron_biomarker_measurement	2	3	0	0
helix_rolling	HIV-1_infection__HIV_viral_set_point_measurement	2	3	0	0
helix_rolling	butyrylcholinesterase_measurement	2	3	0	0
helix_rolling	multiple_sclerosis	2	98	0	0
helix_rolling	allergic_rhinitis	2	5	0	0
helix_rolling	cotinine_glucuronidation_measurement	2	3	0	0
helix_rolling	brain_connectivity_measurement	2	1	0	0
helix_rolling	unipolar_depression__bipolar_disorder__attempted_suicide	2	1	0	0
helix_rolling	phosphorus_measurement	2	4	0	0
helix_rolling	sphingolipid_measurement__blood_metabolite_measurement	2	3	0	0
helix_rolling	schizophrenia	2	366	0	0
helix_rolling	diabetic_nephropathy	2	23	0	0
helix_rolling	endothelial_growth_factor_measurement__angiopoietin-2_receptor_measurement	2	1	0	0
helix_rolling	subcutaneous_adipose_tissue_measurement	2	6	0	0
helix_rolling	mean_arterial_pressure__response_to_cold_pressor_test	2	1	0	0
helix_rolling	A1C_measurement	2	20	0	0
helix_rolling	sporadic_amyotrophic_lateral_sclerosis	2	16	0	0
helix_rolling	rheumatoid_arthritis__response_to_TNF_antagonist	2	3	0	0
helix_rolling	amyotrophic_lateral_sclerosis__age_at_onset	2	3	0	0
helix_rolling	ADAMTS13_activity_measurement	2	2	0	0
helix_rolling	renal_system_measurement__uric_acid_measurement	2	2	0	0
helix_rolling	angiotensin_converting_enzyme_activity_measurement	2	2	0	0
helix_rolling	upper_aerodigestive_tract_neoplasm	2	3	0	0
helix_rolling	iron_biomarker_measurement__transferrin_saturation_measurement	2	5	0	0
helix_rolling	autism_spectrum_disorder	2	2	0	0
helix_rolling	eating_disorder	2	8	0	0
helix_rolling	type_I_diabetes_mellitus__erectile_dysfunction	2	3	0	0
helix_rolling	chronic_kidney_disease__serum_creatinine_measurement	2	19	0	0
helix_rolling	Abnormality_of_refraction	2	14	0	0
helix_rolling	chemotherapy-induced_alopecia	2	2	0	0
helix_rolling	anti-neutrophil_antibody_associated_vasculitis	2	1	0	0
helix_rolling	Malignant_epithelial_tumor_of_ovary	2	15	0	0
helix_rolling	thyroid_volume	2	6	0	0
helix_rolling	cleft_palate	2	1	0	0
helix_rolling	lumbar_disc_degeneration	2	12	0	0
helix_rolling	bone_mineral_content_measurement	2	1	0	0
helix_rolling	alkaline_phosphatase_measurement	2	15	0	0
helix_rolling	diastolic_blood_pressure__alcohol_drinking	2	1	0	0
helix_rolling	hormone_measurement__testosterone_measurement	2	1	0	0
helix_rolling	polycystic_ovary_syndrome	2	6	0	0
helix_rolling	white_matter_integrity	2	3	0	0
helix_rolling	drug-induced_agranulocytosis__response_to_clozapine	2	2	0	0
helix_rolling	brain_volume_measurement	2	2	0	0
helix_rolling	visceral:subcutaneous_adipose_tissue_ratio	2	10	0	0
helix_rolling	LDL_peak_particle_diameter_measurement__total_fat_intake_measurement	2	5	0	0
helix_rolling	body_composition_measurement	2	13	0	0
helix_rolling	cardiovascular_disease	2	3	0	0
helix_rolling	neurofibrilliary_tangles_measurement	2	9	0	0
helix_rolling	prion_disease__mood_disorder	2	2	0	0
helix_rolling	pain	2	3	0	0
helix_rolling	response_to_bleomycin__chromatid_break_measurement__response_to_antibiotic	2	2	0	0
helix_rolling	hemoglobin_measurement__fetal_hemoglobin_measurement	2	2	0	0
helix_rolling	fat_body_mass	2	2	0	0
helix_rolling	diabetic_retinopathy	2	12	0	0
helix_rolling	high_density_lipoprotein_cholesterol_measurement	2	127	0	0
helix_rolling	blood_metabolite_measurement	2	186	0	0
helix_rolling	glucose_tolerance_test	2	2	0	0
helix_rolling	bladder_carcinoma	2	18	0	0
helix_rolling	sphingolipid_measurement	2	8	0	0
helix_rolling	large_artery_stroke__coronary_heart_disease	2	13	0	0
helix_rolling	Dysphagia	2	5	0	0
helix_rolling	wet_macular_degeneration	2	5	0	0
helix_rolling	protein_C_measurement	2	7	0	0
helix_rolling	suicide_behaviour	2	1	0	0
helix_rolling	hepatitis_B_infection	2	4	0	0
helix_rolling	chronic_hepatitis_B_infection	2	5	0	0
helix_rolling	squamous_cell_carcinoma__esophageal_carcinoma	2	6	0	0
helix_rolling	QT_interval__Trypanosoma_cruzi_seropositivity	2	2	0	0
helix_rolling	type_I_diabetes_mellitus__autoantibody_measurement	2	17	0	0
helix_rolling	serum_dimethylarginine_measurement	2	6	0	0
helix_rolling	electrodermal_activity_measurement__skin_conductance_response_amplitude	2	2	0	0
helix_rolling	PR_interval	2	8	0	0
helix_rolling	systemic_scleroderma__systemic_lupus_erythematosus	2	6	0	0
helix_rolling	estradiol_measurement	2	3	0	0
helix_rolling	diastolic_blood_pressure__metabolic_syndrome	2	1	0	0
helix_rolling	cutaneous_lupus_erythematosus	2	2	0	0
helix_rolling	blood_pressure	2	3	0	0
helix_rolling	gas_trapping_measurement	2	3	0	0
helix_rolling	response_to_citalopram__antidepressant-induced_dizziness__response_to_buspirone__response_to_antidepressant	2	2	0	0
helix_rolling	attention_deficit_hyperactivity_disorder__oppositional_defiant_disorder_measurement	2	4	0	0
helix_rolling	response_to_opiate	2	2	0	0
helix_rolling	ferritin_measurement	2	2	0	0
helix_rolling	waist-hip_ratio__body_mass_index	2	47	0	0
helix_rolling	endometrial_neoplasm	2	2	0	0
helix_rolling	fibrinogen_measurement	2	28	0	0
helix_rolling	urate_measurement__overweight_body_mass_index_status	2	21	0	0
helix_rolling	recombination_measurement	2	1	0	0
helix_rolling	alcohol_drinking	2	9	0	0
helix_rolling	chronic_obstructive_pulmonary_disease__fibrinogen_measurement	2	2	0	0
helix_rolling	iron_biomarker_measurement	2	12	0	0
helix_rolling	cleft_lip	2	3	0	0
helix_rolling	e-selectin_measurement	2	2	0	0
helix_rolling	fetal_hemoglobin_measurement	2	2	0	0
helix_rolling	personality	2	2	0	0
helix_rolling	central_nervous_system_cancer	2	5	0	0
helix_rolling	hippocampal_atrophy	2	12	0	0
helix_rolling	alopecia_areata	2	6	0	0
helix_rolling	Parkinson's_disease	2	86	0	0
helix_rolling	vitamin_B6_measurement	2	5	0	0
helix_rolling	personality_trait	2	7	0	0
helix_rolling	coagulation_factor_measurement	2	17	0	0
helix_rolling	glycerophospholipid_measurement__blood_metabolite_measurement	2	18	0	0
helix_rolling	uric_acid_measurement	2	25	0	0
helix_rolling	iron_biomarker_measurement__transferrin_measurement	2	6	0	0
helix_rolling	platelet_count	2	62	0	0
helix_rolling	neoplasm_of_mature_B-cells	2	7	0	0
helix_rolling	reading	2	2	0	0
helix_rolling	serum_lipase_activity_measurement	2	2	0	0
helix_rolling	age-related_macular_degeneration	2	38	0	0
helix_rolling	response_to_metformin	2	1	0	0
helix_rolling	mental_or_behavioural_disorder	2	21	0	0
helix_rolling	serum_homoarginine_measurement	2	1	0	0
helix_rolling	response_to_carboplatin__response_to_antineoplastic_agent	2	6	0	0
helix_rolling	seasonal_allergic_rhinitis__asthma	2	12	0	0
helix_rolling	behavior_or_behavioral_disorder_measurement__personality_trait__bipolar_disorder	2	2	0	0
helix_rolling	haptoglobin_measurement	2	1	0	0
helix_rolling	breast_carcinoma	2	63	0	0
helix_rolling	cytotoxicity_measurement__response_to_clozapine	2	3	0	0
helix_rolling	HIV_viral_set_point_measurement	2	2	0	0
helix_rolling	social_communication_impairment	2	8	0	0
helix_rolling	progranulin_measurement	2	8	0	0
helix_rolling	age_at_menarche	2	96	0	0
helix_rolling	gout	2	6	0	0
helix_rolling	urinary_metabolite_measurement	2	43	0	0
helix_rolling	anemia__response_to_ribavirin	2	1	0	0
helix_rolling	intelligence	2	13	0	0
helix_rolling	sitting_height_ratio	2	19	0	0
helix_rolling	plasma_beta-amyloid_1-40_measurement	2	7	0	0
helix_rolling	superior_frontal_gyrus_grey_matter_volume_measurement	2	3	0	0
helix_rolling	autoimmune_thyroid_disease__Hashimoto's_thyroiditis__Graves_disease	2	3	0	0
helix_rolling	Asperger_syndrome	2	2	0	0
helix_rolling	vasoactive_peptide_measurement	2	2	0	0
helix_rolling	antibody_measurement__Trypanosoma_cruzi_seropositivity	2	1	0	0
helix_rolling	colorectal_cancer	2	48	0	0
helix_rolling	alcohol_and_nicotine_codependence	2	2	0	0
helix_rolling	seasonality_measurement	2	2	0	0
helix_rolling	type_II_diabetes_mellitus__autoantibody_measurement	2	2	0	0
helix_rolling	HIV-1_infection__virologic_response_measurement__response_to_abacavir	2	8	0	0
helix_rolling	dihydroxy_docosatrienoic_acid_measurement	2	7	0	0
helix_rolling	response_to_bronchodilator__asthma	2	5	0	0
helix_rolling	arylesterase_enzyme_measurement	2	2	0	0
helix_rolling	renal_sinus_adipose_tissue_measurement	2	2	0	0
helix_rolling	schizophrenia__bipolar_disorder__schizoaffective_disorder	2	3	0	0
helix_rolling	Hypertriglyceridemia	2	3	0	0
helix_rolling	ovarian_mucinous_adenocarcinoma	2	2	0	0
helix_rolling	brain_serotonin_transporter_measurement	2	1	0	0
helix_rolling	aortic_root_size	2	9	0	0
helix_rolling	urate_measurement__body_mass_index	2	10	0	0
helix_rolling	CCL2_measurement	2	3	0	0
helix_rolling	Tuberculosis	2	10	0	0
helix_rolling	schizophrenia__HSV1_seropositivity	2	2	0	0
helix_rolling	conduct_disorder	2	8	0	0
helix_rolling	soluble_transferrin_receptor_measurement	2	1	0	0
helix_rolling	cerebral_amyloid_angiopathy	2	2	0	0
helix_rolling	visceral_adipose_tissue_measurement	2	7	0	0
helix_rolling	C-peptide_measurement	2	1	0	0
helix_rolling	Brugada_syndrome	2	2	0	0
helix_rolling	diabetic_retinopathy__type_II_diabetes_mellitus	2	1	0	0
helix_rolling	eye_color	2	11	0	0
helix_rolling	response_to_dabigatran_etexilate	2	1	0	0
helix_rolling	urinary_arsenic_measurement	2	2	0	0
helix_rolling	cerebrospinal_fluid_clusterin_measurement	2	7	0	0
helix_rolling	transforming_growth_factor_beta_measurement	2	3	0	0
helix_rolling	emphysema_imaging_measurement	2	9	0	0
helix_rolling	brachial_circumference__anthropometry	2	1	0	0
helix_rolling	energy_expenditure	2	5	0	0
helix_rolling	response_to_cytosine_arabinoside	2	12	0	0
helix_rolling	chronic_obstructive_pulmonary_disease__C-reactive_protein_measurement	2	2	0	0
helix_rolling	beta-amyloid_1-42_measurement__Alzheimers_disease	2	2	0	0
helix_rolling	soluble_P-selectin_measurement	2	3	0	0
helix_rolling	response_to_antipsychotic_drug	2	4	0	0
helix_rolling	low_density_lipoprotein_cholesterol_measurement	2	98	0	0
helix_rolling	plasma_beta-amyloid_1-42_measurement	2	1	0	0
helix_rolling	erythrocyte_count	2	17	0	0
helix_rolling	vitamin_B12_measurement	2	11	0	0
helix_rolling	breastfeeding_duration	2	3	0	0
helix_rolling	spine_bone_size	2	1	0	0
helix_rolling	non-small_cell_lung_carcinoma	2	7	0	0
helix_rolling	nevus	2	2	0	0
helix_rolling	childhood_cancer__obesity	2	1	0	0
helix_rolling	Hemoglobin_E_disease	2	2	0	0
helix_rolling	circulating_cell_free_DNA_measurement	2	1	0	0
helix_rolling	mean_corpuscular_hemoglobin_concentration	2	7	0	0
helix_rolling	Alzheimers_disease__interleukin-6_measurement__Alzheimer's_disease_biomarker_measurement	2	1	0	0
helix_rolling	attention_deficit_hyperactivity_disorder__attention_function_measurement	2	5	0	0
helix_rolling	eosinophilic_esophagitis	2	15	0	0
helix_rolling	heart_failure__mortality	2	4	0	0
helix_rolling	recombination_rate	2	2	0	0
helix_rolling	body_fat_distribution__age_at_menarche	2	1	0	0
helix_rolling	Chronic_Hepatitis_C_infection	2	10	0	0
helix_rolling	response_to_fenofibrate	2	8	0	0
helix_rolling	Vitiligo	2	21	0	0
helix_rolling	response_to_vaccine	2	8	0	0
helix_rolling	fasting_blood_glucose_measurement	2	21	0	0
helix_rolling	Graves_disease	2	9	0	0
helix_rolling	seasonal_allergic_rhinitis	2	9	0	0
helix_rolling	atopy	2	1	0	0
helix_rolling	chronic_childhood_arthritis	2	2	0	0
helix_rolling	restless_legs_syndrome	2	1	0	0
helix_rolling	insulin_resistance	2	2	0	0
helix_rolling	neuroimaging_measurement__South_Texas_Assessment_of_Neurocognition	2	1	0	0
helix_rolling	blood_sedimentation	2	6	0	0
helix_rolling	protein_S_measurement__hematological_measurement	2	2	0	0
helix_rolling	esophageal_adenocarcinoma__digestive_system_disease__Barrett's_esophagus	2	3	0	0
helix_rolling	HOMA-IR	2	9	0	0
helix_rolling	Mitral_valve_prolapse	2	6	0	0
helix_rolling	thyroid_carcinoma	2	6	0	0
helix_rolling	gestational_age	2	3	0	0
helix_rolling	t-tau_measurement	2	1	0	0
helix_rolling	asparaginase_hypersensitivity__acute_lymphoblastic_leukemia	2	5	0	0
helix_rolling	response_to_reverse_transcriptase_inhibitor__HIV-1_infection__peripheral_neuropathy	2	5	0	0
helix_rolling	febrile_seizures	2	1	0	0
helix_rolling	body_height	2	418	0	0
helix_rolling	type_II_diabetes_mellitus__metabolic_syndrome	2	1	0	0
helix_rolling	transferrin_measurement	2	1	0	0
helix_rolling	waist-hip_ratio__sexual_dimorphism__anthropometry	2	1	0	0
helix_rolling	mannose_measurement__blood_metabolite_measurement	2	1	0	0
helix_rolling	childhood_onset_asthma	2	6	0	0
helix_rolling	D_dimer_measurement	2	7	0	0
helix_rolling	electrocardiography__QT_interval	2	1	0	0
helix_rolling	velocity_of_sound_measurement	2	4	0	0
helix_rolling	renal_system_measurement	2	11	0	0
helix_rolling	lobe_size	2	6	1	0.5
helix_rolling	neurotic_disorder	2	2	0	0
helix_rolling	type_II_diabetes_mellitus	2	94	0	0
helix_rolling	functional_laterality__dyslexia	2	3	0	0
helix_rolling	telomere_length	2	20	0	0
helix_rolling	Sickle_cell_anemia__alloimmunization__response_to_red_blood_cell_transfusion	2	1	0	0
helix_rolling	immune_system_disease	2	11	0	0
helix_rolling	axial_length_measurement	2	7	0	0
helix_rolling	bipolar_disorder	2	69	0	0
helix_rolling	esophageal_squamous_cell_carcinoma	2	5	0	0
helix_rolling	QRS_duration	2	5	0	0
helix_rolling	prion_disease	2	5	0	0
helix_rolling	blood_metabolite_measurement__X12063_measurement	2	1	0	0
helix_rolling	androgenetic_alopecia	2	7	0	0
helix_rolling	Cystic_fibrosis__type_II_diabetes_mellitus	2	1	0	0
helix_rolling	leprosy	2	20	0	0
helix_rolling	behavior	2	5	0	0
helix_rolling	Creutzfeldt_Jacob_Disease	2	3	0	0
helix_rolling	non-alcoholic_fatty_liver_disease__cirrhosis_of_liver	2	6	0	0
helix_rolling	rheumatoid_arthritis__response_to_drug	2	8	0	0
helix_rolling	response_to_gemcitabine	2	1	0	0
helix_rolling	acylcarnitine_measurement__blood_metabolite_measurement	2	10	0	0
helix_rolling	serum_IgA_measurement	2	2	0	0
helix_rolling	sensory_perception_of_smell	2	2	0	0
helix_rolling	airway_responsiveness_measurement__chronic_obstructive_pulmonary_disease	2	2	0	0
helix_rolling	myocardial_infarction	2	11	0	0
helix_rolling	hepatic_lipid_content_measurement__obesity	2	2	0	0
helix_rolling	pack-years_measurement__diastolic_blood_pressure	2	1	0	0
helix_rolling	height-adjusted_body_mass_index	2	1	0	0
helix_rolling	type_1_diabetes_nephropathy	2	1	0	0
helix_rolling	dihydrotestosterone_measurement	2	1	0	0
helix_rolling	gastric_adenocarcinoma	2	2	0	0
helix_rolling	electroencephalogram_measurement__beta_wave_measurement	2	2	0	0
helix_rolling	longitudinal_BMI_measurement	2	3	0	0
helix_rolling	fatty_acid_measurement__linolenic_acid_measurement	2	2	0	0
helix_rolling	metabolic_rate_measurement	2	5	0	0
helix_rolling	pulmonary_function_measurement__forced_expiratory_volume__asthma	2	3	0	0
helix_rolling	serum_albumin_measurement	2	8	0	0
helix_rolling	tooth_eruption	2	12	0	0
helix_rolling	response_to_methylphenidate	2	2	0	0
helix_rolling	response_to_bupropion__antidepressant-induced_side_effect__response_to_antidepressant	2	1	0	0
helix_rolling	myeloproliferative_disorder	2	1	0	0
helix_rolling	longevity	2	28	0	0
helix_rolling	response_to_TNF_antagonist	2	6	0	0
helix_rolling	serum_metabolite_measurement	2	10	0	0
helix_rolling	intra_cranial_volume	2	5	0	0
helix_rolling	pulmonary_artery_enlargement__chronic_obstructive_pulmonary_disease	2	3	0	0
helix_rolling	mucocutaneous_lymph_node_syndrome	2	14	0	0
helix_rolling	vital_capacity	2	5	0	0
helix_rolling	Alzheimers_disease	2	93	0	0
helix_rolling	osteoarthritis	2	8	0	0
helix_rolling	Nephroblastoma	2	3	0	0
helix_rolling	serum_copper_measurement	2	2	0	0
helix_rolling	carcinoid_tumor	2	1	0	0
helix_rolling	IGF-1_measurement	2	4	0	0
helix_rolling	melanoma	2	19	0	0
helix_rolling	sunburn	2	3	0	0
helix_rolling	resting_heart_rate	2	9	0	0
helix_rolling	nicotine_dependence	2	3	0	0
helix_rolling	serum_carcinoembryonic_antigen_measurement	2	10	0	0
helix_rolling	disease_free_survival	2	1	0	0
helix_rolling	pulmonary_function_measurement__forced_expiratory_volume	2	12	0	0
helix_rolling	smoking_behavior	2	14	0	0
helix_rolling	response_to_triptolide__cytotoxicity_measurement	2	7	0	0
helix_rolling	atopic_eczema__psoriasis	2	8	0	0
helix_rolling	systolic_blood_pressure	2	34	0	0
helix_rolling	smoking_behavior__gene_methylation_measurement	2	3	0	0
helix_rolling	omega-6_polyunsaturated_fatty_acid_measurement	2	22	0	0
helix_rolling	endometriosis	2	4	0	0
helix_rolling	high_density_lipoprotein_cholesterol_measurement__metabolic_syndrome	2	8	0	0
helix_rolling	testosterone_measurement	2	11	0	0
helix_rolling	cocaine_dependence	2	3	0	0
helix_rolling	gastritis	2	6	0	0
helix_rolling	eye_measurement	2	9	0	0
helix_rolling	factor_VIII_measurement	2	2	0	0
helix_rolling	ICAM-1_measurement	2	5	0	0
helix_rolling	economic_and_social_preference	2	16	0	0
helix_rolling	chronic_lymphocytic_leukemia	2	24	0	0
helix_rolling	pancreatitis	2	1	0	0
helix_rolling	kidney_disease	2	2	0	0
helix_rolling	interleukin-6_receptor_measurement	2	1	0	0
helix_rolling	response_to_gemcitabine__response_to_antineoplastic_agent	2	1	0	0
helix_rolling	asthma	2	31	0	0
helix_rolling	optic_disc_area_measurement	2	8	0	0
helix_rolling	Astigmatism	2	17	0	0
helix_rolling	Hodgkins_lymphoma	2	9	0	0
helix_rolling	hip_circumference__anthropometry	2	1	0	0
helix_rolling	visceral_adipose_tissue_measurement__body_mass_index	2	14	0	0
helix_rolling	aspartate_aminotransferase_measurement__serum_alanine_aminotransferase_measurement	2	2	0	0
helix_rolling	emphysema_pattern_measurement	2	8	0	0
helix_rolling	hypospadias	2	14	0	0
helix_rolling	serum_gamma-glutamyl_transferase_measurement	2	23	0	0
helix_rolling	hemoglobin_measurement__hemoglobin_A2_measurement	2	2	0	0
helix_rolling	insulin_measurement	2	7	0	0
helix_rolling	psoriasis__Crohn's_disease	2	3	0	0
helix_rolling	hair_morphology	2	8	0	0
helix_rolling	mean_corpuscular_volume	2	39	0	0
helix_rolling	neutrophil_count__HIV-1_infection	2	2	0	0
helix_rolling	protein_measurement	2	5	0	0
helix_rolling	odontogenesis	2	11	0	0
helix_rolling	multiple_sclerosis__oligoclonal_band_measurement	2	1	0	0
helix_rolling	rheumatoid_arthritis	2	104	0	0
helix_rolling	waist-hip_ratio	2	9	0	0
helix_rolling	electrocardiography__PR_interval	2	3	0	0
helix_rolling	age_at_onset__Alzheimers_disease	2	1	0	0
helix_rolling	lymphoma	2	3	0	0
helix_rolling	BNP_measurement	2	2	0	0
helix_rolling	L-arginine_measurement	2	1	0	0
helix_rolling	unipolar_depression__anxiety	2	2	0	0
helix_rolling	C-reactive_protein_measurement	2	17	0	0
helix_rolling	monocyte_early_outgrowth_colony_forming_unit	2	1	0	0
helix_rolling	alkaline_phosphatase_measurement__liver_enzyme_measurement	2	5	0	0
helix_rolling	insulin_sensitivity_measurement__glucose_homeostasis_measurement	2	5	0	0
helix_rolling	sleep_measurement	2	4	0	0
helix_rolling	Alzheimers_disease__cerebrospinal_fluid_clusterin_measurement	2	1	0	0
helix_rolling	lung_adenocarcinoma	2	7	0	0
helix_rolling	vitamin_D_deficiency	2	3	0	0
helix_rolling	atrial_natriuretic_factor_measurement	2	2	0	0
helix_rolling	skin_sensitivity_to_sun	2	6	0	0
helix_rolling	post-traumatic_stress_disorder	2	6	0	0
helix_rolling	RR_interval	2	6	0	0
helix_rolling	5-HIAA_measurement	2	1	0	0
helix_rolling	smooth_surface_dental_caries	2	3	0	0
helix_rolling	egg_allergy_measurement	2	3	0	0
helix_rolling	attention_deficit_hyperactivity_disorder__unipolar_depression__schizophrenia__autism_spectrum_disorder__bipolar_disorder	2	33	0	0
helix_rolling	waist-hip_ratio__metabolic_syndrome	2	1	0	0
helix_rolling	response_to_drug	2	21	0	0
helix_rolling	alpha_peak_frequency_measurement__alpha_wave_measurement__electroencephalogram_measurement	2	1	0	0
helix_rolling	response_to_cisplatin__response_to_antineoplastic_agent	2	1	0	0
helix_rolling	episodic_memory	2	1	0	0
helix_rolling	unipolar_depression__schizophrenia__bipolar_disorder__concentration_dose_ratio__response_to_antipsychotic_drug	2	2	0	0
helix_rolling	response_to_drug__body_mass_index	2	1	0	0
helix_rolling	atrial_fibrillation	2	10	0	0
helix_rolling	tetralogy_of_fallot	2	3	0	0
helix_rolling	serum_IgG_measurement__response_to_dietary_antigen	2	5	0	0
helix_rolling	QRS_complex	2	2	0	0
helix_rolling	antioxidant_measurement	2	4	0	0
helix_rolling	lung_carcinoma__squamous_cell_carcinoma__gastric_carcinoma	2	2	0	0
helix_rolling	pneumoconiosis__response_to_silica_exposure	2	1	0	0
helix_rolling	coronary_heart_disease	2	57	0	0
helix_rolling	glucose_measurement	2	2	0	0
helix_rolling	non-dense_area_measurement__mammographic_density_measurement	2	2	0	0
helix_rolling	triglyceride_measurement__blood_pressure	2	1	0	0
helix_rolling	schizophrenia__bipolar_disorder	2	11	0	0
helix_rolling	platelet_reactivity_measurement__thrombus_formation_measurement	2	2	0	0
helix_rolling	short-term_memory	2	1	0	0
helix_rolling	angiotensin-converting_enzyme_measurement__Alzheimers_disease__Alzheimer's_disease_biomarker_measurement	2	1	0	0
helix_rolling	Kashin-Beck_disease	2	1	0	0
helix_rolling	lung_carcinoma	2	21	0	0
helix_rolling	hippocampal_volume	2	6	0	0
helix_rolling	chronic_obstructive_pulmonary_disease__surfactant_protein_D_measurement	2	8	0	0
helix_rolling	word_list_delayed_recall_measurement__memory_performance	2	2	0	0
helix_rolling	mental_or_behavioural_disorder__attempted_suicide	2	2	0	0
helix_rolling	colonic_neoplasm__overall_survival	2	1	0	0
helix_rolling	PR_interval__Trypanosoma_cruzi_seropositivity	2	4	0	0
helix_rolling	soluble_interleukin-2_receptor_subunit_alpha_measurement	2	2	0	0
helix_rolling	autoimmune_thyroid_disease__type_I_diabetes_mellitus	2	7	0	0
helix_rolling	coffee_consumption	2	11	0	0
helix_rolling	cardiac_arrhythmia	2	2	0	0
helix_rolling	gastric_carcinoma	2	10	0	0
helix_rolling	cystatin_C_measurement__chronic_kidney_disease	2	2	0	0
helix_rolling	response_to_vaccine__cytokine_measurement	2	10	0	0
helix_rolling	age-related_nuclear_cataract	2	2	0	0
helix_rolling	Pituitary_Gland_Adenoma	2	1	0	0
helix_rolling	information_processing_speed	2	9	0	0
helix_rolling	p-tau_measurement	2	3	0	0
helix_rolling	fatty_acid_measurement__docosapentaenoic_acid_measurement	2	2	0	0
helix_rolling	glaucoma	2	3	0	0
helix_rolling	serum_ST2_measurement	2	8	0	0
helix_rolling	kidney_stone	2	4	0	0
helix_rolling	waist_circumference	2	9	0	0
helix_rolling	amyotrophic_lateral_sclerosis__Frontotemporal_dementia	2	1	0	0
helix_rolling	narcolepsy_with_cataplexy	2	9	0	0
helix_rolling	areal_bone_mineral_density	2	1	0	0
helix_rolling	B-cell_acute_lymphoblastic_leukemia	2	1	0	0
helix_rolling	thyroid_stimulating_hormone_measurement	2	35	0	0
helix_rolling	smoking_behaviour_measurement	2	1	0	0
helix_rolling	lipoprotein_A_measurement	2	3	0	0
helix_rolling	multiple_myeloma__monoclonal_gammopathy	2	6	0	0
helix_rolling	sudden_cardiac_arrest	2	23	0	0
helix_rolling	breast_size__breast_carcinoma	2	16	0	0
helix_rolling	pyroglutamine_measurement	2	6	0	0
helix_rolling	mean_corpuscular_hemoglobin	2	23	0	0
helix_rolling	survival_time__Alzheimers_disease	2	4	0	0
helix_rolling	asymmetrical_dimethylarginine_measurement	2	1	0	0
helix_rolling	neutrophil_count	2	8	0	0
helix_rolling	HIV-1_infection__Susceptibility_to_viral_and_mycobacterial_infections	2	2	0	0
helix_rolling	bilirubin_measurement	2	12	0	0
helix_rolling	von_Willebrand_factor_measurement	2	5	0	0
helix_rolling	liver_enzyme_measurement__serum_gamma-glutamyl_transferase_measurement	2	2	0	0
helix_rolling	ear_protrusion	2	2	1	0.5
helix_rolling	neuropsychological_test	2	28	0	0
helix_rolling	diastolic_blood_pressure__cigarettes_per_day_measurement	2	2	0	0
helix_rolling	eosinophil_count	2	6	0	0
helix_rolling	erythema_nodosum__inflammatory_bowel_disease	2	1	0	0
helix_rolling	pack-years_measurement__systolic_blood_pressure	2	3	0	0
helix_rolling	total_iron_binding_capacity	2	2	0	0
helix_rolling	coronary_artery_bypass__vein_graft_stenosis	2	3	0	0
helix_rolling	squamous_cell_carcinoma	2	2	0	0
helix_rolling	mean_platelet_volume	2	28	0	0
helix_rolling	peripheral_arterial_disease	2	2	0	0
helix_rolling	attention_deficit_hyperactivity_disorder	2	48	0	0
helix_rolling	neonate__birth_weight	2	1	0	0
helix_rolling	anterior_chamber_depth_measurement	2	1	0	0
helix_rolling	glucose_homeostasis_measurement__glucose_effectiveness_measurement	2	2	0	0
helix_rolling	atopic_eczema	2	24	0	0
helix_rolling	alpha_wave_measurement__electroencephalogram_measurement	2	4	0	0
helix_rolling	leptin_measurement	2	2	0	0
helix_rolling	total_blood_protein_measurement	2	2	0	0
helix_rolling	serum_creatinine_measurement	2	6	0	0
helix_rolling	post-operative_sensory_disturbance	2	3	0	0
helix_rolling	ulcerative_colitis	2	141	0	0
helix_rolling	bone_quantitative_ultrasound_measurement	2	2	0	0
helix_rolling	calcium_intake_measurement__colorectal_cancer	2	1	0	0
helix_rolling	response_to_temozolomide	2	1	0	0
helix_rolling	skin_conductance_level__electrodermal_activity_measurement	2	1	0	0
helix_rolling	cervical_artery_dissection	2	4	0	0
helix_rolling	smoking_status_measurement__fibrinogen_measurement	2	1	0	0
helix_rolling	selenium_measurement	2	14	0	0
helix_rolling	liver_enzyme_measurement__serum_alanine_aminotransferase_measurement	2	2	0	0
helix_rolling	psoriatic_arthritis	2	4	0	0
helix_rolling	urinary_uromodulin_measurement	2	1	0	0
helix_rolling	psychosis	2	6	0	0
helix_rolling	scoliosis	2	2	0	0
helix_rolling	plasminogen_activator_inhibitor_1_measurement	2	4	0	0
helix_rolling	acute_lymphoblastic_leukemia	2	9	0	0
helix_rolling	brain_aneurysm	2	5	0	0
helix_rolling	developmental_dysplasia_of_the_hip	2	1	0	0
helix_rolling	energy_intake	2	28	0	0
helix_rolling	psoriasis	2	84	0	0
helix_rolling	circadian_rhythm	2	1	0	0
helix_rolling	facial_pigmentation_measurement	2	3	0	0
helix_rolling	albumin_globulin_ratio_measurement	2	4	0	0
helix_rolling	cardiac_hypertrophy	2	4	0	0
helix_rolling	Dengue_Hemorrhagic_Fever	2	2	0	0
helix_rolling	Abdominal_Aortic_Aneurysm	2	1	0	0
helix_rolling	hypertension	2	22	0	0
helix_rolling	sclerosing_cholangitis	2	1	0	0
helix_rolling	serum_IgE_measurement	2	6	0	0
helix_rolling	progression_free_survival__metastatic_colorectal_cancer__response_to_cetuximab__response_to_CAPOX-B	2	1	0	0
helix_rolling	basal_cell_carcinoma	2	9	0	0
helix_rolling	autism	2	2	0	0
helix_rolling	luteinizing_hormone_measurement__hormone_measurement	2	2	0	0
helix_rolling	follicle_stimulating_hormone_measurement	2	6	0	0
helix_rolling	arm_span	2	2	0	0
helix_rolling	erythema_nodosum__Crohn's_disease	2	1	0	0
helix_rolling	HVA_measurement__MHPG_measurement	2	3	0	0
helix_rolling	FEV-FEC_ratio	2	27	0	0
helix_rolling	inflammatory_bowel_disease	2	197	0	0
helix_rolling	theta_wave_measurement__electroencephalogram_measurement	2	1	0	0
helix_rolling	puberty__height_growth_measurement	2	7	0	0
helix_rolling	lentiform_nucleus_measurement	2	6	0	0
helix_rolling	idiopathic_pulmonary_fibrosis	2	5	0	0
helix_rolling	QT_interval	2	77	0	0
helix_rolling	febrile_seizures__MMR-related_febrile_seizures	2	2	0	0
helix_rolling	Crohn's_disease	2	220	0	0
helix_rolling	optic_disc_size_measurement	2	27	0	0
helix_rolling	response_to_perphenazine	2	2	0	0
helix_rolling	P_wave_duration	2	3	0	0
helix_rolling	bipolar_disorder__body_mass_index	2	12	0	0
helix_rolling	HIV-1_infection	2	17	0	0
helix_rolling	hip_circumference	2	2	0	0
helix_rolling	PR_segment	2	4	0	0
helix_rolling	neuroblastoma	2	8	0	0
helix_rolling	age-related_cataract	2	1	0	0
helix_rolling	thoracic_aortic_aneurysm	2	1	0	0
helix_rolling	carotid_artery_intima_media_thickness	2	1	0	0
helix_rolling	cis_trans_18_2_fatty_acid	2	41	0	0
helix_rolling	adiponectin_measurement	2	38	0	0
helix_rolling	chronic_obstructive_pulmonary_disease__chronic_bronchitis	2	2	0	0
helix_rolling	temperament_and_character_inventory	2	6	0	0
helix_rolling	blood_metabolite_measurement__amino_acid_measurement	2	5	0	0
helix_rolling	neuritic_plaque_measurement	2	5	0	0
helix_rolling	Keratoconus	2	1	0	0
helix_rolling	smoking_behavior__3-hydroxy-1-methylpropylmercapturic_acid_measurement	2	10	0	0
helix_rolling	pyoderma_gangrenosum__inflammatory_bowel_disease	2	4	0	0
helix_rolling	cystatin_C_measurement	2	1	0	0
helix_rolling	osteoprotegerin_measurement	2	3	0	0
helix_rolling	NT-proBNP_measurement	2	3	0	0
helix_rolling	cardiac_troponin_T_measurement	2	9	0	0
helix_rolling	Yu-Zhi_constitution_type__type_II_diabetes_mellitus	2	6	0	0
helix_rolling	thyroid_peroxidase_antibody_measurement	2	9	0	0
helix_rolling	lipid_measurement	2	30	0	0
helix_rolling	interferon_alpha_measurement__systemic_lupus_erythematosus	2	7	0	0
helix_rolling	mean_arterial_pressure__alcohol_drinking	2	2	0	0
magnesium_measurement	helix_rolling	12	2	0	0
magnesium_measurement	magnesium_measurement	12	12	12	1
magnesium_measurement	tissue_plasminogen_activator_measurement	12	5	0	0
magnesium_measurement	allergy	12	20	0	0
magnesium_measurement	maximal_midexpiratory_flow_rate	12	4	0	0
magnesium_measurement	urgency_urinary_incontinence	12	1	0	0
magnesium_measurement	urate_measurement__underweight_body_mass_index_status	12	17	0	0
magnesium_measurement	anorexia_nervosa	12	1	0	0
magnesium_measurement	disposition_index_measurement__glucose_homeostasis_measurement	12	3	0	0
magnesium_measurement	amygdala_reactivity_measurement	12	1	0	0
magnesium_measurement	body_weight__anthropometry	12	2	0	0
magnesium_measurement	response_to_radiation	12	2	0	0
magnesium_measurement	osteoporosis	12	5	0	0
magnesium_measurement	interleukin-1_beta_measurement	12	2	0	0
magnesium_measurement	bone_density	12	100	0	0
magnesium_measurement	childhood_aggressive_behaviour_measurement	12	2	0	0
magnesium_measurement	thrombin_generation_potential_measurement	12	1	0	0
magnesium_measurement	response_to_diisocyanate__asthma	12	11	0	0
magnesium_measurement	adolescent_idiopathic_scoliosis	12	2	0	0
magnesium_measurement	sexual_dysfunction	12	1	0	0
magnesium_measurement	pulmonary_function_measurement__FEV-FEC_ratio	12	19	0	0
magnesium_measurement	HOMA-B	12	6	0	0
magnesium_measurement	resistin_measurement	12	4	0	0
magnesium_measurement	monocyte_count	12	11	0	0
magnesium_measurement	response_to_statin	12	14	0	0
magnesium_measurement	triple-negative_breast_cancer	12	2	0	0
magnesium_measurement	word_list_delayed_recall_measurement__memory_performance__paragraph_delayed_recall_measurement	12	2	0	0
magnesium_measurement	coronary_artery_bypass__myocardial_infarction	12	6	0	0
magnesium_measurement	anxiety_disorder	12	1	0	0
magnesium_measurement	exploratory_eye_movement_measurement	12	13	0	0
magnesium_measurement	partial_thromboplastin_time	12	5	0	0
magnesium_measurement	systemic_lupus_erythematosus	12	46	0	0
magnesium_measurement	response_to_reverse_transcriptase_inhibitor	12	3	0	0
magnesium_measurement	Bladder_exstrophy	12	5	0	0
magnesium_measurement	hepatitis_C_infection__cirrhosis_of_liver	12	4	0	0
magnesium_measurement	renal_system_measurement__blood_urea_nitrogen_measurement	12	7	0	0
magnesium_measurement	YKL40_measurement	12	1	0	0
magnesium_measurement	anemia	12	4	0	0
magnesium_measurement	drug_dependence	12	8	0	0
magnesium_measurement	Child_Behaviour_Checklist_assessment	12	4	0	0
magnesium_measurement	rectum_cancer__overall_survival	12	3	0	0
magnesium_measurement	pulmonary_function_measurement	12	15	0	0
magnesium_measurement	interleukin_12_measurement	12	1	0	0
magnesium_measurement	hemoglobin_A2_measurement	12	1	0	0
magnesium_measurement	rhegmatogenous_retinal_detachment	12	3	0	0
magnesium_measurement	ovarian_carcinoma	12	17	0	0
magnesium_measurement	pancreatic_carcinoma	12	16	0	0
magnesium_measurement	hypothyroidism	12	9	0	0
magnesium_measurement	cardiovascular_measurement	12	3	0	0
magnesium_measurement	sex_hormone_globulin_binding_measurement	12	15	0	0
magnesium_measurement	dental_caries	12	26	0	0
magnesium_measurement	infant_head_circumference	12	3	0	0
magnesium_measurement	Cannabis_use_initiation	12	4	0	0
magnesium_measurement	hearing_loss	12	2	0	0
magnesium_measurement	skin_pigmentation	12	15	0	0
magnesium_measurement	antidepressant-induced_sexual_dysfunction__response_to_bupropion__response_to_antidepressant	12	1	0	0
magnesium_measurement	matrix_metalloproteinase_measurement	12	2	0	0
magnesium_measurement	protein_C_measurement__hematological_measurement	12	4	0	0
magnesium_measurement	Keloid	12	1	0	0
magnesium_measurement	serum_alanine_aminotransferase_measurement	12	7	0	0
magnesium_measurement	periodontitis	12	16	0	0
magnesium_measurement	Parkinson's_disease__Lewy_body_measurement	12	4	0	0
magnesium_measurement	response_to_antineoplastic_agent__response_to_anthracycline-based_chemotherapy	12	2	0	0
magnesium_measurement	attention_deficit_hyperactivity_disorder__conduct_disorder	12	3	0	0
magnesium_measurement	celiac_disease	12	25	0	0
magnesium_measurement	myeloperoxidase_measurement	12	4	0	0
magnesium_measurement	comprehensive_strength_index__muscle_measurement	12	2	0	0
magnesium_measurement	chronic_kidney_disease	12	10	0	0
magnesium_measurement	Hirschsprung_disease	12	7	0	0
magnesium_measurement	HVA_measurement	12	4	0	0
magnesium_measurement	hip_geometry	12	2	0	0
magnesium_measurement	sensory_perception_of_bitter_taste	12	2	0	0
magnesium_measurement	drug-induced_agranulocytosis__response_to_thioamide__Graves_disease	12	2	0	0
magnesium_measurement	pit_and_fissure_surface_dental_caries	12	2	0	0
magnesium_measurement	HIV-1_infection__common_carotid_intimal_medial_thickness	12	1	0	0
magnesium_measurement	neonate__fat_body_mass	12	2	0	0
magnesium_measurement	serum_amyloid_A_protein_measurement	12	4	0	0
magnesium_measurement	response_to_paclitaxel	12	7	0	0
magnesium_measurement	exercise	12	2	0	0
magnesium_measurement	brain_measurement	12	11	0	0
magnesium_measurement	hormone_measurement	12	20	0	0
magnesium_measurement	malaria	12	7	0	0
magnesium_measurement	response_to_radiation__prostate_carcinoma	12	5	0	0
magnesium_measurement	head_circumference	12	1	0	0
magnesium_measurement	cleft_palate__cleft_lip	12	1	0	0
magnesium_measurement	HIV-1_infection__response_to_efavirenz__virologic_response_measurement	12	6	0	0
magnesium_measurement	chronic_obstructive_pulmonary_disease__smoking_initiation	12	2	0	0
magnesium_measurement	vitamin_E_measurement	12	2	0	0
magnesium_measurement	CCL11_measurement	12	2	0	0
magnesium_measurement	hemoglobin_measurement	12	7	0	0
magnesium_measurement	beta-2_microglobulin_measurement	12	4	0	0
magnesium_measurement	self_reported_educational_attainment	12	41	0	0
magnesium_measurement	diastolic_blood_pressure__response_to_high_sodium_diet	12	1	0	0
magnesium_measurement	preeclampsia	12	4	0	0
magnesium_measurement	corneal_topography	12	14	0	0
magnesium_measurement	IGFBP-3_measurement	12	6	0	0
magnesium_measurement	putamen_volume	12	3	0	0
magnesium_measurement	cancer_biomarker_measurement	12	9	0	0
magnesium_measurement	pulse_pressure_measurement	12	9	0	0
magnesium_measurement	biliary_liver_cirrhosis	12	19	0	0
magnesium_measurement	non-substance_related_disinhibited_behaviour	12	2	0	0
magnesium_measurement	airway_wall_thickness_measurement	12	5	0	0
magnesium_measurement	cervical_carcinoma	12	4	0	0
magnesium_measurement	irritable_bowel_syndrome	12	2	0	0
magnesium_measurement	heart_rate	12	21	0	0
magnesium_measurement	nitric_oxide_exhalation_measurement	12	8	0	0
magnesium_measurement	aggressive_behavior	12	4	0	0
magnesium_measurement	interleukin-6_measurement__chronic_obstructive_pulmonary_disease	12	1	0	0
magnesium_measurement	survival_time__estrogen-receptor_positive_breast_cancer	12	1	0	0
magnesium_measurement	Chagas_cardiomyopathy__Trypanosoma_cruzi_seropositivity	12	7	0	0
magnesium_measurement	systolic_blood_pressure__response_to_cold_pressor_test	12	2	0	0
magnesium_measurement	dementia__Alzheimer's_disease_neuropathologic_change	12	7	0	0
magnesium_measurement	acne	12	7	0	0
magnesium_measurement	torsades_de_pointes__response_to_drug	12	1	0	0
magnesium_measurement	hormone_measurement__follicle_stimulating_hormone_measurement	12	1	0	0
magnesium_measurement	age_at_menopause	12	22	0	0
magnesium_measurement	MMR-related_febrile_seizures	12	5	0	0
magnesium_measurement	fatty_acid_measurement__oleic_acid_measurement	12	3	0	0
magnesium_measurement	mitochondrial_DNA_measurement	12	7	0	0
magnesium_measurement	hypermetropia	12	2	0	0
magnesium_measurement	mammographic_density_percentage__mammographic_density_measurement	12	2	0	0
magnesium_measurement	folic_acid_measurement	12	6	0	0
magnesium_measurement	hematocrit	12	7	0	0
magnesium_measurement	plasma_renin_activity_measurement	12	1	0	0
magnesium_measurement	hematological_measurement	12	2	0	0
magnesium_measurement	response_to_vitamin	12	5	0	0
magnesium_measurement	IGA_glomerulonephritis	12	15	0	0
magnesium_measurement	insulin_metabolic_clearance_rate_measurement__glucose_homeostasis_measurement	12	4	0	0
magnesium_measurement	cortisol_secretion_measurement	12	3	0	0
magnesium_measurement	vitamin_D_measurement	12	7	0	0
magnesium_measurement	HIV-1_infection__bilirubin_measurement	12	7	0	0
magnesium_measurement	allergic_sensitization_measurement	12	4	0	0
magnesium_measurement	ovarian_reserve	12	2	0	0
magnesium_measurement	Corticobasal_degeneration	12	6	0	0
magnesium_measurement	mood_disorder	12	1	0	0
magnesium_measurement	chemotherapy-induced_alopecia__response_to_antimicrotubule_agent	12	3	0	0
magnesium_measurement	gastric_cardia_carcinoma	12	1	0	0
magnesium_measurement	Frontotemporal_dementia	12	16	0	0
magnesium_measurement	phospholipid_measurement	12	64	0	0
magnesium_measurement	inflammatory_response	12	1	0	0
magnesium_measurement	illegal_drug_consumption	12	5	0	0
magnesium_measurement	response_to_irinotecan__non-small_cell_lung_carcinoma	12	2	0	0
magnesium_measurement	hydroxy-leucine_measurement	12	16	0	0
magnesium_measurement	MHPG_measurement	12	6	0	0
magnesium_measurement	birth_weight	12	7	0	0
magnesium_measurement	hemoglobin_measurement__mean_corpuscular_hemoglobin	12	12	0	0
magnesium_measurement	gastric_bypass__body_weight_loss	12	3	0	0
magnesium_measurement	mean_arterial_pressure	12	30	0	0
magnesium_measurement	calcium_measurement	12	19	0	0
magnesium_measurement	HIV-1_infection__high_density_lipoprotein_cholesterol_measurement	12	1	0	0
magnesium_measurement	vitamin_K_measurement	12	2	0	0
magnesium_measurement	response_to_hydrochlorothiazide__triglyceride_measurement	12	5	0	0
magnesium_measurement	internal_carotid_intimal_medial_thickness	12	1	0	0
magnesium_measurement	peripheral_neuropathy__acute_lymphoblastic_leukemia__response_to_vincristine	12	2	0	0
magnesium_measurement	response_to_radiation__prostate_carcinoma__erectile_dysfunction	12	5	0	0
magnesium_measurement	stroke	12	7	0	0
magnesium_measurement	disease_free_survival__breast_carcinoma	12	1	0	0
magnesium_measurement	neuroimaging_measurement	12	1	0	0
magnesium_measurement	intraocular_pressure_measurement	12	54	0	0
magnesium_measurement	hereditary_hemochromatosis__transferrin_measurement	12	1	0	0
magnesium_measurement	Parkinson's_disease__age_at_onset	12	3	0	0
magnesium_measurement	osteitis_deformans	12	6	0	0
magnesium_measurement	cumulative_dose_response_to_bevacizumab__breast_carcinoma__chemotherapy-induced_hypertension	12	6	0	0
magnesium_measurement	Alzheimers_disease__psychotic_symptoms	12	5	0	0
magnesium_measurement	Stevens-Johnson_syndrome__toxic_epidermal_necrolysis	12	3	0	0
magnesium_measurement	longevity__aging	12	2	0	0
magnesium_measurement	hypersomnia	12	1	0	0
magnesium_measurement	generalised_epilepsy	12	1	0	0
magnesium_measurement	stroke__coronary_heart_disease	12	12	0	0
magnesium_measurement	response_to_antineoplastic_agent	12	11	0	0
magnesium_measurement	diastolic_blood_pressure__response_to_cold_pressor_test	12	1	0	0
magnesium_measurement	heart_failure	12	7	0	0
magnesium_measurement	partial_epilepsy	12	1	0	0
magnesium_measurement	survival_time__estrogen-receptor_positive_breast_cancer__breast_carcinoma__response_to_endocrine_therapy	12	1	0	0
magnesium_measurement	suicidal_ideation	12	1	0	0
magnesium_measurement	motion_sickness	12	5	0	0
magnesium_measurement	aging	12	2	0	0
magnesium_measurement	thyroid_function	12	5	0	0
magnesium_measurement	response_to_epirubicin__response_to_cyclophosphamide__chemotherapy-induced_alopecia__response_to_5'_fluorouracil	12	2	0	0
magnesium_measurement	prostate_specific_antigen_measurement	12	6	0	0
magnesium_measurement	serum_iron_measurement	12	3	0	0
magnesium_measurement	body_mass_index	12	239	0	0
magnesium_measurement	systemic_scleroderma	12	4	0	0
magnesium_measurement	rapid_kidney_function_decline	12	1	0	0
magnesium_measurement	age_at_onset__alcohol_dependence	12	7	0	0
magnesium_measurement	response_to_diruetic	12	4	0	0
magnesium_measurement	alkaline_phosphatase_measurement__uric_acid_measurement	12	1	0	0
magnesium_measurement	physical_activity	12	13	0	0
magnesium_measurement	vascular_brain_injury_measurement__vascular_brain_injury	12	5	0	0
magnesium_measurement	leukocyte_count	12	16	0	0
magnesium_measurement	triglyceride_measurement	12	84	0	0
magnesium_measurement	infant_body_height	12	5	0	0
magnesium_measurement	total_cholesterol_measurement	12	99	0	0
magnesium_measurement	bone_mineral_accretion_measurement__response_to_corticosteroid__asthma	12	3	0	0
magnesium_measurement	lipoprotein-associated_phospholipase_A(2)_measurement	12	11	0	0
magnesium_measurement	ankylosing_spondylitis	12	20	0	0
magnesium_measurement	formal_thought_disorder	12	2	0	0
magnesium_measurement	obese_body_mass_index_status__urate_measurement	12	10	0	0
magnesium_measurement	prostate_carcinoma	12	87	0	0
magnesium_measurement	neuropathic_pain__type_II_diabetes_mellitus	12	1	0	0
magnesium_measurement	plasma_clusterin_measurement	12	4	0	0
magnesium_measurement	thyroxine_measurement	12	6	0	0
magnesium_measurement	gambling_behaviour	12	3	0	0
magnesium_measurement	unipolar_depression	12	16	0	0
magnesium_measurement	infant_expressive_language_ability	12	1	0	0
magnesium_measurement	white_matter_microstructure_measurement	12	2	0	0
magnesium_measurement	metabolic_syndrome	12	21	0	0
magnesium_measurement	migraine_disorder	12	47	0	0
magnesium_measurement	DNA_methylation	12	10	0	0
magnesium_measurement	cutaneous_melanoma	12	7	0	0
magnesium_measurement	heart_function_measurement	12	8	0	0
magnesium_measurement	glomerular_filtration_rate	12	6	0	0
magnesium_measurement	Trypanosoma_cruzi_seropositivity__ejection_fraction_measurement	12	7	0	0
magnesium_measurement	testicular_carcinoma	12	18	0	0
magnesium_measurement	iron_biomarker_measurement__ferritin_measurement	12	4	0	0
magnesium_measurement	factor_VII_measurement	12	3	0	0
magnesium_measurement	polychlorinated_biphenyls_measurement	12	2	0	0
magnesium_measurement	freckles	12	8	0	0
magnesium_measurement	pathological_myopia	12	21	0	0
magnesium_measurement	epilepsy	12	3	0	0
magnesium_measurement	hair_color	12	19	0	0
magnesium_measurement	body_mass_index__fasting_blood_glucose_measurement	12	15	0	0
magnesium_measurement	response_to_carboplatin	12	5	0	0
magnesium_measurement	Testicular_Germ_Cell_Tumor	12	7	0	0
magnesium_measurement	exfoliation_syndrome	12	3	0	0
magnesium_measurement	response_to_drug__epilepsy	12	2	0	0
magnesium_measurement	response_to_carboplatin__response_to_paclitaxel__response_to_antineoplastic_agent	12	3	0	0
magnesium_measurement	hereditary_hemochromatosis__serum_iron_measurement	12	1	0	0
magnesium_measurement	response_to_hydrochlorothiazide__fasting_blood_glucose_measurement	12	10	0	0
magnesium_measurement	urate_measurement	12	48	0	0
magnesium_measurement	drug_use_measurement__depressive_symptom_measurement__SSRI_use_measurement	12	3	0	0
magnesium_measurement	response_to_platelet_aggregation_inhibitor	12	1	0	0
magnesium_measurement	venous_thromboembolism	12	11	0	0
magnesium_measurement	airway_imaging_measurement	12	4	0	0
magnesium_measurement	homocysteine_measurement	12	27	0	0
magnesium_measurement	diastolic_blood_pressure	12	44	0	0
magnesium_measurement	neonate__sum_of_skinfolds	12	2	0	0
magnesium_measurement	Biliary_atresia	12	3	0	0
magnesium_measurement	chronic_obstructive_pulmonary_disease__asthma	12	1	0	0
magnesium_measurement	N-glycan_measurement	12	3	0	0
magnesium_measurement	urinary_nitrogen_measurement	12	3	0	0
magnesium_measurement	serum_hepcidin_measurement	12	2	0	0
magnesium_measurement	atherosclerosis	12	4	0	0
magnesium_measurement	osteonecrosis	12	1	0	0
magnesium_measurement	smoking_behavior__3-hydroxypropylmercapturic_acid_measurement	12	7	0	0
magnesium_measurement	Behcet's_syndrome	12	8	0	0
magnesium_measurement	interleukin_18_measurement	12	3	0	0
magnesium_measurement	antibody_measurement__Epstein-Barr_virus_infection	12	1	0	0
magnesium_measurement	brain_serotonin_transporter_measurement__response_to_paclitaxel	12	3	0	0
magnesium_measurement	C4BP_measurement	12	1	0	0
magnesium_measurement	FEV_change_measurement__response_to_zileuton__asthma	12	8	0	0
magnesium_measurement	cognition	12	26	0	0
magnesium_measurement	serum_zinc_measurement	12	8	0	0
magnesium_measurement	Heschl's_gyrus_morphology_measurement	12	8	0	0
magnesium_measurement	large_artery_stroke	12	3	0	0
magnesium_measurement	metabolite_measurement	12	60	0	0
magnesium_measurement	QRS_duration__Trypanosoma_cruzi_seropositivity	12	2	0	0
magnesium_measurement	body_height_at_birth	12	3	0	0
magnesium_measurement	apolipoprotein_A_1_measurement	12	3	0	0
magnesium_measurement	self_rated_health	12	6	0	0
magnesium_measurement	Ischemic_stroke	12	1	0	0
magnesium_measurement	maximal_oxygen_uptake_measurement	12	2	0	0
magnesium_measurement	serum_selenium_measurement	12	6	0	0
magnesium_measurement	unipolar_depression__response_to_selective_serotonin_reuptake_inhibitor	12	11	0	0
magnesium_measurement	nephrolithiasis	12	3	0	0
magnesium_measurement	open-angle_glaucoma	12	10	0	0
magnesium_measurement	sporadic_Creutzfeld_Jacob_disease	12	1	0	0
magnesium_measurement	diffuse_large_B-cell_lymphoma	12	6	0	0
magnesium_measurement	hormone_measurement__progesterone_measurement	12	1	0	0
magnesium_measurement	antiphospholipid_antibody_measurement	12	4	0	0
magnesium_measurement	triglyceride_measurement__metabolic_syndrome	12	4	0	0
magnesium_measurement	exercise_test	12	2	0	0
magnesium_measurement	waist_circumference__anthropometry	12	2	0	0
magnesium_measurement	fatty_acid_measurement	12	3	0	0
magnesium_measurement	female_fertility__fertility_measurement	12	4	0	0
magnesium_measurement	dermatomyositis	12	1	0	0
magnesium_measurement	dense_area_measurement__mammographic_density_measurement	12	4	0	0
magnesium_measurement	carotid_plaque_build	12	2	0	0
magnesium_measurement	smoking_cessation	12	2	0	0
magnesium_measurement	fasting_blood_insulin_measurement	12	13	0	0
magnesium_measurement	response_to_candesartan__hypertension	12	9	0	0
magnesium_measurement	systemic_lupus_erythematosus__lupus_nephritis	12	8	0	0
magnesium_measurement	esophageal_carcinoma	12	6	0	0
magnesium_measurement	serum_alpha-1-antitrypsin_measurement	12	2	0	0
magnesium_measurement	overall_survival__multiple_myeloma	12	1	0	0
magnesium_measurement	serum_IgM_measurement	12	1	0	0
magnesium_measurement	Sarcoidosis	12	2	0	0
magnesium_measurement	nicotine_use	12	2	0	0
magnesium_measurement	alcohol_dependence	12	24	0	0
magnesium_measurement	asymmetrical_dimethylarginine_measurement__serum_dimethylarginine_measurement	12	2	0	0
magnesium_measurement	type_I_diabetes_mellitus	12	50	0	0
magnesium_measurement	hepatocellular_carcinoma	12	5	0	0
magnesium_measurement	white_matter_hyperintensity_measurement	12	8	0	0
magnesium_measurement	response_to_platinum_based_chemotherapy__non-small_cell_lung_carcinoma	12	2	0	0
magnesium_measurement	body_weight	12	18	0	0
magnesium_measurement	Ewing_sarcoma	12	1	0	0
magnesium_measurement	chronic_myelogenous_leukemia	12	2	0	0
magnesium_measurement	smoking_initiation	12	4	0	0
magnesium_measurement	iron_biomarker_measurement__serum_iron_measurement	12	4	0	0
magnesium_measurement	arachidonic_acid_measurement__fatty_acid_measurement	12	2	0	0
magnesium_measurement	anti-Heliobacter_pylori_serum_IgG_measurement	12	1	0	0
magnesium_measurement	puberty_onset_measurement	12	4	0	0
magnesium_measurement	serum_IgG_glycosylation_measurement	12	104	0	0
magnesium_measurement	interstitial_lung_disease	12	15	0	0
magnesium_measurement	suntan	12	10	0	0
magnesium_measurement	insulin_like_growth_factor_measurement	12	1	0	0
magnesium_measurement	laryngeal_squamous_cell_carcinoma	12	1	0	0
magnesium_measurement	duodenal_ulcer	12	1	0	0
magnesium_measurement	chronic_obstructive_pulmonary_disease	12	10	0	0
magnesium_measurement	coffee_consumption__cups_of_coffee_per_day_measurement	12	6	0	0
magnesium_measurement	membranous_glomerulonephritis	12	6	0	0
magnesium_measurement	triglyceride_measurement__high_density_lipoprotein_cholesterol_measurement	12	2	0	0
magnesium_measurement	language_impairment	12	3	0	0
magnesium_measurement	smoking_behavior__carbon_monoxide_exhalation_measurement	12	1	0	0
magnesium_measurement	gait_measurement	12	4	0	0
magnesium_measurement	longitudinal_alcohol_consumption_measurement	12	5	0	0
magnesium_measurement	forced_expiratory_volume	12	9	0	0
magnesium_measurement	Cystic_fibrosis	12	4	0	0
magnesium_measurement	cystatin_C_measurement__acute_coronary_syndrome	12	1	0	0
magnesium_measurement	insulin_sensitivity_measurement	12	7	0	0
magnesium_measurement	memory_performance__paragraph_delayed_recall_measurement	12	1	0	0
magnesium_measurement	brachial_circumference	12	1	0	0
magnesium_measurement	whole-brain_volume__Alzheimers_disease	12	2	0	0
magnesium_measurement	coronary_artery_calcification	12	39	0	0
magnesium_measurement	response_to_statin__low_density_lipoprotein_cholesterol_measurement	12	3	0	0
magnesium_measurement	basophil_count	12	2	0	0
magnesium_measurement	response_to_antidepressant	12	7	0	0
magnesium_measurement	response_to_paclitaxel__response_to_antineoplastic_agent	12	4	0	0
magnesium_measurement	systolic_blood_pressure__alcohol_drinking	12	5	0	0
magnesium_measurement	treatment_refractory_schizophrenia	12	2	0	0
magnesium_measurement	parasitemia_measurement__Trypanosoma_cruzi_seropositivity	12	8	0	0
magnesium_measurement	blood_lead_measurement	12	6	0	0
magnesium_measurement	obesity	12	35	0	0
magnesium_measurement	AIDS	12	7	0	0
magnesium_measurement	serum_non-albumin_protein_measurement	12	2	0	0
magnesium_measurement	trans_fatty_acid_measurement__trans-trans-18:2_fatty_acid_measurement	12	3	0	0
magnesium_measurement	response_to_anticoagulant	12	20	0	0
magnesium_measurement	rotator_cuff_tear	12	1	0	0
magnesium_measurement	glycoprotein_measurement	12	3	0	0
magnesium_measurement	fatty_acid_measurement__linoleic_acid_measurement	12	3	0	0
magnesium_measurement	very_long-chain_saturated_fatty_acid_measurement	12	11	0	0
magnesium_measurement	hormone_measurement__dehydroepiandrosterone_sulphate_measurement	12	2	0	0
magnesium_measurement	autism_spectrum_disorder_symptom	12	3	0	0
magnesium_measurement	Progressive_supranuclear_palsy	12	10	0	0
magnesium_measurement	amyotrophic_lateral_sclerosis	12	25	0	0
magnesium_measurement	optic_cup_area_measurement	12	14	0	0
magnesium_measurement	Bronchopulmonary_dysplasia	12	2	0	0
magnesium_measurement	HOMA-IR__fasting_blood_insulin_measurement	12	1	0	0
magnesium_measurement	multiple_myeloma	12	32	0	0
magnesium_measurement	HIV-1_infection__body_fat_distribution	12	6	0	0
magnesium_measurement	Lewy_body_dementia__Lewy_body_dementia_measurement	12	9	0	0
magnesium_measurement	body_mass_index__fasting_blood_insulin_measurement	12	11	0	0
magnesium_measurement	Dupuytren_Contracture	12	4	0	0
magnesium_measurement	matrix_metalloproteinase_measurement__Alzheimers_disease__Alzheimer's_disease_biomarker_measurement	12	1	0	0
magnesium_measurement	soluble_transferrin_receptor_measurement__iron_biomarker_measurement	12	3	0	0
magnesium_measurement	HIV-1_infection__HIV_viral_set_point_measurement	12	3	0	0
magnesium_measurement	butyrylcholinesterase_measurement	12	3	0	0
magnesium_measurement	multiple_sclerosis	12	98	0	0
magnesium_measurement	allergic_rhinitis	12	5	0	0
magnesium_measurement	cotinine_glucuronidation_measurement	12	3	0	0
magnesium_measurement	brain_connectivity_measurement	12	1	0	0
magnesium_measurement	unipolar_depression__bipolar_disorder__attempted_suicide	12	1	0	0
magnesium_measurement	phosphorus_measurement	12	4	0	0
magnesium_measurement	sphingolipid_measurement__blood_metabolite_measurement	12	3	0	0
magnesium_measurement	schizophrenia	12	366	0	0
magnesium_measurement	diabetic_nephropathy	12	23	0	0
magnesium_measurement	endothelial_growth_factor_measurement__angiopoietin-2_receptor_measurement	12	1	0	0
magnesium_measurement	subcutaneous_adipose_tissue_measurement	12	6	0	0
magnesium_measurement	mean_arterial_pressure__response_to_cold_pressor_test	12	1	0	0
magnesium_measurement	A1C_measurement	12	20	0	0
magnesium_measurement	sporadic_amyotrophic_lateral_sclerosis	12	16	0	0
magnesium_measurement	rheumatoid_arthritis__response_to_TNF_antagonist	12	3	0	0
magnesium_measurement	amyotrophic_lateral_sclerosis__age_at_onset	12	3	0	0
magnesium_measurement	ADAMTS13_activity_measurement	12	2	0	0
magnesium_measurement	renal_system_measurement__uric_acid_measurement	12	2	0	0
magnesium_measurement	angiotensin_converting_enzyme_activity_measurement	12	2	0	0
magnesium_measurement	upper_aerodigestive_tract_neoplasm	12	3	0	0
magnesium_measurement	iron_biomarker_measurement__transferrin_saturation_measurement	12	5	0	0
magnesium_measurement	autism_spectrum_disorder	12	2	0	0
magnesium_measurement	eating_disorder	12	8	0	0
magnesium_measurement	type_I_diabetes_mellitus__erectile_dysfunction	12	3	0	0
magnesium_measurement	chronic_kidney_disease__serum_creatinine_measurement	12	19	0	0
magnesium_measurement	Abnormality_of_refraction	12	14	0	0
magnesium_measurement	chemotherapy-induced_alopecia	12	2	0	0
magnesium_measurement	anti-neutrophil_antibody_associated_vasculitis	12	1	0	0
magnesium_measurement	Malignant_epithelial_tumor_of_ovary	12	15	0	0
magnesium_measurement	thyroid_volume	12	6	0	0
magnesium_measurement	cleft_palate	12	1	0	0
magnesium_measurement	lumbar_disc_degeneration	12	12	0	0
magnesium_measurement	bone_mineral_content_measurement	12	1	0	0
magnesium_measurement	alkaline_phosphatase_measurement	12	15	0	0
magnesium_measurement	diastolic_blood_pressure__alcohol_drinking	12	1	0	0
magnesium_measurement	hormone_measurement__testosterone_measurement	12	1	0	0
magnesium_measurement	polycystic_ovary_syndrome	12	6	0	0
magnesium_measurement	white_matter_integrity	12	3	0	0
magnesium_measurement	drug-induced_agranulocytosis__response_to_clozapine	12	2	0	0
magnesium_measurement	brain_volume_measurement	12	2	0	0
magnesium_measurement	visceral:subcutaneous_adipose_tissue_ratio	12	10	0	0
magnesium_measurement	LDL_peak_particle_diameter_measurement__total_fat_intake_measurement	12	5	0	0
magnesium_measurement	body_composition_measurement	12	13	0	0
magnesium_measurement	cardiovascular_disease	12	3	0	0
magnesium_measurement	neurofibrilliary_tangles_measurement	12	9	0	0
magnesium_measurement	prion_disease__mood_disorder	12	2	0	0
magnesium_measurement	pain	12	3	0	0
magnesium_measurement	response_to_bleomycin__chromatid_break_measurement__response_to_antibiotic	12	2	0	0
magnesium_measurement	hemoglobin_measurement__fetal_hemoglobin_measurement	12	2	0	0
magnesium_measurement	fat_body_mass	12	2	0	0
magnesium_measurement	diabetic_retinopathy	12	12	0	0
magnesium_measurement	high_density_lipoprotein_cholesterol_measurement	12	127	0	0
magnesium_measurement	blood_metabolite_measurement	12	186	0	0
magnesium_measurement	glucose_tolerance_test	12	2	0	0
magnesium_measurement	bladder_carcinoma	12	18	0	0
magnesium_measurement	sphingolipid_measurement	12	8	0	0
magnesium_measurement	large_artery_stroke__coronary_heart_disease	12	13	0	0
magnesium_measurement	Dysphagia	12	5	0	0
magnesium_measurement	wet_macular_degeneration	12	5	0	0
magnesium_measurement	protein_C_measurement	12	7	0	0
magnesium_measurement	suicide_behaviour	12	1	0	0
magnesium_measurement	hepatitis_B_infection	12	4	0	0
magnesium_measurement	chronic_hepatitis_B_infection	12	5	0	0
magnesium_measurement	squamous_cell_carcinoma__esophageal_carcinoma	12	6	0	0
magnesium_measurement	QT_interval__Trypanosoma_cruzi_seropositivity	12	2	0	0
magnesium_measurement	type_I_diabetes_mellitus__autoantibody_measurement	12	17	0	0
magnesium_measurement	serum_dimethylarginine_measurement	12	6	0	0
magnesium_measurement	electrodermal_activity_measurement__skin_conductance_response_amplitude	12	2	0	0
magnesium_measurement	PR_interval	12	8	0	0
magnesium_measurement	systemic_scleroderma__systemic_lupus_erythematosus	12	6	0	0
magnesium_measurement	estradiol_measurement	12	3	0	0
magnesium_measurement	diastolic_blood_pressure__metabolic_syndrome	12	1	0	0
magnesium_measurement	cutaneous_lupus_erythematosus	12	2	0	0
magnesium_measurement	blood_pressure	12	3	0	0
magnesium_measurement	gas_trapping_measurement	12	3	0	0
magnesium_measurement	response_to_citalopram__antidepressant-induced_dizziness__response_to_buspirone__response_to_antidepressant	12	2	0	0
magnesium_measurement	attention_deficit_hyperactivity_disorder__oppositional_defiant_disorder_measurement	12	4	0	0
magnesium_measurement	response_to_opiate	12	2	0	0
magnesium_measurement	ferritin_measurement	12	2	0	0
magnesium_measurement	waist-hip_ratio__body_mass_index	12	47	0	0
magnesium_measurement	endometrial_neoplasm	12	2	0	0
magnesium_measurement	fibrinogen_measurement	12	28	0	0
magnesium_measurement	urate_measurement__overweight_body_mass_index_status	12	21	0	0
magnesium_measurement	recombination_measurement	12	1	0	0
magnesium_measurement	alcohol_drinking	12	9	0	0
magnesium_measurement	chronic_obstructive_pulmonary_disease__fibrinogen_measurement	12	2	0	0
magnesium_measurement	iron_biomarker_measurement	12	12	0	0
magnesium_measurement	cleft_lip	12	3	0	0
magnesium_measurement	e-selectin_measurement	12	2	0	0
magnesium_measurement	fetal_hemoglobin_measurement	12	2	0	0
magnesium_measurement	personality	12	2	0	0
magnesium_measurement	central_nervous_system_cancer	12	5	0	0
magnesium_measurement	hippocampal_atrophy	12	12	0	0
magnesium_measurement	alopecia_areata	12	6	0	0
magnesium_measurement	Parkinson's_disease	12	86	0	0
magnesium_measurement	vitamin_B6_measurement	12	5	0	0
magnesium_measurement	personality_trait	12	7	0	0
magnesium_measurement	coagulation_factor_measurement	12	17	0	0
magnesium_measurement	glycerophospholipid_measurement__blood_metabolite_measurement	12	18	0	0
magnesium_measurement	uric_acid_measurement	12	25	0	0
magnesium_measurement	iron_biomarker_measurement__transferrin_measurement	12	6	0	0
magnesium_measurement	platelet_count	12	62	0	0
magnesium_measurement	neoplasm_of_mature_B-cells	12	7	0	0
magnesium_measurement	reading	12	2	0	0
magnesium_measurement	serum_lipase_activity_measurement	12	2	0	0
magnesium_measurement	age-related_macular_degeneration	12	38	0	0
magnesium_measurement	response_to_metformin	12	1	0	0
magnesium_measurement	mental_or_behavioural_disorder	12	21	0	0
magnesium_measurement	serum_homoarginine_measurement	12	1	0	0
magnesium_measurement	response_to_carboplatin__response_to_antineoplastic_agent	12	6	0	0
magnesium_measurement	seasonal_allergic_rhinitis__asthma	12	12	0	0
magnesium_measurement	behavior_or_behavioral_disorder_measurement__personality_trait__bipolar_disorder	12	2	0	0
magnesium_measurement	haptoglobin_measurement	12	1	0	0
magnesium_measurement	breast_carcinoma	12	63	0	0
magnesium_measurement	cytotoxicity_measurement__response_to_clozapine	12	3	0	0
magnesium_measurement	HIV_viral_set_point_measurement	12	2	0	0
magnesium_measurement	social_communication_impairment	12	8	0	0
magnesium_measurement	progranulin_measurement	12	8	0	0
magnesium_measurement	age_at_menarche	12	96	0	0
magnesium_measurement	gout	12	6	0	0
magnesium_measurement	urinary_metabolite_measurement	12	43	0	0
magnesium_measurement	anemia__response_to_ribavirin	12	1	0	0
magnesium_measurement	intelligence	12	13	0	0
magnesium_measurement	sitting_height_ratio	12	19	0	0
magnesium_measurement	plasma_beta-amyloid_1-40_measurement	12	7	0	0
magnesium_measurement	superior_frontal_gyrus_grey_matter_volume_measurement	12	3	0	0
magnesium_measurement	autoimmune_thyroid_disease__Hashimoto's_thyroiditis__Graves_disease	12	3	0	0
magnesium_measurement	Asperger_syndrome	12	2	0	0
magnesium_measurement	vasoactive_peptide_measurement	12	2	0	0
magnesium_measurement	antibody_measurement__Trypanosoma_cruzi_seropositivity	12	1	0	0
magnesium_measurement	colorectal_cancer	12	48	0	0
magnesium_measurement	alcohol_and_nicotine_codependence	12	2	0	0
magnesium_measurement	seasonality_measurement	12	2	0	0
magnesium_measurement	type_II_diabetes_mellitus__autoantibody_measurement	12	2	0	0
magnesium_measurement	HIV-1_infection__virologic_response_measurement__response_to_abacavir	12	8	0	0
magnesium_measurement	dihydroxy_docosatrienoic_acid_measurement	12	7	0	0
magnesium_measurement	response_to_bronchodilator__asthma	12	5	0	0
magnesium_measurement	arylesterase_enzyme_measurement	12	2	0	0
magnesium_measurement	renal_sinus_adipose_tissue_measurement	12	2	0	0
magnesium_measurement	schizophrenia__bipolar_disorder__schizoaffective_disorder	12	3	0	0
magnesium_measurement	Hypertriglyceridemia	12	3	0	0
magnesium_measurement	ovarian_mucinous_adenocarcinoma	12	2	0	0
magnesium_measurement	brain_serotonin_transporter_measurement	12	1	0	0
magnesium_measurement	aortic_root_size	12	9	0	0
magnesium_measurement	urate_measurement__body_mass_index	12	10	0	0
magnesium_measurement	CCL2_measurement	12	3	0	0
magnesium_measurement	Tuberculosis	12	10	0	0
magnesium_measurement	schizophrenia__HSV1_seropositivity	12	2	0	0
magnesium_measurement	conduct_disorder	12	8	0	0
magnesium_measurement	soluble_transferrin_receptor_measurement	12	1	0	0
magnesium_measurement	cerebral_amyloid_angiopathy	12	2	0	0
magnesium_measurement	visceral_adipose_tissue_measurement	12	7	0	0
magnesium_measurement	C-peptide_measurement	12	1	0	0
magnesium_measurement	Brugada_syndrome	12	2	0	0
magnesium_measurement	diabetic_retinopathy__type_II_diabetes_mellitus	12	1	0	0
magnesium_measurement	eye_color	12	11	0	0
magnesium_measurement	response_to_dabigatran_etexilate	12	1	0	0
magnesium_measurement	urinary_arsenic_measurement	12	2	0	0
magnesium_measurement	cerebrospinal_fluid_clusterin_measurement	12	7	0	0
magnesium_measurement	transforming_growth_factor_beta_measurement	12	3	0	0
magnesium_measurement	emphysema_imaging_measurement	12	9	0	0
magnesium_measurement	brachial_circumference__anthropometry	12	1	0	0
magnesium_measurement	energy_expenditure	12	5	0	0
magnesium_measurement	response_to_cytosine_arabinoside	12	12	0	0
magnesium_measurement	chronic_obstructive_pulmonary_disease__C-reactive_protein_measurement	12	2	0	0
magnesium_measurement	beta-amyloid_1-42_measurement__Alzheimers_disease	12	2	0	0
magnesium_measurement	soluble_P-selectin_measurement	12	3	0	0
magnesium_measurement	response_to_antipsychotic_drug	12	4	0	0
magnesium_measurement	low_density_lipoprotein_cholesterol_measurement	12	98	0	0
magnesium_measurement	plasma_beta-amyloid_1-42_measurement	12	1	0	0
magnesium_measurement	erythrocyte_count	12	17	0	0
magnesium_measurement	vitamin_B12_measurement	12	11	0	0
magnesium_measurement	breastfeeding_duration	12	3	0	0
magnesium_measurement	spine_bone_size	12	1	0	0
magnesium_measurement	non-small_cell_lung_carcinoma	12	7	0	0
magnesium_measurement	nevus	12	2	0	0
magnesium_measurement	childhood_cancer__obesity	12	1	0	0
magnesium_measurement	Hemoglobin_E_disease	12	2	0	0
magnesium_measurement	circulating_cell_free_DNA_measurement	12	1	0	0
magnesium_measurement	mean_corpuscular_hemoglobin_concentration	12	7	0	0
magnesium_measurement	Alzheimers_disease__interleukin-6_measurement__Alzheimer's_disease_biomarker_measurement	12	1	0	0
magnesium_measurement	attention_deficit_hyperactivity_disorder__attention_function_measurement	12	5	0	0
magnesium_measurement	eosinophilic_esophagitis	12	15	0	0
magnesium_measurement	heart_failure__mortality	12	4	0	0
magnesium_measurement	recombination_rate	12	2	0	0
magnesium_measurement	body_fat_distribution__age_at_menarche	12	1	0	0
magnesium_measurement	Chronic_Hepatitis_C_infection	12	10	0	0
magnesium_measurement	response_to_fenofibrate	12	8	0	0
magnesium_measurement	Vitiligo	12	21	0	0
magnesium_measurement	response_to_vaccine	12	8	0	0
magnesium_measurement	fasting_blood_glucose_measurement	12	21	0	0
magnesium_measurement	Graves_disease	12	9	0	0
magnesium_measurement	seasonal_allergic_rhinitis	12	9	0	0
magnesium_measurement	atopy	12	1	0	0
magnesium_measurement	chronic_childhood_arthritis	12	2	0	0
magnesium_measurement	restless_legs_syndrome	12	1	0	0
magnesium_measurement	insulin_resistance	12	2	0	0
magnesium_measurement	neuroimaging_measurement__South_Texas_Assessment_of_Neurocognition	12	1	0	0
magnesium_measurement	blood_sedimentation	12	6	0	0
magnesium_measurement	protein_S_measurement__hematological_measurement	12	2	0	0
magnesium_measurement	esophageal_adenocarcinoma__digestive_system_disease__Barrett's_esophagus	12	3	0	0
magnesium_measurement	HOMA-IR	12	9	0	0
magnesium_measurement	Mitral_valve_prolapse	12	6	0	0
magnesium_measurement	thyroid_carcinoma	12	6	0	0
magnesium_measurement	gestational_age	12	3	0	0
magnesium_measurement	t-tau_measurement	12	1	0	0
magnesium_measurement	asparaginase_hypersensitivity__acute_lymphoblastic_leukemia	12	5	0	0
magnesium_measurement	response_to_reverse_transcriptase_inhibitor__HIV-1_infection__peripheral_neuropathy	12	5	0	0
magnesium_measurement	febrile_seizures	12	1	0	0
magnesium_measurement	body_height	12	418	0	0
magnesium_measurement	type_II_diabetes_mellitus__metabolic_syndrome	12	1	0	0
magnesium_measurement	transferrin_measurement	12	1	0	0
magnesium_measurement	waist-hip_ratio__sexual_dimorphism__anthropometry	12	1	0	0
magnesium_measurement	mannose_measurement__blood_metabolite_measurement	12	1	0	0
magnesium_measurement	childhood_onset_asthma	12	6	0	0
magnesium_measurement	D_dimer_measurement	12	7	0	0
magnesium_measurement	electrocardiography__QT_interval	12	1	0	0
magnesium_measurement	velocity_of_sound_measurement	12	4	0	0
magnesium_measurement	renal_system_measurement	12	11	1	0.0833333
magnesium_measurement	lobe_size	12	6	0	0
magnesium_measurement	neurotic_disorder	12	2	0	0
magnesium_measurement	type_II_diabetes_mellitus	12	94	0	0
magnesium_measurement	functional_laterality__dyslexia	12	3	0	0
magnesium_measurement	telomere_length	12	20	0	0
magnesium_measurement	Sickle_cell_anemia__alloimmunization__response_to_red_blood_cell_transfusion	12	1	0	0
magnesium_measurement	immune_system_disease	12	11	0	0
magnesium_measurement	axial_length_measurement	12	7	0	0
magnesium_measurement	bipolar_disorder	12	69	0	0
magnesium_measurement	esophageal_squamous_cell_carcinoma	12	5	0	0
magnesium_measurement	QRS_duration	12	5	0	0
magnesium_measurement	prion_disease	12	5	0	0
magnesium_measurement	blood_metabolite_measurement__X12063_measurement	12	1	0	0
magnesium_measurement	androgenetic_alopecia	12	7	0	0
magnesium_measurement	Cystic_fibrosis__type_II_diabetes_mellitus	12	1	0	0
magnesium_measurement	leprosy	12	20	0	0
magnesium_measurement	behavior	12	5	0	0
magnesium_measurement	Creutzfeldt_Jacob_Disease	12	3	0	0
magnesium_measurement	non-alcoholic_fatty_liver_disease__cirrhosis_of_liver	12	6	0	0
magnesium_measurement	rheumatoid_arthritis__response_to_drug	12	8	0	0
magnesium_measurement	response_to_gemcitabine	12	1	0	0
magnesium_measurement	acylcarnitine_measurement__blood_metabolite_measurement	12	10	0	0
magnesium_measurement	serum_IgA_measurement	12	2	0	0
magnesium_measurement	sensory_perception_of_smell	12	2	0	0
magnesium_measurement	airway_responsiveness_measurement__chronic_obstructive_pulmonary_disease	12	2	0	0
magnesium_measurement	myocardial_infarction	12	11	0	0
magnesium_measurement	hepatic_lipid_content_measurement__obesity	12	2	0	0
magnesium_measurement	pack-years_measurement__diastolic_blood_pressure	12	1	0	0
magnesium_measurement	height-adjusted_body_mass_index	12	1	0	0
magnesium_measurement	type_1_diabetes_nephropathy	12	1	0	0
magnesium_measurement	dihydrotestosterone_measurement	12	1	0	0
magnesium_measurement	gastric_adenocarcinoma	12	2	0	0
magnesium_measurement	electroencephalogram_measurement__beta_wave_measurement	12	2	0	0
magnesium_measurement	longitudinal_BMI_measurement	12	3	0	0
magnesium_measurement	fatty_acid_measurement__linolenic_acid_measurement	12	2	0	0
magnesium_measurement	metabolic_rate_measurement	12	5	0	0
magnesium_measurement	pulmonary_function_measurement__forced_expiratory_volume__asthma	12	3	0	0
magnesium_measurement	serum_albumin_measurement	12	8	0	0
magnesium_measurement	tooth_eruption	12	12	0	0
magnesium_measurement	response_to_methylphenidate	12	2	0	0
magnesium_measurement	response_to_bupropion__antidepressant-induced_side_effect__response_to_antidepressant	12	1	0	0
magnesium_measurement	myeloproliferative_disorder	12	1	0	0
magnesium_measurement	longevity	12	28	0	0
magnesium_measurement	response_to_TNF_antagonist	12	6	0	0
magnesium_measurement	serum_metabolite_measurement	12	10	0	0
magnesium_measurement	intra_cranial_volume	12	5	0	0
magnesium_measurement	pulmonary_artery_enlargement__chronic_obstructive_pulmonary_disease	12	3	0	0
magnesium_measurement	mucocutaneous_lymph_node_syndrome	12	14	0	0
magnesium_measurement	vital_capacity	12	5	0	0
magnesium_measurement	Alzheimers_disease	12	93	0	0
magnesium_measurement	osteoarthritis	12	8	0	0
magnesium_measurement	Nephroblastoma	12	3	0	0
magnesium_measurement	serum_copper_measurement	12	2	0	0
magnesium_measurement	carcinoid_tumor	12	1	0	0
magnesium_measurement	IGF-1_measurement	12	4	0	0
magnesium_measurement	melanoma	12	19	0	0
magnesium_measurement	sunburn	12	3	0	0
magnesium_measurement	resting_heart_rate	12	9	0	0
magnesium_measurement	nicotine_dependence	12	3	0	0
magnesium_measurement	serum_carcinoembryonic_antigen_measurement	12	10	0	0
magnesium_measurement	disease_free_survival	12	1	0	0
magnesium_measurement	pulmonary_function_measurement__forced_expiratory_volume	12	12	0	0
magnesium_measurement	smoking_behavior	12	14	0	0
magnesium_measurement	response_to_triptolide__cytotoxicity_measurement	12	7	0	0
magnesium_measurement	atopic_eczema__psoriasis	12	8	0	0
magnesium_measurement	systolic_blood_pressure	12	34	0	0
magnesium_measurement	smoking_behavior__gene_methylation_measurement	12	3	0	0
magnesium_measurement	omega-6_polyunsaturated_fatty_acid_measurement	12	22	0	0
magnesium_measurement	endometriosis	12	4	0	0
magnesium_measurement	high_density_lipoprotein_cholesterol_measurement__metabolic_syndrome	12	8	0	0
magnesium_measurement	testosterone_measurement	12	11	0	0
magnesium_measurement	cocaine_dependence	12	3	0	0
magnesium_measurement	gastritis	12	6	0	0
magnesium_measurement	eye_measurement	12	9	0	0
magnesium_measurement	factor_VIII_measurement	12	2	0	0
magnesium_measurement	ICAM-1_measurement	12	5	0	0
magnesium_measurement	economic_and_social_preference	12	16	0	0
magnesium_measurement	chronic_lymphocytic_leukemia	12	24	0	0
magnesium_measurement	pancreatitis	12	1	0	0
magnesium_measurement	kidney_disease	12	2	0	0
magnesium_measurement	interleukin-6_receptor_measurement	12	1	0	0
magnesium_measurement	response_to_gemcitabine__response_to_antineoplastic_agent	12	1	0	0
magnesium_measurement	asthma	12	31	0	0
magnesium_measurement	optic_disc_area_measurement	12	8	0	0
magnesium_measurement	Astigmatism	12	17	0	0
magnesium_measurement	Hodgkins_lymphoma	12	9	0	0
magnesium_measurement	hip_circumference__anthropometry	12	1	0	0
magnesium_measurement	visceral_adipose_tissue_measurement__body_mass_index	12	14	0	0
magnesium_measurement	aspartate_aminotransferase_measurement__serum_alanine_aminotransferase_measurement	12	2	0	0
magnesium_measurement	emphysema_pattern_measurement	12	8	0	0
magnesium_measurement	hypospadias	12	14	0	0
magnesium_measurement	serum_gamma-glutamyl_transferase_measurement	12	23	0	0
magnesium_measurement	hemoglobin_measurement__hemoglobin_A2_measurement	12	2	0	0
magnesium_measurement	insulin_measurement	12	7	0	0
magnesium_measurement	psoriasis__Crohn's_disease	12	3	0	0
magnesium_measurement	hair_morphology	12	8	0	0
magnesium_measurement	mean_corpuscular_volume	12	39	0	0
magnesium_measurement	neutrophil_count__HIV-1_infection	12	2	0	0
magnesium_measurement	protein_measurement	12	5	0	0
magnesium_measurement	odontogenesis	12	11	0	0
magnesium_measurement	multiple_sclerosis__oligoclonal_band_measurement	12	1	0	0
magnesium_measurement	rheumatoid_arthritis	12	104	0	0
magnesium_measurement	waist-hip_ratio	12	9	0	0
magnesium_measurement	electrocardiography__PR_interval	12	3	0	0
magnesium_measurement	age_at_onset__Alzheimers_disease	12	1	0	0
magnesium_measurement	lymphoma	12	3	0	0
magnesium_measurement	BNP_measurement	12	2	0	0
magnesium_measurement	L-arginine_measurement	12	1	0	0
magnesium_measurement	unipolar_depression__anxiety	12	2	0	0
magnesium_measurement	C-reactive_protein_measurement	12	17	0	0
magnesium_measurement	monocyte_early_outgrowth_colony_forming_unit	12	1	0	0
magnesium_measurement	alkaline_phosphatase_measurement__liver_enzyme_measurement	12	5	0	0
magnesium_measurement	insulin_sensitivity_measurement__glucose_homeostasis_measurement	12	5	0	0
magnesium_measurement	sleep_measurement	12	4	0	0
magnesium_measurement	Alzheimers_disease__cerebrospinal_fluid_clusterin_measurement	12	1	0	0
magnesium_measurement	lung_adenocarcinoma	12	7	0	0
magnesium_measurement	vitamin_D_deficiency	12	3	0	0
magnesium_measurement	atrial_natriuretic_factor_measurement	12	2	0	0
magnesium_measurement	skin_sensitivity_to_sun	12	6	0	0
magnesium_measurement	post-traumatic_stress_disorder	12	6	0	0
magnesium_measurement	RR_interval	12	6	0	0
magnesium_measurement	5-HIAA_measurement	12	1	0	0
magnesium_measurement	smooth_surface_dental_caries	12	3	0	0
magnesium_measurement	egg_allergy_measurement	12	3	0	0
magnesium_measurement	attention_deficit_hyperactivity_disorder__unipolar_depression__schizophrenia__autism_spectrum_disorder__bipolar_disorder	12	33	0	0
magnesium_measurement	waist-hip_ratio__metabolic_syndrome	12	1	0	0
magnesium_measurement	response_to_drug	12	21	0	0
magnesium_measurement	alpha_peak_frequency_measurement__alpha_wave_measurement__electroencephalogram_measurement	12	1	0	0
magnesium_measurement	response_to_cisplatin__response_to_antineoplastic_agent	12	1	0	0
magnesium_measurement	episodic_memory	12	1	0	0
magnesium_measurement	unipolar_depression__schizophrenia__bipolar_disorder__concentration_dose_ratio__response_to_antipsychotic_drug	12	2	0	0
magnesium_measurement	response_to_drug__body_mass_index	12	1	0	0
magnesium_measurement	atrial_fibrillation	12	10	0	0
magnesium_measurement	tetralogy_of_fallot	12	3	0	0
magnesium_measurement	serum_IgG_measurement__response_to_dietary_antigen	12	5	0	0
magnesium_measurement	QRS_complex	12	2	0	0
magnesium_measurement	antioxidant_measurement	12	4	0	0
magnesium_measurement	lung_carcinoma__squamous_cell_carcinoma__gastric_carcinoma	12	2	0	0
magnesium_measurement	pneumoconiosis__response_to_silica_exposure	12	1	0	0
magnesium_measurement	coronary_heart_disease	12	57	0	0
magnesium_measurement	glucose_measurement	12	2	0	0
magnesium_measurement	non-dense_area_measurement__mammographic_density_measurement	12	2	0	0
magnesium_measurement	triglyceride_measurement__blood_pressure	12	1	0	0
magnesium_measurement	schizophrenia__bipolar_disorder	12	11	0	0
magnesium_measurement	platelet_reactivity_measurement__thrombus_formation_measurement	12	2	0	0
magnesium_measurement	short-term_memory	12	1	0	0
magnesium_measurement	angiotensin-converting_enzyme_measurement__Alzheimers_disease__Alzheimer's_disease_biomarker_measurement	12	1	0	0
magnesium_measurement	Kashin-Beck_disease	12	1	0	0
magnesium_measurement	lung_carcinoma	12	21	0	0
magnesium_measurement	hippocampal_volume	12	6	0	0
magnesium_measurement	chronic_obstructive_pulmonary_disease__surfactant_protein_D_measurement	12	8	0	0
magnesium_measurement	word_list_delayed_recall_measurement__memory_performance	12	2	0	0
magnesium_measurement	mental_or_behavioural_disorder__attempted_suicide	12	2	0	0
magnesium_measurement	colonic_neoplasm__overall_survival	12	1	0	0
magnesium_measurement	PR_interval__Trypanosoma_cruzi_seropositivity	12	4	0	0
magnesium_measurement	soluble_interleukin-2_receptor_subunit_alpha_measurement	12	2	0	0
magnesium_measurement	autoimmune_thyroid_disease__type_I_diabetes_mellitus	12	7	0	0
magnesium_measurement	coffee_consumption	12	11	0	0
magnesium_measurement	cardiac_arrhythmia	12	2	0	0
magnesium_measurement	gastric_carcinoma	12	10	1	0.0833333
magnesium_measurement	cystatin_C_measurement__chronic_kidney_disease	12	2	0	0
magnesium_measurement	response_to_vaccine__cytokine_measurement	12	10	0	0
magnesium_measurement	age-related_nuclear_cataract	12	2	0	0
magnesium_measurement	Pituitary_Gland_Adenoma	12	1	0	0
magnesium_measurement	information_processing_speed	12	9	0	0
magnesium_measurement	p-tau_measurement	12	3	0	0
magnesium_measurement	fatty_acid_measurement__docosapentaenoic_acid_measurement	12	2	0	0
magnesium_measurement	glaucoma	12	3	0	0
magnesium_measurement	serum_ST2_measurement	12	8	0	0
magnesium_measurement	kidney_stone	12	4	0	0
magnesium_measurement	waist_circumference	12	9	0	0
magnesium_measurement	amyotrophic_lateral_sclerosis__Frontotemporal_dementia	12	1	0	0
magnesium_measurement	narcolepsy_with_cataplexy	12	9	0	0
magnesium_measurement	areal_bone_mineral_density	12	1	0	0
magnesium_measurement	B-cell_acute_lymphoblastic_leukemia	12	1	0	0
magnesium_measurement	thyroid_stimulating_hormone_measurement	12	35	0	0
magnesium_measurement	smoking_behaviour_measurement	12	1	0	0
magnesium_measurement	lipoprotein_A_measurement	12	3	0	0
magnesium_measurement	multiple_myeloma__monoclonal_gammopathy	12	6	0	0
magnesium_measurement	sudden_cardiac_arrest	12	23	0	0
magnesium_measurement	breast_size__breast_carcinoma	12	16	0	0
magnesium_measurement	pyroglutamine_measurement	12	6	0	0
magnesium_measurement	mean_corpuscular_hemoglobin	12	23	0	0
magnesium_measurement	survival_time__Alzheimers_disease	12	4	0	0
magnesium_measurement	asymmetrical_dimethylarginine_measurement	12	1	0	0
magnesium_measurement	neutrophil_count	12	8	0	0
magnesium_measurement	HIV-1_infection__Susceptibility_to_viral_and_mycobacterial_infections	12	2	0	0
magnesium_measurement	bilirubin_measurement	12	12	0	0
magnesium_measurement	von_Willebrand_factor_measurement	12	5	0	0
magnesium_measurement	liver_enzyme_measurement__serum_gamma-glutamyl_transferase_measurement	12	2	0	0
magnesium_measurement	ear_protrusion	12	2	0	0
magnesium_measurement	neuropsychological_test	12	28	0	0
magnesium_measurement	diastolic_blood_pressure__cigarettes_per_day_measurement	12	2	0	0
magnesium_measurement	eosinophil_count	12	6	0	0
magnesium_measurement	erythema_nodosum__inflammatory_bowel_disease	12	1	0	0
magnesium_measurement	pack-years_measurement__systolic_blood_pressure	12	3	0	0
magnesium_measurement	total_iron_binding_capacity	12	2	0	0
magnesium_measurement	coronary_artery_bypass__vein_graft_stenosis	12	3	0	0
magnesium_measurement	squamous_cell_carcinoma	12	2	0	0
magnesium_measurement	mean_platelet_volume	12	28	0	0
magnesium_measurement	peripheral_arterial_disease	12	2	0	0
magnesium_measurement	attention_deficit_hyperactivity_disorder	12	48	0	0
magnesium_measurement	neonate__birth_weight	12	1	0	0
magnesium_measurement	anterior_chamber_depth_measurement	12	1	0	0
magnesium_measurement	glucose_homeostasis_measurement__glucose_effectiveness_measurement	12	2	0	0
magnesium_measurement	atopic_eczema	12	24	0	0
magnesium_measurement	alpha_wave_measurement__electroencephalogram_measurement	12	4	0	0
magnesium_measurement	leptin_measurement	12	2	0	0
magnesium_measurement	total_blood_protein_measurement	12	2	0	0
magnesium_measurement	serum_creatinine_measurement	12	6	0	0
magnesium_measurement	post-operative_sensory_disturbance	12	3	0	0
magnesium_measurement	ulcerative_colitis	12	141	0	0
magnesium_measurement	bone_quantitative_ultrasound_measurement	12	2	0	0
magnesium_measurement	calcium_intake_measurement__colorectal_cancer	12	1	0	0
magnesium_measurement	response_to_temozolomide	12	1	0	0
magnesium_measurement	skin_conductance_level__electrodermal_activity_measurement	12	1	0	0
magnesium_measurement	cervical_artery_dissection	12	4	0	0
magnesium_measurement	smoking_status_measurement__fibrinogen_measurement	12	1	0	0
magnesium_measurement	selenium_measurement	12	14	0	0
magnesium_measurement	liver_enzyme_measurement__serum_alanine_aminotransferase_measurement	12	2	0	0
magnesium_measurement	psoriatic_arthritis	12	4	0	0
magnesium_measurement	urinary_uromodulin_measurement	12	1	0	0
magnesium_measurement	psychosis	12	6	0	0
magnesium_measurement	scoliosis	12	2	0	0
magnesium_measurement	plasminogen_activator_inhibitor_1_measurement	12	4	0	0
magnesium_measurement	acute_lymphoblastic_leukemia	12	9	0	0
magnesium_measurement	brain_aneurysm	12	5	0	0
magnesium_measurement	developmental_dysplasia_of_the_hip	12	1	0	0
magnesium_measurement	energy_intake	12	28	0	0
magnesium_measurement	psoriasis	12	84	0	0
magnesium_measurement	circadian_rhythm	12	1	0	0
magnesium_measurement	facial_pigmentation_measurement	12	3	0	0
magnesium_measurement	albumin_globulin_ratio_measurement	12	4	0	0
magnesium_measurement	cardiac_hypertrophy	12	4	0	0
magnesium_measurement	Dengue_Hemorrhagic_Fever	12	2	0	0
magnesium_measurement	Abdominal_Aortic_Aneurysm	12	1	0	0
magnesium_measurement	hypertension	12	22	0	0
magnesium_measurement	sclerosing_cholangitis	12	1	0	0
magnesium_measurement	serum_IgE_measurement	12	6	0	0
magnesium_measurement	progression_free_survival__metastatic_colorectal_cancer__response_to_cetuximab__response_to_CAPOX-B	12	1	0	0
magnesium_measurement	basal_cell_carcinoma	12	9	0	0
magnesium_measurement	autism	12	2	0	0
magnesium_measurement	luteinizing_hormone_measurement__hormone_measurement	12	2	0	0
magnesium_measurement	follicle_stimulating_hormone_measurement	12	6	0	0
magnesium_measurement	arm_span	12	2	0	0
magnesium_measurement	erythema_nodosum__Crohn's_disease	12	1	0	0
magnesium_measurement	HVA_measurement__MHPG_measurement	12	3	0	0
magnesium_measurement	FEV-FEC_ratio	12	27	0	0
magnesium_measurement	inflammatory_bowel_disease	12	197	0	0
magnesium_measurement	theta_wave_measurement__electroencephalogram_measurement	12	1	0	0
magnesium_measurement	puberty__height_growth_measurement	12	7	0	0
magnesium_measurement	lentiform_nucleus_measurement	12	6	0	0
magnesium_measurement	idiopathic_pulmonary_fibrosis	12	5	0	0
magnesium_measurement	QT_interval	12	77	0	0
magnesium_measurement	febrile_seizures__MMR-related_febrile_seizures	12	2	0	0
magnesium_measurement	Crohn's_disease	12	220	0	0
magnesium_measurement	optic_disc_size_measurement	12	27	0	0
magnesium_measurement	response_to_perphenazine	12	2	0	0
magnesium_measurement	P_wave_duration	12	3	0	0
magnesium_measurement	bipolar_disorder__body_mass_index	12	12	0	0
magnesium_measurement	HIV-1_infection	12	17	0	0
magnesium_measurement	hip_circumference	12	2	0	0
magnesium_measurement	PR_segment	12	4	0	0
magnesium_measurement	neuroblastoma	12	8	0	0
magnesium_measurement	age-related_cataract	12	1	0	0
magnesium_measurement	thoracic_aortic_aneurysm	12	1	0	0
magnesium_measurement	carotid_artery_intima_media_thickness	12	1	0	0
magnesium_measurement	cis_trans_18_2_fatty_acid	12	41	0	0
magnesium_measurement	adiponectin_measurement	12	38	0	0
magnesium_measurement	chronic_obstructive_pulmonary_disease__chronic_bronchitis	12	2	0	0
magnesium_measurement	temperament_and_character_inventory	12	6	0	0
magnesium_measurement	blood_metabolite_measurement__amino_acid_measurement	12	5	0	0
magnesium_measurement	neuritic_plaque_measurement	12	5	0	0
magnesium_measurement	Keratoconus	12	1	0	0
magnesium_measurement	smoking_behavior__3-hydroxy-1-methylpropylmercapturic_acid_measurement	12	10	0	0
magnesium_measurement	pyoderma_gangrenosum__inflammatory_bowel_disease	12	4	0	0
magnesium_measurement	cystatin_C_measurement	12	1	0	0
magnesium_measurement	osteoprotegerin_measurement	12	3	0	0
magnesium_measurement	NT-proBNP_measurement	12	3	0	0
magnesium_measurement	cardiac_troponin_T_measurement	12	9	0	0
magnesium_measurement	Yu-Zhi_constitution_type__type_II_diabetes_mellitus	12	6	0	0
magnesium_measurement	thyroid_peroxidase_antibody_measurement	12	9	0	0
magnesium_measurement	lipid_measurement	12	30	0	0
magnesium_measurement	interferon_alpha_measurement__systemic_lupus_erythematosus	12	7	0	0
magnesium_measurement	mean_arterial_pressure__alcohol_drinking	12	2	0	0
tissue_plasminogen_activator_measurement	helix_rolling	5	2	0	0
tissue_plasminogen_activator_measurement	magnesium_measurement	5	12	0	0
tissue_plasminogen_activator_measurement	tissue_plasminogen_activator_measurement	5	5	5	1
tissue_plasminogen_activator_measurement	allergy	5	20	0	0
tissue_plasminogen_activator_measurement	maximal_midexpiratory_flow_rate	5	4	0	0
tissue_plasminogen_activator_measurement	urgency_urinary_incontinence	5	1	0	0
tissue_plasminogen_activator_measurement	urate_measurement__underweight_body_mass_index_status	5	17	0	0
tissue_plasminogen_activator_measurement	anorexia_nervosa	5	1	0	0
tissue_plasminogen_activator_measurement	disposition_index_measurement__glucose_homeostasis_measurement	5	3	0	0
tissue_plasminogen_activator_measurement	amygdala_reactivity_measurement	5	1	0	0
tissue_plasminogen_activator_measurement	body_weight__anthropometry	5	2	0	0
tissue_plasminogen_activator_measurement	response_to_radiation	5	2	0	0
tissue_plasminogen_activator_measurement	osteoporosis	5	5	0	0
tissue_plasminogen_activator_measurement	interleukin-1_beta_measurement	5	2	0	0
tissue_plasminogen_activator_measurement	bone_density	5	100	0	0
tissue_plasminogen_activator_measurement	childhood_aggressive_behaviour_measurement	5	2	0	0
tissue_plasminogen_activator_measurement	thrombin_generation_potential_measurement	5	1	0	0
tissue_plasminogen_activator_measurement	response_to_diisocyanate__asthma	5	11	0	0
tissue_plasminogen_activator_measurement	adolescent_idiopathic_scoliosis	5	2	0	0
tissue_plasminogen_activator_measurement	sexual_dysfunction	5	1	0	0
tissue_plasminogen_activator_measurement	pulmonary_function_measurement__FEV-FEC_ratio	5	19	0	0
tissue_plasminogen_activator_measurement	HOMA-B	5	6	0	0
tissue_plasminogen_activator_measurement	resistin_measurement	5	4	0	0
tissue_plasminogen_activator_measurement	monocyte_count	5	11	0	0
tissue_plasminogen_activator_measurement	response_to_statin	5	14	0	0
tissue_plasminogen_activator_measurement	triple-negative_breast_cancer	5	2	0	0
tissue_plasminogen_activator_measurement	word_list_delayed_recall_measurement__memory_performance__paragraph_delayed_recall_measurement	5	2	0	0
tissue_plasminogen_activator_measurement	coronary_artery_bypass__myocardial_infarction	5	6	0	0
tissue_plasminogen_activator_measurement	anxiety_disorder	5	1	0	0
tissue_plasminogen_activator_measurement	exploratory_eye_movement_measurement	5	13	0	0
tissue_plasminogen_activator_measurement	partial_thromboplastin_time	5	5	0	0
tissue_plasminogen_activator_measurement	systemic_lupus_erythematosus	5	46	0	0
tissue_plasminogen_activator_measurement	response_to_reverse_transcriptase_inhibitor	5	3	0	0
tissue_plasminogen_activator_measurement	Bladder_exstrophy	5	5	0	0
tissue_plasminogen_activator_measurement	hepatitis_C_infection__cirrhosis_of_liver	5	4	0	0
tissue_plasminogen_activator_measurement	renal_system_measurement__blood_urea_nitrogen_measurement	5	7	0	0
tissue_plasminogen_activator_measurement	YKL40_measurement	5	1	0	0
tissue_plasminogen_activator_measurement	anemia	5	4	0	0
tissue_plasminogen_activator_measurement	drug_dependence	5	8	0	0
tissue_plasminogen_activator_measurement	Child_Behaviour_Checklist_assessment	5	4	0	0
tissue_plasminogen_activator_measurement	rectum_cancer__overall_survival	5	3	0	0
tissue_plasminogen_activator_measurement	pulmonary_function_measurement	5	15	0	0
tissue_plasminogen_activator_measurement	interleukin_12_measurement	5	1	0	0
tissue_plasminogen_activator_measurement	hemoglobin_A2_measurement	5	1	0	0
tissue_plasminogen_activator_measurement	rhegmatogenous_retinal_detachment	5	3	0	0
tissue_plasminogen_activator_measurement	ovarian_carcinoma	5	17	0	0
tissue_plasminogen_activator_measurement	pancreatic_carcinoma	5	16	0	0
tissue_plasminogen_activator_measurement	hypothyroidism	5	9	0	0
tissue_plasminogen_activator_measurement	cardiovascular_measurement	5	3	0	0
tissue_plasminogen_activator_measurement	sex_hormone_globulin_binding_measurement	5	15	0	0
tissue_plasminogen_activator_measurement	dental_caries	5	26	0	0
tissue_plasminogen_activator_measurement	infant_head_circumference	5	3	0	0
tissue_plasminogen_activator_measurement	Cannabis_use_initiation	5	4	0	0
tissue_plasminogen_activator_measurement	hearing_loss	5	2	0	0
tissue_plasminogen_activator_measurement	skin_pigmentation	5	15	0	0
tissue_plasminogen_activator_measurement	antidepressant-induced_sexual_dysfunction__response_to_bupropion__response_to_antidepressant	5	1	0	0
tissue_plasminogen_activator_measurement	matrix_metalloproteinase_measurement	5	2	0	0
tissue_plasminogen_activator_measurement	protein_C_measurement__hematological_measurement	5	4	0	0
tissue_plasminogen_activator_measurement	Keloid	5	1	0	0
tissue_plasminogen_activator_measurement	serum_alanine_aminotransferase_measurement	5	7	0	0
tissue_plasminogen_activator_measurement	periodontitis	5	16	0	0
tissue_plasminogen_activator_measurement	Parkinson's_disease__Lewy_body_measurement	5	4	0	0
tissue_plasminogen_activator_measurement	response_to_antineoplastic_agent__response_to_anthracycline-based_chemotherapy	5	2	0	0
tissue_plasminogen_activator_measurement	attention_deficit_hyperactivity_disorder__conduct_disorder	5	3	0	0
tissue_plasminogen_activator_measurement	celiac_disease	5	25	0	0
tissue_plasminogen_activator_measurement	myeloperoxidase_measurement	5	4	0	0
tissue_plasminogen_activator_measurement	comprehensive_strength_index__muscle_measurement	5	2	0	0
tissue_plasminogen_activator_measurement	chronic_kidney_disease	5	10	0	0
tissue_plasminogen_activator_measurement	Hirschsprung_disease	5	7	0	0
tissue_plasminogen_activator_measurement	HVA_measurement	5	4	0	0
tissue_plasminogen_activator_measurement	hip_geometry	5	2	0	0
tissue_plasminogen_activator_measurement	sensory_perception_of_bitter_taste	5	2	0	0
tissue_plasminogen_activator_measurement	drug-induced_agranulocytosis__response_to_thioamide__Graves_disease	5	2	0	0
tissue_plasminogen_activator_measurement	pit_and_fissure_surface_dental_caries	5	2	0	0
tissue_plasminogen_activator_measurement	HIV-1_infection__common_carotid_intimal_medial_thickness	5	1	0	0
tissue_plasminogen_activator_measurement	neonate__fat_body_mass	5	2	0	0
tissue_plasminogen_activator_measurement	serum_amyloid_A_protein_measurement	5	4	0	0
tissue_plasminogen_activator_measurement	response_to_paclitaxel	5	7	0	0
tissue_plasminogen_activator_measurement	exercise	5	2	0	0
tissue_plasminogen_activator_measurement	brain_measurement	5	11	0	0
tissue_plasminogen_activator_measurement	hormone_measurement	5	20	0	0
tissue_plasminogen_activator_measurement	malaria	5	7	0	0
tissue_plasminogen_activator_measurement	response_to_radiation__prostate_carcinoma	5	5	0	0
tissue_plasminogen_activator_measurement	head_circumference	5	1	0	0
tissue_plasminogen_activator_measurement	cleft_palate__cleft_lip	5	1	0	0
tissue_plasminogen_activator_measurement	HIV-1_infection__response_to_efavirenz__virologic_response_measurement	5	6	0	0
tissue_plasminogen_activator_measurement	chronic_obstructive_pulmonary_disease__smoking_initiation	5	2	0	0
tissue_plasminogen_activator_measurement	vitamin_E_measurement	5	2	0	0
tissue_plasminogen_activator_measurement	CCL11_measurement	5	2	0	0
tissue_plasminogen_activator_measurement	hemoglobin_measurement	5	7	0	0
tissue_plasminogen_activator_measurement	beta-2_microglobulin_measurement	5	4	0	0
tissue_plasminogen_activator_measurement	self_reported_educational_attainment	5	41	0	0
tissue_plasminogen_activator_measurement	diastolic_blood_pressure__response_to_high_sodium_diet	5	1	0	0
tissue_plasminogen_activator_measurement	preeclampsia	5	4	0	0
tissue_plasminogen_activator_measurement	corneal_topography	5	14	0	0
tissue_plasminogen_activator_measurement	IGFBP-3_measurement	5	6	0	0
tissue_plasminogen_activator_measurement	putamen_volume	5	3	0	0
tissue_plasminogen_activator_measurement	cancer_biomarker_measurement	5	9	0	0
tissue_plasminogen_activator_measurement	pulse_pressure_measurement	5	9	0	0
tissue_plasminogen_activator_measurement	biliary_liver_cirrhosis	5	19	0	0
tissue_plasminogen_activator_measurement	non-substance_related_disinhibited_behaviour	5	2	0	0
tissue_plasminogen_activator_measurement	airway_wall_thickness_measurement	5	5	0	0
tissue_plasminogen_activator_measurement	cervical_carcinoma	5	4	0	0
tissue_plasminogen_activator_measurement	irritable_bowel_syndrome	5	2	0	0
tissue_plasminogen_activator_measurement	heart_rate	5	21	0	0
tissue_plasminogen_activator_measurement	nitric_oxide_exhalation_measurement	5	8	0	0
tissue_plasminogen_activator_measurement	aggressive_behavior	5	4	0	0
tissue_plasminogen_activator_measurement	interleukin-6_measurement__chronic_obstructive_pulmonary_disease	5	1	0	0
tissue_plasminogen_activator_measurement	survival_time__estrogen-receptor_positive_breast_cancer	5	1	0	0
tissue_plasminogen_activator_measurement	Chagas_cardiomyopathy__Trypanosoma_cruzi_seropositivity	5	7	0	0
tissue_plasminogen_activator_measurement	systolic_blood_pressure__response_to_cold_pressor_test	5	2	0	0
tissue_plasminogen_activator_measurement	dementia__Alzheimer's_disease_neuropathologic_change	5	7	0	0
tissue_plasminogen_activator_measurement	acne	5	7	0	0
tissue_plasminogen_activator_measurement	torsades_de_pointes__response_to_drug	5	1	0	0
tissue_plasminogen_activator_measurement	hormone_measurement__follicle_stimulating_hormone_measurement	5	1	0	0
tissue_plasminogen_activator_measurement	age_at_menopause	5	22	0	0
tissue_plasminogen_activator_measurement	MMR-related_febrile_seizures	5	5	0	0
tissue_plasminogen_activator_measurement	fatty_acid_measurement__oleic_acid_measurement	5	3	0	0
tissue_plasminogen_activator_measurement	mitochondrial_DNA_measurement	5	7	0	0
tissue_plasminogen_activator_measurement	hypermetropia	5	2	0	0
tissue_plasminogen_activator_measurement	mammographic_density_percentage__mammographic_density_measurement	5	2	0	0
tissue_plasminogen_activator_measurement	folic_acid_measurement	5	6	0	0
tissue_plasminogen_activator_measurement	hematocrit	5	7	0	0
tissue_plasminogen_activator_measurement	plasma_renin_activity_measurement	5	1	0	0
tissue_plasminogen_activator_measurement	hematological_measurement	5	2	0	0
tissue_plasminogen_activator_measurement	response_to_vitamin	5	5	0	0
tissue_plasminogen_activator_measurement	IGA_glomerulonephritis	5	15	0	0
tissue_plasminogen_activator_measurement	insulin_metabolic_clearance_rate_measurement__glucose_homeostasis_measurement	5	4	0	0
tissue_plasminogen_activator_measurement	cortisol_secretion_measurement	5	3	0	0
tissue_plasminogen_activator_measurement	vitamin_D_measurement	5	7	0	0
tissue_plasminogen_activator_measurement	HIV-1_infection__bilirubin_measurement	5	7	0	0
tissue_plasminogen_activator_measurement	allergic_sensitization_measurement	5	4	0	0
tissue_plasminogen_activator_measurement	ovarian_reserve	5	2	0	0
tissue_plasminogen_activator_measurement	Corticobasal_degeneration	5	6	0	0
tissue_plasminogen_activator_measurement	mood_disorder	5	1	0	0
tissue_plasminogen_activator_measurement	chemotherapy-induced_alopecia__response_to_antimicrotubule_agent	5	3	0	0
tissue_plasminogen_activator_measurement	gastric_cardia_carcinoma	5	1	0	0
tissue_plasminogen_activator_measurement	Frontotemporal_dementia	5	16	0	0
tissue_plasminogen_activator_measurement	phospholipid_measurement	5	64	0	0
tissue_plasminogen_activator_measurement	inflammatory_response	5	1	0	0
tissue_plasminogen_activator_measurement	illegal_drug_consumption	5	5	0	0
tissue_plasminogen_activator_measurement	response_to_irinotecan__non-small_cell_lung_carcinoma	5	2	0	0
tissue_plasminogen_activator_measurement	hydroxy-leucine_measurement	5	16	0	0
tissue_plasminogen_activator_measurement	MHPG_measurement	5	6	0	0
tissue_plasminogen_activator_measurement	birth_weight	5	7	0	0
tissue_plasminogen_activator_measurement	hemoglobin_measurement__mean_corpuscular_hemoglobin	5	12	0	0
tissue_plasminogen_activator_measurement	gastric_bypass__body_weight_loss	5	3	0	0
tissue_plasminogen_activator_measurement	mean_arterial_pressure	5	30	0	0
tissue_plasminogen_activator_measurement	calcium_measurement	5	19	0	0
tissue_plasminogen_activator_measurement	HIV-1_infection__high_density_lipoprotein_cholesterol_measurement	5	1	0	0
tissue_plasminogen_activator_measurement	vitamin_K_measurement	5	2	0	0
tissue_plasminogen_activator_measurement	response_to_hydrochlorothiazide__triglyceride_measurement	5	5	0	0
tissue_plasminogen_activator_measurement	internal_carotid_intimal_medial_thickness	5	1	0	0
tissue_plasminogen_activator_measurement	peripheral_neuropathy__acute_lymphoblastic_leukemia__response_to_vincristine	5	2	0	0
tissue_plasminogen_activator_measurement	response_to_radiation__prostate_carcinoma__erectile_dysfunction	5	5	0	0
tissue_plasminogen_activator_measurement	stroke	5	7	0	0
tissue_plasminogen_activator_measurement	disease_free_survival__breast_carcinoma	5	1	0	0
tissue_plasminogen_activator_measurement	neuroimaging_measurement	5	1	0	0
tissue_plasminogen_activator_measurement	intraocular_pressure_measurement	5	54	0	0
tissue_plasminogen_activator_measurement	hereditary_hemochromatosis__transferrin_measurement	5	1	0	0
tissue_plasminogen_activator_measurement	Parkinson's_disease__age_at_onset	5	3	0	0
tissue_plasminogen_activator_measurement	osteitis_deformans	5	6	0	0
tissue_plasminogen_activator_measurement	cumulative_dose_response_to_bevacizumab__breast_carcinoma__chemotherapy-induced_hypertension	5	6	0	0
tissue_plasminogen_activator_measurement	Alzheimers_disease__psychotic_symptoms	5	5	0	0
tissue_plasminogen_activator_measurement	Stevens-Johnson_syndrome__toxic_epidermal_necrolysis	5	3	0	0
tissue_plasminogen_activator_measurement	longevity__aging	5	2	0	0
tissue_plasminogen_activator_measurement	hypersomnia	5	1	0	0
tissue_plasminogen_activator_measurement	generalised_epilepsy	5	1	0	0
tissue_plasminogen_activator_measurement	stroke__coronary_heart_disease	5	12	0	0
tissue_plasminogen_activator_measurement	response_to_antineoplastic_agent	5	11	0	0
tissue_plasminogen_activator_measurement	diastolic_blood_pressure__response_to_cold_pressor_test	5	1	0	0
tissue_plasminogen_activator_measurement	heart_failure	5	7	0	0
tissue_plasminogen_activator_measurement	partial_epilepsy	5	1	0	0
tissue_plasminogen_activator_measurement	survival_time__estrogen-receptor_positive_breast_cancer__breast_carcinoma__response_to_endocrine_therapy	5	1	0	0
tissue_plasminogen_activator_measurement	suicidal_ideation	5	1	0	0
tissue_plasminogen_activator_measurement	motion_sickness	5	5	0	0
tissue_plasminogen_activator_measurement	aging	5	2	0	0
tissue_plasminogen_activator_measurement	thyroid_function	5	5	0	0
tissue_plasminogen_activator_measurement	response_to_epirubicin__response_to_cyclophosphamide__chemotherapy-induced_alopecia__response_to_5'_fluorouracil	5	2	0	0
tissue_plasminogen_activator_measurement	prostate_specific_antigen_measurement	5	6	0	0
tissue_plasminogen_activator_measurement	serum_iron_measurement	5	3	0	0
tissue_plasminogen_activator_measurement	body_mass_index	5	239	0	0
tissue_plasminogen_activator_measurement	systemic_scleroderma	5	4	0	0
tissue_plasminogen_activator_measurement	rapid_kidney_function_decline	5	1	0	0
tissue_plasminogen_activator_measurement	age_at_onset__alcohol_dependence	5	7	0	0
tissue_plasminogen_activator_measurement	response_to_diruetic	5	4	0	0
tissue_plasminogen_activator_measurement	alkaline_phosphatase_measurement__uric_acid_measurement	5	1	0	0
tissue_plasminogen_activator_measurement	physical_activity	5	13	0	0
tissue_plasminogen_activator_measurement	vascular_brain_injury_measurement__vascular_brain_injury	5	5	0	0
tissue_plasminogen_activator_measurement	leukocyte_count	5	16	0	0
tissue_plasminogen_activator_measurement	triglyceride_measurement	5	84	0	0
tissue_plasminogen_activator_measurement	infant_body_height	5	5	0	0
tissue_plasminogen_activator_measurement	total_cholesterol_measurement	5	99	0	0
tissue_plasminogen_activator_measurement	bone_mineral_accretion_measurement__response_to_corticosteroid__asthma	5	3	0	0
tissue_plasminogen_activator_measurement	lipoprotein-associated_phospholipase_A(2)_measurement	5	11	0	0
tissue_plasminogen_activator_measurement	ankylosing_spondylitis	5	20	0	0
tissue_plasminogen_activator_measurement	formal_thought_disorder	5	2	0	0
tissue_plasminogen_activator_measurement	obese_body_mass_index_status__urate_measurement	5	10	0	0
tissue_plasminogen_activator_measurement	prostate_carcinoma	5	87	0	0
tissue_plasminogen_activator_measurement	neuropathic_pain__type_II_diabetes_mellitus	5	1	0	0
tissue_plasminogen_activator_measurement	plasma_clusterin_measurement	5	4	0	0
tissue_plasminogen_activator_measurement	thyroxine_measurement	5	6	0	0
tissue_plasminogen_activator_measurement	gambling_behaviour	5	3	0	0
tissue_plasminogen_activator_measurement	unipolar_depression	5	16	0	0
tissue_plasminogen_activator_measurement	infant_expressive_language_ability	5	1	0	0
tissue_plasminogen_activator_measurement	white_matter_microstructure_measurement	5	2	0	0
tissue_plasminogen_activator_measurement	metabolic_syndrome	5	21	0	0
tissue_plasminogen_activator_measurement	migraine_disorder	5	47	0	0
tissue_plasminogen_activator_measurement	DNA_methylation	5	10	0	0
tissue_plasminogen_activator_measurement	cutaneous_melanoma	5	7	0	0
tissue_plasminogen_activator_measurement	heart_function_measurement	5	8	0	0
tissue_plasminogen_activator_measurement	glomerular_filtration_rate	5	6	0	0
tissue_plasminogen_activator_measurement	Trypanosoma_cruzi_seropositivity__ejection_fraction_measurement	5	7	0	0
tissue_plasminogen_activator_measurement	testicular_carcinoma	5	18	0	0
tissue_plasminogen_activator_measurement	iron_biomarker_measurement__ferritin_measurement	5	4	0	0
tissue_plasminogen_activator_measurement	factor_VII_measurement	5	3	0	0
tissue_plasminogen_activator_measurement	polychlorinated_biphenyls_measurement	5	2	0	0
tissue_plasminogen_activator_measurement	freckles	5	8	0	0
tissue_plasminogen_activator_measurement	pathological_myopia	5	21	0	0
tissue_plasminogen_activator_measurement	epilepsy	5	3	0	0
tissue_plasminogen_activator_measurement	hair_color	5	19	0	0
tissue_plasminogen_activator_measurement	body_mass_index__fasting_blood_glucose_measurement	5	15	0	0
tissue_plasminogen_activator_measurement	response_to_carboplatin	5	5	0	0
tissue_plasminogen_activator_measurement	Testicular_Germ_Cell_Tumor	5	7	0	0
tissue_plasminogen_activator_measurement	exfoliation_syndrome	5	3	0	0
tissue_plasminogen_activator_measurement	response_to_drug__epilepsy	5	2	0	0
tissue_plasminogen_activator_measurement	response_to_carboplatin__response_to_paclitaxel__response_to_antineoplastic_agent	5	3	0	0
tissue_plasminogen_activator_measurement	hereditary_hemochromatosis__serum_iron_measurement	5	1	0	0
tissue_plasminogen_activator_measurement	response_to_hydrochlorothiazide__fasting_blood_glucose_measurement	5	10	0	0
tissue_plasminogen_activator_measurement	urate_measurement	5	48	0	0
tissue_plasminogen_activator_measurement	drug_use_measurement__depressive_symptom_measurement__SSRI_use_measurement	5	3	0	0
tissue_plasminogen_activator_measurement	response_to_platelet_aggregation_inhibitor	5	1	0	0
tissue_plasminogen_activator_measurement	venous_thromboembolism	5	11	0	0
tissue_plasminogen_activator_measurement	airway_imaging_measurement	5	4	0	0
tissue_plasminogen_activator_measurement	homocysteine_measurement	5	27	0	0
tissue_plasminogen_activator_measurement	diastolic_blood_pressure	5	44	0	0
tissue_plasminogen_activator_measurement	neonate__sum_of_skinfolds	5	2	0	0
tissue_plasminogen_activator_measurement	Biliary_atresia	5	3	0	0
tissue_plasminogen_activator_measurement	chronic_obstructive_pulmonary_disease__asthma	5	1	0	0
tissue_plasminogen_activator_measurement	N-glycan_measurement	5	3	0	0
tissue_plasminogen_activator_measurement	urinary_nitrogen_measurement	5	3	0	0
tissue_plasminogen_activator_measurement	serum_hepcidin_measurement	5	2	0	0
tissue_plasminogen_activator_measurement	atherosclerosis	5	4	0	0
tissue_plasminogen_activator_measurement	osteonecrosis	5	1	0	0
tissue_plasminogen_activator_measurement	smoking_behavior__3-hydroxypropylmercapturic_acid_measurement	5	7	0	0
tissue_plasminogen_activator_measurement	Behcet's_syndrome	5	8	0	0
tissue_plasminogen_activator_measurement	interleukin_18_measurement	5	3	0	0
tissue_plasminogen_activator_measurement	antibody_measurement__Epstein-Barr_virus_infection	5	1	0	0
tissue_plasminogen_activator_measurement	brain_serotonin_transporter_measurement__response_to_paclitaxel	5	3	0	0
tissue_plasminogen_activator_measurement	C4BP_measurement	5	1	0	0
tissue_plasminogen_activator_measurement	FEV_change_measurement__response_to_zileuton__asthma	5	8	0	0
tissue_plasminogen_activator_measurement	cognition	5	26	0	0
tissue_plasminogen_activator_measurement	serum_zinc_measurement	5	8	0	0
tissue_plasminogen_activator_measurement	Heschl's_gyrus_morphology_measurement	5	8	0	0
tissue_plasminogen_activator_measurement	large_artery_stroke	5	3	0	0
tissue_plasminogen_activator_measurement	metabolite_measurement	5	60	0	0
tissue_plasminogen_activator_measurement	QRS_duration__Trypanosoma_cruzi_seropositivity	5	2	0	0
tissue_plasminogen_activator_measurement	body_height_at_birth	5	3	0	0
tissue_plasminogen_activator_measurement	apolipoprotein_A_1_measurement	5	3	0	0
tissue_plasminogen_activator_measurement	self_rated_health	5	6	0	0
tissue_plasminogen_activator_measurement	Ischemic_stroke	5	1	0	0
tissue_plasminogen_activator_measurement	maximal_oxygen_uptake_measurement	5	2	0	0
tissue_plasminogen_activator_measurement	serum_selenium_measurement	5	6	0	0
tissue_plasminogen_activator_measurement	unipolar_depression__response_to_selective_serotonin_reuptake_inhibitor	5	11	0	0
tissue_plasminogen_activator_measurement	nephrolithiasis	5	3	0	0
tissue_plasminogen_activator_measurement	open-angle_glaucoma	5	10	0	0
tissue_plasminogen_activator_measurement	sporadic_Creutzfeld_Jacob_disease	5	1	0	0
tissue_plasminogen_activator_measurement	diffuse_large_B-cell_lymphoma	5	6	0	0
tissue_plasminogen_activator_measurement	hormone_measurement__progesterone_measurement	5	1	0	0
tissue_plasminogen_activator_measurement	antiphospholipid_antibody_measurement	5	4	0	0
tissue_plasminogen_activator_measurement	triglyceride_measurement__metabolic_syndrome	5	4	0	0
tissue_plasminogen_activator_measurement	exercise_test	5	2	0	0
tissue_plasminogen_activator_measurement	waist_circumference__anthropometry	5	2	0	0
tissue_plasminogen_activator_measurement	fatty_acid_measurement	5	3	0	0
tissue_plasminogen_activator_measurement	female_fertility__fertility_measurement	5	4	0	0
tissue_plasminogen_activator_measurement	dermatomyositis	5	1	0	0
tissue_plasminogen_activator_measurement	dense_area_measurement__mammographic_density_measurement	5	4	0	0
[truncated: 739,322+ more rows]

## Sheet: Phenotype eGene Overlap
TraitX	TraitY	GenesX	GenesY	Common	Ratio
helix_rolling	helix_rolling	3	3	3	1
helix_rolling	magnesium_measurement	3	45	0	0
helix_rolling	tissue_plasminogen_activator_measurement	3	17	0	0
helix_rolling	allergy	3	41	0	0
helix_rolling	maximal_midexpiratory_flow_rate	3	5	0	0
helix_rolling	urgency_urinary_incontinence	3	2	0	0
helix_rolling	urate_measurement__underweight_body_mass_index_status	3	25	0	0
helix_rolling	anorexia_nervosa	3	1	0	0
helix_rolling	disposition_index_measurement__glucose_homeostasis_measurement	3	10	0	0
helix_rolling	amygdala_reactivity_measurement	3	1	0	0
helix_rolling	body_weight__anthropometry	3	4	0	0
helix_rolling	response_to_radiation	3	2	0	0
helix_rolling	osteoporosis	3	10	0	0
helix_rolling	interleukin-1_beta_measurement	3	6	0	0
helix_rolling	bone_density	3	134	0	0
helix_rolling	childhood_aggressive_behaviour_measurement	3	2	0	0
helix_rolling	thrombin_generation_potential_measurement	3	1	0	0
helix_rolling	response_to_diisocyanate__asthma	3	16	0	0
helix_rolling	adolescent_idiopathic_scoliosis	3	2	0	0
helix_rolling	sexual_dysfunction	3	2	0	0
helix_rolling	pulmonary_function_measurement__FEV-FEC_ratio	3	36	0	0
helix_rolling	HOMA-B	3	9	0	0
helix_rolling	resistin_measurement	3	9	0	0
helix_rolling	monocyte_count	3	12	0	0
helix_rolling	response_to_statin	3	20	0	0
helix_rolling	triple-negative_breast_cancer	3	4	0	0
helix_rolling	word_list_delayed_recall_measurement__memory_performance__paragraph_delayed_recall_measurement	3	4	0	0
helix_rolling	coronary_artery_bypass__myocardial_infarction	3	4	0	0
helix_rolling	anxiety_disorder	3	3	0	0
helix_rolling	exploratory_eye_movement_measurement	3	22	0	0
helix_rolling	partial_thromboplastin_time	3	8	0	0
helix_rolling	systemic_lupus_erythematosus	3	81	0	0
helix_rolling	response_to_reverse_transcriptase_inhibitor	3	7	0	0
helix_rolling	Bladder_exstrophy	3	5	0	0
helix_rolling	hepatitis_C_infection__cirrhosis_of_liver	3	5	0	0
helix_rolling	renal_system_measurement__blood_urea_nitrogen_measurement	3	16	0	0
helix_rolling	YKL40_measurement	3	2	0	0
helix_rolling	anemia	3	4	0	0
helix_rolling	drug_dependence	3	6	0	0
helix_rolling	Child_Behaviour_Checklist_assessment	3	7	0	0
helix_rolling	rectum_cancer__overall_survival	3	4	0	0
helix_rolling	pulmonary_function_measurement	3	29	0	0
helix_rolling	interleukin_12_measurement	3	1	0	0
helix_rolling	hemoglobin_A2_measurement	3	2	0	0
helix_rolling	rhegmatogenous_retinal_detachment	3	12	0	0
helix_rolling	ovarian_carcinoma	3	46	0	0
helix_rolling	pancreatic_carcinoma	3	22	0	0
helix_rolling	hypothyroidism	3	17	0	0
helix_rolling	cardiovascular_measurement	3	4	0	0
helix_rolling	sex_hormone_globulin_binding_measurement	3	31	0	0
helix_rolling	dental_caries	3	38	0	0
helix_rolling	infant_head_circumference	3	11	0	0
helix_rolling	Cannabis_use_initiation	3	4	0	0
helix_rolling	hearing_loss	3	6	0	0
helix_rolling	skin_pigmentation	3	30	0	0
helix_rolling	antidepressant-induced_sexual_dysfunction__response_to_bupropion__response_to_antidepressant	3	3	0	0
helix_rolling	matrix_metalloproteinase_measurement	3	2	0	0
helix_rolling	protein_C_measurement__hematological_measurement	3	8	0	0
helix_rolling	Keloid	3	2	0	0
helix_rolling	serum_alanine_aminotransferase_measurement	3	7	0	0
helix_rolling	periodontitis	3	20	0	0
helix_rolling	Parkinson's_disease__Lewy_body_measurement	3	10	0	0
helix_rolling	response_to_antineoplastic_agent__response_to_anthracycline-based_chemotherapy	3	2	0	0
helix_rolling	attention_deficit_hyperactivity_disorder__conduct_disorder	3	3	0	0
helix_rolling	celiac_disease	3	44	0	0
helix_rolling	myeloperoxidase_measurement	3	12	0	0
helix_rolling	comprehensive_strength_index__muscle_measurement	3	10	0	0
helix_rolling	chronic_kidney_disease	3	11	0	0
helix_rolling	Hirschsprung_disease	3	11	0	0
helix_rolling	HVA_measurement	3	6	0	0
helix_rolling	hip_geometry	3	6	0	0
helix_rolling	sensory_perception_of_bitter_taste	3	4	0	0
helix_rolling	drug-induced_agranulocytosis__response_to_thioamide__Graves_disease	3	3	0	0
helix_rolling	pit_and_fissure_surface_dental_caries	3	2	0	0
helix_rolling	HIV-1_infection__common_carotid_intimal_medial_thickness	3	2	0	0
helix_rolling	neonate__fat_body_mass	3	4	0	0
helix_rolling	serum_amyloid_A_protein_measurement	3	10	0	0
helix_rolling	response_to_paclitaxel	3	6	0	0
helix_rolling	exercise	3	5	0	0
helix_rolling	brain_measurement	3	29	0	0
helix_rolling	hormone_measurement	3	29	0	0
helix_rolling	malaria	3	15	0	0
helix_rolling	response_to_radiation__prostate_carcinoma	3	6	0	0
helix_rolling	head_circumference	3	2	0	0
helix_rolling	cleft_palate__cleft_lip	3	1	0	0
helix_rolling	HIV-1_infection__response_to_efavirenz__virologic_response_measurement	3	8	0	0
helix_rolling	chronic_obstructive_pulmonary_disease__smoking_initiation	3	2	0	0
helix_rolling	vitamin_E_measurement	3	4	0	0
helix_rolling	CCL11_measurement	3	2	0	0
helix_rolling	hemoglobin_measurement	3	11	0	0
helix_rolling	beta-2_microglobulin_measurement	3	8	0	0
helix_rolling	self_reported_educational_attainment	3	103	0	0
helix_rolling	diastolic_blood_pressure__response_to_high_sodium_diet	3	1	0	0
helix_rolling	preeclampsia	3	3	0	0
helix_rolling	corneal_topography	3	20	0	0
helix_rolling	IGFBP-3_measurement	3	13	0	0
helix_rolling	putamen_volume	3	9	0	0
helix_rolling	cancer_biomarker_measurement	3	24	0	0
helix_rolling	pulse_pressure_measurement	3	18	0	0
helix_rolling	biliary_liver_cirrhosis	3	34	0	0
helix_rolling	non-substance_related_disinhibited_behaviour	3	2	0	0
helix_rolling	airway_wall_thickness_measurement	3	12	0	0
helix_rolling	cervical_carcinoma	3	10	0	0
helix_rolling	irritable_bowel_syndrome	3	2	0	0
helix_rolling	heart_rate	3	38	0	0
helix_rolling	nitric_oxide_exhalation_measurement	3	16	0	0
helix_rolling	aggressive_behavior	3	12	0	0
helix_rolling	interleukin-6_measurement__chronic_obstructive_pulmonary_disease	3	3	0	0
helix_rolling	survival_time__estrogen-receptor_positive_breast_cancer	3	2	0	0
helix_rolling	Chagas_cardiomyopathy__Trypanosoma_cruzi_seropositivity	3	12	0	0
helix_rolling	systolic_blood_pressure__response_to_cold_pressor_test	3	4	0	0
helix_rolling	dementia__Alzheimer's_disease_neuropathologic_change	3	9	0	0
helix_rolling	acne	3	25	0	0
helix_rolling	torsades_de_pointes__response_to_drug	3	3	0	0
helix_rolling	hormone_measurement__follicle_stimulating_hormone_measurement	3	1	0	0
helix_rolling	age_at_menopause	3	29	0	0
helix_rolling	MMR-related_febrile_seizures	3	9	0	0
helix_rolling	fatty_acid_measurement__oleic_acid_measurement	3	15	0	0
helix_rolling	mitochondrial_DNA_measurement	3	12	0	0
helix_rolling	hypermetropia	3	2	0	0
helix_rolling	mammographic_density_percentage__mammographic_density_measurement	3	3	0	0
helix_rolling	folic_acid_measurement	3	8	0	0
helix_rolling	hematocrit	3	9	0	0
helix_rolling	plasma_renin_activity_measurement	3	2	0	0
helix_rolling	hematological_measurement	3	2	0	0
helix_rolling	response_to_vitamin	3	8	0	0
helix_rolling	IGA_glomerulonephritis	3	38	0	0
helix_rolling	insulin_metabolic_clearance_rate_measurement__glucose_homeostasis_measurement	3	5	0	0
helix_rolling	cortisol_secretion_measurement	3	3	0	0
helix_rolling	vitamin_D_measurement	3	15	0	0
helix_rolling	HIV-1_infection__bilirubin_measurement	3	3	0	0
helix_rolling	allergic_sensitization_measurement	3	7	0	0
helix_rolling	ovarian_reserve	3	2	0	0
helix_rolling	Corticobasal_degeneration	3	20	0	0
helix_rolling	mood_disorder	3	12	0	0
helix_rolling	chemotherapy-induced_alopecia__response_to_antimicrotubule_agent	3	3	0	0
helix_rolling	gastric_cardia_carcinoma	3	2	0	0
helix_rolling	Frontotemporal_dementia	3	18	0	0
helix_rolling	phospholipid_measurement	3	93	0	0
helix_rolling	inflammatory_response	3	2	0	0
helix_rolling	illegal_drug_consumption	3	7	0	0
helix_rolling	response_to_irinotecan__non-small_cell_lung_carcinoma	3	2	0	0
helix_rolling	hydroxy-leucine_measurement	3	23	0	0
helix_rolling	MHPG_measurement	3	8	0	0
helix_rolling	birth_weight	3	20	0	0
helix_rolling	hemoglobin_measurement__mean_corpuscular_hemoglobin	3	37	0	0
helix_rolling	gastric_bypass__body_weight_loss	3	2	0	0
helix_rolling	mean_arterial_pressure	3	64	0	0
helix_rolling	calcium_measurement	3	35	0	0
helix_rolling	HIV-1_infection__high_density_lipoprotein_cholesterol_measurement	3	2	0	0
helix_rolling	vitamin_K_measurement	3	4	0	0
helix_rolling	response_to_hydrochlorothiazide__triglyceride_measurement	3	5	0	0
helix_rolling	internal_carotid_intimal_medial_thickness	3	2	0	0
helix_rolling	peripheral_neuropathy__acute_lymphoblastic_leukemia__response_to_vincristine	3	5	0	0
helix_rolling	response_to_radiation__prostate_carcinoma__erectile_dysfunction	3	7	0	0
helix_rolling	stroke	3	8	0	0
helix_rolling	disease_free_survival__breast_carcinoma	3	1	0	0
helix_rolling	neuroimaging_measurement	3	2	0	0
helix_rolling	intraocular_pressure_measurement	3	33	0	0
helix_rolling	hereditary_hemochromatosis__transferrin_measurement	3	1	0	0
helix_rolling	Parkinson's_disease__age_at_onset	3	3	0	0
helix_rolling	osteitis_deformans	3	6	0	0
helix_rolling	cumulative_dose_response_to_bevacizumab__breast_carcinoma__chemotherapy-induced_hypertension	3	12	0	0
helix_rolling	Alzheimers_disease__psychotic_symptoms	3	6	0	0
helix_rolling	Stevens-Johnson_syndrome__toxic_epidermal_necrolysis	3	7	0	0
helix_rolling	longevity__aging	3	3	0	0
helix_rolling	hypersomnia	3	2	0	0
helix_rolling	generalised_epilepsy	3	1	0	0
helix_rolling	stroke__coronary_heart_disease	3	29	0	0
helix_rolling	response_to_antineoplastic_agent	3	18	0	0
helix_rolling	diastolic_blood_pressure__response_to_cold_pressor_test	3	4	0	0
helix_rolling	heart_failure	3	11	0	0
helix_rolling	partial_epilepsy	3	2	0	0
helix_rolling	survival_time__estrogen-receptor_positive_breast_cancer__breast_carcinoma__response_to_endocrine_therapy	3	8	0	0
helix_rolling	suicidal_ideation	3	4	0	0
helix_rolling	motion_sickness	3	8	0	0
helix_rolling	aging	3	2	0	0
helix_rolling	thyroid_function	3	8	0	0
helix_rolling	response_to_epirubicin__response_to_cyclophosphamide__chemotherapy-induced_alopecia__response_to_5'_fluorouracil	3	2	0	0
helix_rolling	prostate_specific_antigen_measurement	3	8	0	0
helix_rolling	serum_iron_measurement	3	5	0	0
helix_rolling	body_mass_index	3	458	0	0
helix_rolling	systemic_scleroderma	3	5	0	0
helix_rolling	rapid_kidney_function_decline	3	2	0	0
helix_rolling	age_at_onset__alcohol_dependence	3	12	0	0
helix_rolling	response_to_diruetic	3	4	0	0
helix_rolling	alkaline_phosphatase_measurement__uric_acid_measurement	3	2	0	0
helix_rolling	physical_activity	3	15	0	0
helix_rolling	vascular_brain_injury_measurement__vascular_brain_injury	3	7	0	0
helix_rolling	leukocyte_count	3	47	0	0
helix_rolling	triglyceride_measurement	3	113	0	0
helix_rolling	infant_body_height	3	13	0	0
helix_rolling	total_cholesterol_measurement	3	174	0	0
helix_rolling	bone_mineral_accretion_measurement__response_to_corticosteroid__asthma	3	5	0	0
helix_rolling	lipoprotein-associated_phospholipase_A(2)_measurement	3	16	0	0
helix_rolling	ankylosing_spondylitis	3	48	0	0
helix_rolling	formal_thought_disorder	3	2	0	0
helix_rolling	obese_body_mass_index_status__urate_measurement	3	15	0	0
helix_rolling	prostate_carcinoma	3	121	0	0
helix_rolling	neuropathic_pain__type_II_diabetes_mellitus	3	1	0	0
helix_rolling	plasma_clusterin_measurement	3	5	0	0
helix_rolling	thyroxine_measurement	3	8	0	0
helix_rolling	gambling_behaviour	3	2	0	0
helix_rolling	unipolar_depression	3	23	0	0
helix_rolling	infant_expressive_language_ability	3	1	0	0
helix_rolling	white_matter_microstructure_measurement	3	3	0	0
helix_rolling	metabolic_syndrome	3	34	0	0
helix_rolling	migraine_disorder	3	65	0	0
helix_rolling	DNA_methylation	3	17	0	0
helix_rolling	cutaneous_melanoma	3	15	0	0
helix_rolling	heart_function_measurement	3	9	0	0
helix_rolling	glomerular_filtration_rate	3	16	0	0
helix_rolling	Trypanosoma_cruzi_seropositivity__ejection_fraction_measurement	3	8	0	0
helix_rolling	testicular_carcinoma	3	43	0	0
helix_rolling	iron_biomarker_measurement__ferritin_measurement	3	12	0	0
helix_rolling	factor_VII_measurement	3	6	0	0
helix_rolling	polychlorinated_biphenyls_measurement	3	2	0	0
helix_rolling	freckles	3	19	0	0
helix_rolling	pathological_myopia	3	36	0	0
helix_rolling	epilepsy	3	7	0	0
helix_rolling	hair_color	3	26	0	0
helix_rolling	body_mass_index__fasting_blood_glucose_measurement	3	25	0	0
helix_rolling	response_to_carboplatin	3	7	0	0
helix_rolling	Testicular_Germ_Cell_Tumor	3	37	0	0
helix_rolling	exfoliation_syndrome	3	4	0	0
helix_rolling	response_to_drug__epilepsy	3	2	0	0
helix_rolling	response_to_carboplatin__response_to_paclitaxel__response_to_antineoplastic_agent	3	4	0	0
helix_rolling	hereditary_hemochromatosis__serum_iron_measurement	3	1	0	0
helix_rolling	response_to_hydrochlorothiazide__fasting_blood_glucose_measurement	3	13	0	0
helix_rolling	urate_measurement	3	98	0	0
helix_rolling	drug_use_measurement__depressive_symptom_measurement__SSRI_use_measurement	3	5	0	0
helix_rolling	response_to_platelet_aggregation_inhibitor	3	2	0	0
helix_rolling	venous_thromboembolism	3	15	0	0
helix_rolling	airway_imaging_measurement	3	8	0	0
helix_rolling	homocysteine_measurement	3	62	0	0
helix_rolling	diastolic_blood_pressure	3	73	0	0
helix_rolling	neonate__sum_of_skinfolds	3	4	0	0
helix_rolling	Biliary_atresia	3	4	0	0
helix_rolling	chronic_obstructive_pulmonary_disease__asthma	3	3	0	0
helix_rolling	N-glycan_measurement	3	4	0	0
helix_rolling	urinary_nitrogen_measurement	3	5	0	0
helix_rolling	serum_hepcidin_measurement	3	2	0	0
helix_rolling	atherosclerosis	3	7	0	0
helix_rolling	osteonecrosis	3	2	0	0
helix_rolling	smoking_behavior__3-hydroxypropylmercapturic_acid_measurement	3	11	0	0
helix_rolling	Behcet's_syndrome	3	14	0	0
helix_rolling	interleukin_18_measurement	3	7	0	0
helix_rolling	antibody_measurement__Epstein-Barr_virus_infection	3	7	0	0
helix_rolling	brain_serotonin_transporter_measurement__response_to_paclitaxel	3	6	0	0
helix_rolling	C4BP_measurement	3	1	0	0
helix_rolling	FEV_change_measurement__response_to_zileuton__asthma	3	9	0	0
helix_rolling	cognition	3	49	0	0
helix_rolling	serum_zinc_measurement	3	21	0	0
helix_rolling	Heschl's_gyrus_morphology_measurement	3	12	0	0
helix_rolling	large_artery_stroke	3	4	0	0
helix_rolling	metabolite_measurement	3	155	0	0
helix_rolling	QRS_duration__Trypanosoma_cruzi_seropositivity	3	2	0	0
helix_rolling	body_height_at_birth	3	5	0	0
helix_rolling	apolipoprotein_A_1_measurement	3	1	0	0
helix_rolling	self_rated_health	3	11	0	0
helix_rolling	Ischemic_stroke	3	2	0	0
helix_rolling	maximal_oxygen_uptake_measurement	3	4	0	0
helix_rolling	serum_selenium_measurement	3	10	0	0
helix_rolling	unipolar_depression__response_to_selective_serotonin_reuptake_inhibitor	3	17	0	0
helix_rolling	nephrolithiasis	3	4	0	0
helix_rolling	open-angle_glaucoma	3	20	0	0
helix_rolling	sporadic_Creutzfeld_Jacob_disease	3	1	0	0
helix_rolling	diffuse_large_B-cell_lymphoma	3	8	0	0
helix_rolling	hormone_measurement__progesterone_measurement	3	4	0	0
helix_rolling	antiphospholipid_antibody_measurement	3	5	0	0
helix_rolling	triglyceride_measurement__metabolic_syndrome	3	6	0	0
helix_rolling	exercise_test	3	2	0	0
helix_rolling	waist_circumference__anthropometry	3	5	0	0
helix_rolling	fatty_acid_measurement	3	7	0	0
helix_rolling	female_fertility__fertility_measurement	3	4	0	0
helix_rolling	dermatomyositis	3	2	0	0
helix_rolling	dense_area_measurement__mammographic_density_measurement	3	6	0	0
helix_rolling	carotid_plaque_build	3	6	0	0
helix_rolling	smoking_cessation	3	2	0	0
helix_rolling	fasting_blood_insulin_measurement	3	26	0	0
helix_rolling	response_to_candesartan__hypertension	3	12	0	0
helix_rolling	systemic_lupus_erythematosus__lupus_nephritis	3	13	0	0
helix_rolling	esophageal_carcinoma	3	9	0	0
helix_rolling	serum_alpha-1-antitrypsin_measurement	3	8	0	0
helix_rolling	overall_survival__multiple_myeloma	3	1	0	0
helix_rolling	serum_IgM_measurement	3	4	0	0
helix_rolling	Sarcoidosis	3	7	0	0
helix_rolling	nicotine_use	3	3	0	0
helix_rolling	alcohol_dependence	3	34	0	0
helix_rolling	asymmetrical_dimethylarginine_measurement__serum_dimethylarginine_measurement	3	3	0	0
helix_rolling	type_I_diabetes_mellitus	3	76	0	0
helix_rolling	hepatocellular_carcinoma	3	11	0	0
helix_rolling	white_matter_hyperintensity_measurement	3	14	0	0
helix_rolling	response_to_platinum_based_chemotherapy__non-small_cell_lung_carcinoma	3	2	0	0
helix_rolling	body_weight	3	28	0	0
helix_rolling	Ewing_sarcoma	3	3	0	0
helix_rolling	chronic_myelogenous_leukemia	3	2	0	0
helix_rolling	smoking_initiation	3	4	0	0
helix_rolling	iron_biomarker_measurement__serum_iron_measurement	3	10	0	0
helix_rolling	arachidonic_acid_measurement__fatty_acid_measurement	3	6	0	0
helix_rolling	anti-Heliobacter_pylori_serum_IgG_measurement	3	3	0	0
helix_rolling	puberty_onset_measurement	3	4	0	0
helix_rolling	serum_IgG_glycosylation_measurement	3	112	0	0
helix_rolling	interstitial_lung_disease	3	50	0	0
helix_rolling	suntan	3	20	0	0
helix_rolling	insulin_like_growth_factor_measurement	3	4	0	0
helix_rolling	laryngeal_squamous_cell_carcinoma	3	6	0	0
helix_rolling	duodenal_ulcer	3	19	0	0
helix_rolling	chronic_obstructive_pulmonary_disease	3	17	0	0
helix_rolling	coffee_consumption__cups_of_coffee_per_day_measurement	3	20	0	0
helix_rolling	membranous_glomerulonephritis	3	17	0	0
helix_rolling	triglyceride_measurement__high_density_lipoprotein_cholesterol_measurement	3	4	0	0
helix_rolling	language_impairment	3	10	0	0
helix_rolling	smoking_behavior__carbon_monoxide_exhalation_measurement	3	9	0	0
helix_rolling	gait_measurement	3	4	0	0
helix_rolling	longitudinal_alcohol_consumption_measurement	3	7	0	0
helix_rolling	forced_expiratory_volume	3	13	0	0
helix_rolling	Cystic_fibrosis	3	9	0	0
helix_rolling	cystatin_C_measurement__acute_coronary_syndrome	3	1	0	0
helix_rolling	insulin_sensitivity_measurement	3	16	0	0
helix_rolling	memory_performance__paragraph_delayed_recall_measurement	3	2	0	0
helix_rolling	brachial_circumference	3	4	0	0
helix_rolling	whole-brain_volume__Alzheimers_disease	3	2	0	0
helix_rolling	coronary_artery_calcification	3	80	0	0
helix_rolling	response_to_statin__low_density_lipoprotein_cholesterol_measurement	3	4	0	0
helix_rolling	basophil_count	3	2	0	0
helix_rolling	response_to_antidepressant	3	14	0	0
helix_rolling	response_to_paclitaxel__response_to_antineoplastic_agent	3	7	0	0
helix_rolling	systolic_blood_pressure__alcohol_drinking	3	5	0	0
helix_rolling	treatment_refractory_schizophrenia	3	3	0	0
helix_rolling	parasitemia_measurement__Trypanosoma_cruzi_seropositivity	3	13	0	0
helix_rolling	blood_lead_measurement	3	8	0	0
helix_rolling	obesity	3	52	0	0
helix_rolling	AIDS	3	15	0	0
helix_rolling	serum_non-albumin_protein_measurement	3	2	0	0
helix_rolling	trans_fatty_acid_measurement__trans-trans-18:2_fatty_acid_measurement	3	2	0	0
helix_rolling	response_to_anticoagulant	3	39	0	0
helix_rolling	rotator_cuff_tear	3	6	0	0
helix_rolling	glycoprotein_measurement	3	3	0	0
helix_rolling	fatty_acid_measurement__linoleic_acid_measurement	3	11	0	0
helix_rolling	very_long-chain_saturated_fatty_acid_measurement	3	18	0	0
helix_rolling	hormone_measurement__dehydroepiandrosterone_sulphate_measurement	3	5	0	0
helix_rolling	autism_spectrum_disorder_symptom	3	4	0	0
helix_rolling	Progressive_supranuclear_palsy	3	26	0	0
helix_rolling	amyotrophic_lateral_sclerosis	3	49	0	0
helix_rolling	optic_cup_area_measurement	3	32	0	0
helix_rolling	Bronchopulmonary_dysplasia	3	3	0	0
helix_rolling	HOMA-IR__fasting_blood_insulin_measurement	3	4	0	0
helix_rolling	multiple_myeloma	3	50	0	0
helix_rolling	HIV-1_infection__body_fat_distribution	3	15	0	0
helix_rolling	Lewy_body_dementia__Lewy_body_dementia_measurement	3	16	0	0
helix_rolling	body_mass_index__fasting_blood_insulin_measurement	3	18	0	0
helix_rolling	Dupuytren_Contracture	3	6	0	0
helix_rolling	matrix_metalloproteinase_measurement__Alzheimers_disease__Alzheimer's_disease_biomarker_measurement	3	2	0	0
helix_rolling	soluble_transferrin_receptor_measurement__iron_biomarker_measurement	3	8	0	0
helix_rolling	HIV-1_infection__HIV_viral_set_point_measurement	3	5	0	0
helix_rolling	butyrylcholinesterase_measurement	3	10	0	0
helix_rolling	multiple_sclerosis	3	168	0	0
helix_rolling	allergic_rhinitis	3	5	0	0
helix_rolling	cotinine_glucuronidation_measurement	3	7	0	0
helix_rolling	brain_connectivity_measurement	3	1	0	0
helix_rolling	unipolar_depression__bipolar_disorder__attempted_suicide	3	1	0	0
helix_rolling	phosphorus_measurement	3	12	0	0
helix_rolling	sphingolipid_measurement__blood_metabolite_measurement	3	12	0	0
helix_rolling	schizophrenia	3	607	1	0.333333
helix_rolling	diabetic_nephropathy	3	35	0	0
helix_rolling	endothelial_growth_factor_measurement__angiopoietin-2_receptor_measurement	3	4	0	0
helix_rolling	subcutaneous_adipose_tissue_measurement	3	7	0	0
helix_rolling	mean_arterial_pressure__response_to_cold_pressor_test	3	3	0	0
helix_rolling	A1C_measurement	3	29	0	0
helix_rolling	sporadic_amyotrophic_lateral_sclerosis	3	19	0	0
helix_rolling	rheumatoid_arthritis__response_to_TNF_antagonist	3	2	0	0
helix_rolling	amyotrophic_lateral_sclerosis__age_at_onset	3	5	0	0
helix_rolling	ADAMTS13_activity_measurement	3	7	0	0
helix_rolling	renal_system_measurement__uric_acid_measurement	3	4	0	0
helix_rolling	angiotensin_converting_enzyme_activity_measurement	3	8	0	0
helix_rolling	upper_aerodigestive_tract_neoplasm	3	7	0	0
helix_rolling	iron_biomarker_measurement__transferrin_saturation_measurement	3	10	0	0
helix_rolling	autism_spectrum_disorder	3	5	0	0
helix_rolling	eating_disorder	3	11	0	0
helix_rolling	type_I_diabetes_mellitus__erectile_dysfunction	3	3	0	0
helix_rolling	chronic_kidney_disease__serum_creatinine_measurement	3	59	0	0
helix_rolling	Abnormality_of_refraction	3	23	0	0
helix_rolling	chemotherapy-induced_alopecia	3	1	0	0
helix_rolling	anti-neutrophil_antibody_associated_vasculitis	3	2	0	0
helix_rolling	Malignant_epithelial_tumor_of_ovary	3	38	0	0
helix_rolling	thyroid_volume	3	16	0	0
helix_rolling	cleft_palate	3	3	0	0
helix_rolling	lumbar_disc_degeneration	3	29	0	0
helix_rolling	bone_mineral_content_measurement	3	2	0	0
helix_rolling	alkaline_phosphatase_measurement	3	36	0	0
helix_rolling	diastolic_blood_pressure__alcohol_drinking	3	1	0	0
helix_rolling	hormone_measurement__testosterone_measurement	3	4	0	0
helix_rolling	polycystic_ovary_syndrome	3	7	0	0
helix_rolling	white_matter_integrity	3	3	0	0
helix_rolling	drug-induced_agranulocytosis__response_to_clozapine	3	4	0	0
helix_rolling	brain_volume_measurement	3	3	0	0
helix_rolling	visceral:subcutaneous_adipose_tissue_ratio	3	12	0	0
helix_rolling	LDL_peak_particle_diameter_measurement__total_fat_intake_measurement	3	9	0	0
helix_rolling	body_composition_measurement	3	18	0	0
helix_rolling	cardiovascular_disease	3	4	0	0
helix_rolling	neurofibrilliary_tangles_measurement	3	20	0	0
helix_rolling	prion_disease__mood_disorder	3	2	0	0
helix_rolling	pain	3	6	0	0
helix_rolling	response_to_bleomycin__chromatid_break_measurement__response_to_antibiotic	3	2	0	0
helix_rolling	hemoglobin_measurement__fetal_hemoglobin_measurement	3	5	0	0
helix_rolling	fat_body_mass	3	10	0	0
helix_rolling	diabetic_retinopathy	3	14	0	0
helix_rolling	high_density_lipoprotein_cholesterol_measurement	3	213	0	0
helix_rolling	blood_metabolite_measurement	3	397	0	0
helix_rolling	glucose_tolerance_test	3	5	0	0
helix_rolling	bladder_carcinoma	3	33	0	0
helix_rolling	sphingolipid_measurement	3	9	0	0
helix_rolling	large_artery_stroke__coronary_heart_disease	3	33	0	0
helix_rolling	Dysphagia	3	4	0	0
helix_rolling	wet_macular_degeneration	3	9	0	0
helix_rolling	protein_C_measurement	3	29	0	0
helix_rolling	suicide_behaviour	3	1	0	0
helix_rolling	hepatitis_B_infection	3	9	0	0
helix_rolling	chronic_hepatitis_B_infection	3	9	0	0
helix_rolling	squamous_cell_carcinoma__esophageal_carcinoma	3	23	0	0
helix_rolling	QT_interval__Trypanosoma_cruzi_seropositivity	3	2	0	0
helix_rolling	type_I_diabetes_mellitus__autoantibody_measurement	3	29	0	0
helix_rolling	serum_dimethylarginine_measurement	3	6	0	0
helix_rolling	electrodermal_activity_measurement__skin_conductance_response_amplitude	3	3	0	0
helix_rolling	PR_interval	3	6	0	0
helix_rolling	systemic_scleroderma__systemic_lupus_erythematosus	3	20	0	0
helix_rolling	estradiol_measurement	3	4	0	0
helix_rolling	diastolic_blood_pressure__metabolic_syndrome	3	2	0	0
helix_rolling	cutaneous_lupus_erythematosus	3	9	0	0
helix_rolling	blood_pressure	3	4	0	0
helix_rolling	gas_trapping_measurement	3	8	0	0
helix_rolling	response_to_citalopram__antidepressant-induced_dizziness__response_to_buspirone__response_to_antidepressant	3	3	0	0
helix_rolling	attention_deficit_hyperactivity_disorder__oppositional_defiant_disorder_measurement	3	6	0	0
helix_rolling	response_to_opiate	3	3	0	0
helix_rolling	ferritin_measurement	3	4	0	0
helix_rolling	waist-hip_ratio__body_mass_index	3	100	0	0
helix_rolling	endometrial_neoplasm	3	5	0	0
helix_rolling	fibrinogen_measurement	3	53	0	0
helix_rolling	urate_measurement__overweight_body_mass_index_status	3	26	0	0
helix_rolling	recombination_measurement	3	5	0	0
helix_rolling	alcohol_drinking	3	10	0	0
helix_rolling	chronic_obstructive_pulmonary_disease__fibrinogen_measurement	3	6	0	0
helix_rolling	iron_biomarker_measurement	3	17	0	0
helix_rolling	cleft_lip	3	4	0	0
helix_rolling	e-selectin_measurement	3	3	0	0
helix_rolling	fetal_hemoglobin_measurement	3	4	0	0
helix_rolling	personality	3	4	0	0
helix_rolling	central_nervous_system_cancer	3	12	0	0
helix_rolling	hippocampal_atrophy	3	17	0	0
helix_rolling	alopecia_areata	3	15	0	0
helix_rolling	Parkinson's_disease	3	189	0	0
helix_rolling	vitamin_B6_measurement	3	5	0	0
helix_rolling	personality_trait	3	10	0	0
helix_rolling	coagulation_factor_measurement	3	16	0	0
helix_rolling	glycerophospholipid_measurement__blood_metabolite_measurement	3	47	0	0
helix_rolling	uric_acid_measurement	3	35	0	0
helix_rolling	iron_biomarker_measurement__transferrin_measurement	3	18	0	0
helix_rolling	platelet_count	3	121	0	0
helix_rolling	neoplasm_of_mature_B-cells	3	11	0	0
helix_rolling	reading	3	12	0	0
helix_rolling	serum_lipase_activity_measurement	3	15	0	0
helix_rolling	age-related_macular_degeneration	3	40	0	0
helix_rolling	response_to_metformin	3	2	0	0
helix_rolling	mental_or_behavioural_disorder	3	34	0	0
helix_rolling	serum_homoarginine_measurement	3	1	0	0
helix_rolling	response_to_carboplatin__response_to_antineoplastic_agent	3	14	0	0
helix_rolling	seasonal_allergic_rhinitis__asthma	3	27	0	0
helix_rolling	behavior_or_behavioral_disorder_measurement__personality_trait__bipolar_disorder	3	2	0	0
helix_rolling	haptoglobin_measurement	3	5	0	0
helix_rolling	breast_carcinoma	3	90	0	0
helix_rolling	cytotoxicity_measurement__response_to_clozapine	3	3	0	0
helix_rolling	HIV_viral_set_point_measurement	3	3	0	0
helix_rolling	social_communication_impairment	3	14	0	0
helix_rolling	progranulin_measurement	3	15	0	0
helix_rolling	age_at_menarche	3	158	0	0
helix_rolling	gout	3	10	0	0
helix_rolling	urinary_metabolite_measurement	3	66	0	0
helix_rolling	anemia__response_to_ribavirin	3	1	0	0
helix_rolling	intelligence	3	13	0	0
helix_rolling	sitting_height_ratio	3	23	0	0
helix_rolling	plasma_beta-amyloid_1-40_measurement	3	17	0	0
helix_rolling	superior_frontal_gyrus_grey_matter_volume_measurement	3	3	0	0
helix_rolling	autoimmune_thyroid_disease__Hashimoto's_thyroiditis__Graves_disease	3	10	0	0
helix_rolling	Asperger_syndrome	3	3	0	0
helix_rolling	vasoactive_peptide_measurement	3	3	0	0
helix_rolling	antibody_measurement__Trypanosoma_cruzi_seropositivity	3	2	0	0
helix_rolling	colorectal_cancer	3	68	0	0
helix_rolling	alcohol_and_nicotine_codependence	3	3	0	0
helix_rolling	seasonality_measurement	3	2	0	0
helix_rolling	type_II_diabetes_mellitus__autoantibody_measurement	3	3	0	0
helix_rolling	HIV-1_infection__virologic_response_measurement__response_to_abacavir	3	13	0	0
helix_rolling	dihydroxy_docosatrienoic_acid_measurement	3	8	0	0
helix_rolling	response_to_bronchodilator__asthma	3	6	0	0
helix_rolling	arylesterase_enzyme_measurement	3	4	0	0
helix_rolling	renal_sinus_adipose_tissue_measurement	3	2	0	0
helix_rolling	schizophrenia__bipolar_disorder__schizoaffective_disorder	3	9	0	0
helix_rolling	Hypertriglyceridemia	3	5	0	0
helix_rolling	ovarian_mucinous_adenocarcinoma	3	6	0	0
helix_rolling	brain_serotonin_transporter_measurement	3	1	0	0
helix_rolling	aortic_root_size	3	27	0	0
helix_rolling	urate_measurement__body_mass_index	3	13	0	0
helix_rolling	CCL2_measurement	3	4	0	0
helix_rolling	Tuberculosis	3	17	0	0
helix_rolling	schizophrenia__HSV1_seropositivity	3	4	0	0
helix_rolling	conduct_disorder	3	10	0	0
helix_rolling	soluble_transferrin_receptor_measurement	3	4	0	0
helix_rolling	cerebral_amyloid_angiopathy	3	3	0	0
helix_rolling	visceral_adipose_tissue_measurement	3	13	0	0
helix_rolling	C-peptide_measurement	3	3	0	0
helix_rolling	Brugada_syndrome	3	3	0	0
helix_rolling	diabetic_retinopathy__type_II_diabetes_mellitus	3	4	0	0
helix_rolling	eye_color	3	17	0	0
helix_rolling	response_to_dabigatran_etexilate	3	2	0	0
helix_rolling	urinary_arsenic_measurement	3	14	0	0
helix_rolling	cerebrospinal_fluid_clusterin_measurement	3	14	0	0
helix_rolling	transforming_growth_factor_beta_measurement	3	5	0	0
helix_rolling	emphysema_imaging_measurement	3	14	0	0
helix_rolling	brachial_circumference__anthropometry	3	1	0	0
helix_rolling	energy_expenditure	3	8	0	0
helix_rolling	response_to_cytosine_arabinoside	3	19	0	0
helix_rolling	chronic_obstructive_pulmonary_disease__C-reactive_protein_measurement	3	5	0	0
helix_rolling	beta-amyloid_1-42_measurement__Alzheimers_disease	3	5	0	0
helix_rolling	soluble_P-selectin_measurement	3	5	0	0
helix_rolling	response_to_antipsychotic_drug	3	5	0	0
helix_rolling	low_density_lipoprotein_cholesterol_measurement	3	141	0	0
helix_rolling	plasma_beta-amyloid_1-42_measurement	3	3	0	0
helix_rolling	erythrocyte_count	3	29	0	0
helix_rolling	vitamin_B12_measurement	3	21	0	0
helix_rolling	breastfeeding_duration	3	5	0	0
helix_rolling	spine_bone_size	3	11	0	0
helix_rolling	non-small_cell_lung_carcinoma	3	8	0	0
helix_rolling	nevus	3	4	0	0
helix_rolling	childhood_cancer__obesity	3	2	0	0
helix_rolling	Hemoglobin_E_disease	3	2	0	0
helix_rolling	circulating_cell_free_DNA_measurement	3	4	0	0
helix_rolling	mean_corpuscular_hemoglobin_concentration	3	8	0	0
helix_rolling	Alzheimers_disease__interleukin-6_measurement__Alzheimer's_disease_biomarker_measurement	3	3	0	0
helix_rolling	attention_deficit_hyperactivity_disorder__attention_function_measurement	3	7	0	0
helix_rolling	eosinophilic_esophagitis	3	25	0	0
helix_rolling	heart_failure__mortality	3	4	0	0
helix_rolling	recombination_rate	3	8	0	0
helix_rolling	body_fat_distribution__age_at_menarche	3	2	0	0
helix_rolling	Chronic_Hepatitis_C_infection	3	15	0	0
helix_rolling	response_to_fenofibrate	3	11	0	0
helix_rolling	Vitiligo	3	51	0	0
helix_rolling	response_to_vaccine	3	8	0	0
helix_rolling	fasting_blood_glucose_measurement	3	24	0	0
helix_rolling	Graves_disease	3	14	0	0
helix_rolling	seasonal_allergic_rhinitis	3	18	0	0
helix_rolling	atopy	3	2	0	0
helix_rolling	chronic_childhood_arthritis	3	1	0	0
helix_rolling	restless_legs_syndrome	3	1	0	0
helix_rolling	insulin_resistance	3	2	0	0
helix_rolling	neuroimaging_measurement__South_Texas_Assessment_of_Neurocognition	3	2	0	0
helix_rolling	blood_sedimentation	3	12	0	0
helix_rolling	protein_S_measurement__hematological_measurement	3	2	0	0
helix_rolling	esophageal_adenocarcinoma__digestive_system_disease__Barrett's_esophagus	3	3	0	0
helix_rolling	HOMA-IR	3	17	0	0
helix_rolling	Mitral_valve_prolapse	3	11	0	0
helix_rolling	thyroid_carcinoma	3	7	0	0
helix_rolling	gestational_age	3	4	0	0
helix_rolling	t-tau_measurement	3	1	0	0
helix_rolling	asparaginase_hypersensitivity__acute_lymphoblastic_leukemia	3	10	0	0
helix_rolling	response_to_reverse_transcriptase_inhibitor__HIV-1_infection__peripheral_neuropathy	3	7	0	0
helix_rolling	febrile_seizures	3	2	0	0
helix_rolling	body_height	3	650	0	0
helix_rolling	type_II_diabetes_mellitus__metabolic_syndrome	3	1	0	0
helix_rolling	transferrin_measurement	3	1	0	0
helix_rolling	waist-hip_ratio__sexual_dimorphism__anthropometry	3	1	0	0
helix_rolling	mannose_measurement__blood_metabolite_measurement	3	3	0	0
helix_rolling	childhood_onset_asthma	3	16	0	0
helix_rolling	D_dimer_measurement	3	12	0	0
helix_rolling	electrocardiography__QT_interval	3	2	0	0
helix_rolling	velocity_of_sound_measurement	3	5	0	0
helix_rolling	renal_system_measurement	3	25	0	0
helix_rolling	lobe_size	3	10	2	0.666667
helix_rolling	neurotic_disorder	3	3	0	0
helix_rolling	type_II_diabetes_mellitus	3	151	0	0
helix_rolling	functional_laterality__dyslexia	3	5	0	0
helix_rolling	telomere_length	3	34	0	0
helix_rolling	Sickle_cell_anemia__alloimmunization__response_to_red_blood_cell_transfusion	3	2	0	0
helix_rolling	immune_system_disease	3	29	0	0
helix_rolling	axial_length_measurement	3	14	0	0
helix_rolling	bipolar_disorder	3	131	0	0
helix_rolling	esophageal_squamous_cell_carcinoma	3	17	0	0
helix_rolling	QRS_duration	3	5	0	0
helix_rolling	prion_disease	3	7	0	0
helix_rolling	blood_metabolite_measurement__X12063_measurement	3	6	0	0
helix_rolling	androgenetic_alopecia	3	17	0	0
helix_rolling	Cystic_fibrosis__type_II_diabetes_mellitus	3	3	0	0
helix_rolling	leprosy	3	32	0	0
helix_rolling	behavior	3	5	0	0
helix_rolling	Creutzfeldt_Jacob_Disease	3	3	0	0
helix_rolling	non-alcoholic_fatty_liver_disease__cirrhosis_of_liver	3	13	0	0
helix_rolling	rheumatoid_arthritis__response_to_drug	3	11	0	0
helix_rolling	response_to_gemcitabine	3	1	0	0
helix_rolling	acylcarnitine_measurement__blood_metabolite_measurement	3	27	0	0
helix_rolling	serum_IgA_measurement	3	2	0	0
helix_rolling	sensory_perception_of_smell	3	2	0	0
helix_rolling	airway_responsiveness_measurement__chronic_obstructive_pulmonary_disease	3	4	0	0
helix_rolling	myocardial_infarction	3	31	0	0
helix_rolling	hepatic_lipid_content_measurement__obesity	3	3	0	0
helix_rolling	pack-years_measurement__diastolic_blood_pressure	3	1	0	0
helix_rolling	height-adjusted_body_mass_index	3	7	0	0
helix_rolling	type_1_diabetes_nephropathy	3	4	0	0
helix_rolling	dihydrotestosterone_measurement	3	5	0	0
helix_rolling	gastric_adenocarcinoma	3	27	0	0
helix_rolling	electroencephalogram_measurement__beta_wave_measurement	3	7	0	0
helix_rolling	longitudinal_BMI_measurement	3	3	0	0
helix_rolling	fatty_acid_measurement__linolenic_acid_measurement	3	8	0	0
helix_rolling	metabolic_rate_measurement	3	5	0	0
helix_rolling	pulmonary_function_measurement__forced_expiratory_volume__asthma	3	4	0	0
helix_rolling	serum_albumin_measurement	3	17	0	0
helix_rolling	tooth_eruption	3	35	0	0
helix_rolling	response_to_methylphenidate	3	3	0	0
helix_rolling	response_to_bupropion__antidepressant-induced_side_effect__response_to_antidepressant	3	1	0	0
helix_rolling	myeloproliferative_disorder	3	1	0	0
helix_rolling	longevity	3	66	0	0
helix_rolling	response_to_TNF_antagonist	3	7	0	0
helix_rolling	serum_metabolite_measurement	3	29	0	0
helix_rolling	intra_cranial_volume	3	31	0	0
helix_rolling	pulmonary_artery_enlargement__chronic_obstructive_pulmonary_disease	3	11	0	0
helix_rolling	mucocutaneous_lymph_node_syndrome	3	28	0	0
helix_rolling	vital_capacity	3	7	0	0
helix_rolling	Alzheimers_disease	3	129	0	0
helix_rolling	osteoarthritis	3	16	0	0
helix_rolling	Nephroblastoma	3	4	0	0
helix_rolling	serum_copper_measurement	3	4	0	0
helix_rolling	carcinoid_tumor	3	2	0	0
helix_rolling	IGF-1_measurement	3	8	0	0
helix_rolling	melanoma	3	37	0	0
helix_rolling	sunburn	3	15	0	0
helix_rolling	resting_heart_rate	3	22	0	0
helix_rolling	nicotine_dependence	3	5	0	0
helix_rolling	serum_carcinoembryonic_antigen_measurement	3	12	0	0
helix_rolling	disease_free_survival	3	1	0	0
helix_rolling	pulmonary_function_measurement__forced_expiratory_volume	3	25	0	0
helix_rolling	smoking_behavior	3	22	0	0
helix_rolling	response_to_triptolide__cytotoxicity_measurement	3	25	0	0
helix_rolling	atopic_eczema__psoriasis	3	22	0	0
helix_rolling	systolic_blood_pressure	3	53	0	0
helix_rolling	smoking_behavior__gene_methylation_measurement	3	6	0	0
helix_rolling	omega-6_polyunsaturated_fatty_acid_measurement	3	53	0	0
helix_rolling	endometriosis	3	3	0	0
helix_rolling	high_density_lipoprotein_cholesterol_measurement__metabolic_syndrome	3	24	0	0
helix_rolling	testosterone_measurement	3	20	0	0
helix_rolling	cocaine_dependence	3	8	0	0
helix_rolling	gastritis	3	11	0	0
helix_rolling	eye_measurement	3	18	0	0
helix_rolling	factor_VIII_measurement	3	3	0	0
helix_rolling	ICAM-1_measurement	3	8	0	0
helix_rolling	economic_and_social_preference	3	22	0	0
helix_rolling	chronic_lymphocytic_leukemia	3	61	0	0
helix_rolling	pancreatitis	3	2	0	0
helix_rolling	kidney_disease	3	2	0	0
helix_rolling	interleukin-6_receptor_measurement	3	3	0	0
helix_rolling	response_to_gemcitabine__response_to_antineoplastic_agent	3	5	0	0
helix_rolling	asthma	3	57	0	0
helix_rolling	optic_disc_area_measurement	3	14	0	0
helix_rolling	Astigmatism	3	28	0	0
helix_rolling	Hodgkins_lymphoma	3	21	0	0
helix_rolling	hip_circumference__anthropometry	3	1	0	0
helix_rolling	visceral_adipose_tissue_measurement__body_mass_index	3	19	0	0
helix_rolling	aspartate_aminotransferase_measurement__serum_alanine_aminotransferase_measurement	3	3	0	0
helix_rolling	emphysema_pattern_measurement	3	14	0	0
helix_rolling	hypospadias	3	34	0	0
helix_rolling	serum_gamma-glutamyl_transferase_measurement	3	41	0	0
helix_rolling	hemoglobin_measurement__hemoglobin_A2_measurement	3	4	0	0
helix_rolling	insulin_measurement	3	11	0	0
helix_rolling	psoriasis__Crohn's_disease	3	7	0	0
helix_rolling	hair_morphology	3	9	0	0
helix_rolling	mean_corpuscular_volume	3	75	0	0
helix_rolling	neutrophil_count__HIV-1_infection	3	2	0	0
helix_rolling	protein_measurement	3	13	0	0
helix_rolling	odontogenesis	3	23	0	0
helix_rolling	multiple_sclerosis__oligoclonal_band_measurement	3	2	0	0
helix_rolling	rheumatoid_arthritis	3	180	0	0
helix_rolling	waist-hip_ratio	3	18	0	0
helix_rolling	electrocardiography__PR_interval	3	4	0	0
helix_rolling	age_at_onset__Alzheimers_disease	3	2	0	0
helix_rolling	lymphoma	3	6	0	0
helix_rolling	BNP_measurement	3	9	0	0
helix_rolling	L-arginine_measurement	3	2	0	0
helix_rolling	unipolar_depression__anxiety	3	2	0	0
helix_rolling	C-reactive_protein_measurement	3	28	0	0
helix_rolling	monocyte_early_outgrowth_colony_forming_unit	3	1	0	0
helix_rolling	alkaline_phosphatase_measurement__liver_enzyme_measurement	3	12	0	0
helix_rolling	insulin_sensitivity_measurement__glucose_homeostasis_measurement	3	5	0	0
helix_rolling	sleep_measurement	3	4	0	0
helix_rolling	Alzheimers_disease__cerebrospinal_fluid_clusterin_measurement	3	9	0	0
helix_rolling	lung_adenocarcinoma	3	12	0	0
helix_rolling	vitamin_D_deficiency	3	12	0	0
helix_rolling	atrial_natriuretic_factor_measurement	3	3	0	0
helix_rolling	skin_sensitivity_to_sun	3	18	0	0
helix_rolling	post-traumatic_stress_disorder	3	7	0	0
helix_rolling	RR_interval	3	6	0	0
helix_rolling	5-HIAA_measurement	3	2	0	0
helix_rolling	smooth_surface_dental_caries	3	3	0	0
helix_rolling	egg_allergy_measurement	3	6	0	0
helix_rolling	attention_deficit_hyperactivity_disorder__unipolar_depression__schizophrenia__autism_spectrum_disorder__bipolar_disorder	3	64	0	0
helix_rolling	waist-hip_ratio__metabolic_syndrome	3	3	0	0
helix_rolling	response_to_drug	3	24	0	0
helix_rolling	alpha_peak_frequency_measurement__alpha_wave_measurement__electroencephalogram_measurement	3	4	0	0
helix_rolling	response_to_cisplatin__response_to_antineoplastic_agent	3	1	0	0
helix_rolling	episodic_memory	3	2	0	0
helix_rolling	unipolar_depression__schizophrenia__bipolar_disorder__concentration_dose_ratio__response_to_antipsychotic_drug	3	4	0	0
helix_rolling	response_to_drug__body_mass_index	3	2	0	0
helix_rolling	atrial_fibrillation	3	17	0	0
helix_rolling	tetralogy_of_fallot	3	5	0	0
helix_rolling	serum_IgG_measurement__response_to_dietary_antigen	3	7	0	0
helix_rolling	QRS_complex	3	2	0	0
helix_rolling	antioxidant_measurement	3	4	0	0
helix_rolling	lung_carcinoma__squamous_cell_carcinoma__gastric_carcinoma	3	3	0	0
helix_rolling	pneumoconiosis__response_to_silica_exposure	3	1	0	0
helix_rolling	coronary_heart_disease	3	92	0	0
helix_rolling	glucose_measurement	3	2	0	0
helix_rolling	non-dense_area_measurement__mammographic_density_measurement	3	2	0	0
helix_rolling	triglyceride_measurement__blood_pressure	3	2	0	0
helix_rolling	schizophrenia__bipolar_disorder	3	23	0	0
helix_rolling	platelet_reactivity_measurement__thrombus_formation_measurement	3	3	0	0
helix_rolling	short-term_memory	3	2	0	0
helix_rolling	angiotensin-converting_enzyme_measurement__Alzheimers_disease__Alzheimer's_disease_biomarker_measurement	3	3	0	0
helix_rolling	Kashin-Beck_disease	3	2	0	0
helix_rolling	lung_carcinoma	3	38	0	0
helix_rolling	hippocampal_volume	3	7	0	0
helix_rolling	chronic_obstructive_pulmonary_disease__surfactant_protein_D_measurement	3	13	0	0
helix_rolling	word_list_delayed_recall_measurement__memory_performance	3	4	0	0
helix_rolling	mental_or_behavioural_disorder__attempted_suicide	3	2	0	0
helix_rolling	colonic_neoplasm__overall_survival	3	2	0	0
helix_rolling	PR_interval__Trypanosoma_cruzi_seropositivity	3	4	0	0
helix_rolling	soluble_interleukin-2_receptor_subunit_alpha_measurement	3	3	0	0
helix_rolling	autoimmune_thyroid_disease__type_I_diabetes_mellitus	3	17	0	0
helix_rolling	coffee_consumption	3	28	0	0
helix_rolling	cardiac_arrhythmia	3	2	0	0
helix_rolling	gastric_carcinoma	3	63	0	0
helix_rolling	cystatin_C_measurement__chronic_kidney_disease	3	6	0	0
helix_rolling	response_to_vaccine__cytokine_measurement	3	14	0	0
helix_rolling	age-related_nuclear_cataract	3	2	0	0
helix_rolling	Pituitary_Gland_Adenoma	3	1	0	0
helix_rolling	information_processing_speed	3	16	0	0
helix_rolling	p-tau_measurement	3	8	0	0
helix_rolling	fatty_acid_measurement__docosapentaenoic_acid_measurement	3	10	0	0
helix_rolling	glaucoma	3	6	0	0
helix_rolling	serum_ST2_measurement	3	11	0	0
helix_rolling	kidney_stone	3	5	0	0
helix_rolling	waist_circumference	3	12	0	0
helix_rolling	amyotrophic_lateral_sclerosis__Frontotemporal_dementia	3	1	0	0
helix_rolling	narcolepsy_with_cataplexy	3	23	0	0
helix_rolling	areal_bone_mineral_density	3	2	0	0
helix_rolling	B-cell_acute_lymphoblastic_leukemia	3	1	0	0
helix_rolling	thyroid_stimulating_hormone_measurement	3	56	0	0
helix_rolling	smoking_behaviour_measurement	3	2	0	0
helix_rolling	lipoprotein_A_measurement	3	3	0	0
helix_rolling	multiple_myeloma__monoclonal_gammopathy	3	12	0	0
helix_rolling	sudden_cardiac_arrest	3	38	0	0
helix_rolling	breast_size__breast_carcinoma	3	28	0	0
helix_rolling	pyroglutamine_measurement	3	10	0	0
helix_rolling	mean_corpuscular_hemoglobin	3	49	0	0
helix_rolling	survival_time__Alzheimers_disease	3	5	0	0
helix_rolling	asymmetrical_dimethylarginine_measurement	3	2	0	0
helix_rolling	neutrophil_count	3	12	0	0
helix_rolling	HIV-1_infection__Susceptibility_to_viral_and_mycobacterial_infections	3	4	0	0
helix_rolling	bilirubin_measurement	3	16	0	0
helix_rolling	von_Willebrand_factor_measurement	3	9	0	0
helix_rolling	liver_enzyme_measurement__serum_gamma-glutamyl_transferase_measurement	3	4	0	0
helix_rolling	ear_protrusion	3	4	1	0.333333
helix_rolling	neuropsychological_test	3	47	0	0
helix_rolling	diastolic_blood_pressure__cigarettes_per_day_measurement	3	2	0	0
helix_rolling	eosinophil_count	3	13	0	0
helix_rolling	erythema_nodosum__inflammatory_bowel_disease	3	2	0	0
helix_rolling	pack-years_measurement__systolic_blood_pressure	3	4	0	0
helix_rolling	total_iron_binding_capacity	3	7	0	0
helix_rolling	coronary_artery_bypass__vein_graft_stenosis	3	2	0	0
helix_rolling	squamous_cell_carcinoma	3	3	0	0
helix_rolling	mean_platelet_volume	3	47	0	0
helix_rolling	peripheral_arterial_disease	3	2	0	0
helix_rolling	attention_deficit_hyperactivity_disorder	3	79	0	0
helix_rolling	neonate__birth_weight	3	4	0	0
helix_rolling	anterior_chamber_depth_measurement	3	3	0	0
helix_rolling	glucose_homeostasis_measurement__glucose_effectiveness_measurement	3	3	0	0
helix_rolling	atopic_eczema	3	55	0	0
helix_rolling	alpha_wave_measurement__electroencephalogram_measurement	3	9	0	0
helix_rolling	leptin_measurement	3	4	0	0
helix_rolling	total_blood_protein_measurement	3	5	0	0
helix_rolling	serum_creatinine_measurement	3	15	0	0
helix_rolling	post-operative_sensory_disturbance	3	7	0	0
helix_rolling	ulcerative_colitis	3	258	0	0
helix_rolling	bone_quantitative_ultrasound_measurement	3	3	0	0
helix_rolling	calcium_intake_measurement__colorectal_cancer	3	2	0	0
helix_rolling	response_to_temozolomide	3	3	0	0
helix_rolling	skin_conductance_level__electrodermal_activity_measurement	3	2	0	0
helix_rolling	cervical_artery_dissection	3	7	0	0
helix_rolling	smoking_status_measurement__fibrinogen_measurement	3	3	0	0
helix_rolling	selenium_measurement	3	16	0	0
helix_rolling	liver_enzyme_measurement__serum_alanine_aminotransferase_measurement	3	9	0	0
helix_rolling	psoriatic_arthritis	3	9	0	0
helix_rolling	urinary_uromodulin_measurement	3	2	0	0
helix_rolling	psychosis	3	12	0	0
helix_rolling	scoliosis	3	2	0	0
helix_rolling	plasminogen_activator_inhibitor_1_measurement	3	9	0	0
helix_rolling	acute_lymphoblastic_leukemia	3	8	0	0
helix_rolling	brain_aneurysm	3	11	0	0
helix_rolling	developmental_dysplasia_of_the_hip	3	11	0	0
helix_rolling	energy_intake	3	49	0	0
helix_rolling	psoriasis	3	150	0	0
helix_rolling	circadian_rhythm	3	13	0	0
helix_rolling	facial_pigmentation_measurement	3	12	0	0
helix_rolling	albumin_globulin_ratio_measurement	3	19	0	0
helix_rolling	cardiac_hypertrophy	3	9	0	0
helix_rolling	Dengue_Hemorrhagic_Fever	3	5	0	0
helix_rolling	Abdominal_Aortic_Aneurysm	3	1	0	0
helix_rolling	hypertension	3	33	0	0
helix_rolling	sclerosing_cholangitis	3	4	0	0
helix_rolling	serum_IgE_measurement	3	6	0	0
helix_rolling	progression_free_survival__metastatic_colorectal_cancer__response_to_cetuximab__response_to_CAPOX-B	3	4	0	0
helix_rolling	basal_cell_carcinoma	3	16	0	0
helix_rolling	autism	3	2	0	0
helix_rolling	luteinizing_hormone_measurement__hormone_measurement	3	2	0	0
helix_rolling	follicle_stimulating_hormone_measurement	3	8	0	0
helix_rolling	arm_span	3	2	0	0
helix_rolling	erythema_nodosum__Crohn's_disease	3	4	0	0
helix_rolling	HVA_measurement__MHPG_measurement	3	3	0	0
helix_rolling	FEV-FEC_ratio	3	55	0	0
helix_rolling	inflammatory_bowel_disease	3	371	0	0
helix_rolling	theta_wave_measurement__electroencephalogram_measurement	3	3	0	0
helix_rolling	puberty__height_growth_measurement	3	14	0	0
helix_rolling	lentiform_nucleus_measurement	3	8	0	0
helix_rolling	idiopathic_pulmonary_fibrosis	3	20	0	0
helix_rolling	QT_interval	3	98	0	0
helix_rolling	febrile_seizures__MMR-related_febrile_seizures	3	4	0	0
helix_rolling	Crohn's_disease	3	379	0	0
helix_rolling	optic_disc_size_measurement	3	46	0	0
helix_rolling	response_to_perphenazine	3	2	0	0
helix_rolling	P_wave_duration	3	10	0	0
helix_rolling	bipolar_disorder__body_mass_index	3	16	0	0
helix_rolling	HIV-1_infection	3	23	0	0
helix_rolling	hip_circumference	3	2	0	0
helix_rolling	PR_segment	3	4	0	0
helix_rolling	neuroblastoma	3	13	0	0
helix_rolling	age-related_cataract	3	2	0	0
helix_rolling	thoracic_aortic_aneurysm	3	2	0	0
helix_rolling	carotid_artery_intima_media_thickness	3	2	0	0
helix_rolling	cis_trans_18_2_fatty_acid	3	50	0	0
helix_rolling	adiponectin_measurement	3	66	0	0
helix_rolling	chronic_obstructive_pulmonary_disease__chronic_bronchitis	3	5	0	0
helix_rolling	temperament_and_character_inventory	3	7	0	0
helix_rolling	blood_metabolite_measurement__amino_acid_measurement	3	7	0	0
helix_rolling	neuritic_plaque_measurement	3	9	0	0
helix_rolling	Keratoconus	3	4	0	0
helix_rolling	smoking_behavior__3-hydroxy-1-methylpropylmercapturic_acid_measurement	3	14	0	0
helix_rolling	pyoderma_gangrenosum__inflammatory_bowel_disease	3	11	0	0
helix_rolling	cystatin_C_measurement	3	4	0	0
helix_rolling	osteoprotegerin_measurement	3	4	0	0
helix_rolling	NT-proBNP_measurement	3	7	0	0
helix_rolling	cardiac_troponin_T_measurement	3	22	0	0
helix_rolling	Yu-Zhi_constitution_type__type_II_diabetes_mellitus	3	10	0	0
helix_rolling	thyroid_peroxidase_antibody_measurement	3	14	0	0
helix_rolling	lipid_measurement	3	36	0	0
helix_rolling	interferon_alpha_measurement__systemic_lupus_erythematosus	3	12	0	0
helix_rolling	mean_arterial_pressure__alcohol_drinking	3	2	0	0
magnesium_measurement	helix_rolling	45	3	0	0
magnesium_measurement	magnesium_measurement	45	45	45	1
magnesium_measurement	tissue_plasminogen_activator_measurement	45	17	0	0
magnesium_measurement	allergy	45	41	0	0
magnesium_measurement	maximal_midexpiratory_flow_rate	45	5	0	0
magnesium_measurement	urgency_urinary_incontinence	45	2	0	0
magnesium_measurement	urate_measurement__underweight_body_mass_index_status	45	25	0	0
magnesium_measurement	anorexia_nervosa	45	1	0	0
magnesium_measurement	disposition_index_measurement__glucose_homeostasis_measurement	45	10	0	0
magnesium_measurement	amygdala_reactivity_measurement	45	1	0	0
magnesium_measurement	body_weight__anthropometry	45	4	0	0
magnesium_measurement	response_to_radiation	45	2	0	0
magnesium_measurement	osteoporosis	45	10	0	0
magnesium_measurement	interleukin-1_beta_measurement	45	6	0	0
magnesium_measurement	bone_density	45	134	0	0
magnesium_measurement	childhood_aggressive_behaviour_measurement	45	2	0	0
magnesium_measurement	thrombin_generation_potential_measurement	45	1	0	0
magnesium_measurement	response_to_diisocyanate__asthma	45	16	0	0
magnesium_measurement	adolescent_idiopathic_scoliosis	45	2	1	0.0222222
magnesium_measurement	sexual_dysfunction	45	2	0	0
magnesium_measurement	pulmonary_function_measurement__FEV-FEC_ratio	45	36	0	0
magnesium_measurement	HOMA-B	45	9	0	0
magnesium_measurement	resistin_measurement	45	9	0	0
magnesium_measurement	monocyte_count	45	12	0	0
magnesium_measurement	response_to_statin	45	20	1	0.0222222
magnesium_measurement	triple-negative_breast_cancer	45	4	0	0
magnesium_measurement	word_list_delayed_recall_measurement__memory_performance__paragraph_delayed_recall_measurement	45	4	0	0
magnesium_measurement	coronary_artery_bypass__myocardial_infarction	45	4	0	0
magnesium_measurement	anxiety_disorder	45	3	0	0
magnesium_measurement	exploratory_eye_movement_measurement	45	22	0	0
magnesium_measurement	partial_thromboplastin_time	45	8	0	0
magnesium_measurement	systemic_lupus_erythematosus	45	81	0	0
magnesium_measurement	response_to_reverse_transcriptase_inhibitor	45	7	0	0
magnesium_measurement	Bladder_exstrophy	45	5	0	0
magnesium_measurement	hepatitis_C_infection__cirrhosis_of_liver	45	5	0	0
magnesium_measurement	renal_system_measurement__blood_urea_nitrogen_measurement	45	16	2	0.0444444
magnesium_measurement	YKL40_measurement	45	2	0	0
magnesium_measurement	anemia	45	4	0	0
magnesium_measurement	drug_dependence	45	6	0	0
magnesium_measurement	Child_Behaviour_Checklist_assessment	45	7	0	0
magnesium_measurement	rectum_cancer__overall_survival	45	4	0	0
magnesium_measurement	pulmonary_function_measurement	45	29	0	0
magnesium_measurement	interleukin_12_measurement	45	1	0	0
magnesium_measurement	hemoglobin_A2_measurement	45	2	0	0
magnesium_measurement	rhegmatogenous_retinal_detachment	45	12	0	0
magnesium_measurement	ovarian_carcinoma	45	46	1	0.0222222
magnesium_measurement	pancreatic_carcinoma	45	22	0	0
magnesium_measurement	hypothyroidism	45	17	0	0
magnesium_measurement	cardiovascular_measurement	45	4	0	0
magnesium_measurement	sex_hormone_globulin_binding_measurement	45	31	0	0
magnesium_measurement	dental_caries	45	38	0	0
magnesium_measurement	infant_head_circumference	45	11	0	0
magnesium_measurement	Cannabis_use_initiation	45	4	0	0
magnesium_measurement	hearing_loss	45	6	0	0
magnesium_measurement	skin_pigmentation	45	30	0	0
magnesium_measurement	antidepressant-induced_sexual_dysfunction__response_to_bupropion__response_to_antidepressant	45	3	0	0
magnesium_measurement	matrix_metalloproteinase_measurement	45	2	0	0
magnesium_measurement	protein_C_measurement__hematological_measurement	45	8	0	0
magnesium_measurement	Keloid	45	2	0	0
magnesium_measurement	serum_alanine_aminotransferase_measurement	45	7	0	0
magnesium_measurement	periodontitis	45	20	0	0
magnesium_measurement	Parkinson's_disease__Lewy_body_measurement	45	10	0	0
magnesium_measurement	response_to_antineoplastic_agent__response_to_anthracycline-based_chemotherapy	45	2	0	0
magnesium_measurement	attention_deficit_hyperactivity_disorder__conduct_disorder	45	3	0	0
magnesium_measurement	celiac_disease	45	44	0	0
magnesium_measurement	myeloperoxidase_measurement	45	12	0	0
magnesium_measurement	comprehensive_strength_index__muscle_measurement	45	10	0	0
magnesium_measurement	chronic_kidney_disease	45	11	0	0
magnesium_measurement	Hirschsprung_disease	45	11	0	0
magnesium_measurement	HVA_measurement	45	6	0	0
magnesium_measurement	hip_geometry	45	6	0	0
magnesium_measurement	sensory_perception_of_bitter_taste	45	4	0	0
magnesium_measurement	drug-induced_agranulocytosis__response_to_thioamide__Graves_disease	45	3	0	0
magnesium_measurement	pit_and_fissure_surface_dental_caries	45	2	0	0
magnesium_measurement	HIV-1_infection__common_carotid_intimal_medial_thickness	45	2	0	0
magnesium_measurement	neonate__fat_body_mass	45	4	0	0
magnesium_measurement	serum_amyloid_A_protein_measurement	45	10	0	0
magnesium_measurement	response_to_paclitaxel	45	6	0	0
magnesium_measurement	exercise	45	5	1	0.0222222
magnesium_measurement	brain_measurement	45	29	0	0
magnesium_measurement	hormone_measurement	45	29	0	0
magnesium_measurement	malaria	45	15	0	0
magnesium_measurement	response_to_radiation__prostate_carcinoma	45	6	0	0
magnesium_measurement	head_circumference	45	2	0	0
magnesium_measurement	cleft_palate__cleft_lip	45	1	0	0
magnesium_measurement	HIV-1_infection__response_to_efavirenz__virologic_response_measurement	45	8	0	0
magnesium_measurement	chronic_obstructive_pulmonary_disease__smoking_initiation	45	2	0	0
magnesium_measurement	vitamin_E_measurement	45	4	0	0
magnesium_measurement	CCL11_measurement	45	2	0	0
magnesium_measurement	hemoglobin_measurement	45	11	0	0
magnesium_measurement	beta-2_microglobulin_measurement	45	8	0	0
magnesium_measurement	self_reported_educational_attainment	45	103	0	0
magnesium_measurement	diastolic_blood_pressure__response_to_high_sodium_diet	45	1	0	0
magnesium_measurement	preeclampsia	45	3	0	0
magnesium_measurement	corneal_topography	45	20	0	0
magnesium_measurement	IGFBP-3_measurement	45	13	0	0
magnesium_measurement	putamen_volume	45	9	0	0
magnesium_measurement	cancer_biomarker_measurement	45	24	0	0
magnesium_measurement	pulse_pressure_measurement	45	18	0	0
magnesium_measurement	biliary_liver_cirrhosis	45	34	0	0
magnesium_measurement	non-substance_related_disinhibited_behaviour	45	2	0	0
magnesium_measurement	airway_wall_thickness_measurement	45	12	0	0
magnesium_measurement	cervical_carcinoma	45	10	1	0.0222222
magnesium_measurement	irritable_bowel_syndrome	45	2	0	0
magnesium_measurement	heart_rate	45	38	0	0
magnesium_measurement	nitric_oxide_exhalation_measurement	45	16	0	0
magnesium_measurement	aggressive_behavior	45	12	0	0
magnesium_measurement	interleukin-6_measurement__chronic_obstructive_pulmonary_disease	45	3	0	0
magnesium_measurement	survival_time__estrogen-receptor_positive_breast_cancer	45	2	0	0
magnesium_measurement	Chagas_cardiomyopathy__Trypanosoma_cruzi_seropositivity	45	12	0	0
magnesium_measurement	systolic_blood_pressure__response_to_cold_pressor_test	45	4	0	0
magnesium_measurement	dementia__Alzheimer's_disease_neuropathologic_change	45	9	0	0
magnesium_measurement	acne	45	25	0	0
magnesium_measurement	torsades_de_pointes__response_to_drug	45	3	0	0
magnesium_measurement	hormone_measurement__follicle_stimulating_hormone_measurement	45	1	0	0
magnesium_measurement	age_at_menopause	45	29	0	0
magnesium_measurement	MMR-related_febrile_seizures	45	9	0	0
magnesium_measurement	fatty_acid_measurement__oleic_acid_measurement	45	15	0	0
magnesium_measurement	mitochondrial_DNA_measurement	45	12	0	0
magnesium_measurement	hypermetropia	45	2	0	0
magnesium_measurement	mammographic_density_percentage__mammographic_density_measurement	45	3	0	0
magnesium_measurement	folic_acid_measurement	45	8	0	0
magnesium_measurement	hematocrit	45	9	0	0
magnesium_measurement	plasma_renin_activity_measurement	45	2	0	0
magnesium_measurement	hematological_measurement	45	2	0	0
magnesium_measurement	response_to_vitamin	45	8	0	0
magnesium_measurement	IGA_glomerulonephritis	45	38	0	0
magnesium_measurement	insulin_metabolic_clearance_rate_measurement__glucose_homeostasis_measurement	45	5	0	0
magnesium_measurement	cortisol_secretion_measurement	45	3	0	0
magnesium_measurement	vitamin_D_measurement	45	15	0	0
magnesium_measurement	HIV-1_infection__bilirubin_measurement	45	3	0	0
magnesium_measurement	allergic_sensitization_measurement	45	7	0	0
magnesium_measurement	ovarian_reserve	45	2	0	0
magnesium_measurement	Corticobasal_degeneration	45	20	0	0
magnesium_measurement	mood_disorder	45	12	0	0
magnesium_measurement	chemotherapy-induced_alopecia__response_to_antimicrotubule_agent	45	3	0	0
magnesium_measurement	gastric_cardia_carcinoma	45	2	0	0
magnesium_measurement	Frontotemporal_dementia	45	18	0	0
magnesium_measurement	phospholipid_measurement	45	93	0	0
magnesium_measurement	inflammatory_response	45	2	0	0
magnesium_measurement	illegal_drug_consumption	45	7	0	0
magnesium_measurement	response_to_irinotecan__non-small_cell_lung_carcinoma	45	2	0	0
magnesium_measurement	hydroxy-leucine_measurement	45	23	0	0
magnesium_measurement	MHPG_measurement	45	8	0	0
magnesium_measurement	birth_weight	45	20	0	0
magnesium_measurement	hemoglobin_measurement__mean_corpuscular_hemoglobin	45	37	0	0
magnesium_measurement	gastric_bypass__body_weight_loss	45	2	0	0
magnesium_measurement	mean_arterial_pressure	45	64	1	0.0222222
magnesium_measurement	calcium_measurement	45	35	0	0
magnesium_measurement	HIV-1_infection__high_density_lipoprotein_cholesterol_measurement	45	2	0	0
magnesium_measurement	vitamin_K_measurement	45	4	0	0
magnesium_measurement	response_to_hydrochlorothiazide__triglyceride_measurement	45	5	0	0
magnesium_measurement	internal_carotid_intimal_medial_thickness	45	2	0	0
magnesium_measurement	peripheral_neuropathy__acute_lymphoblastic_leukemia__response_to_vincristine	45	5	0	0
magnesium_measurement	response_to_radiation__prostate_carcinoma__erectile_dysfunction	45	7	0	0
magnesium_measurement	stroke	45	8	0	0
magnesium_measurement	disease_free_survival__breast_carcinoma	45	1	0	0
magnesium_measurement	neuroimaging_measurement	45	2	0	0
magnesium_measurement	intraocular_pressure_measurement	45	33	0	0
magnesium_measurement	hereditary_hemochromatosis__transferrin_measurement	45	1	0	0
magnesium_measurement	Parkinson's_disease__age_at_onset	45	3	0	0
magnesium_measurement	osteitis_deformans	45	6	0	0
magnesium_measurement	cumulative_dose_response_to_bevacizumab__breast_carcinoma__chemotherapy-induced_hypertension	45	12	0	0
magnesium_measurement	Alzheimers_disease__psychotic_symptoms	45	6	0	0
magnesium_measurement	Stevens-Johnson_syndrome__toxic_epidermal_necrolysis	45	7	0	0
magnesium_measurement	longevity__aging	45	3	0	0
magnesium_measurement	hypersomnia	45	2	0	0
magnesium_measurement	generalised_epilepsy	45	1	0	0
magnesium_measurement	stroke__coronary_heart_disease	45	29	1	0.0222222
magnesium_measurement	response_to_antineoplastic_agent	45	18	0	0
magnesium_measurement	diastolic_blood_pressure__response_to_cold_pressor_test	45	4	0	0
magnesium_measurement	heart_failure	45	11	0	0
magnesium_measurement	partial_epilepsy	45	2	0	0
magnesium_measurement	survival_time__estrogen-receptor_positive_breast_cancer__breast_carcinoma__response_to_endocrine_therapy	45	8	0	0
magnesium_measurement	suicidal_ideation	45	4	0	0
magnesium_measurement	motion_sickness	45	8	1	0.0222222
magnesium_measurement	aging	45	2	0	0
magnesium_measurement	thyroid_function	45	8	0	0
magnesium_measurement	response_to_epirubicin__response_to_cyclophosphamide__chemotherapy-induced_alopecia__response_to_5'_fluorouracil	45	2	0	0
magnesium_measurement	prostate_specific_antigen_measurement	45	8	0	0
magnesium_measurement	serum_iron_measurement	45	5	0	0
magnesium_measurement	body_mass_index	45	458	2	0.0444444
magnesium_measurement	systemic_scleroderma	45	5	0	0
magnesium_measurement	rapid_kidney_function_decline	45	2	0	0
magnesium_measurement	age_at_onset__alcohol_dependence	45	12	0	0
magnesium_measurement	response_to_diruetic	45	4	0	0
magnesium_measurement	alkaline_phosphatase_measurement__uric_acid_measurement	45	2	0	0
magnesium_measurement	physical_activity	45	15	1	0.0222222
magnesium_measurement	vascular_brain_injury_measurement__vascular_brain_injury	45	7	0	0
magnesium_measurement	leukocyte_count	45	47	0	0
magnesium_measurement	triglyceride_measurement	45	113	0	0
magnesium_measurement	infant_body_height	45	13	0	0
magnesium_measurement	total_cholesterol_measurement	45	174	0	0
magnesium_measurement	bone_mineral_accretion_measurement__response_to_corticosteroid__asthma	45	5	0	0
magnesium_measurement	lipoprotein-associated_phospholipase_A(2)_measurement	45	16	1	0.0222222
magnesium_measurement	ankylosing_spondylitis	45	48	0	0
magnesium_measurement	formal_thought_disorder	45	2	0	0
magnesium_measurement	obese_body_mass_index_status__urate_measurement	45	15	0	0
magnesium_measurement	prostate_carcinoma	45	121	1	0.0222222
magnesium_measurement	neuropathic_pain__type_II_diabetes_mellitus	45	1	0	0
magnesium_measurement	plasma_clusterin_measurement	45	5	0	0
magnesium_measurement	thyroxine_measurement	45	8	0	0
magnesium_measurement	gambling_behaviour	45	2	0	0
magnesium_measurement	unipolar_depression	45	23	0	0
magnesium_measurement	infant_expressive_language_ability	45	1	0	0
magnesium_measurement	white_matter_microstructure_measurement	45	3	0	0
magnesium_measurement	metabolic_syndrome	45	34	2	0.0444444
magnesium_measurement	migraine_disorder	45	65	0	0
magnesium_measurement	DNA_methylation	45	17	0	0
magnesium_measurement	cutaneous_melanoma	45	15	0	0
magnesium_measurement	heart_function_measurement	45	9	0	0
magnesium_measurement	glomerular_filtration_rate	45	16	4	0.0888889
magnesium_measurement	Trypanosoma_cruzi_seropositivity__ejection_fraction_measurement	45	8	0	0
magnesium_measurement	testicular_carcinoma	45	43	0	0
magnesium_measurement	iron_biomarker_measurement__ferritin_measurement	45	12	0	0
magnesium_measurement	factor_VII_measurement	45	6	0	0
magnesium_measurement	polychlorinated_biphenyls_measurement	45	2	0	0
magnesium_measurement	freckles	45	19	0	0
magnesium_measurement	pathological_myopia	45	36	0	0
magnesium_measurement	epilepsy	45	7	0	0
magnesium_measurement	hair_color	45	26	0	0
magnesium_measurement	body_mass_index__fasting_blood_glucose_measurement	45	25	0	0
magnesium_measurement	response_to_carboplatin	45	7	0	0
magnesium_measurement	Testicular_Germ_Cell_Tumor	45	37	0	0
magnesium_measurement	exfoliation_syndrome	45	4	0	0
magnesium_measurement	response_to_drug__epilepsy	45	2	0	0
magnesium_measurement	response_to_carboplatin__response_to_paclitaxel__response_to_antineoplastic_agent	45	4	0	0
magnesium_measurement	hereditary_hemochromatosis__serum_iron_measurement	45	1	0	0
magnesium_measurement	response_to_hydrochlorothiazide__fasting_blood_glucose_measurement	45	13	0	0
magnesium_measurement	urate_measurement	45	98	7	0.155556
magnesium_measurement	drug_use_measurement__depressive_symptom_measurement__SSRI_use_measurement	45	5	0	0
magnesium_measurement	response_to_platelet_aggregation_inhibitor	45	2	0	0
magnesium_measurement	venous_thromboembolism	45	15	0	0
magnesium_measurement	airway_imaging_measurement	45	8	0	0
magnesium_measurement	homocysteine_measurement	45	62	0	0
magnesium_measurement	diastolic_blood_pressure	45	73	1	0.0222222
magnesium_measurement	neonate__sum_of_skinfolds	45	4	0	0
magnesium_measurement	Biliary_atresia	45	4	0	0
magnesium_measurement	chronic_obstructive_pulmonary_disease__asthma	45	3	0	0
magnesium_measurement	N-glycan_measurement	45	4	0	0
magnesium_measurement	urinary_nitrogen_measurement	45	5	0	0
magnesium_measurement	serum_hepcidin_measurement	45	2	0	0
magnesium_measurement	atherosclerosis	45	7	0	0
magnesium_measurement	osteonecrosis	45	2	0	0
magnesium_measurement	smoking_behavior__3-hydroxypropylmercapturic_acid_measurement	45	11	0	0
magnesium_measurement	Behcet's_syndrome	45	14	0	0
magnesium_measurement	interleukin_18_measurement	45	7	0	0
magnesium_measurement	antibody_measurement__Epstein-Barr_virus_infection	45	7	0	0
magnesium_measurement	brain_serotonin_transporter_measurement__response_to_paclitaxel	45	6	0	0
magnesium_measurement	C4BP_measurement	45	1	0	0
magnesium_measurement	FEV_change_measurement__response_to_zileuton__asthma	45	9	0	0
magnesium_measurement	cognition	45	49	0	0
magnesium_measurement	serum_zinc_measurement	45	21	0	0
magnesium_measurement	Heschl's_gyrus_morphology_measurement	45	12	0	0
magnesium_measurement	large_artery_stroke	45	4	0	0
magnesium_measurement	metabolite_measurement	45	155	2	0.0444444
magnesium_measurement	QRS_duration__Trypanosoma_cruzi_seropositivity	45	2	0	0
magnesium_measurement	body_height_at_birth	45	5	1	0.0222222
magnesium_measurement	apolipoprotein_A_1_measurement	45	1	1	0.0222222
magnesium_measurement	self_rated_health	45	11	0	0
magnesium_measurement	Ischemic_stroke	45	2	0	0
magnesium_measurement	maximal_oxygen_uptake_measurement	45	4	0	0
magnesium_measurement	serum_selenium_measurement	45	10	0	0
magnesium_measurement	unipolar_depression__response_to_selective_serotonin_reuptake_inhibitor	45	17	0	0
magnesium_measurement	nephrolithiasis	45	4	0	0
magnesium_measurement	open-angle_glaucoma	45	20	1	0.0222222
magnesium_measurement	sporadic_Creutzfeld_Jacob_disease	45	1	0	0
magnesium_measurement	diffuse_large_B-cell_lymphoma	45	8	0	0
magnesium_measurement	hormone_measurement__progesterone_measurement	45	4	0	0
magnesium_measurement	antiphospholipid_antibody_measurement	45	5	0	0
magnesium_measurement	triglyceride_measurement__metabolic_syndrome	45	6	0	0
magnesium_measurement	exercise_test	45	2	0	0
magnesium_measurement	waist_circumference__anthropometry	45	5	0	0
magnesium_measurement	fatty_acid_measurement	45	7	0	0
magnesium_measurement	female_fertility__fertility_measurement	45	4	0	0
magnesium_measurement	dermatomyositis	45	2	0	0
magnesium_measurement	dense_area_measurement__mammographic_density_measurement	45	6	0	0
magnesium_measurement	carotid_plaque_build	45	6	0	0
magnesium_measurement	smoking_cessation	45	2	0	0
magnesium_measurement	fasting_blood_insulin_measurement	45	26	0	0
magnesium_measurement	response_to_candesartan__hypertension	45	12	0	0
magnesium_measurement	systemic_lupus_erythematosus__lupus_nephritis	45	13	0	0
magnesium_measurement	esophageal_carcinoma	45	9	0	0
magnesium_measurement	serum_alpha-1-antitrypsin_measurement	45	8	0	0
magnesium_measurement	overall_survival__multiple_myeloma	45	1	0	0
magnesium_measurement	serum_IgM_measurement	45	4	0	0
magnesium_measurement	Sarcoidosis	45	7	0	0
magnesium_measurement	nicotine_use	45	3	0	0
magnesium_measurement	alcohol_dependence	45	34	0	0
magnesium_measurement	asymmetrical_dimethylarginine_measurement__serum_dimethylarginine_measurement	45	3	0	0
magnesium_measurement	type_I_diabetes_mellitus	45	76	0	0
magnesium_measurement	hepatocellular_carcinoma	45	11	0	0
magnesium_measurement	white_matter_hyperintensity_measurement	45	14	0	0
magnesium_measurement	response_to_platinum_based_chemotherapy__non-small_cell_lung_carcinoma	45	2	0	0
magnesium_measurement	body_weight	45	28	0	0
magnesium_measurement	Ewing_sarcoma	45	3	0	0
magnesium_measurement	chronic_myelogenous_leukemia	45	2	0	0
magnesium_measurement	smoking_initiation	45	4	0	0
magnesium_measurement	iron_biomarker_measurement__serum_iron_measurement	45	10	0	0
magnesium_measurement	arachidonic_acid_measurement__fatty_acid_measurement	45	6	0	0
magnesium_measurement	anti-Heliobacter_pylori_serum_IgG_measurement	45	3	0	0
magnesium_measurement	puberty_onset_measurement	45	4	0	0
magnesium_measurement	serum_IgG_glycosylation_measurement	45	112	2	0.0444444
magnesium_measurement	interstitial_lung_disease	45	50	0	0
magnesium_measurement	suntan	45	20	0	0
magnesium_measurement	insulin_like_growth_factor_measurement	45	4	0	0
magnesium_measurement	laryngeal_squamous_cell_carcinoma	45	6	0	0
magnesium_measurement	duodenal_ulcer	45	19	0	0
magnesium_measurement	chronic_obstructive_pulmonary_disease	45	17	0	0
magnesium_measurement	coffee_consumption__cups_of_coffee_per_day_measurement	45	20	0	0
magnesium_measurement	membranous_glomerulonephritis	45	17	0	0
magnesium_measurement	triglyceride_measurement__high_density_lipoprotein_cholesterol_measurement	45	4	0	0
magnesium_measurement	language_impairment	45	10	0	0
magnesium_measurement	smoking_behavior__carbon_monoxide_exhalation_measurement	45	9	0	0
magnesium_measurement	gait_measurement	45	4	0	0
magnesium_measurement	longitudinal_alcohol_consumption_measurement	45	7	0	0
magnesium_measurement	forced_expiratory_volume	45	13	0	0
magnesium_measurement	Cystic_fibrosis	45	9	0	0
magnesium_measurement	cystatin_C_measurement__acute_coronary_syndrome	45	1	0	0
magnesium_measurement	insulin_sensitivity_measurement	45	16	0	0
magnesium_measurement	memory_performance__paragraph_delayed_recall_measurement	45	2	0	0
magnesium_measurement	brachial_circumference	45	4	0	0
magnesium_measurement	whole-brain_volume__Alzheimers_disease	45	2	0	0
magnesium_measurement	coronary_artery_calcification	45	80	0	0
magnesium_measurement	response_to_statin__low_density_lipoprotein_cholesterol_measurement	45	4	1	0.0222222
magnesium_measurement	basophil_count	45	2	0	0
magnesium_measurement	response_to_antidepressant	45	14	0	0
magnesium_measurement	response_to_paclitaxel__response_to_antineoplastic_agent	45	7	0	0
magnesium_measurement	systolic_blood_pressure__alcohol_drinking	45	5	0	0
magnesium_measurement	treatment_refractory_schizophrenia	45	3	0	0
magnesium_measurement	parasitemia_measurement__Trypanosoma_cruzi_seropositivity	45	13	0	0
magnesium_measurement	blood_lead_measurement	45	8	0	0
magnesium_measurement	obesity	45	52	0	0
magnesium_measurement	AIDS	45	15	0	0
magnesium_measurement	serum_non-albumin_protein_measurement	45	2	0	0
magnesium_measurement	trans_fatty_acid_measurement__trans-trans-18:2_fatty_acid_measurement	45	2	0	0
magnesium_measurement	response_to_anticoagulant	45	39	0	0
magnesium_measurement	rotator_cuff_tear	45	6	0	0
magnesium_measurement	glycoprotein_measurement	45	3	0	0
magnesium_measurement	fatty_acid_measurement__linoleic_acid_measurement	45	11	0	0
magnesium_measurement	very_long-chain_saturated_fatty_acid_measurement	45	18	0	0
magnesium_measurement	hormone_measurement__dehydroepiandrosterone_sulphate_measurement	45	5	0	0
magnesium_measurement	autism_spectrum_disorder_symptom	45	4	0	0
magnesium_measurement	Progressive_supranuclear_palsy	45	26	0	0
magnesium_measurement	amyotrophic_lateral_sclerosis	45	49	0	0
magnesium_measurement	optic_cup_area_measurement	45	32	1	0.0222222
magnesium_measurement	Bronchopulmonary_dysplasia	45	3	0	0
magnesium_measurement	HOMA-IR__fasting_blood_insulin_measurement	45	4	0	0
magnesium_measurement	multiple_myeloma	45	50	0	0
magnesium_measurement	HIV-1_infection__body_fat_distribution	45	15	0	0
magnesium_measurement	Lewy_body_dementia__Lewy_body_dementia_measurement	45	16	0	0
magnesium_measurement	body_mass_index__fasting_blood_insulin_measurement	45	18	0	0
magnesium_measurement	Dupuytren_Contracture	45	6	0	0
magnesium_measurement	matrix_metalloproteinase_measurement__Alzheimers_disease__Alzheimer's_disease_biomarker_measurement	45	2	0	0
magnesium_measurement	soluble_transferrin_receptor_measurement__iron_biomarker_measurement	45	8	0	0
magnesium_measurement	HIV-1_infection__HIV_viral_set_point_measurement	45	5	0	0
magnesium_measurement	butyrylcholinesterase_measurement	45	10	0	0
magnesium_measurement	multiple_sclerosis	45	168	0	0
magnesium_measurement	allergic_rhinitis	45	5	0	0
magnesium_measurement	cotinine_glucuronidation_measurement	45	7	0	0
magnesium_measurement	brain_connectivity_measurement	45	1	0	0
magnesium_measurement	unipolar_depression__bipolar_disorder__attempted_suicide	45	1	0	0
magnesium_measurement	phosphorus_measurement	45	12	1	0.0222222
magnesium_measurement	sphingolipid_measurement__blood_metabolite_measurement	45	12	0	0
magnesium_measurement	schizophrenia	45	607	2	0.0444444
magnesium_measurement	diabetic_nephropathy	45	35	0	0
magnesium_measurement	endothelial_growth_factor_measurement__angiopoietin-2_receptor_measurement	45	4	0	0
magnesium_measurement	subcutaneous_adipose_tissue_measurement	45	7	0	0
magnesium_measurement	mean_arterial_pressure__response_to_cold_pressor_test	45	3	0	0
magnesium_measurement	A1C_measurement	45	29	1	0.0222222
magnesium_measurement	sporadic_amyotrophic_lateral_sclerosis	45	19	0	0
magnesium_measurement	rheumatoid_arthritis__response_to_TNF_antagonist	45	2	0	0
magnesium_measurement	amyotrophic_lateral_sclerosis__age_at_onset	45	5	0	0
magnesium_measurement	ADAMTS13_activity_measurement	45	7	0	0
magnesium_measurement	renal_system_measurement__uric_acid_measurement	45	4	0	0
magnesium_measurement	angiotensin_converting_enzyme_activity_measurement	45	8	0	0
magnesium_measurement	upper_aerodigestive_tract_neoplasm	45	7	0	0
magnesium_measurement	iron_biomarker_measurement__transferrin_saturation_measurement	45	10	0	0
magnesium_measurement	autism_spectrum_disorder	45	5	0	0
magnesium_measurement	eating_disorder	45	11	0	0
magnesium_measurement	type_I_diabetes_mellitus__erectile_dysfunction	45	3	0	0
magnesium_measurement	chronic_kidney_disease__serum_creatinine_measurement	45	59	2	0.0444444
magnesium_measurement	Abnormality_of_refraction	45	23	0	0
magnesium_measurement	chemotherapy-induced_alopecia	45	1	0	0
magnesium_measurement	anti-neutrophil_antibody_associated_vasculitis	45	2	0	0
magnesium_measurement	Malignant_epithelial_tumor_of_ovary	45	38	1	0.0222222
magnesium_measurement	thyroid_volume	45	16	0	0
magnesium_measurement	cleft_palate	45	3	0	0
magnesium_measurement	lumbar_disc_degeneration	45	29	0	0
magnesium_measurement	bone_mineral_content_measurement	45	2	0	0
magnesium_measurement	alkaline_phosphatase_measurement	45	36	0	0
magnesium_measurement	diastolic_blood_pressure__alcohol_drinking	45	1	0	0
magnesium_measurement	hormone_measurement__testosterone_measurement	45	4	0	0
magnesium_measurement	polycystic_ovary_syndrome	45	7	0	0
magnesium_measurement	white_matter_integrity	45	3	0	0
magnesium_measurement	drug-induced_agranulocytosis__response_to_clozapine	45	4	0	0
magnesium_measurement	brain_volume_measurement	45	3	0	0
magnesium_measurement	visceral:subcutaneous_adipose_tissue_ratio	45	12	0	0
magnesium_measurement	LDL_peak_particle_diameter_measurement__total_fat_intake_measurement	45	9	0	0
magnesium_measurement	body_composition_measurement	45	18	0	0
magnesium_measurement	cardiovascular_disease	45	4	0	0
magnesium_measurement	neurofibrilliary_tangles_measurement	45	20	0	0
magnesium_measurement	prion_disease__mood_disorder	45	2	0	0
magnesium_measurement	pain	45	6	0	0
magnesium_measurement	response_to_bleomycin__chromatid_break_measurement__response_to_antibiotic	45	2	0	0
magnesium_measurement	hemoglobin_measurement__fetal_hemoglobin_measurement	45	5	0	0
magnesium_measurement	fat_body_mass	45	10	0	0
magnesium_measurement	diabetic_retinopathy	45	14	0	0
magnesium_measurement	high_density_lipoprotein_cholesterol_measurement	45	213	4	0.0888889
magnesium_measurement	blood_metabolite_measurement	45	397	3	0.0666667
magnesium_measurement	glucose_tolerance_test	45	5	0	0
magnesium_measurement	bladder_carcinoma	45	33	0	0
magnesium_measurement	sphingolipid_measurement	45	9	0	0
magnesium_measurement	large_artery_stroke__coronary_heart_disease	45	33	1	0.0222222
magnesium_measurement	Dysphagia	45	4	0	0
magnesium_measurement	wet_macular_degeneration	45	9	0	0
magnesium_measurement	protein_C_measurement	45	29	0	0
magnesium_measurement	suicide_behaviour	45	1	0	0
magnesium_measurement	hepatitis_B_infection	45	9	0	0
magnesium_measurement	chronic_hepatitis_B_infection	45	9	0	0
magnesium_measurement	squamous_cell_carcinoma__esophageal_carcinoma	45	23	0	0
magnesium_measurement	QT_interval__Trypanosoma_cruzi_seropositivity	45	2	0	0
magnesium_measurement	type_I_diabetes_mellitus__autoantibody_measurement	45	29	0	0
magnesium_measurement	serum_dimethylarginine_measurement	45	6	0	0
magnesium_measurement	electrodermal_activity_measurement__skin_conductance_response_amplitude	45	3	0	0
magnesium_measurement	PR_interval	45	6	0	0
magnesium_measurement	systemic_scleroderma__systemic_lupus_erythematosus	45	20	0	0
magnesium_measurement	estradiol_measurement	45	4	0	0
magnesium_measurement	diastolic_blood_pressure__metabolic_syndrome	45	2	0	0
magnesium_measurement	cutaneous_lupus_erythematosus	45	9	0	0
magnesium_measurement	blood_pressure	45	4	0	0
magnesium_measurement	gas_trapping_measurement	45	8	0	0
magnesium_measurement	response_to_citalopram__antidepressant-induced_dizziness__response_to_buspirone__response_to_antidepressant	45	3	0	0
magnesium_measurement	attention_deficit_hyperactivity_disorder__oppositional_defiant_disorder_measurement	45	6	0	0
magnesium_measurement	response_to_opiate	45	3	0	0
magnesium_measurement	ferritin_measurement	45	4	0	0
magnesium_measurement	waist-hip_ratio__body_mass_index	45	100	0	0
magnesium_measurement	endometrial_neoplasm	45	5	0	0
magnesium_measurement	fibrinogen_measurement	45	53	0	0
magnesium_measurement	urate_measurement__overweight_body_mass_index_status	45	26	0	0
magnesium_measurement	recombination_measurement	45	5	0	0
magnesium_measurement	alcohol_drinking	45	10	0	0
magnesium_measurement	chronic_obstructive_pulmonary_disease__fibrinogen_measurement	45	6	0	0
magnesium_measurement	iron_biomarker_measurement	45	17	0	0
magnesium_measurement	cleft_lip	45	4	0	0
magnesium_measurement	e-selectin_measurement	45	3	0	0
magnesium_measurement	fetal_hemoglobin_measurement	45	4	0	0
magnesium_measurement	personality	45	4	0	0
magnesium_measurement	central_nervous_system_cancer	45	12	1	0.0222222
magnesium_measurement	hippocampal_atrophy	45	17	0	0
magnesium_measurement	alopecia_areata	45	15	0	0
magnesium_measurement	Parkinson's_disease	45	189	2	0.0444444
magnesium_measurement	vitamin_B6_measurement	45	5	0	0
magnesium_measurement	personality_trait	45	10	0	0
magnesium_measurement	coagulation_factor_measurement	45	16	0	0
magnesium_measurement	glycerophospholipid_measurement__blood_metabolite_measurement	45	47	0	0
magnesium_measurement	uric_acid_measurement	45	35	0	0
magnesium_measurement	iron_biomarker_measurement__transferrin_measurement	45	18	0	0
magnesium_measurement	platelet_count	45	121	1	0.0222222
magnesium_measurement	neoplasm_of_mature_B-cells	45	11	0	0
magnesium_measurement	reading	45	12	0	0
magnesium_measurement	serum_lipase_activity_measurement	45	15	0	0
magnesium_measurement	age-related_macular_degeneration	45	40	0	0
magnesium_measurement	response_to_metformin	45	2	0	0
magnesium_measurement	mental_or_behavioural_disorder	45	34	0	0
magnesium_measurement	serum_homoarginine_measurement	45	1	0	0
magnesium_measurement	response_to_carboplatin__response_to_antineoplastic_agent	45	14	0	0
magnesium_measurement	seasonal_allergic_rhinitis__asthma	45	27	0	0
magnesium_measurement	behavior_or_behavioral_disorder_measurement__personality_trait__bipolar_disorder	45	2	0	0
magnesium_measurement	haptoglobin_measurement	45	5	0	0
magnesium_measurement	breast_carcinoma	45	90	0	0
magnesium_measurement	cytotoxicity_measurement__response_to_clozapine	45	3	0	0
magnesium_measurement	HIV_viral_set_point_measurement	45	3	0	0
magnesium_measurement	social_communication_impairment	45	14	0	0
magnesium_measurement	progranulin_measurement	45	15	0	0
magnesium_measurement	age_at_menarche	45	158	1	0.0222222
magnesium_measurement	gout	45	10	0	0
magnesium_measurement	urinary_metabolite_measurement	45	66	0	0
magnesium_measurement	anemia__response_to_ribavirin	45	1	0	0
magnesium_measurement	intelligence	45	13	0	0
magnesium_measurement	sitting_height_ratio	45	23	0	0
magnesium_measurement	plasma_beta-amyloid_1-40_measurement	45	17	0	0
magnesium_measurement	superior_frontal_gyrus_grey_matter_volume_measurement	45	3	0	0
magnesium_measurement	autoimmune_thyroid_disease__Hashimoto's_thyroiditis__Graves_disease	45	10	0	0
magnesium_measurement	Asperger_syndrome	45	3	0	0
magnesium_measurement	vasoactive_peptide_measurement	45	3	0	0
magnesium_measurement	antibody_measurement__Trypanosoma_cruzi_seropositivity	45	2	0	0
magnesium_measurement	colorectal_cancer	45	68	1	0.0222222
magnesium_measurement	alcohol_and_nicotine_codependence	45	3	0	0
magnesium_measurement	seasonality_measurement	45	2	0	0
magnesium_measurement	type_II_diabetes_mellitus__autoantibody_measurement	45	3	0	0
magnesium_measurement	HIV-1_infection__virologic_response_measurement__response_to_abacavir	45	13	0	0
magnesium_measurement	dihydroxy_docosatrienoic_acid_measurement	45	8	0	0
magnesium_measurement	response_to_bronchodilator__asthma	45	6	0	0
magnesium_measurement	arylesterase_enzyme_measurement	45	4	0	0
magnesium_measurement	renal_sinus_adipose_tissue_measurement	45	2	0	0
magnesium_measurement	schizophrenia__bipolar_disorder__schizoaffective_disorder	45	9	0	0
magnesium_measurement	Hypertriglyceridemia	45	5	0	0
magnesium_measurement	ovarian_mucinous_adenocarcinoma	45	6	1	0.0222222
magnesium_measurement	brain_serotonin_transporter_measurement	45	1	0	0
magnesium_measurement	aortic_root_size	45	27	0	0
magnesium_measurement	urate_measurement__body_mass_index	45	13	0	0
magnesium_measurement	CCL2_measurement	45	4	0	0
magnesium_measurement	Tuberculosis	45	17	0	0
magnesium_measurement	schizophrenia__HSV1_seropositivity	45	4	0	0
magnesium_measurement	conduct_disorder	45	10	0	0
magnesium_measurement	soluble_transferrin_receptor_measurement	45	4	0	0
magnesium_measurement	cerebral_amyloid_angiopathy	45	3	0	0
magnesium_measurement	visceral_adipose_tissue_measurement	45	13	0	0
magnesium_measurement	C-peptide_measurement	45	3	0	0
magnesium_measurement	Brugada_syndrome	45	3	0	0
magnesium_measurement	diabetic_retinopathy__type_II_diabetes_mellitus	45	4	0	0
magnesium_measurement	eye_color	45	17	0	0
magnesium_measurement	response_to_dabigatran_etexilate	45	2	0	0
magnesium_measurement	urinary_arsenic_measurement	45	14	1	0.0222222
magnesium_measurement	cerebrospinal_fluid_clusterin_measurement	45	14	0	0
magnesium_measurement	transforming_growth_factor_beta_measurement	45	5	0	0
magnesium_measurement	emphysema_imaging_measurement	45	14	0	0
magnesium_measurement	brachial_circumference__anthropometry	45	1	0	0
magnesium_measurement	energy_expenditure	45	8	0	0
magnesium_measurement	response_to_cytosine_arabinoside	45	19	0	0
magnesium_measurement	chronic_obstructive_pulmonary_disease__C-reactive_protein_measurement	45	5	0	0
magnesium_measurement	beta-amyloid_1-42_measurement__Alzheimers_disease	45	5	0	0
magnesium_measurement	soluble_P-selectin_measurement	45	5	0	0
magnesium_measurement	response_to_antipsychotic_drug	45	5	0	0
magnesium_measurement	low_density_lipoprotein_cholesterol_measurement	45	141	0	0
magnesium_measurement	plasma_beta-amyloid_1-42_measurement	45	3	0	0
magnesium_measurement	erythrocyte_count	45	29	0	0
magnesium_measurement	vitamin_B12_measurement	45	21	0	0
magnesium_measurement	breastfeeding_duration	45	5	1	0.0222222
magnesium_measurement	spine_bone_size	45	11	0	0
magnesium_measurement	non-small_cell_lung_carcinoma	45	8	0	0
magnesium_measurement	nevus	45	4	0	0
magnesium_measurement	childhood_cancer__obesity	45	2	0	0
magnesium_measurement	Hemoglobin_E_disease	45	2	0	0
magnesium_measurement	circulating_cell_free_DNA_measurement	45	4	0	0
magnesium_measurement	mean_corpuscular_hemoglobin_concentration	45	8	0	0
magnesium_measurement	Alzheimers_disease__interleukin-6_measurement__Alzheimer's_disease_biomarker_measurement	45	3	0	0
magnesium_measurement	attention_deficit_hyperactivity_disorder__attention_function_measurement	45	7	0	0
magnesium_measurement	eosinophilic_esophagitis	45	25	2	0.0444444
magnesium_measurement	heart_failure__mortality	45	4	0	0
magnesium_measurement	recombination_rate	45	8	0	0
magnesium_measurement	body_fat_distribution__age_at_menarche	45	2	0	0
magnesium_measurement	Chronic_Hepatitis_C_infection	45	15	0	0
magnesium_measurement	response_to_fenofibrate	45	11	0	0
magnesium_measurement	Vitiligo	45	51	0	0
magnesium_measurement	response_to_vaccine	45	8	0	0
magnesium_measurement	fasting_blood_glucose_measurement	45	24	0	0
magnesium_measurement	Graves_disease	45	14	0	0
magnesium_measurement	seasonal_allergic_rhinitis	45	18	0	0
magnesium_measurement	atopy	45	2	0	0
magnesium_measurement	chronic_childhood_arthritis	45	1	0	0
magnesium_measurement	restless_legs_syndrome	45	1	0	0
magnesium_measurement	insulin_resistance	45	2	0	0
magnesium_measurement	neuroimaging_measurement__South_Texas_Assessment_of_Neurocognition	45	2	0	0
magnesium_measurement	blood_sedimentation	45	12	0	0
magnesium_measurement	protein_S_measurement__hematological_measurement	45	2	0	0
magnesium_measurement	esophageal_adenocarcinoma__digestive_system_disease__Barrett's_esophagus	45	3	0	0
magnesium_measurement	HOMA-IR	45	17	0	0
magnesium_measurement	Mitral_valve_prolapse	45	11	0	0
magnesium_measurement	thyroid_carcinoma	45	7	0	0
magnesium_measurement	gestational_age	45	4	0	0
magnesium_measurement	t-tau_measurement	45	1	0	0
magnesium_measurement	asparaginase_hypersensitivity__acute_lymphoblastic_leukemia	45	10	0	0
magnesium_measurement	response_to_reverse_transcriptase_inhibitor__HIV-1_infection__peripheral_neuropathy	45	7	0	0
magnesium_measurement	febrile_seizures	45	2	0	0
magnesium_measurement	body_height	45	650	2	0.0444444
magnesium_measurement	type_II_diabetes_mellitus__metabolic_syndrome	45	1	0	0
magnesium_measurement	transferrin_measurement	45	1	0	0
magnesium_measurement	waist-hip_ratio__sexual_dimorphism__anthropometry	45	1	0	0
magnesium_measurement	mannose_measurement__blood_metabolite_measurement	45	3	0	0
magnesium_measurement	childhood_onset_asthma	45	16	0	0
magnesium_measurement	D_dimer_measurement	45	12	0	0
magnesium_measurement	electrocardiography__QT_interval	45	2	0	0
magnesium_measurement	velocity_of_sound_measurement	45	5	0	0
magnesium_measurement	renal_system_measurement	45	25	3	0.0666667
magnesium_measurement	lobe_size	45	10	0	0
magnesium_measurement	neurotic_disorder	45	3	0	0
magnesium_measurement	type_II_diabetes_mellitus	45	151	0	0
magnesium_measurement	functional_laterality__dyslexia	45	5	0	0
magnesium_measurement	telomere_length	45	34	0	0
magnesium_measurement	Sickle_cell_anemia__alloimmunization__response_to_red_blood_cell_transfusion	45	2	0	0
magnesium_measurement	immune_system_disease	45	29	0	0
magnesium_measurement	axial_length_measurement	45	14	0	0
magnesium_measurement	bipolar_disorder	45	131	0	0
magnesium_measurement	esophageal_squamous_cell_carcinoma	45	17	0	0
magnesium_measurement	QRS_duration	45	5	0	0
magnesium_measurement	prion_disease	45	7	0	0
magnesium_measurement	blood_metabolite_measurement__X12063_measurement	45	6	0	0
magnesium_measurement	androgenetic_alopecia	45	17	0	0
magnesium_measurement	Cystic_fibrosis__type_II_diabetes_mellitus	45	3	0	0
magnesium_measurement	leprosy	45	32	0	0
magnesium_measurement	behavior	45	5	0	0
magnesium_measurement	Creutzfeldt_Jacob_Disease	45	3	0	0
magnesium_measurement	non-alcoholic_fatty_liver_disease__cirrhosis_of_liver	45	13	0	0
magnesium_measurement	rheumatoid_arthritis__response_to_drug	45	11	0	0
magnesium_measurement	response_to_gemcitabine	45	1	0	0
magnesium_measurement	acylcarnitine_measurement__blood_metabolite_measurement	45	27	0	0
magnesium_measurement	serum_IgA_measurement	45	2	0	0
magnesium_measurement	sensory_perception_of_smell	45	2	0	0
magnesium_measurement	airway_responsiveness_measurement__chronic_obstructive_pulmonary_disease	45	4	0	0
magnesium_measurement	myocardial_infarction	45	31	0	0
magnesium_measurement	hepatic_lipid_content_measurement__obesity	45	3	0	0
magnesium_measurement	pack-years_measurement__diastolic_blood_pressure	45	1	0	0
magnesium_measurement	height-adjusted_body_mass_index	45	7	0	0
magnesium_measurement	type_1_diabetes_nephropathy	45	4	0	0
magnesium_measurement	dihydrotestosterone_measurement	45	5	0	0
magnesium_measurement	gastric_adenocarcinoma	45	27	4	0.0888889
magnesium_measurement	electroencephalogram_measurement__beta_wave_measurement	45	7	0	0
magnesium_measurement	longitudinal_BMI_measurement	45	3	0	0
magnesium_measurement	fatty_acid_measurement__linolenic_acid_measurement	45	8	0	0
magnesium_measurement	metabolic_rate_measurement	45	5	0	0
magnesium_measurement	pulmonary_function_measurement__forced_expiratory_volume__asthma	45	4	0	0
magnesium_measurement	serum_albumin_measurement	45	17	0	0
magnesium_measurement	tooth_eruption	45	35	0	0
magnesium_measurement	response_to_methylphenidate	45	3	0	0
magnesium_measurement	response_to_bupropion__antidepressant-induced_side_effect__response_to_antidepressant	45	1	0	0
magnesium_measurement	myeloproliferative_disorder	45	1	0	0
magnesium_measurement	longevity	45	66	1	0.0222222
magnesium_measurement	response_to_TNF_antagonist	45	7	0	0
magnesium_measurement	serum_metabolite_measurement	45	29	0	0
magnesium_measurement	intra_cranial_volume	45	31	0	0
magnesium_measurement	pulmonary_artery_enlargement__chronic_obstructive_pulmonary_disease	45	11	0	0
magnesium_measurement	mucocutaneous_lymph_node_syndrome	45	28	0	0
magnesium_measurement	vital_capacity	45	7	0	0
magnesium_measurement	Alzheimers_disease	45	129	0	0
magnesium_measurement	osteoarthritis	45	16	0	0
magnesium_measurement	Nephroblastoma	45	4	0	0
magnesium_measurement	serum_copper_measurement	45	4	0	0
magnesium_measurement	carcinoid_tumor	45	2	0	0
magnesium_measurement	IGF-1_measurement	45	8	0	0
magnesium_measurement	melanoma	45	37	0	0
magnesium_measurement	sunburn	45	15	0	0
magnesium_measurement	resting_heart_rate	45	22	0	0
magnesium_measurement	nicotine_dependence	45	5	0	0
magnesium_measurement	serum_carcinoembryonic_antigen_measurement	45	12	0	0
magnesium_measurement	disease_free_survival	45	1	0	0
magnesium_measurement	pulmonary_function_measurement__forced_expiratory_volume	45	25	0	0
magnesium_measurement	smoking_behavior	45	22	0	0
magnesium_measurement	response_to_triptolide__cytotoxicity_measurement	45	25	0	0
magnesium_measurement	atopic_eczema__psoriasis	45	22	0	0
magnesium_measurement	systolic_blood_pressure	45	53	1	0.0222222
magnesium_measurement	smoking_behavior__gene_methylation_measurement	45	6	0	0
magnesium_measurement	omega-6_polyunsaturated_fatty_acid_measurement	45	53	0	0
magnesium_measurement	endometriosis	45	3	0	0
magnesium_measurement	high_density_lipoprotein_cholesterol_measurement__metabolic_syndrome	45	24	0	0
magnesium_measurement	testosterone_measurement	45	20	0	0
magnesium_measurement	cocaine_dependence	45	8	0	0
magnesium_measurement	gastritis	45	11	0	0
magnesium_measurement	eye_measurement	45	18	1	0.0222222
magnesium_measurement	factor_VIII_measurement	45	3	0	0
magnesium_measurement	ICAM-1_measurement	45	8	0	0
magnesium_measurement	economic_and_social_preference	45	22	0	0
magnesium_measurement	chronic_lymphocytic_leukemia	45	61	0	0
magnesium_measurement	pancreatitis	45	2	0	0
magnesium_measurement	kidney_disease	45	2	0	0
magnesium_measurement	interleukin-6_receptor_measurement	45	3	0	0
magnesium_measurement	response_to_gemcitabine__response_to_antineoplastic_agent	45	5	0	0
magnesium_measurement	asthma	45	57	1	0.0222222
magnesium_measurement	optic_disc_area_measurement	45	14	0	0
magnesium_measurement	Astigmatism	45	28	0	0
magnesium_measurement	Hodgkins_lymphoma	45	21	0	0
magnesium_measurement	hip_circumference__anthropometry	45	1	0	0
magnesium_measurement	visceral_adipose_tissue_measurement__body_mass_index	45	19	0	0
magnesium_measurement	aspartate_aminotransferase_measurement__serum_alanine_aminotransferase_measurement	45	3	0	0
magnesium_measurement	emphysema_pattern_measurement	45	14	0	0
magnesium_measurement	hypospadias	45	34	0	0
magnesium_measurement	serum_gamma-glutamyl_transferase_measurement	45	41	0	0
magnesium_measurement	hemoglobin_measurement__hemoglobin_A2_measurement	45	4	0	0
magnesium_measurement	insulin_measurement	45	11	0	0
magnesium_measurement	psoriasis__Crohn's_disease	45	7	0	0
magnesium_measurement	hair_morphology	45	9	0	0
magnesium_measurement	mean_corpuscular_volume	45	75	0	0
magnesium_measurement	neutrophil_count__HIV-1_infection	45	2	0	0
magnesium_measurement	protein_measurement	45	13	0	0
magnesium_measurement	odontogenesis	45	23	0	0
magnesium_measurement	multiple_sclerosis__oligoclonal_band_measurement	45	2	0	0
magnesium_measurement	rheumatoid_arthritis	45	180	0	0
magnesium_measurement	waist-hip_ratio	45	18	0	0
magnesium_measurement	electrocardiography__PR_interval	45	4	0	0
magnesium_measurement	age_at_onset__Alzheimers_disease	45	2	0	0
magnesium_measurement	lymphoma	45	6	0	0
magnesium_measurement	BNP_measurement	45	9	0	0
magnesium_measurement	L-arginine_measurement	45	2	0	0
magnesium_measurement	unipolar_depression__anxiety	45	2	0	0
magnesium_measurement	C-reactive_protein_measurement	45	28	0	0
magnesium_measurement	monocyte_early_outgrowth_colony_forming_unit	45	1	1	0.0222222
magnesium_measurement	alkaline_phosphatase_measurement__liver_enzyme_measurement	45	12	0	0
magnesium_measurement	insulin_sensitivity_measurement__glucose_homeostasis_measurement	45	5	0	0
magnesium_measurement	sleep_measurement	45	4	0	0
magnesium_measurement	Alzheimers_disease__cerebrospinal_fluid_clusterin_measurement	45	9	0	0
magnesium_measurement	lung_adenocarcinoma	45	12	0	0
magnesium_measurement	vitamin_D_deficiency	45	12	0	0
magnesium_measurement	atrial_natriuretic_factor_measurement	45	3	0	0
magnesium_measurement	skin_sensitivity_to_sun	45	18	0	0
magnesium_measurement	post-traumatic_stress_disorder	45	7	0	0
magnesium_measurement	RR_interval	45	6	0	0
magnesium_measurement	5-HIAA_measurement	45	2	0	0
magnesium_measurement	smooth_surface_dental_caries	45	3	0	0
magnesium_measurement	egg_allergy_measurement	45	6	0	0
magnesium_measurement	attention_deficit_hyperactivity_disorder__unipolar_depression__schizophrenia__autism_spectrum_disorder__bipolar_disorder	45	64	0	0
magnesium_measurement	waist-hip_ratio__metabolic_syndrome	45	3	0	0
magnesium_measurement	response_to_drug	45	24	0	0
magnesium_measurement	alpha_peak_frequency_measurement__alpha_wave_measurement__electroencephalogram_measurement	45	4	0	0
magnesium_measurement	response_to_cisplatin__response_to_antineoplastic_agent	45	1	0	0
magnesium_measurement	episodic_memory	45	2	0	0
magnesium_measurement	unipolar_depression__schizophrenia__bipolar_disorder__concentration_dose_ratio__response_to_antipsychotic_drug	45	4	0	0
magnesium_measurement	response_to_drug__body_mass_index	45	2	0	0
magnesium_measurement	atrial_fibrillation	45	17	0	0
magnesium_measurement	tetralogy_of_fallot	45	5	0	0
magnesium_measurement	serum_IgG_measurement__response_to_dietary_antigen	45	7	0	0
magnesium_measurement	QRS_complex	45	2	0	0
magnesium_measurement	antioxidant_measurement	45	4	0	0
magnesium_measurement	lung_carcinoma__squamous_cell_carcinoma__gastric_carcinoma	45	3	0	0
magnesium_measurement	pneumoconiosis__response_to_silica_exposure	45	1	0	0
magnesium_measurement	coronary_heart_disease	45	92	3	0.0666667
magnesium_measurement	glucose_measurement	45	2	0	0
magnesium_measurement	non-dense_area_measurement__mammographic_density_measurement	45	2	0	0
magnesium_measurement	triglyceride_measurement__blood_pressure	45	2	0	0
magnesium_measurement	schizophrenia__bipolar_disorder	45	23	0	0
magnesium_measurement	platelet_reactivity_measurement__thrombus_formation_measurement	45	3	0	0
magnesium_measurement	short-term_memory	45	2	0	0
magnesium_measurement	angiotensin-converting_enzyme_measurement__Alzheimers_disease__Alzheimer's_disease_biomarker_measurement	45	3	0	0
magnesium_measurement	Kashin-Beck_disease	45	2	0	0
magnesium_measurement	lung_carcinoma	45	38	0	0
magnesium_measurement	hippocampal_volume	45	7	0	0
magnesium_measurement	chronic_obstructive_pulmonary_disease__surfactant_protein_D_measurement	45	13	0	0
magnesium_measurement	word_list_delayed_recall_measurement__memory_performance	45	4	0	0
magnesium_measurement	mental_or_behavioural_disorder__attempted_suicide	45	2	0	0
magnesium_measurement	colonic_neoplasm__overall_survival	45	2	0	0
magnesium_measurement	PR_interval__Trypanosoma_cruzi_seropositivity	45	4	0	0
magnesium_measurement	soluble_interleukin-2_receptor_subunit_alpha_measurement	45	3	0	0
magnesium_measurement	autoimmune_thyroid_disease__type_I_diabetes_mellitus	45	17	0	0
magnesium_measurement	coffee_consumption	45	28	0	0
magnesium_measurement	cardiac_arrhythmia	45	2	0	0
magnesium_measurement	gastric_carcinoma	45	63	13	0.288889
magnesium_measurement	cystatin_C_measurement__chronic_kidney_disease	45	6	0	0
magnesium_measurement	response_to_vaccine__cytokine_measurement	45	14	0	0
magnesium_measurement	age-related_nuclear_cataract	45	2	0	0
magnesium_measurement	Pituitary_Gland_Adenoma	45	1	0	0
magnesium_measurement	information_processing_speed	45	16	0	0
magnesium_measurement	p-tau_measurement	45	8	0	0
magnesium_measurement	fatty_acid_measurement__docosapentaenoic_acid_measurement	45	10	0	0
magnesium_measurement	glaucoma	45	6	0	0
magnesium_measurement	serum_ST2_measurement	45	11	0	0
magnesium_measurement	kidney_stone	45	5	0	0
magnesium_measurement	waist_circumference	45	12	0	0
magnesium_measurement	amyotrophic_lateral_sclerosis__Frontotemporal_dementia	45	1	0	0
magnesium_measurement	narcolepsy_with_cataplexy	45	23	0	0
magnesium_measurement	areal_bone_mineral_density	45	2	0	0
magnesium_measurement	B-cell_acute_lymphoblastic_leukemia	45	1	0	0
magnesium_measurement	thyroid_stimulating_hormone_measurement	45	56	0	0
magnesium_measurement	smoking_behaviour_measurement	45	2	0	0
magnesium_measurement	lipoprotein_A_measurement	45	3	0	0
magnesium_measurement	multiple_myeloma__monoclonal_gammopathy	45	12	0	0
magnesium_measurement	sudden_cardiac_arrest	45	38	0	0
magnesium_measurement	breast_size__breast_carcinoma	45	28	0	0
magnesium_measurement	pyroglutamine_measurement	45	10	0	0
magnesium_measurement	mean_corpuscular_hemoglobin	45	49	0	0
magnesium_measurement	survival_time__Alzheimers_disease	45	5	0	0
magnesium_measurement	asymmetrical_dimethylarginine_measurement	45	2	0	0
magnesium_measurement	neutrophil_count	45	12	0	0
magnesium_measurement	HIV-1_infection__Susceptibility_to_viral_and_mycobacterial_infections	45	4	0	0
magnesium_measurement	bilirubin_measurement	45	16	0	0
magnesium_measurement	von_Willebrand_factor_measurement	45	9	0	0
magnesium_measurement	liver_enzyme_measurement__serum_gamma-glutamyl_transferase_measurement	45	4	0	0
magnesium_measurement	ear_protrusion	45	4	0	0
magnesium_measurement	neuropsychological_test	45	47	0	0
magnesium_measurement	diastolic_blood_pressure__cigarettes_per_day_measurement	45	2	0	0
magnesium_measurement	eosinophil_count	45	13	0	0
magnesium_measurement	erythema_nodosum__inflammatory_bowel_disease	45	2	0	0
magnesium_measurement	pack-years_measurement__systolic_blood_pressure	45	4	0	0
magnesium_measurement	total_iron_binding_capacity	45	7	0	0
magnesium_measurement	coronary_artery_bypass__vein_graft_stenosis	45	2	0	0
magnesium_measurement	squamous_cell_carcinoma	45	3	0	0
magnesium_measurement	mean_platelet_volume	45	47	0	0
magnesium_measurement	peripheral_arterial_disease	45	2	0	0
magnesium_measurement	attention_deficit_hyperactivity_disorder	45	79	0	0
magnesium_measurement	neonate__birth_weight	45	4	0	0
magnesium_measurement	anterior_chamber_depth_measurement	45	3	0	0
magnesium_measurement	glucose_homeostasis_measurement__glucose_effectiveness_measurement	45	3	0	0
magnesium_measurement	atopic_eczema	45	55	0	0
magnesium_measurement	alpha_wave_measurement__electroencephalogram_measurement	45	9	0	0
magnesium_measurement	leptin_measurement	45	4	0	0
magnesium_measurement	total_blood_protein_measurement	45	5	0	0
magnesium_measurement	serum_creatinine_measurement	45	15	3	0.0666667
magnesium_measurement	post-operative_sensory_disturbance	45	7	0	0
magnesium_measurement	ulcerative_colitis	45	258	1	0.0222222
magnesium_measurement	bone_quantitative_ultrasound_measurement	45	3	0	0
magnesium_measurement	calcium_intake_measurement__colorectal_cancer	45	2	0	0
magnesium_measurement	response_to_temozolomide	45	3	0	0
magnesium_measurement	skin_conductance_level__electrodermal_activity_measurement	45	2	0	0
magnesium_measurement	cervical_artery_dissection	45	7	0	0
magnesium_measurement	smoking_status_measurement__fibrinogen_measurement	45	3	0	0
magnesium_measurement	selenium_measurement	45	16	0	0
magnesium_measurement	liver_enzyme_measurement__serum_alanine_aminotransferase_measurement	45	9	1	0.0222222
magnesium_measurement	psoriatic_arthritis	45	9	0	0
magnesium_measurement	urinary_uromodulin_measurement	45	2	0	0
magnesium_measurement	psychosis	45	12	0	0
magnesium_measurement	scoliosis	45	2	1	0.0222222
magnesium_measurement	plasminogen_activator_inhibitor_1_measurement	45	9	0	0
magnesium_measurement	acute_lymphoblastic_leukemia	45	8	0	0
magnesium_measurement	brain_aneurysm	45	11	0	0
magnesium_measurement	developmental_dysplasia_of_the_hip	45	11	0	0
magnesium_measurement	energy_intake	45	49	0	0
magnesium_measurement	psoriasis	45	150	0	0
magnesium_measurement	circadian_rhythm	45	13	0	0
magnesium_measurement	facial_pigmentation_measurement	45	12	0	0
magnesium_measurement	albumin_globulin_ratio_measurement	45	19	0	0
magnesium_measurement	cardiac_hypertrophy	45	9	0	0
magnesium_measurement	Dengue_Hemorrhagic_Fever	45	5	0	0
magnesium_measurement	Abdominal_Aortic_Aneurysm	45	1	0	0
magnesium_measurement	hypertension	45	33	0	0
magnesium_measurement	sclerosing_cholangitis	45	4	0	0
magnesium_measurement	serum_IgE_measurement	45	6	0	0
magnesium_measurement	progression_free_survival__metastatic_colorectal_cancer__response_to_cetuximab__response_to_CAPOX-B	45	4	0	0
magnesium_measurement	basal_cell_carcinoma	45	16	0	0
magnesium_measurement	autism	45	2	0	0
magnesium_measurement	luteinizing_hormone_measurement__hormone_measurement	45	2	0	0
magnesium_measurement	follicle_stimulating_hormone_measurement	45	8	0	0
magnesium_measurement	arm_span	45	2	0	0
magnesium_measurement	erythema_nodosum__Crohn's_disease	45	4	0	0
magnesium_measurement	HVA_measurement__MHPG_measurement	45	3	0	0
magnesium_measurement	FEV-FEC_ratio	45	55	0	0
magnesium_measurement	inflammatory_bowel_disease	45	371	4	0.0888889
magnesium_measurement	theta_wave_measurement__electroencephalogram_measurement	45	3	0	0
magnesium_measurement	puberty__height_growth_measurement	45	14	0	0
magnesium_measurement	lentiform_nucleus_measurement	45	8	0	0
magnesium_measurement	idiopathic_pulmonary_fibrosis	45	20	0	0
magnesium_measurement	QT_interval	45	98	1	0.0222222
magnesium_measurement	febrile_seizures__MMR-related_febrile_seizures	45	4	0	0
magnesium_measurement	Crohn's_disease	45	379	1	0.0222222
magnesium_measurement	optic_disc_size_measurement	45	46	1	0.0222222
magnesium_measurement	response_to_perphenazine	45	2	0	0
magnesium_measurement	P_wave_duration	45	10	0	0
magnesium_measurement	bipolar_disorder__body_mass_index	45	16	0	0
magnesium_measurement	HIV-1_infection	45	23	0	0
magnesium_measurement	hip_circumference	45	2	0	0
magnesium_measurement	PR_segment	45	4	0	0
magnesium_measurement	neuroblastoma	45	13	0	0
magnesium_measurement	age-related_cataract	45	2	0	0
magnesium_measurement	thoracic_aortic_aneurysm	45	2	0	0
magnesium_measurement	carotid_artery_intima_media_thickness	45	2	0	0
magnesium_measurement	cis_trans_18_2_fatty_acid	45	50	0	0
magnesium_measurement	adiponectin_measurement	45	66	0	0
magnesium_measurement	chronic_obstructive_pulmonary_disease__chronic_bronchitis	45	5	0	0
magnesium_measurement	temperament_and_character_inventory	45	7	0	0
magnesium_measurement	blood_metabolite_measurement__amino_acid_measurement	45	7	0	0
magnesium_measurement	neuritic_plaque_measurement	45	9	0	0
magnesium_measurement	Keratoconus	45	4	0	0
magnesium_measurement	smoking_behavior__3-hydroxy-1-methylpropylmercapturic_acid_measurement	45	14	0	0
magnesium_measurement	pyoderma_gangrenosum__inflammatory_bowel_disease	45	11	0	0
magnesium_measurement	cystatin_C_measurement	45	4	0	0
magnesium_measurement	osteoprotegerin_measurement	45	4	0	0
magnesium_measurement	NT-proBNP_measurement	45	7	0	0
magnesium_measurement	cardiac_troponin_T_measurement	45	22	0	0
magnesium_measurement	Yu-Zhi_constitution_type__type_II_diabetes_mellitus	45	10	0	0
magnesium_measurement	thyroid_peroxidase_antibody_measurement	45	14	0	0
magnesium_measurement	lipid_measurement	45	36	0	0
magnesium_measurement	interferon_alpha_measurement__systemic_lupus_erythematosus	45	12	0	0
magnesium_measurement	mean_arterial_pressure__alcohol_drinking	45	2	0	0
tissue_plasminogen_activator_measurement	helix_rolling	17	3	0	0
tissue_plasminogen_activator_measurement	magnesium_measurement	17	45	0	0
tissue_plasminogen_activator_measurement	tissue_plasminogen_activator_measurement	17	17	17	1
tissue_plasminogen_activator_measurement	allergy	17	41	0	0
tissue_plasminogen_activator_measurement	maximal_midexpiratory_flow_rate	17	5	0	0
tissue_plasminogen_activator_measurement	urgency_urinary_incontinence	17	2	0	0
tissue_plasminogen_activator_measurement	urate_measurement__underweight_body_mass_index_status	17	25	0	0
tissue_plasminogen_activator_measurement	anorexia_nervosa	17	1	0	0
tissue_plasminogen_activator_measurement	disposition_index_measurement__glucose_homeostasis_measurement	17	10	0	0
tissue_plasminogen_activator_measurement	amygdala_reactivity_measurement	17	1	0	0
tissue_plasminogen_activator_measurement	body_weight__anthropometry	17	4	0	0
tissue_plasminogen_activator_measurement	response_to_radiation	17	2	0	0
tissue_plasminogen_activator_measurement	osteoporosis	17	10	0	0
tissue_plasminogen_activator_measurement	interleukin-1_beta_measurement	17	6	0	0
tissue_plasminogen_activator_measurement	bone_density	17	134	0	0
tissue_plasminogen_activator_measurement	childhood_aggressive_behaviour_measurement	17	2	0	0
tissue_plasminogen_activator_measurement	thrombin_generation_potential_measurement	17	1	0	0
tissue_plasminogen_activator_measurement	response_to_diisocyanate__asthma	17	16	0	0
tissue_plasminogen_activator_measurement	adolescent_idiopathic_scoliosis	17	2	0	0
tissue_plasminogen_activator_measurement	sexual_dysfunction	17	2	0	0
tissue_plasminogen_activator_measurement	pulmonary_function_measurement__FEV-FEC_ratio	17	36	0	0
tissue_plasminogen_activator_measurement	HOMA-B	17	9	0	0
tissue_plasminogen_activator_measurement	resistin_measurement	17	9	0	0
tissue_plasminogen_activator_measurement	monocyte_count	17	12	0	0
tissue_plasminogen_activator_measurement	response_to_statin	17	20	0	0
tissue_plasminogen_activator_measurement	triple-negative_breast_cancer	17	4	0	0
tissue_plasminogen_activator_measurement	word_list_delayed_recall_measurement__memory_performance__paragraph_delayed_recall_measurement	17	4	0	0
tissue_plasminogen_activator_measurement	coronary_artery_bypass__myocardial_infarction	17	4	0	0
tissue_plasminogen_activator_measurement	anxiety_disorder	17	3	0	0
tissue_plasminogen_activator_measurement	exploratory_eye_movement_measurement	17	22	0	0
tissue_plasminogen_activator_measurement	partial_thromboplastin_time	17	8	0	0
tissue_plasminogen_activator_measurement	systemic_lupus_erythematosus	17	81	0	0
tissue_plasminogen_activator_measurement	response_to_reverse_transcriptase_inhibitor	17	7	0	0
tissue_plasminogen_activator_measurement	Bladder_exstrophy	17	5	0	0
tissue_plasminogen_activator_measurement	hepatitis_C_infection__cirrhosis_of_liver	17	5	0	0
tissue_plasminogen_activator_measurement	renal_system_measurement__blood_urea_nitrogen_measurement	17	16	0	0
tissue_plasminogen_activator_measurement	YKL40_measurement	17	2	0	0
tissue_plasminogen_activator_measurement	anemia	17	4	0	0
tissue_plasminogen_activator_measurement	drug_dependence	17	6	0	0
tissue_plasminogen_activator_measurement	Child_Behaviour_Checklist_assessment	17	7	0	0
tissue_plasminogen_activator_measurement	rectum_cancer__overall_survival	17	4	0	0
tissue_plasminogen_activator_measurement	pulmonary_function_measurement	17	29	0	0
tissue_plasminogen_activator_measurement	interleukin_12_measurement	17	1	0	0
tissue_plasminogen_activator_measurement	hemoglobin_A2_measurement	17	2	0	0
tissue_plasminogen_activator_measurement	rhegmatogenous_retinal_detachment	17	12	0	0
tissue_plasminogen_activator_measurement	ovarian_carcinoma	17	46	0	0
tissue_plasminogen_activator_measurement	pancreatic_carcinoma	17	22	0	0
tissue_plasminogen_activator_measurement	hypothyroidism	17	17	0	0
tissue_plasminogen_activator_measurement	cardiovascular_measurement	17	4	0	0
tissue_plasminogen_activator_measurement	sex_hormone_globulin_binding_measurement	17	31	0	0
tissue_plasminogen_activator_measurement	dental_caries	17	38	0	0
tissue_plasminogen_activator_measurement	infant_head_circumference	17	11	0	0
tissue_plasminogen_activator_measurement	Cannabis_use_initiation	17	4	0	0
tissue_plasminogen_activator_measurement	hearing_loss	17	6	0	0
tissue_plasminogen_activator_measurement	skin_pigmentation	17	30	0	0
tissue_plasminogen_activator_measurement	antidepressant-induced_sexual_dysfunction__response_to_bupropion__response_to_antidepressant	17	3	0	0
tissue_plasminogen_activator_measurement	matrix_metalloproteinase_measurement	17	2	0	0
tissue_plasminogen_activator_measurement	protein_C_measurement__hematological_measurement	17	8	0	0
tissue_plasminogen_activator_measurement	Keloid	17	2	0	0
tissue_plasminogen_activator_measurement	serum_alanine_aminotransferase_measurement	17	7	0	0
tissue_plasminogen_activator_measurement	periodontitis	17	20	0	0
tissue_plasminogen_activator_measurement	Parkinson's_disease__Lewy_body_measurement	17	10	0	0
tissue_plasminogen_activator_measurement	response_to_antineoplastic_agent__response_to_anthracycline-based_chemotherapy	17	2	0	0
tissue_plasminogen_activator_measurement	attention_deficit_hyperactivity_disorder__conduct_disorder	17	3	0	0
tissue_plasminogen_activator_measurement	celiac_disease	17	44	0	0
tissue_plasminogen_activator_measurement	myeloperoxidase_measurement	17	12	0	0
tissue_plasminogen_activator_measurement	comprehensive_strength_index__muscle_measurement	17	10	0	0
tissue_plasminogen_activator_measurement	chronic_kidney_disease	17	11	0	0
tissue_plasminogen_activator_measurement	Hirschsprung_disease	17	11	0	0
tissue_plasminogen_activator_measurement	HVA_measurement	17	6	0	0
tissue_plasminogen_activator_measurement	hip_geometry	17	6	0	0
tissue_plasminogen_activator_measurement	sensory_perception_of_bitter_taste	17	4	0	0
tissue_plasminogen_activator_measurement	drug-induced_agranulocytosis__response_to_thioamide__Graves_disease	17	3	0	0
tissue_plasminogen_activator_measurement	pit_and_fissure_surface_dental_caries	17	2	0	0
tissue_plasminogen_activator_measurement	HIV-1_infection__common_carotid_intimal_medial_thickness	17	2	0	0
tissue_plasminogen_activator_measurement	neonate__fat_body_mass	17	4	0	0
tissue_plasminogen_activator_measurement	serum_amyloid_A_protein_measurement	17	10	0	0
tissue_plasminogen_activator_measurement	response_to_paclitaxel	17	6	0	0
tissue_plasminogen_activator_measurement	exercise	17	5	0	0
tissue_plasminogen_activator_measurement	brain_measurement	17	29	0	0
tissue_plasminogen_activator_measurement	hormone_measurement	17	29	0	0
tissue_plasminogen_activator_measurement	malaria	17	15	0	0
tissue_plasminogen_activator_measurement	response_to_radiation__prostate_carcinoma	17	6	0	0
tissue_plasminogen_activator_measurement	head_circumference	17	2	0	0
tissue_plasminogen_activator_measurement	cleft_palate__cleft_lip	17	1	0	0
tissue_plasminogen_activator_measurement	HIV-1_infection__response_to_efavirenz__virologic_response_measurement	17	8	0	0
tissue_plasminogen_activator_measurement	chronic_obstructive_pulmonary_disease__smoking_initiation	17	2	0	0
tissue_plasminogen_activator_measurement	vitamin_E_measurement	17	4	0	0
tissue_plasminogen_activator_measurement	CCL11_measurement	17	2	0	0
tissue_plasminogen_activator_measurement	hemoglobin_measurement	17	11	0	0
tissue_plasminogen_activator_measurement	beta-2_microglobulin_measurement	17	8	0	0
tissue_plasminogen_activator_measurement	self_reported_educational_attainment	17	103	0	0
tissue_plasminogen_activator_measurement	diastolic_blood_pressure__response_to_high_sodium_diet	17	1	0	0
tissue_plasminogen_activator_measurement	preeclampsia	17	3	0	0
tissue_plasminogen_activator_measurement	corneal_topography	17	20	0	0
tissue_plasminogen_activator_measurement	IGFBP-3_measurement	17	13	0	0
tissue_plasminogen_activator_measurement	putamen_volume	17	9	0	0
tissue_plasminogen_activator_measurement	cancer_biomarker_measurement	17	24	0	0
tissue_plasminogen_activator_measurement	pulse_pressure_measurement	17	18	0	0
tissue_plasminogen_activator_measurement	biliary_liver_cirrhosis	17	34	0	0
tissue_plasminogen_activator_measurement	non-substance_related_disinhibited_behaviour	17	2	0	0
tissue_plasminogen_activator_measurement	airway_wall_thickness_measurement	17	12	0	0
tissue_plasminogen_activator_measurement	cervical_carcinoma	17	10	0	0
tissue_plasminogen_activator_measurement	irritable_bowel_syndrome	17	2	0	0
tissue_plasminogen_activator_measurement	heart_rate	17	38	0	0
tissue_plasminogen_activator_measurement	nitric_oxide_exhalation_measurement	17	16	0	0
tissue_plasminogen_activator_measurement	aggressive_behavior	17	12	0	0
tissue_plasminogen_activator_measurement	interleukin-6_measurement__chronic_obstructive_pulmonary_disease	17	3	0	0
tissue_plasminogen_activator_measurement	survival_time__estrogen-receptor_positive_breast_cancer	17	2	0	0
tissue_plasminogen_activator_measurement	Chagas_cardiomyopathy__Trypanosoma_cruzi_seropositivity	17	12	0	0
tissue_plasminogen_activator_measurement	systolic_blood_pressure__response_to_cold_pressor_test	17	4	0	0
tissue_plasminogen_activator_measurement	dementia__Alzheimer's_disease_neuropathologic_change	17	9	0	0
tissue_plasminogen_activator_measurement	acne	17	25	0	0
tissue_plasminogen_activator_measurement	torsades_de_pointes__response_to_drug	17	3	0	0
tissue_plasminogen_activator_measurement	hormone_measurement__follicle_stimulating_hormone_measurement	17	1	0	0
tissue_plasminogen_activator_measurement	age_at_menopause	17	29	0	0
tissue_plasminogen_activator_measurement	MMR-related_febrile_seizures	17	9	0	0
tissue_plasminogen_activator_measurement	fatty_acid_measurement__oleic_acid_measurement	17	15	0	0
tissue_plasminogen_activator_measurement	mitochondrial_DNA_measurement	17	12	0	0
tissue_plasminogen_activator_measurement	hypermetropia	17	2	0	0
tissue_plasminogen_activator_measurement	mammographic_density_percentage__mammographic_density_measurement	17	3	0	0
tissue_plasminogen_activator_measurement	folic_acid_measurement	17	8	0	0
tissue_plasminogen_activator_measurement	hematocrit	17	9	0	0
tissue_plasminogen_activator_measurement	plasma_renin_activity_measurement	17	2	0	0
tissue_plasminogen_activator_measurement	hematological_measurement	17	2	0	0
tissue_plasminogen_activator_measurement	response_to_vitamin	17	8	0	0
tissue_plasminogen_activator_measurement	IGA_glomerulonephritis	17	38	0	0
tissue_plasminogen_activator_measurement	insulin_metabolic_clearance_rate_measurement__glucose_homeostasis_measurement	17	5	0	0
tissue_plasminogen_activator_measurement	cortisol_secretion_measurement	17	3	0	0
tissue_plasminogen_activator_measurement	vitamin_D_measurement	17	15	0	0
tissue_plasminogen_activator_measurement	HIV-1_infection__bilirubin_measurement	17	3	0	0
tissue_plasminogen_activator_measurement	allergic_sensitization_measurement	17	7	0	0
tissue_plasminogen_activator_measurement	ovarian_reserve	17	2	0	0
tissue_plasminogen_activator_measurement	Corticobasal_degeneration	17	20	0	0
tissue_plasminogen_activator_measurement	mood_disorder	17	12	0	0
tissue_plasminogen_activator_measurement	chemotherapy-induced_alopecia__response_to_antimicrotubule_agent	17	3	0	0
tissue_plasminogen_activator_measurement	gastric_cardia_carcinoma	17	2	0	0
tissue_plasminogen_activator_measurement	Frontotemporal_dementia	17	18	0	0
tissue_plasminogen_activator_measurement	phospholipid_measurement	17	93	0	0
tissue_plasminogen_activator_measurement	inflammatory_response	17	2	0	0
tissue_plasminogen_activator_measurement	illegal_drug_consumption	17	7	0	0
tissue_plasminogen_activator_measurement	response_to_irinotecan__non-small_cell_lung_carcinoma	17	2	0	0
tissue_plasminogen_activator_measurement	hydroxy-leucine_measurement	17	23	0	0
tissue_plasminogen_activator_measurement	MHPG_measurement	17	8	0	0
tissue_plasminogen_activator_measurement	birth_weight	17	20	0	0
tissue_plasminogen_activator_measurement	hemoglobin_measurement__mean_corpuscular_hemoglobin	17	37	0	0
tissue_plasminogen_activator_measurement	gastric_bypass__body_weight_loss	17	2	0	0
tissue_plasminogen_activator_measurement	mean_arterial_pressure	17	64	0	0
tissue_plasminogen_activator_measurement	calcium_measurement	17	35	0	0
tissue_plasminogen_activator_measurement	HIV-1_infection__high_density_lipoprotein_cholesterol_measurement	17	2	0	0
tissue_plasminogen_activator_measurement	vitamin_K_measurement	17	4	0	0
tissue_plasminogen_activator_measurement	response_to_hydrochlorothiazide__triglyceride_measurement	17	5	0	0
tissue_plasminogen_activator_measurement	internal_carotid_intimal_medial_thickness	17	2	0	0
tissue_plasminogen_activator_measurement	peripheral_neuropathy__acute_lymphoblastic_leukemia__response_to_vincristine	17	5	0	0
tissue_plasminogen_activator_measurement	response_to_radiation__prostate_carcinoma__erectile_dysfunction	17	7	0	0
tissue_plasminogen_activator_measurement	stroke	17	8	0	0
tissue_plasminogen_activator_measurement	disease_free_survival__breast_carcinoma	17	1	0	0
tissue_plasminogen_activator_measurement	neuroimaging_measurement	17	2	0	0
tissue_plasminogen_activator_measurement	intraocular_pressure_measurement	17	33	0	0
tissue_plasminogen_activator_measurement	hereditary_hemochromatosis__transferrin_measurement	17	1	0	0
tissue_plasminogen_activator_measurement	Parkinson's_disease__age_at_onset	17	3	0	0
tissue_plasminogen_activator_measurement	osteitis_deformans	17	6	0	0
tissue_plasminogen_activator_measurement	cumulative_dose_response_to_bevacizumab__breast_carcinoma__chemotherapy-induced_hypertension	17	12	0	0
tissue_plasminogen_activator_measurement	Alzheimers_disease__psychotic_symptoms	17	6	0	0
tissue_plasminogen_activator_measurement	Stevens-Johnson_syndrome__toxic_epidermal_necrolysis	17	7	0	0
tissue_plasminogen_activator_measurement	longevity__aging	17	3	0	0
tissue_plasminogen_activator_measurement	hypersomnia	17	2	0	0
tissue_plasminogen_activator_measurement	generalised_epilepsy	17	1	0	0
tissue_plasminogen_activator_measurement	stroke__coronary_heart_disease	17	29	0	0
tissue_plasminogen_activator_measurement	response_to_antineoplastic_agent	17	18	0	0
tissue_plasminogen_activator_measurement	diastolic_blood_pressure__response_to_cold_pressor_test	17	4	0	0
tissue_plasminogen_activator_measurement	heart_failure	17	11	0	0
tissue_plasminogen_activator_measurement	partial_epilepsy	17	2	0	0
tissue_plasminogen_activator_measurement	survival_time__estrogen-receptor_positive_breast_cancer__breast_carcinoma__response_to_endocrine_therapy	17	8	0	0
tissue_plasminogen_activator_measurement	suicidal_ideation	17	4	0	0
tissue_plasminogen_activator_measurement	motion_sickness	17	8	0	0
tissue_plasminogen_activator_measurement	aging	17	2	0	0
tissue_plasminogen_activator_measurement	thyroid_function	17	8	0	0
tissue_plasminogen_activator_measurement	response_to_epirubicin__response_to_cyclophosphamide__chemotherapy-induced_alopecia__response_to_5'_fluorouracil	17	2	0	0
tissue_plasminogen_activator_measurement	prostate_specific_antigen_measurement	17	8	0	0
tissue_plasminogen_activator_measurement	serum_iron_measurement	17	5	0	0
tissue_plasminogen_activator_measurement	body_mass_index	17	458	0	0
tissue_plasminogen_activator_measurement	systemic_scleroderma	17	5	0	0
tissue_plasminogen_activator_measurement	rapid_kidney_function_decline	17	2	0	0
tissue_plasminogen_activator_measurement	age_at_onset__alcohol_dependence	17	12	0	0
tissue_plasminogen_activator_measurement	response_to_diruetic	17	4	0	0
tissue_plasminogen_activator_measurement	alkaline_phosphatase_measurement__uric_acid_measurement	17	2	0	0
tissue_plasminogen_activator_measurement	physical_activity	17	15	0	0
tissue_plasminogen_activator_measurement	vascular_brain_injury_measurement__vascular_brain_injury	17	7	0	0
tissue_plasminogen_activator_measurement	leukocyte_count	17	47	0	0
tissue_plasminogen_activator_measurement	triglyceride_measurement	17	113	0	0
tissue_plasminogen_activator_measurement	infant_body_height	17	13	0	0
tissue_plasminogen_activator_measurement	total_cholesterol_measurement	17	174	0	0
tissue_plasminogen_activator_measurement	bone_mineral_accretion_measurement__response_to_corticosteroid__asthma	17	5	0	0
tissue_plasminogen_activator_measurement	lipoprotein-associated_phospholipase_A(2)_measurement	17	16	0	0
tissue_plasminogen_activator_measurement	ankylosing_spondylitis	17	48	1	0.0588235
tissue_plasminogen_activator_measurement	formal_thought_disorder	17	2	0	0
tissue_plasminogen_activator_measurement	obese_body_mass_index_status__urate_measurement	17	15	0	0
tissue_plasminogen_activator_measurement	prostate_carcinoma	17	121	0	0
tissue_plasminogen_activator_measurement	neuropathic_pain__type_II_diabetes_mellitus	17	1	0	0
tissue_plasminogen_activator_measurement	plasma_clusterin_measurement	17	5	1	0.0588235
tissue_plasminogen_activator_measurement	thyroxine_measurement	17	8	0	0
tissue_plasminogen_activator_measurement	gambling_behaviour	17	2	0	0
tissue_plasminogen_activator_measurement	unipolar_depression	17	23	0	0
tissue_plasminogen_activator_measurement	infant_expressive_language_ability	17	1	0	0
tissue_plasminogen_activator_measurement	white_matter_microstructure_measurement	17	3	0	0
tissue_plasminogen_activator_measurement	metabolic_syndrome	17	34	0	0
tissue_plasminogen_activator_measurement	migraine_disorder	17	65	0	0
tissue_plasminogen_activator_measurement	DNA_methylation	17	17	0	0
tissue_plasminogen_activator_measurement	cutaneous_melanoma	17	15	0	0
tissue_plasminogen_activator_measurement	heart_function_measurement	17	9	0	0
tissue_plasminogen_activator_measurement	glomerular_filtration_rate	17	16	1	0.0588235
tissue_plasminogen_activator_measurement	Trypanosoma_cruzi_seropositivity__ejection_fraction_measurement	17	8	0	0
tissue_plasminogen_activator_measurement	testicular_carcinoma	17	43	0	0
tissue_plasminogen_activator_measurement	iron_biomarker_measurement__ferritin_measurement	17	12	0	0
tissue_plasminogen_activator_measurement	factor_VII_measurement	17	6	0	0
tissue_plasminogen_activator_measurement	polychlorinated_biphenyls_measurement	17	2	0	0
tissue_plasminogen_activator_measurement	freckles	17	19	0	0
tissue_plasminogen_activator_measurement	pathological_myopia	17	36	0	0
tissue_plasminogen_activator_measurement	epilepsy	17	7	0	0
tissue_plasminogen_activator_measurement	hair_color	17	26	0	0
tissue_plasminogen_activator_measurement	body_mass_index__fasting_blood_glucose_measurement	17	25	0	0
tissue_plasminogen_activator_measurement	response_to_carboplatin	17	7	0	0
tissue_plasminogen_activator_measurement	Testicular_Germ_Cell_Tumor	17	37	0	0
tissue_plasminogen_activator_measurement	exfoliation_syndrome	17	4	0	0
tissue_plasminogen_activator_measurement	response_to_drug__epilepsy	17	2	0	0
tissue_plasminogen_activator_measurement	response_to_carboplatin__response_to_paclitaxel__response_to_antineoplastic_agent	17	4	0	0
tissue_plasminogen_activator_measurement	hereditary_hemochromatosis__serum_iron_measurement	17	1	0	0
tissue_plasminogen_activator_measurement	response_to_hydrochlorothiazide__fasting_blood_glucose_measurement	17	13	0	0
tissue_plasminogen_activator_measurement	urate_measurement	17	98	0	0
tissue_plasminogen_activator_measurement	drug_use_measurement__depressive_symptom_measurement__SSRI_use_measurement	17	5	0	0
tissue_plasminogen_activator_measurement	response_to_platelet_aggregation_inhibitor	17	2	0	0
tissue_plasminogen_activator_measurement	venous_thromboembolism	17	15	0	0
tissue_plasminogen_activator_measurement	airway_imaging_measurement	17	8	0	0
tissue_plasminogen_activator_measurement	homocysteine_measurement	17	62	0	0
tissue_plasminogen_activator_measurement	diastolic_blood_pressure	17	73	0	0
tissue_plasminogen_activator_measurement	neonate__sum_of_skinfolds	17	4	0	0
tissue_plasminogen_activator_measurement	Biliary_atresia	17	4	0	0
tissue_plasminogen_activator_measurement	chronic_obstructive_pulmonary_disease__asthma	17	3	0	0
tissue_plasminogen_activator_measurement	N-glycan_measurement	17	4	0	0
tissue_plasminogen_activator_measurement	urinary_nitrogen_measurement	17	5	0	0
tissue_plasminogen_activator_measurement	serum_hepcidin_measurement	17	2	0	0
tissue_plasminogen_activator_measurement	atherosclerosis	17	7	0	0
tissue_plasminogen_activator_measurement	osteonecrosis	17	2	0	0
tissue_plasminogen_activator_measurement	smoking_behavior__3-hydroxypropylmercapturic_acid_measurement	17	11	0	0
tissue_plasminogen_activator_measurement	Behcet's_syndrome	17	14	0	0
tissue_plasminogen_activator_measurement	interleukin_18_measurement	17	7	0	0
tissue_plasminogen_activator_measurement	antibody_measurement__Epstein-Barr_virus_infection	17	7	0	0
tissue_plasminogen_activator_measurement	brain_serotonin_transporter_measurement__response_to_paclitaxel	17	6	0	0
tissue_plasminogen_activator_measurement	C4BP_measurement	17	1	0	0
tissue_plasminogen_activator_measurement	FEV_change_measurement__response_to_zileuton__asthma	17	9	0	0
tissue_plasminogen_activator_measurement	cognition	17	49	0	0
tissue_plasminogen_activator_measurement	serum_zinc_measurement	17	21	0	0
tissue_plasminogen_activator_measurement	Heschl's_gyrus_morphology_measurement	17	12	0	0
tissue_plasminogen_activator_measurement	large_artery_stroke	17	4	0	0
tissue_plasminogen_activator_measurement	metabolite_measurement	17	155	0	0
tissue_plasminogen_activator_measurement	QRS_duration__Trypanosoma_cruzi_seropositivity	17	2	0	0
tissue_plasminogen_activator_measurement	body_height_at_birth	17	5	0	0
tissue_plasminogen_activator_measurement	apolipoprotein_A_1_measurement	17	1	0	0
tissue_plasminogen_activator_measurement	self_rated_health	17	11	0	0
tissue_plasminogen_activator_measurement	Ischemic_stroke	17	2	0	0
tissue_plasminogen_activator_measurement	maximal_oxygen_uptake_measurement	17	4	0	0
tissue_plasminogen_activator_measurement	serum_selenium_measurement	17	10	0	0
tissue_plasminogen_activator_measurement	unipolar_depression__response_to_selective_serotonin_reuptake_inhibitor	17	17	0	0
tissue_plasminogen_activator_measurement	nephrolithiasis	17	4	0	0
tissue_plasminogen_activator_measurement	open-angle_glaucoma	17	20	0	0
tissue_plasminogen_activator_measurement	sporadic_Creutzfeld_Jacob_disease	17	1	0	0
tissue_plasminogen_activator_measurement	diffuse_large_B-cell_lymphoma	17	8	0	0
tissue_plasminogen_activator_measurement	hormone_measurement__progesterone_measurement	17	4	0	0
tissue_plasminogen_activator_measurement	antiphospholipid_antibody_measurement	17	5	0	0
tissue_plasminogen_activator_measurement	triglyceride_measurement__metabolic_syndrome	17	6	0	0
tissue_plasminogen_activator_measurement	exercise_test	17	2	0	0
tissue_plasminogen_activator_measurement	waist_circumference__anthropometry	17	5	0	0
tissue_plasminogen_activator_measurement	fatty_acid_measurement	17	7	0	0
tissue_plasminogen_activator_measurement	female_fertility__fertility_measurement	17	4	0	0
tissue_plasminogen_activator_measurement	dermatomyositis	17	2	0	0
tissue_plasminogen_activator_measurement	dense_area_measurement__mammographic_density_measurement	17	6	0	0
[truncated: 739,322+ more rows]

## Sheet: Control eGene Overlap
TraitX	TraitY	Ratio
helix_rolling	helix_rolling	1
helix_rolling	magnesium_measurement	0.0075
helix_rolling	allergy	0.0025
helix_rolling	maximal_midexpiratory_flow_rate	0
helix_rolling	urgency_urinary_incontinence	0
helix_rolling	urate_measurement__underweight_body_mass_index_status	0
helix_rolling	anorexia_nervosa	0
helix_rolling	disposition_index_measurement__glucose_homeostasis_measurement	0
helix_rolling	amygdala_reactivity_measurement	0
helix_rolling	body_weight__anthropometry	0.0025
helix_rolling	response_to_radiation	0
helix_rolling	osteoporosis	0.0025
helix_rolling	bone_density	0.0125
helix_rolling	childhood_aggressive_behaviour_measurement	0
helix_rolling	response_to_diisocyanate__asthma	0.005
helix_rolling	adolescent_idiopathic_scoliosis	0.0025
helix_rolling	interleukin-6_measurement__chronic_obstructive_pulmonary_disease	0
helix_rolling	sexual_dysfunction	0
helix_rolling	pulmonary_function_measurement__FEV-FEC_ratio	0
helix_rolling	HOMA-B	0
helix_rolling	resistin_measurement	0.0025
helix_rolling	monocyte_count	0
helix_rolling	response_to_statin	0
helix_rolling	triple-negative_breast_cancer	0
helix_rolling	word_list_delayed_recall_measurement__memory_performance__paragraph_delayed_recall_measurement	0
helix_rolling	coronary_artery_bypass__myocardial_infarction	0
helix_rolling	anxiety_disorder	0
helix_rolling	exploratory_eye_movement_measurement	0.01
helix_rolling	partial_thromboplastin_time	0
helix_rolling	systemic_lupus_erythematosus	0.0125
helix_rolling	response_to_reverse_transcriptase_inhibitor	0
helix_rolling	Bladder_exstrophy	0
helix_rolling	hepatitis_C_infection__cirrhosis_of_liver	0.0025
helix_rolling	renal_system_measurement__blood_urea_nitrogen_measurement	0.0025
helix_rolling	anemia	0
helix_rolling	drug_dependence	0
helix_rolling	Child_Behaviour_Checklist_assessment	0.0025
helix_rolling	rectum_cancer__overall_survival	0.0025
helix_rolling	cerebral_amyloid_angiopathy	0
helix_rolling	pulmonary_function_measurement	0.0025
helix_rolling	interleukin_12_measurement	0
helix_rolling	hemoglobin_A2_measurement	0
helix_rolling	ovarian_carcinoma	0.0025
helix_rolling	pancreatic_carcinoma	0.0025
helix_rolling	hypothyroidism	0
helix_rolling	cardiovascular_measurement	0.0025
helix_rolling	dental_caries	0
helix_rolling	infant_head_circumference	0
helix_rolling	Cannabis_use_initiation	0
helix_rolling	hearing_loss	0
helix_rolling	skin_pigmentation	0.0025
helix_rolling	antidepressant-induced_sexual_dysfunction__response_to_bupropion__response_to_antidepressant	0
helix_rolling	matrix_metalloproteinase_measurement	0
helix_rolling	protein_C_measurement__hematological_measurement	0
helix_rolling	Keloid	0
helix_rolling	serum_alanine_aminotransferase_measurement	0.005
helix_rolling	periodontitis	0
helix_rolling	Parkinson's_disease__Lewy_body_measurement	0
helix_rolling	response_to_antineoplastic_agent__response_to_anthracycline-based_chemotherapy	0
helix_rolling	attention_deficit_hyperactivity_disorder__conduct_disorder	0
helix_rolling	celiac_disease	0.0025
helix_rolling	myeloperoxidase_measurement	0.0025
helix_rolling	comprehensive_strength_index__muscle_measurement	0.005
helix_rolling	chronic_kidney_disease	0
helix_rolling	Hirschsprung_disease	0
helix_rolling	HVA_measurement	0
helix_rolling	hip_geometry	0
helix_rolling	sensory_perception_of_bitter_taste	0
helix_rolling	drug-induced_agranulocytosis__response_to_thioamide__Graves_disease	0
helix_rolling	pit_and_fissure_surface_dental_caries	0
helix_rolling	HIV-1_infection__common_carotid_intimal_medial_thickness	0
helix_rolling	neonate__fat_body_mass	0
helix_rolling	serum_amyloid_A_protein_measurement	0
helix_rolling	response_to_paclitaxel	0.0025
helix_rolling	iron_biomarker_measurement__serum_iron_measurement	0.0025
helix_rolling	antibody_measurement__Trypanosoma_cruzi_seropositivity	0
helix_rolling	hormone_measurement	0.0025
helix_rolling	malaria	0
helix_rolling	response_to_radiation__prostate_carcinoma	0.0025
helix_rolling	head_circumference	0
helix_rolling	cleft_palate__cleft_lip	0
helix_rolling	HIV-1_infection__response_to_efavirenz__virologic_response_measurement	0.005
helix_rolling	chronic_obstructive_pulmonary_disease__smoking_initiation	0
helix_rolling	CCL11_measurement	0
helix_rolling	hemoglobin_measurement	0
helix_rolling	beta-2_microglobulin_measurement	0
helix_rolling	self_reported_educational_attainment	0.01
helix_rolling	Creutzfeldt_Jacob_Disease	0
helix_rolling	preeclampsia	0
helix_rolling	corneal_topography	0
helix_rolling	IGFBP-3_measurement	0
helix_rolling	putamen_volume	0.0025
helix_rolling	cancer_biomarker_measurement	0.0025
helix_rolling	pulse_pressure_measurement	0.005
helix_rolling	biliary_liver_cirrhosis	0.0025
helix_rolling	airway_wall_thickness_measurement	0.0025
helix_rolling	cervical_carcinoma	0.0025
helix_rolling	irritable_bowel_syndrome	0.0025
helix_rolling	heart_rate	0.0025
helix_rolling	nitric_oxide_exhalation_measurement	0
helix_rolling	aggressive_behavior	0.0025
helix_rolling	YKL40_measurement	0
helix_rolling	survival_time__estrogen-receptor_positive_breast_cancer	0.0025
helix_rolling	Chagas_cardiomyopathy__Trypanosoma_cruzi_seropositivity	0
helix_rolling	systolic_blood_pressure__response_to_cold_pressor_test	0
helix_rolling	dementia__Alzheimer's_disease_neuropathologic_change	0
helix_rolling	idiopathic_pulmonary_fibrosis	0.0025
helix_rolling	economic_and_social_preference	0.0025
helix_rolling	torsades_de_pointes__response_to_drug	0
helix_rolling	hormone_measurement__follicle_stimulating_hormone_measurement	0
helix_rolling	age_at_menopause	0.0125
helix_rolling	MMR-related_febrile_seizures	0
helix_rolling	fatty_acid_measurement__oleic_acid_measurement	0
helix_rolling	smooth_surface_dental_caries	0
helix_rolling	hypermetropia	0
helix_rolling	smoking_initiation	0
helix_rolling	folic_acid_measurement	0.005
helix_rolling	hematocrit	0.005
helix_rolling	plasma_renin_activity_measurement	0
helix_rolling	hematological_measurement	0
helix_rolling	laryngeal_squamous_cell_carcinoma	0
helix_rolling	response_to_vitamin	0
helix_rolling	insulin_metabolic_clearance_rate_measurement__glucose_homeostasis_measurement	0
helix_rolling	cortisol_secretion_measurement	0
helix_rolling	vitamin_D_measurement	0.0025
helix_rolling	HIV-1_infection__bilirubin_measurement	0
helix_rolling	allergic_sensitization_measurement	0.005
helix_rolling	ovarian_reserve	0
helix_rolling	Corticobasal_degeneration	0.0025
helix_rolling	mood_disorder	0
helix_rolling	chemotherapy-induced_alopecia__response_to_antimicrotubule_agent	0
helix_rolling	gastric_cardia_carcinoma	0
helix_rolling	Frontotemporal_dementia	0.0025
helix_rolling	phospholipid_measurement	0.0125
helix_rolling	inflammatory_response	0
helix_rolling	illegal_drug_consumption	0
helix_rolling	response_to_irinotecan__non-small_cell_lung_carcinoma	0
helix_rolling	hydroxy-leucine_measurement	0.0075
helix_rolling	MHPG_measurement	0
helix_rolling	birth_weight	0
helix_rolling	hemoglobin_measurement__mean_corpuscular_hemoglobin	0.0075
helix_rolling	gastric_bypass__body_weight_loss	0
helix_rolling	mean_arterial_pressure	0
helix_rolling	calcium_measurement	0
helix_rolling	HIV-1_infection__high_density_lipoprotein_cholesterol_measurement	0
helix_rolling	response_to_hydrochlorothiazide__triglyceride_measurement	0
helix_rolling	unipolar_depression__response_to_selective_serotonin_reuptake_inhibitor	0.005
helix_rolling	peripheral_neuropathy__acute_lymphoblastic_leukemia__response_to_vincristine	0
helix_rolling	response_to_radiation__prostate_carcinoma__erectile_dysfunction	0
helix_rolling	stroke	0
helix_rolling	disease_free_survival__breast_carcinoma	0
helix_rolling	neuroimaging_measurement	0
helix_rolling	intraocular_pressure_measurement	0.005
helix_rolling	hereditary_hemochromatosis__transferrin_measurement	0
helix_rolling	Parkinson's_disease__age_at_onset	0
helix_rolling	osteitis_deformans	0
helix_rolling	cumulative_dose_response_to_bevacizumab__breast_carcinoma__chemotherapy-induced_hypertension	0.005
helix_rolling	Alzheimers_disease__psychotic_symptoms	0
helix_rolling	Stevens-Johnson_syndrome__toxic_epidermal_necrolysis	0.0025
helix_rolling	longevity__aging	0
helix_rolling	hypersomnia	0
helix_rolling	generalised_epilepsy	0.0025
helix_rolling	stroke__coronary_heart_disease	0.0075
helix_rolling	response_to_antineoplastic_agent	0
helix_rolling	diastolic_blood_pressure__response_to_cold_pressor_test	0
helix_rolling	heart_failure	0
helix_rolling	partial_epilepsy	0
helix_rolling	survival_time__estrogen-receptor_positive_breast_cancer__breast_carcinoma__response_to_endocrine_therapy	0.0025
helix_rolling	motion_sickness	0
helix_rolling	aging	0
helix_rolling	thyroid_function	0
helix_rolling	response_to_epirubicin__response_to_cyclophosphamide__chemotherapy-induced_alopecia__response_to_5'_fluorouracil	0
helix_rolling	prostate_specific_antigen_measurement	0.0025
helix_rolling	serum_iron_measurement	0
helix_rolling	body_mass_index	0.0425
helix_rolling	urinary_nitrogen_measurement	0.0025
helix_rolling	age_at_onset__alcohol_dependence	0
helix_rolling	response_to_diruetic	0
helix_rolling	physical_activity	0
helix_rolling	vascular_brain_injury_measurement__vascular_brain_injury	0.0025
helix_rolling	leukocyte_count	0.01
helix_rolling	triglyceride_measurement	0.0175
helix_rolling	infant_body_height	0
helix_rolling	total_cholesterol_measurement	0.0175
helix_rolling	bone_mineral_accretion_measurement__response_to_corticosteroid__asthma	0.0025
helix_rolling	obese_body_mass_index_status__urate_measurement	0.0025
helix_rolling	ankylosing_spondylitis	0.0075
helix_rolling	formal_thought_disorder	0
helix_rolling	prostate_carcinoma	0.0125
helix_rolling	neuropathic_pain__type_II_diabetes_mellitus	0
helix_rolling	plasma_clusterin_measurement	0
helix_rolling	thyroxine_measurement	0.0025
helix_rolling	gambling_behaviour	0
helix_rolling	unipolar_depression	0.0025
helix_rolling	infant_expressive_language_ability	0
helix_rolling	white_matter_microstructure_measurement	0
helix_rolling	metabolic_syndrome	0.005
helix_rolling	migraine_disorder	0.0125
helix_rolling	DNA_methylation	0
helix_rolling	hormone_measurement__testosterone_measurement	0
helix_rolling	heart_function_measurement	0.005
helix_rolling	brachial_circumference	0.0025
helix_rolling	Trypanosoma_cruzi_seropositivity__ejection_fraction_measurement	0.0025
helix_rolling	testicular_carcinoma	0.0075
helix_rolling	iron_biomarker_measurement__ferritin_measurement	0
helix_rolling	factor_VII_measurement	0.0025
helix_rolling	tissue_plasminogen_activator_measurement	0.005
helix_rolling	freckles	0
helix_rolling	pathological_myopia	0.0025
helix_rolling	epilepsy	0.0025
helix_rolling	hair_color	0.0075
helix_rolling	body_mass_index__fasting_blood_glucose_measurement	0.0025
helix_rolling	response_to_carboplatin	0
helix_rolling	Testicular_Germ_Cell_Tumor	0
helix_rolling	exfoliation_syndrome	0
helix_rolling	seasonality_measurement	0
helix_rolling	response_to_carboplatin__response_to_paclitaxel__response_to_antineoplastic_agent	0.005
helix_rolling	hereditary_hemochromatosis__serum_iron_measurement	0
helix_rolling	response_to_hydrochlorothiazide__fasting_blood_glucose_measurement	0.0025
helix_rolling	urate_measurement	0.015
helix_rolling	drug_use_measurement__depressive_symptom_measurement__SSRI_use_measurement	0
helix_rolling	venous_thromboembolism	0.0025
helix_rolling	airway_imaging_measurement	0
helix_rolling	homocysteine_measurement	0.0075
helix_rolling	diastolic_blood_pressure	0.01
helix_rolling	neonate__sum_of_skinfolds	0.0025
helix_rolling	Biliary_atresia	0
helix_rolling	chronic_obstructive_pulmonary_disease__asthma	0
helix_rolling	N-glycan_measurement	0
helix_rolling	serum_hepcidin_measurement	0
helix_rolling	atherosclerosis	0
helix_rolling	smoking_behavior__3-hydroxypropylmercapturic_acid_measurement	0.0025
helix_rolling	Behcet's_syndrome	0
helix_rolling	interleukin_18_measurement	0
helix_rolling	antibody_measurement__Epstein-Barr_virus_infection	0.0025
helix_rolling	brain_serotonin_transporter_measurement__response_to_paclitaxel	0
helix_rolling	C4BP_measurement	0
helix_rolling	FEV_change_measurement__response_to_zileuton__asthma	0
helix_rolling	cognition	0
helix_rolling	serum_zinc_measurement	0.0025
helix_rolling	Heschl's_gyrus_morphology_measurement	0
helix_rolling	large_artery_stroke	0.0025
helix_rolling	Mitral_valve_prolapse	0.0025
helix_rolling	metabolite_measurement	0.0175
helix_rolling	QRS_duration__Trypanosoma_cruzi_seropositivity	0
helix_rolling	body_height_at_birth	0
helix_rolling	apolipoprotein_A_1_measurement	0
helix_rolling	self_rated_health	0
helix_rolling	Ischemic_stroke	0
helix_rolling	maximal_oxygen_uptake_measurement	0
helix_rolling	plasma_beta-amyloid_1-42_measurement	0.0025
helix_rolling	serum_selenium_measurement	0
helix_rolling	nephrolithiasis	0
helix_rolling	open-angle_glaucoma	0.005
helix_rolling	sporadic_Creutzfeld_Jacob_disease	0
helix_rolling	diffuse_large_B-cell_lymphoma	0
helix_rolling	hormone_measurement__progesterone_measurement	0.0025
helix_rolling	drug-induced_agranulocytosis__response_to_clozapine	0
helix_rolling	antiphospholipid_antibody_measurement	0
helix_rolling	triglyceride_measurement__metabolic_syndrome	0
helix_rolling	exercise_test	0.0025
helix_rolling	fatty_acid_measurement	0.0025
helix_rolling	female_fertility__fertility_measurement	0
helix_rolling	dermatomyositis	0
helix_rolling	dense_area_measurement__mammographic_density_measurement	0
helix_rolling	carotid_plaque_build	0.0025
helix_rolling	smoking_cessation	0
helix_rolling	fasting_blood_insulin_measurement	0.005
helix_rolling	response_to_candesartan__hypertension	0
helix_rolling	systemic_lupus_erythematosus__lupus_nephritis	0
helix_rolling	esophageal_carcinoma	0.0025
helix_rolling	serum_alpha-1-antitrypsin_measurement	0
helix_rolling	overall_survival__multiple_myeloma	0
helix_rolling	serum_IgM_measurement	0
helix_rolling	thrombin_generation_potential_measurement	0
helix_rolling	nicotine_use	0
helix_rolling	alcohol_dependence	0.0025
helix_rolling	asymmetrical_dimethylarginine_measurement__serum_dimethylarginine_measurement	0
helix_rolling	hepatocellular_carcinoma	0.0025
helix_rolling	white_matter_hyperintensity_measurement	0.0025
helix_rolling	response_to_platinum_based_chemotherapy__non-small_cell_lung_carcinoma	0
helix_rolling	body_weight	0.0025
helix_rolling	Ewing_sarcoma	0
helix_rolling	chronic_myelogenous_leukemia	0
helix_rolling	arachidonic_acid_measurement__fatty_acid_measurement	0.005
helix_rolling	anti-Heliobacter_pylori_serum_IgG_measurement	0
helix_rolling	puberty_onset_measurement	0.005
helix_rolling	serum_IgG_glycosylation_measurement	0.0025
helix_rolling	interstitial_lung_disease	0.0075
helix_rolling	suntan	0
helix_rolling	insulin_like_growth_factor_measurement	0
helix_rolling	obesity	0.01
helix_rolling	duodenal_ulcer	0
helix_rolling	chronic_obstructive_pulmonary_disease	0
helix_rolling	coffee_consumption__cups_of_coffee_per_day_measurement	0.0075
helix_rolling	membranous_glomerulonephritis	0.005
helix_rolling	triglyceride_measurement__high_density_lipoprotein_cholesterol_measurement	0
helix_rolling	language_impairment	0
helix_rolling	smoking_behavior__carbon_monoxide_exhalation_measurement	0
helix_rolling	gait_measurement	0
helix_rolling	longitudinal_alcohol_consumption_measurement	0
helix_rolling	forced_expiratory_volume	0
helix_rolling	Cystic_fibrosis	0
helix_rolling	cystatin_C_measurement__acute_coronary_syndrome	0
helix_rolling	insulin_sensitivity_measurement	0
helix_rolling	memory_performance__paragraph_delayed_recall_measurement	0
helix_rolling	interleukin-1_beta_measurement	0
helix_rolling	whole-brain_volume__Alzheimers_disease	0
helix_rolling	coronary_artery_calcification	0.0125
helix_rolling	response_to_statin__low_density_lipoprotein_cholesterol_measurement	0
helix_rolling	basophil_count	0
helix_rolling	response_to_antidepressant	0.0025
helix_rolling	response_to_paclitaxel__response_to_antineoplastic_agent	0
helix_rolling	treatment_refractory_schizophrenia	0
helix_rolling	parasitemia_measurement__Trypanosoma_cruzi_seropositivity	0
helix_rolling	type_I_diabetes_mellitus	0.015
helix_rolling	AIDS	0.0025
helix_rolling	serum_non-albumin_protein_measurement	0
helix_rolling	trans_fatty_acid_measurement__trans-trans-18:2_fatty_acid_measurement	0
helix_rolling	response_to_anticoagulant	0.01
helix_rolling	rotator_cuff_tear	0.0025
helix_rolling	glycoprotein_measurement	0
helix_rolling	eosinophil_count	0.0025
helix_rolling	very_long-chain_saturated_fatty_acid_measurement	0
helix_rolling	hormone_measurement__dehydroepiandrosterone_sulphate_measurement	0
helix_rolling	acne	0
helix_rolling	autism_spectrum_disorder_symptom	0
helix_rolling	erythema_nodosum__inflammatory_bowel_disease	0
helix_rolling	amyotrophic_lateral_sclerosis	0
helix_rolling	suicidal_ideation	0
helix_rolling	Bronchopulmonary_dysplasia	0.0025
helix_rolling	HOMA-IR__fasting_blood_insulin_measurement	0
helix_rolling	multiple_myeloma	0.0075
helix_rolling	HIV-1_infection__body_fat_distribution	0.0025
helix_rolling	non-substance_related_disinhibited_behaviour	0
helix_rolling	internal_carotid_intimal_medial_thickness	0
helix_rolling	body_mass_index__fasting_blood_insulin_measurement	0
helix_rolling	Dupuytren_Contracture	0
helix_rolling	matrix_metalloproteinase_measurement__Alzheimers_disease__Alzheimer's_disease_biomarker_measurement	0
helix_rolling	soluble_transferrin_receptor_measurement__iron_biomarker_measurement	0
helix_rolling	HIV-1_infection__HIV_viral_set_point_measurement	0
helix_rolling	butyrylcholinesterase_measurement	0.0025
helix_rolling	multiple_sclerosis	0.03
helix_rolling	allergic_rhinitis	0.0025
helix_rolling	cotinine_glucuronidation_measurement	0
helix_rolling	brain_connectivity_measurement	0
helix_rolling	unipolar_depression__bipolar_disorder__attempted_suicide	0
helix_rolling	phosphorus_measurement	0.005
helix_rolling	sphingolipid_measurement__blood_metabolite_measurement	0.005
helix_rolling	schizophrenia	0.08
helix_rolling	diabetic_nephropathy	0
helix_rolling	endothelial_growth_factor_measurement__angiopoietin-2_receptor_measurement	0.0025
helix_rolling	subcutaneous_adipose_tissue_measurement	0
helix_rolling	mean_arterial_pressure__response_to_cold_pressor_test	0
helix_rolling	A1C_measurement	0.005
helix_rolling	rheumatoid_arthritis__response_to_TNF_antagonist	0
helix_rolling	amyotrophic_lateral_sclerosis__age_at_onset	0.005
helix_rolling	ADAMTS13_activity_measurement	0
helix_rolling	renal_system_measurement__uric_acid_measurement	0
helix_rolling	angiotensin_converting_enzyme_activity_measurement	0
helix_rolling	upper_aerodigestive_tract_neoplasm	0
helix_rolling	iron_biomarker_measurement__transferrin_saturation_measurement	0
helix_rolling	autism_spectrum_disorder	0
helix_rolling	eating_disorder	0.0025
helix_rolling	type_I_diabetes_mellitus__erectile_dysfunction	0
helix_rolling	chronic_kidney_disease__serum_creatinine_measurement	0.0125
helix_rolling	Abnormality_of_refraction	0.0075
helix_rolling	chemotherapy-induced_alopecia	0
helix_rolling	anti-neutrophil_antibody_associated_vasculitis	0
helix_rolling	rapid_kidney_function_decline	0
helix_rolling	thyroid_volume	0.0025
helix_rolling	cleft_palate	0.0025
helix_rolling	lumbar_disc_degeneration	0.0025
helix_rolling	bone_mineral_content_measurement	0
helix_rolling	alkaline_phosphatase_measurement	0.0025
helix_rolling	diastolic_blood_pressure__alcohol_drinking	0
helix_rolling	Sarcoidosis	0
helix_rolling	polycystic_ovary_syndrome	0.0025
helix_rolling	cutaneous_melanoma	0
helix_rolling	white_matter_integrity	0
helix_rolling	Lewy_body_dementia__Lewy_body_dementia_measurement	0
helix_rolling	brain_volume_measurement	0
helix_rolling	visceral:subcutaneous_adipose_tissue_ratio	0
helix_rolling	LDL_peak_particle_diameter_measurement__total_fat_intake_measurement	0.0025
helix_rolling	alpha_wave_measurement__electroencephalogram_measurement	0
helix_rolling	cardiovascular_disease	0
helix_rolling	neurofibrilliary_tangles_measurement	0.0025
helix_rolling	prion_disease__mood_disorder	0
helix_rolling	pain	0
helix_rolling	response_to_bleomycin__chromatid_break_measurement__response_to_antibiotic	0
helix_rolling	hemoglobin_measurement__fetal_hemoglobin_measurement	0
helix_rolling	fat_body_mass	0
helix_rolling	mammographic_density_percentage__mammographic_density_measurement	0.0025
helix_rolling	diabetic_retinopathy	0.0025
helix_rolling	high_density_lipoprotein_cholesterol_measurement	0.0225
helix_rolling	blood_metabolite_measurement	0.0325
helix_rolling	glucose_tolerance_test	0
helix_rolling	serum_creatinine_measurement	0
helix_rolling	bladder_carcinoma	0.005
helix_rolling	sphingolipid_measurement	0.0025
helix_rolling	large_artery_stroke__coronary_heart_disease	0
helix_rolling	Dysphagia	0
helix_rolling	wet_macular_degeneration	0
helix_rolling	protein_C_measurement	0.005
helix_rolling	endometriosis	0
helix_rolling	vitamin_E_measurement	0
helix_rolling	suicide_behaviour	0
helix_rolling	hepatitis_B_infection	0
helix_rolling	chronic_hepatitis_B_infection	0.0025
helix_rolling	squamous_cell_carcinoma__esophageal_carcinoma	0.0025
helix_rolling	QT_interval__Trypanosoma_cruzi_seropositivity	0
helix_rolling	type_I_diabetes_mellitus__autoantibody_measurement	0.0025
helix_rolling	urinary_metabolite_measurement	0.01
helix_rolling	serum_dimethylarginine_measurement	0
helix_rolling	electrodermal_activity_measurement__skin_conductance_response_amplitude	0
helix_rolling	PR_interval	0
helix_rolling	systemic_scleroderma__systemic_lupus_erythematosus	0.01
helix_rolling	estradiol_measurement	0
helix_rolling	diastolic_blood_pressure__metabolic_syndrome	0
helix_rolling	cutaneous_lupus_erythematosus	0.0075
helix_rolling	blood_pressure	0
helix_rolling	gas_trapping_measurement	0
helix_rolling	response_to_citalopram__antidepressant-induced_dizziness__response_to_buspirone__response_to_antidepressant	0
helix_rolling	attention_deficit_hyperactivity_disorder__oppositional_defiant_disorder_measurement	0
helix_rolling	response_to_opiate	0
helix_rolling	ferritin_measurement	0.0025
helix_rolling	exercise	0
helix_rolling	endometrial_neoplasm	0
helix_rolling	polychlorinated_biphenyls_measurement	0
helix_rolling	urate_measurement__overweight_body_mass_index_status	0.005
helix_rolling	recombination_measurement	0
helix_rolling	alcohol_drinking	0
helix_rolling	chronic_obstructive_pulmonary_disease__fibrinogen_measurement	0.005
helix_rolling	iron_biomarker_measurement	0
helix_rolling	cleft_lip	0
helix_rolling	e-selectin_measurement	0.0025
helix_rolling	fetal_hemoglobin_measurement	0
helix_rolling	diastolic_blood_pressure__response_to_high_sodium_diet	0
helix_rolling	personality	0
helix_rolling	central_nervous_system_cancer	0
helix_rolling	hippocampal_atrophy	0.0075
helix_rolling	alopecia_areata	0
helix_rolling	Parkinson's_disease	0.015
helix_rolling	vitamin_B6_measurement	0
helix_rolling	personality_trait	0.0025
helix_rolling	lipoprotein-associated_phospholipase_A(2)_measurement	0
helix_rolling	glycerophospholipid_measurement__blood_metabolite_measurement	0.01
helix_rolling	reading	0.0075
helix_rolling	uric_acid_measurement	0.0075
helix_rolling	iron_biomarker_measurement__transferrin_measurement	0.005
helix_rolling	platelet_count	0.0125
helix_rolling	neoplasm_of_mature_B-cells	0.0025
helix_rolling	rhegmatogenous_retinal_detachment	0.0025
helix_rolling	age-related_macular_degeneration	0.0075
helix_rolling	response_to_metformin	0
helix_rolling	mental_or_behavioural_disorder	0.0075
helix_rolling	response_to_carboplatin__response_to_antineoplastic_agent	0
helix_rolling	seasonal_allergic_rhinitis__asthma	0
helix_rolling	behavior_or_behavioral_disorder_measurement__personality_trait__bipolar_disorder	0
helix_rolling	haptoglobin_measurement	0
helix_rolling	breast_carcinoma	0.015
helix_rolling	cytotoxicity_measurement__response_to_clozapine	0
helix_rolling	HIV_viral_set_point_measurement	0.0025
helix_rolling	social_communication_impairment	0.0025
helix_rolling	progranulin_measurement	0.0025
helix_rolling	age_at_menarche	0.0275
helix_rolling	gout	0.0025
helix_rolling	vitamin_K_measurement	0
helix_rolling	anemia__response_to_ribavirin	0
helix_rolling	optic_cup_area_measurement	0.005
helix_rolling	sitting_height_ratio	0
helix_rolling	plasma_beta-amyloid_1-40_measurement	0.0075
helix_rolling	superior_frontal_gyrus_grey_matter_volume_measurement	0
helix_rolling	autoimmune_thyroid_disease__Hashimoto's_thyroiditis__Graves_disease	0
helix_rolling	Asperger_syndrome	0
helix_rolling	vasoactive_peptide_measurement	0
helix_rolling	brain_measurement	0.005
helix_rolling	Malignant_epithelial_tumor_of_ovary	0.005
helix_rolling	alcohol_and_nicotine_codependence	0
helix_rolling	type_II_diabetes_mellitus__autoantibody_measurement	0
helix_rolling	HIV-1_infection__virologic_response_measurement__response_to_abacavir	0
helix_rolling	dihydroxy_docosatrienoic_acid_measurement	0.0025
helix_rolling	response_to_bronchodilator__asthma	0
helix_rolling	arylesterase_enzyme_measurement	0.0025
helix_rolling	renal_sinus_adipose_tissue_measurement	0
helix_rolling	schizophrenia__bipolar_disorder__schizoaffective_disorder	0.0025
helix_rolling	Hypertriglyceridemia	0
helix_rolling	ovarian_mucinous_adenocarcinoma	0
helix_rolling	brain_serotonin_transporter_measurement	0
helix_rolling	aortic_root_size	0.0075
helix_rolling	urate_measurement__body_mass_index	0.0025
helix_rolling	CCL2_measurement	0.0025
helix_rolling	Tuberculosis	0.0025
helix_rolling	schizophrenia__HSV1_seropositivity	0
helix_rolling	conduct_disorder	0
helix_rolling	soluble_transferrin_receptor_measurement	0
helix_rolling	IGA_glomerulonephritis	0.0025
helix_rolling	visceral_adipose_tissue_measurement	0
helix_rolling	C-peptide_measurement	0
helix_rolling	Brugada_syndrome	0
helix_rolling	diabetic_retinopathy__type_II_diabetes_mellitus	0
helix_rolling	eye_color	0.005
helix_rolling	response_to_platelet_aggregation_inhibitor	0
helix_rolling	urinary_arsenic_measurement	0
helix_rolling	cerebrospinal_fluid_clusterin_measurement	0.0025
helix_rolling	transforming_growth_factor_beta_measurement	0
helix_rolling	emphysema_imaging_measurement	0.005
helix_rolling	brachial_circumference__anthropometry	0
helix_rolling	energy_expenditure	0.0025
helix_rolling	response_to_cytosine_arabinoside	0
helix_rolling	chronic_obstructive_pulmonary_disease__C-reactive_protein_measurement	0
helix_rolling	beta-amyloid_1-42_measurement__Alzheimers_disease	0
helix_rolling	glomerular_filtration_rate	0
helix_rolling	soluble_P-selectin_measurement	0
helix_rolling	response_to_antipsychotic_drug	0.0025
helix_rolling	low_density_lipoprotein_cholesterol_measurement	0.02
helix_rolling	systolic_blood_pressure__alcohol_drinking	0
helix_rolling	erythrocyte_count	0
helix_rolling	vitamin_B12_measurement	0.0025
helix_rolling	type_1_diabetes_nephropathy	0
helix_rolling	response_to_dabigatran_etexilate	0
helix_rolling	non-small_cell_lung_carcinoma	0.0025
helix_rolling	blood_lead_measurement	0.0025
helix_rolling	childhood_cancer__obesity	0
helix_rolling	Hemoglobin_E_disease	0
helix_rolling	circulating_cell_free_DNA_measurement	0
helix_rolling	mean_corpuscular_hemoglobin_concentration	0
helix_rolling	Alzheimers_disease__interleukin-6_measurement__Alzheimer's_disease_biomarker_measurement	0
helix_rolling	attention_deficit_hyperactivity_disorder__attention_function_measurement	0
helix_rolling	eosinophilic_esophagitis	0.005
helix_rolling	heart_failure__mortality	0
helix_rolling	recombination_rate	0.0025
helix_rolling	body_fat_distribution__age_at_menarche	0
helix_rolling	Chronic_Hepatitis_C_infection	0.005
helix_rolling	response_to_fenofibrate	0.0025
helix_rolling	Vitiligo	0
helix_rolling	response_to_vaccine	0
helix_rolling	fasting_blood_glucose_measurement	0.0025
helix_rolling	Graves_disease	0
helix_rolling	seasonal_allergic_rhinitis	0.0025
helix_rolling	atopy	0
helix_rolling	chronic_childhood_arthritis	0
helix_rolling	restless_legs_syndrome	0
helix_rolling	insulin_resistance	0
helix_rolling	neuroimaging_measurement__South_Texas_Assessment_of_Neurocognition	0
helix_rolling	blood_sedimentation	0
helix_rolling	protein_S_measurement__hematological_measurement	0
helix_rolling	colonic_neoplasm__overall_survival	0
helix_rolling	HOMA-IR	0
helix_rolling	response_to_vaccine__cytokine_measurement	0.0025
helix_rolling	thyroid_carcinoma	0.005
helix_rolling	gestational_age	0.0025
helix_rolling	t-tau_measurement	0
helix_rolling	asparaginase_hypersensitivity__acute_lymphoblastic_leukemia	0
helix_rolling	response_to_reverse_transcriptase_inhibitor__HIV-1_infection__peripheral_neuropathy	0
helix_rolling	febrile_seizures	0
helix_rolling	body_height	0.0725
helix_rolling	type_II_diabetes_mellitus__metabolic_syndrome	0
helix_rolling	transferrin_measurement	0.0025
helix_rolling	waist-hip_ratio__sexual_dimorphism__anthropometry	0
helix_rolling	mannose_measurement__blood_metabolite_measurement	0
helix_rolling	childhood_onset_asthma	0.0025
helix_rolling	D_dimer_measurement	0.005
helix_rolling	serum_homoarginine_measurement	0.0025
helix_rolling	velocity_of_sound_measurement	0
helix_rolling	renal_system_measurement	0.0025
helix_rolling	lobe_size	0
helix_rolling	neurotic_disorder	0.0025
helix_rolling	type_II_diabetes_mellitus	0.015
helix_rolling	functional_laterality__dyslexia	0
helix_rolling	Sickle_cell_anemia__alloimmunization__response_to_red_blood_cell_transfusion	0
helix_rolling	Dengue_Hemorrhagic_Fever	0
helix_rolling	axial_length_measurement	0.0025
helix_rolling	bipolar_disorder	0.015
helix_rolling	esophageal_squamous_cell_carcinoma	0.0075
helix_rolling	QRS_duration	0
helix_rolling	body_composition_measurement	0.0025
helix_rolling	spine_bone_size	0
helix_rolling	androgenetic_alopecia	0.005
helix_rolling	Cystic_fibrosis__type_II_diabetes_mellitus	0
helix_rolling	leprosy	0.0025
helix_rolling	behavior	0
helix_rolling	alkaline_phosphatase_measurement__uric_acid_measurement	0
helix_rolling	non-alcoholic_fatty_liver_disease__cirrhosis_of_liver	0.0025
helix_rolling	rheumatoid_arthritis__response_to_drug	0.0025
helix_rolling	response_to_gemcitabine	0
helix_rolling	acylcarnitine_measurement__blood_metabolite_measurement	0.005
helix_rolling	serum_IgA_measurement	0
helix_rolling	sensory_perception_of_smell	0
helix_rolling	airway_responsiveness_measurement__chronic_obstructive_pulmonary_disease	0
helix_rolling	waist_circumference__anthropometry	0
helix_rolling	hepatic_lipid_content_measurement__obesity	0.0025
helix_rolling	pack-years_measurement__diastolic_blood_pressure	0
helix_rolling	height-adjusted_body_mass_index	0
helix_rolling	breastfeeding_duration	0
helix_rolling	dihydrotestosterone_measurement	0.0025
helix_rolling	gastric_adenocarcinoma	0.005
helix_rolling	cocaine_dependence	0.005
helix_rolling	electroencephalogram_measurement__beta_wave_measurement	0
helix_rolling	longitudinal_BMI_measurement	0
helix_rolling	fatty_acid_measurement__linolenic_acid_measurement	0
helix_rolling	metabolic_rate_measurement	0
helix_rolling	serum_albumin_measurement	0.0025
helix_rolling	tooth_eruption	0.0025
helix_rolling	response_to_methylphenidate	0
helix_rolling	response_to_bupropion__antidepressant-induced_side_effect__response_to_antidepressant	0
helix_rolling	myeloproliferative_disorder	0
helix_rolling	longevity	0.0025
helix_rolling	response_to_TNF_antagonist	0
helix_rolling	serum_metabolite_measurement	0.0025
helix_rolling	intra_cranial_volume	0.0075
helix_rolling	pulmonary_artery_enlargement__chronic_obstructive_pulmonary_disease	0
helix_rolling	mucocutaneous_lymph_node_syndrome	0.0025
helix_rolling	vital_capacity	0
helix_rolling	Alzheimers_disease	0.015
helix_rolling	osteoarthritis	0.0025
helix_rolling	Nephroblastoma	0
helix_rolling	serum_copper_measurement	0.0025
helix_rolling	carcinoid_tumor	0.0025
helix_rolling	IGF-1_measurement	0
helix_rolling	melanoma	0.0125
helix_rolling	sunburn	0.0075
helix_rolling	nevus	0
helix_rolling	resting_heart_rate	0.005
helix_rolling	nicotine_dependence	0
helix_rolling	serum_carcinoembryonic_antigen_measurement	0
helix_rolling	disease_free_survival	0
helix_rolling	pulmonary_function_measurement__forced_expiratory_volume	0.0025
helix_rolling	smoking_behavior	0.005
helix_rolling	response_to_triptolide__cytotoxicity_measurement	0.005
helix_rolling	electrocardiography__QT_interval	0
helix_rolling	atopic_eczema__psoriasis	0.005
helix_rolling	systolic_blood_pressure	0.0075
helix_rolling	colorectal_cancer	0.0175
helix_rolling	smoking_behavior__gene_methylation_measurement	0.0025
helix_rolling	omega-6_polyunsaturated_fatty_acid_measurement	0.005
helix_rolling	waist-hip_ratio__body_mass_index	0.015
helix_rolling	high_density_lipoprotein_cholesterol_measurement__metabolic_syndrome	0.005
helix_rolling	testosterone_measurement	0.0025
helix_rolling	fibrinogen_measurement	0.0075
helix_rolling	gastritis	0
helix_rolling	eye_measurement	0
helix_rolling	factor_VIII_measurement	0
helix_rolling	ICAM-1_measurement	0
helix_rolling	sporadic_amyotrophic_lateral_sclerosis	0
helix_rolling	chronic_lymphocytic_leukemia	0.0175
helix_rolling	pancreatitis	0.0025
helix_rolling	kidney_disease	0.0025
helix_rolling	interleukin-6_receptor_measurement	0
helix_rolling	response_to_gemcitabine__response_to_antineoplastic_agent	0
helix_rolling	asthma	0.0075
helix_rolling	Astigmatism	0.0025
helix_rolling	Hodgkins_lymphoma	0.005
helix_rolling	hip_circumference__anthropometry	0
helix_rolling	visceral_adipose_tissue_measurement__body_mass_index	0
helix_rolling	aspartate_aminotransferase_measurement__serum_alanine_aminotransferase_measurement	0
helix_rolling	emphysema_pattern_measurement	0.0025
helix_rolling	hypospadias	0.005
helix_rolling	serum_gamma-glutamyl_transferase_measurement	0.0075
helix_rolling	hemoglobin_measurement__hemoglobin_A2_measurement	0
helix_rolling	insulin_measurement	0.0025
helix_rolling	psoriasis__Crohn's_disease	0
helix_rolling	hair_morphology	0.005
helix_rolling	mean_corpuscular_volume	0.01
helix_rolling	pulmonary_function_measurement__forced_expiratory_volume__asthma	0
helix_rolling	protein_measurement	0.005
helix_rolling	odontogenesis	0.005
helix_rolling	multiple_sclerosis__oligoclonal_band_measurement	0
helix_rolling	rheumatoid_arthritis	0.02
helix_rolling	waist-hip_ratio	0.005
helix_rolling	electrocardiography__PR_interval	0
helix_rolling	age_at_onset__Alzheimers_disease	0
helix_rolling	lymphoma	0
helix_rolling	BNP_measurement	0
helix_rolling	L-arginine_measurement	0
helix_rolling	unipolar_depression__anxiety	0
helix_rolling	C-reactive_protein_measurement	0.005
helix_rolling	monocyte_early_outgrowth_colony_forming_unit	0.0025
helix_rolling	alkaline_phosphatase_measurement__liver_enzyme_measurement	0
helix_rolling	insulin_sensitivity_measurement__glucose_homeostasis_measurement	0.005
helix_rolling	sleep_measurement	0.0025
helix_rolling	Alzheimers_disease__cerebrospinal_fluid_clusterin_measurement	0
helix_rolling	lung_adenocarcinoma	0.0075
helix_rolling	vitamin_D_deficiency	0.0025
helix_rolling	atrial_natriuretic_factor_measurement	0.0025
helix_rolling	amyotrophic_lateral_sclerosis__Frontotemporal_dementia	0
helix_rolling	skin_sensitivity_to_sun	0.0025
helix_rolling	post-traumatic_stress_disorder	0.0025
helix_rolling	RR_interval	0
helix_rolling	5-HIAA_measurement	0
helix_rolling	mitochondrial_DNA_measurement	0.005
helix_rolling	egg_allergy_measurement	0.0025
helix_rolling	attention_deficit_hyperactivity_disorder__unipolar_depression__schizophrenia__autism_spectrum_disorder__bipolar_disorder	0.005
helix_rolling	waist-hip_ratio__metabolic_syndrome	0
helix_rolling	response_to_drug	0.005
helix_rolling	alpha_peak_frequency_measurement__alpha_wave_measurement__electroencephalogram_measurement	0
helix_rolling	fatty_acid_measurement__linoleic_acid_measurement	0.0025
helix_rolling	response_to_cisplatin__response_to_antineoplastic_agent	0
helix_rolling	episodic_memory	0
helix_rolling	unipolar_depression__schizophrenia__bipolar_disorder__concentration_dose_ratio__response_to_antipsychotic_drug	0
helix_rolling	response_to_drug__body_mass_index	0
helix_rolling	tetralogy_of_fallot	0
helix_rolling	serum_IgG_measurement__response_to_dietary_antigen	0
helix_rolling	QRS_complex	0
helix_rolling	telomere_length	0.0025
helix_rolling	lung_carcinoma__squamous_cell_carcinoma__gastric_carcinoma	0
helix_rolling	pneumoconiosis__response_to_silica_exposure	0
helix_rolling	coagulation_factor_measurement	0
helix_rolling	coronary_heart_disease	0.005
helix_rolling	glucose_measurement	0
helix_rolling	non-dense_area_measurement__mammographic_density_measurement	0
helix_rolling	triglyceride_measurement__blood_pressure	0
helix_rolling	schizophrenia__bipolar_disorder	0.0025
helix_rolling	sex_hormone_globulin_binding_measurement	0.0125
helix_rolling	short-term_memory	0
helix_rolling	angiotensin-converting_enzyme_measurement__Alzheimers_disease__Alzheimer's_disease_biomarker_measurement	0.0025
helix_rolling	Kashin-Beck_disease	0.0025
helix_rolling	lung_carcinoma	0
helix_rolling	hippocampal_volume	0
helix_rolling	breast_size__breast_carcinoma	0.0075
helix_rolling	chronic_obstructive_pulmonary_disease__surfactant_protein_D_measurement	0
helix_rolling	word_list_delayed_recall_measurement__memory_performance	0
helix_rolling	mental_or_behavioural_disorder__attempted_suicide	0
helix_rolling	esophageal_adenocarcinoma__digestive_system_disease__Barrett's_esophagus	0
helix_rolling	PR_interval__Trypanosoma_cruzi_seropositivity	0
helix_rolling	soluble_interleukin-2_receptor_subunit_alpha_measurement	0
helix_rolling	autoimmune_thyroid_disease__type_I_diabetes_mellitus	0.005
helix_rolling	coffee_consumption	0.005
helix_rolling	cardiac_arrhythmia	0
helix_rolling	gastric_carcinoma	0.005
helix_rolling	cystatin_C_measurement__chronic_kidney_disease	0.0025
helix_rolling	serum_lipase_activity_measurement	0.0025
helix_rolling	age-related_nuclear_cataract	0
helix_rolling	Pituitary_Gland_Adenoma	0
helix_rolling	information_processing_speed	0.01
helix_rolling	p-tau_measurement	0
helix_rolling	fatty_acid_measurement__docosapentaenoic_acid_measurement	0
helix_rolling	glaucoma	0
helix_rolling	serum_ST2_measurement	0.0025
helix_rolling	von_Willebrand_factor_measurement	0
helix_rolling	waist_circumference	0.0025
helix_rolling	systemic_scleroderma	0.0025
helix_rolling	narcolepsy_with_cataplexy	0.0075
helix_rolling	areal_bone_mineral_density	0
helix_rolling	B-cell_acute_lymphoblastic_leukemia	0
helix_rolling	thyroid_stimulating_hormone_measurement	0.0025
helix_rolling	smoking_behaviour_measurement	0
helix_rolling	lipoprotein_A_measurement	0
helix_rolling	multiple_myeloma__monoclonal_gammopathy	0
helix_rolling	sudden_cardiac_arrest	0.0075
helix_rolling	osteonecrosis	0
helix_rolling	pyroglutamine_measurement	0.0025
helix_rolling	mean_corpuscular_hemoglobin	0.0075
helix_rolling	survival_time__Alzheimers_disease	0.0025
helix_rolling	asymmetrical_dimethylarginine_measurement	0
helix_rolling	neutrophil_count	0.005
helix_rolling	HIV-1_infection__Susceptibility_to_viral_and_mycobacterial_infections	0.0025
helix_rolling	bilirubin_measurement	0.0025
helix_rolling	liver_enzyme_measurement__serum_gamma-glutamyl_transferase_measurement	0
helix_rolling	ear_protrusion	0
helix_rolling	neuropsychological_test	0.015
helix_rolling	diastolic_blood_pressure__cigarettes_per_day_measurement	0
helix_rolling	atrial_fibrillation	0.005
helix_rolling	Progressive_supranuclear_palsy	0.005
helix_rolling	pack-years_measurement__systolic_blood_pressure	0
helix_rolling	total_iron_binding_capacity	0.0025
helix_rolling	coronary_artery_bypass__vein_graft_stenosis	0.0025
helix_rolling	squamous_cell_carcinoma	0
helix_rolling	mean_platelet_volume	0.0075
helix_rolling	peripheral_arterial_disease	0
helix_rolling	attention_deficit_hyperactivity_disorder	0.0025
helix_rolling	neonate__birth_weight	0
helix_rolling	anterior_chamber_depth_measurement	0
helix_rolling	glucose_homeostasis_measurement__glucose_effectiveness_measurement	0.0025
helix_rolling	atopic_eczema	0.005
helix_rolling	prion_disease	0.0025
helix_rolling	leptin_measurement	0
helix_rolling	total_blood_protein_measurement	0.0025
helix_rolling	response_to_drug__epilepsy	0
helix_rolling	post-operative_sensory_disturbance	0
helix_rolling	ulcerative_colitis	0.0275
helix_rolling	bone_quantitative_ultrasound_measurement	0
helix_rolling	neutrophil_count__HIV-1_infection	0
helix_rolling	calcium_intake_measurement__colorectal_cancer	0
helix_rolling	response_to_temozolomide	0.005
helix_rolling	skin_conductance_level__electrodermal_activity_measurement	0
helix_rolling	cervical_artery_dissection	0
helix_rolling	smoking_status_measurement__fibrinogen_measurement	0
helix_rolling	selenium_measurement	0
helix_rolling	liver_enzyme_measurement__serum_alanine_aminotransferase_measurement	0.005
helix_rolling	psoriatic_arthritis	0
helix_rolling	urinary_uromodulin_measurement	0
helix_rolling	psychosis	0.005
helix_rolling	scoliosis	0
helix_rolling	plasminogen_activator_inhibitor_1_measurement	0.0025
helix_rolling	acute_lymphoblastic_leukemia	0
helix_rolling	brain_aneurysm	0
helix_rolling	developmental_dysplasia_of_the_hip	0
helix_rolling	energy_intake	0.0175
helix_rolling	psoriasis	0.015
helix_rolling	osteoprotegerin_measurement	0
helix_rolling	circadian_rhythm	0
helix_rolling	facial_pigmentation_measurement	0.005
helix_rolling	albumin_globulin_ratio_measurement	0.0025
helix_rolling	cardiac_hypertrophy	0
helix_rolling	immune_system_disease	0.0025
helix_rolling	Abdominal_Aortic_Aneurysm	0
helix_rolling	hypertension	0.0075
helix_rolling	sclerosing_cholangitis	0
helix_rolling	serum_IgE_measurement	0
helix_rolling	progression_free_survival__metastatic_colorectal_cancer__response_to_cetuximab__response_to_CAPOX-B	0
helix_rolling	basal_cell_carcinoma	0.0025
helix_rolling	autism	0
helix_rolling	luteinizing_hormone_measurement__hormone_measurement	0
helix_rolling	follicle_stimulating_hormone_measurement	0.0025
helix_rolling	arm_span	0
helix_rolling	erythema_nodosum__Crohn's_disease	0
helix_rolling	HVA_measurement__MHPG_measurement	0.0025
helix_rolling	FEV-FEC_ratio	0.01
helix_rolling	inflammatory_bowel_disease	0.0375
helix_rolling	theta_wave_measurement__electroencephalogram_measurement	0
helix_rolling	puberty__height_growth_measurement	0
helix_rolling	lentiform_nucleus_measurement	0
helix_rolling	optic_disc_area_measurement	0.0025
helix_rolling	QT_interval	0.0175
helix_rolling	febrile_seizures__MMR-related_febrile_seizures	0
helix_rolling	Crohn's_disease	0.065
helix_rolling	intelligence	0.0025
helix_rolling	optic_disc_size_measurement	0.005
helix_rolling	response_to_perphenazine	0
helix_rolling	P_wave_duration	0.005
helix_rolling	bipolar_disorder__body_mass_index	0.0025
helix_rolling	HIV-1_infection	0.0125
helix_rolling	hip_circumference	0
helix_rolling	PR_segment	0
helix_rolling	neuroblastoma	0
helix_rolling	age-related_cataract	0
helix_rolling	thoracic_aortic_aneurysm	0
helix_rolling	carotid_artery_intima_media_thickness	0
helix_rolling	cis_trans_18_2_fatty_acid	0.005
helix_rolling	antioxidant_measurement	0
helix_rolling	adiponectin_measurement	0.015
helix_rolling	chronic_obstructive_pulmonary_disease__chronic_bronchitis	0
helix_rolling	temperament_and_character_inventory	0
helix_rolling	blood_metabolite_measurement__amino_acid_measurement	0
helix_rolling	myocardial_infarction	0.0025
helix_rolling	kidney_stone	0
helix_rolling	neuritic_plaque_measurement	0
helix_rolling	Keratoconus	0
helix_rolling	smoking_behavior__3-hydroxy-1-methylpropylmercapturic_acid_measurement	0
helix_rolling	pyoderma_gangrenosum__inflammatory_bowel_disease	0
helix_rolling	cystatin_C_measurement	0
helix_rolling	platelet_reactivity_measurement__thrombus_formation_measurement	0
helix_rolling	NT-proBNP_measurement	0.0025
helix_rolling	blood_metabolite_measurement__X12063_measurement	0
helix_rolling	cardiac_troponin_T_measurement	0.005
helix_rolling	Yu-Zhi_constitution_type__type_II_diabetes_mellitus	0.005
helix_rolling	thyroid_peroxidase_antibody_measurement	0
helix_rolling	lipid_measurement	0.0075
helix_rolling	interferon_alpha_measurement__systemic_lupus_erythematosus	0.0025
helix_rolling	mean_arterial_pressure__alcohol_drinking	0
magnesium_measurement	helix_rolling	0.000652174
magnesium_measurement	magnesium_measurement	1
magnesium_measurement	allergy	0.00478261
magnesium_measurement	maximal_midexpiratory_flow_rate	0
magnesium_measurement	urgency_urinary_incontinence	0.000652174
magnesium_measurement	urate_measurement__underweight_body_mass_index_status	0.00369565
magnesium_measurement	anorexia_nervosa	0.000217391
magnesium_measurement	disposition_index_measurement__glucose_homeostasis_measurement	0.00152174
magnesium_measurement	amygdala_reactivity_measurement	0.000652174
magnesium_measurement	body_weight__anthropometry	0.000434783
magnesium_measurement	response_to_radiation	0.000434783
magnesium_measurement	osteoporosis	0.00108696
magnesium_measurement	bone_density	0.0173913
magnesium_measurement	childhood_aggressive_behaviour_measurement	0.000869565
magnesium_measurement	response_to_diisocyanate__asthma	0.0023913
magnesium_measurement	adolescent_idiopathic_scoliosis	0.000217391
magnesium_measurement	interleukin-6_measurement__chronic_obstructive_pulmonary_disease	0.000652174
magnesium_measurement	sexual_dysfunction	0.000217391
magnesium_measurement	pulmonary_function_measurement__FEV-FEC_ratio	0.00347826
magnesium_measurement	HOMA-B	0.0026087
magnesium_measurement	resistin_measurement	0.00173913
magnesium_measurement	monocyte_count	0.00130435
magnesium_measurement	response_to_statin	0.00195652
magnesium_measurement	triple-negative_breast_cancer	0.00108696
magnesium_measurement	word_list_delayed_recall_measurement__memory_performance__paragraph_delayed_recall_measurement	0.000217391
magnesium_measurement	coronary_artery_bypass__myocardial_infarction	0.00130435
magnesium_measurement	anxiety_disorder	0.000869565
magnesium_measurement	exploratory_eye_movement_measurement	0.00326087
magnesium_measurement	partial_thromboplastin_time	0.00108696
magnesium_measurement	systemic_lupus_erythematosus	0.011087
magnesium_measurement	response_to_reverse_transcriptase_inhibitor	0.00130435
magnesium_measurement	Bladder_exstrophy	0.00152174
magnesium_measurement	hepatitis_C_infection__cirrhosis_of_liver	0.000652174
magnesium_measurement	renal_system_measurement__blood_urea_nitrogen_measurement	0.00130435
magnesium_measurement	anemia	0.000869565
magnesium_measurement	drug_dependence	0.00130435
magnesium_measurement	Child_Behaviour_Checklist_assessment	0.000652174
magnesium_measurement	rectum_cancer__overall_survival	0.000217391
magnesium_measurement	cerebral_amyloid_angiopathy	0.00108696
magnesium_measurement	pulmonary_function_measurement	0.005
magnesium_measurement	interleukin_12_measurement	0
magnesium_measurement	hemoglobin_A2_measurement	0.000434783
magnesium_measurement	ovarian_carcinoma	0.0073913
magnesium_measurement	pancreatic_carcinoma	0.00195652
magnesium_measurement	hypothyroidism	0.000869565
magnesium_measurement	cardiovascular_measurement	0
magnesium_measurement	dental_caries	0.0076087
magnesium_measurement	infant_head_circumference	0.000434783
magnesium_measurement	Cannabis_use_initiation	0.000434783
magnesium_measurement	hearing_loss	0.00108696
magnesium_measurement	skin_pigmentation	0.00347826
magnesium_measurement	antidepressant-induced_sexual_dysfunction__response_to_bupropion__response_to_antidepressant	0.000869565
magnesium_measurement	matrix_metalloproteinase_measurement	0.000217391
magnesium_measurement	protein_C_measurement__hematological_measurement	0.000652174
magnesium_measurement	Keloid	0.000434783
magnesium_measurement	serum_alanine_aminotransferase_measurement	0.000869565
magnesium_measurement	periodontitis	0.00282609
magnesium_measurement	Parkinson's_disease__Lewy_body_measurement	0.0023913
magnesium_measurement	response_to_antineoplastic_agent__response_to_anthracycline-based_chemotherapy	0.000434783
magnesium_measurement	attention_deficit_hyperactivity_disorder__conduct_disorder	0.000217391
magnesium_measurement	celiac_disease	0.00782609
magnesium_measurement	myeloperoxidase_measurement	0.0023913
magnesium_measurement	comprehensive_strength_index__muscle_measurement	0.000652174
magnesium_measurement	chronic_kidney_disease	0.00173913
magnesium_measurement	Hirschsprung_disease	0.00152174
magnesium_measurement	HVA_measurement	0.00108696
magnesium_measurement	hip_geometry	0.00130435
magnesium_measurement	sensory_perception_of_bitter_taste	0
magnesium_measurement	drug-induced_agranulocytosis__response_to_thioamide__Graves_disease	0.000652174
magnesium_measurement	pit_and_fissure_surface_dental_caries	0.000217391
magnesium_measurement	HIV-1_infection__common_carotid_intimal_medial_thickness	0.000217391
magnesium_measurement	neonate__fat_body_mass	0.00152174
magnesium_measurement	serum_amyloid_A_protein_measurement	0.00108696
magnesium_measurement	response_to_paclitaxel	0.000869565
magnesium_measurement	iron_biomarker_measurement__serum_iron_measurement	0.00130435
magnesium_measurement	antibody_measurement__Trypanosoma_cruzi_seropositivity	0.000217391
magnesium_measurement	hormone_measurement	0.00347826
magnesium_measurement	malaria	0.00217391
magnesium_measurement	response_to_radiation__prostate_carcinoma	0.000652174
magnesium_measurement	head_circumference	0
magnesium_measurement	cleft_palate__cleft_lip	0.000217391
magnesium_measurement	HIV-1_infection__response_to_efavirenz__virologic_response_measurement	0.000434783
magnesium_measurement	chronic_obstructive_pulmonary_disease__smoking_initiation	0.000217391
magnesium_measurement	CCL11_measurement	0.000434783
magnesium_measurement	hemoglobin_measurement	0.00173913
magnesium_measurement	beta-2_microglobulin_measurement	0.000869565
magnesium_measurement	self_reported_educational_attainment	0.011087
magnesium_measurement	Creutzfeldt_Jacob_Disease	0.000652174
magnesium_measurement	preeclampsia	0.000652174
magnesium_measurement	corneal_topography	0.00217391
magnesium_measurement	IGFBP-3_measurement	0.00130435
magnesium_measurement	putamen_volume	0.00130435
magnesium_measurement	cancer_biomarker_measurement	0.00217391
magnesium_measurement	pulse_pressure_measurement	0.00326087
magnesium_measurement	biliary_liver_cirrhosis	0.005
magnesium_measurement	airway_wall_thickness_measurement	0.00217391
magnesium_measurement	cervical_carcinoma	0.00152174
magnesium_measurement	irritable_bowel_syndrome	0.00108696
magnesium_measurement	heart_rate	0.00586957
magnesium_measurement	nitric_oxide_exhalation_measurement	0.00217391
magnesium_measurement	aggressive_behavior	0.00130435
magnesium_measurement	YKL40_measurement	0
magnesium_measurement	survival_time__estrogen-receptor_positive_breast_cancer	0.000217391
magnesium_measurement	Chagas_cardiomyopathy__Trypanosoma_cruzi_seropositivity	0.00195652
magnesium_measurement	systolic_blood_pressure__response_to_cold_pressor_test	0.000869565
magnesium_measurement	dementia__Alzheimer's_disease_neuropathologic_change	0.00152174
magnesium_measurement	idiopathic_pulmonary_fibrosis	0.00304348
magnesium_measurement	economic_and_social_preference	0.0023913
magnesium_measurement	torsades_de_pointes__response_to_drug	0.000217391
magnesium_measurement	hormone_measurement__follicle_stimulating_hormone_measurement	0.000217391
magnesium_measurement	age_at_menopause	0.00434783
magnesium_measurement	MMR-related_febrile_seizures	0.000434783
magnesium_measurement	fatty_acid_measurement__oleic_acid_measurement	0.0026087
magnesium_measurement	smooth_surface_dental_caries	0.000434783
magnesium_measurement	hypermetropia	0
magnesium_measurement	smoking_initiation	0.00108696
magnesium_measurement	folic_acid_measurement	0.000869565
magnesium_measurement	hematocrit	0.00130435
magnesium_measurement	plasma_renin_activity_measurement	0.000217391
magnesium_measurement	hematological_measurement	0.000434783
magnesium_measurement	laryngeal_squamous_cell_carcinoma	0.00130435
magnesium_measurement	response_to_vitamin	0.000434783
magnesium_measurement	insulin_metabolic_clearance_rate_measurement__glucose_homeostasis_measurement	0.000217391
magnesium_measurement	cortisol_secretion_measurement	0
magnesium_measurement	vitamin_D_measurement	0.00130435
magnesium_measurement	HIV-1_infection__bilirubin_measurement	0.000869565
magnesium_measurement	allergic_sensitization_measurement	0.00130435
magnesium_measurement	ovarian_reserve	0
magnesium_measurement	Corticobasal_degeneration	0.00195652
magnesium_measurement	mood_disorder	0.00130435
magnesium_measurement	chemotherapy-induced_alopecia__response_to_antimicrotubule_agent	0.000217391
magnesium_measurement	gastric_cardia_carcinoma	0.000434783
magnesium_measurement	Frontotemporal_dementia	0.0023913
magnesium_measurement	phospholipid_measurement	0.0121739
magnesium_measurement	inflammatory_response	0.000217391
magnesium_measurement	illegal_drug_consumption	0.00108696
magnesium_measurement	response_to_irinotecan__non-small_cell_lung_carcinoma	0.000869565
magnesium_measurement	hydroxy-leucine_measurement	0.0026087
magnesium_measurement	MHPG_measurement	0.000869565
magnesium_measurement	birth_weight	0.0026087
magnesium_measurement	hemoglobin_measurement__mean_corpuscular_hemoglobin	0.00652174
magnesium_measurement	gastric_bypass__body_weight_loss	0.000217391
magnesium_measurement	mean_arterial_pressure	0.00956522
magnesium_measurement	calcium_measurement	0.00326087
magnesium_measurement	HIV-1_infection__high_density_lipoprotein_cholesterol_measurement	0.000217391
magnesium_measurement	response_to_hydrochlorothiazide__triglyceride_measurement	0.000434783
magnesium_measurement	unipolar_depression__response_to_selective_serotonin_reuptake_inhibitor	0.0023913
magnesium_measurement	peripheral_neuropathy__acute_lymphoblastic_leukemia__response_to_vincristine	0.00108696
magnesium_measurement	response_to_radiation__prostate_carcinoma__erectile_dysfunction	0.0026087
magnesium_measurement	stroke	0.00130435
magnesium_measurement	disease_free_survival__breast_carcinoma	0
magnesium_measurement	neuroimaging_measurement	0.000217391
magnesium_measurement	intraocular_pressure_measurement	0.00347826
magnesium_measurement	hereditary_hemochromatosis__transferrin_measurement	0.000652174
magnesium_measurement	Parkinson's_disease__age_at_onset	0.000217391
magnesium_measurement	osteitis_deformans	0
magnesium_measurement	cumulative_dose_response_to_bevacizumab__breast_carcinoma__chemotherapy-induced_hypertension	0.0026087
magnesium_measurement	Alzheimers_disease__psychotic_symptoms	0.000652174
magnesium_measurement	Stevens-Johnson_syndrome__toxic_epidermal_necrolysis	0.000652174
magnesium_measurement	longevity__aging	0.000434783
magnesium_measurement	hypersomnia	0.000217391
magnesium_measurement	generalised_epilepsy	0.000434783
magnesium_measurement	stroke__coronary_heart_disease	0.00478261
magnesium_measurement	response_to_antineoplastic_agent	0.0026087
magnesium_measurement	diastolic_blood_pressure__response_to_cold_pressor_test	0.000434783
magnesium_measurement	heart_failure	0.00195652
magnesium_measurement	partial_epilepsy	0
magnesium_measurement	survival_time__estrogen-receptor_positive_breast_cancer__breast_carcinoma__response_to_endocrine_therapy	0.00152174
magnesium_measurement	motion_sickness	0.00108696
magnesium_measurement	aging	0.000217391
magnesium_measurement	thyroid_function	0.00130435
magnesium_measurement	response_to_epirubicin__response_to_cyclophosphamide__chemotherapy-induced_alopecia__response_to_5'_fluorouracil	0.000652174
magnesium_measurement	prostate_specific_antigen_measurement	0.000869565
magnesium_measurement	serum_iron_measurement	0.00108696
magnesium_measurement	body_mass_index	0.0591304
magnesium_measurement	urinary_nitrogen_measurement	0.000652174
magnesium_measurement	age_at_onset__alcohol_dependence	0.00152174
magnesium_measurement	response_to_diruetic	0.000434783
magnesium_measurement	physical_activity	0.00173913
magnesium_measurement	vascular_brain_injury_measurement__vascular_brain_injury	0.000434783
magnesium_measurement	leukocyte_count	0.00565217
magnesium_measurement	triglyceride_measurement	0.0154348
magnesium_measurement	infant_body_height	0.00130435
magnesium_measurement	total_cholesterol_measurement	0.0234783
magnesium_measurement	bone_mineral_accretion_measurement__response_to_corticosteroid__asthma	0.000217391
magnesium_measurement	obese_body_mass_index_status__urate_measurement	0.00217391
magnesium_measurement	ankylosing_spondylitis	0.00652174
magnesium_measurement	formal_thought_disorder	0
magnesium_measurement	prostate_carcinoma	0.0147826
magnesium_measurement	neuropathic_pain__type_II_diabetes_mellitus	0
magnesium_measurement	plasma_clusterin_measurement	0.000652174
magnesium_measurement	thyroxine_measurement	0.00152174
magnesium_measurement	gambling_behaviour	0
magnesium_measurement	unipolar_depression	0.00326087
magnesium_measurement	infant_expressive_language_ability	0.000217391
magnesium_measurement	white_matter_microstructure_measurement	0.000217391
magnesium_measurement	metabolic_syndrome	0.00478261
magnesium_measurement	migraine_disorder	0.01
magnesium_measurement	DNA_methylation	0.00108696
magnesium_measurement	hormone_measurement__testosterone_measurement	0.00130435
magnesium_measurement	heart_function_measurement	0.00108696
magnesium_measurement	brachial_circumference	0.000652174
magnesium_measurement	Trypanosoma_cruzi_seropositivity__ejection_fraction_measurement	0.000869565
magnesium_measurement	testicular_carcinoma	0.00586957
magnesium_measurement	iron_biomarker_measurement__ferritin_measurement	0.00195652
magnesium_measurement	factor_VII_measurement	0.000869565
magnesium_measurement	tissue_plasminogen_activator_measurement	0.000869565
magnesium_measurement	freckles	0.00195652
magnesium_measurement	pathological_myopia	0.00565217
magnesium_measurement	epilepsy	0.000652174
magnesium_measurement	hair_color	0.00347826
magnesium_measurement	body_mass_index__fasting_blood_glucose_measurement	0.00369565
magnesium_measurement	response_to_carboplatin	0.00130435
magnesium_measurement	Testicular_Germ_Cell_Tumor	0.00543478
magnesium_measurement	exfoliation_syndrome	0.000217391
magnesium_measurement	seasonality_measurement	0
magnesium_measurement	response_to_carboplatin__response_to_paclitaxel__response_to_antineoplastic_agent	0.000434783
magnesium_measurement	hereditary_hemochromatosis__serum_iron_measurement	0.000217391
magnesium_measurement	response_to_hydrochlorothiazide__fasting_blood_glucose_measurement	0.00173913
magnesium_measurement	urate_measurement	0.0128261
magnesium_measurement	drug_use_measurement__depressive_symptom_measurement__SSRI_use_measurement	0.000869565
magnesium_measurement	venous_thromboembolism	0.00130435
magnesium_measurement	airway_imaging_measurement	0.000652174
magnesium_measurement	homocysteine_measurement	0.0073913
magnesium_measurement	diastolic_blood_pressure	0.00934783
magnesium_measurement	neonate__sum_of_skinfolds	0.000869565
magnesium_measurement	Biliary_atresia	0.000434783
magnesium_measurement	chronic_obstructive_pulmonary_disease__asthma	0.000217391
magnesium_measurement	N-glycan_measurement	0.000652174
magnesium_measurement	serum_hepcidin_measurement	0.000217391
magnesium_measurement	atherosclerosis	0.000652174
magnesium_measurement	smoking_behavior__3-hydroxypropylmercapturic_acid_measurement	0.00152174
magnesium_measurement	Behcet's_syndrome	0.0026087
magnesium_measurement	interleukin_18_measurement	0.00152174
magnesium_measurement	antibody_measurement__Epstein-Barr_virus_infection	0.000869565
magnesium_measurement	brain_serotonin_transporter_measurement__response_to_paclitaxel	0.000869565
magnesium_measurement	C4BP_measurement	0.000217391
magnesium_measurement	FEV_change_measurement__response_to_zileuton__asthma	0.000869565
magnesium_measurement	cognition	0.00673913
magnesium_measurement	serum_zinc_measurement	0.00282609
magnesium_measurement	Heschl's_gyrus_morphology_measurement	0.00282609
magnesium_measurement	large_artery_stroke	0.000217391
magnesium_measurement	Mitral_valve_prolapse	0.00152174
magnesium_measurement	metabolite_measurement	0.0180435
magnesium_measurement	QRS_duration__Trypanosoma_cruzi_seropositivity	0
magnesium_measurement	body_height_at_birth	0.000434783
magnesium_measurement	apolipoprotein_A_1_measurement	0.000652174
magnesium_measurement	self_rated_health	0.00108696
magnesium_measurement	Ischemic_stroke	0.000217391
magnesium_measurement	maximal_oxygen_uptake_measurement	0.000434783
magnesium_measurement	plasma_beta-amyloid_1-42_measurement	0.000652174
magnesium_measurement	serum_selenium_measurement	0.00195652
magnesium_measurement	nephrolithiasis	0.00108696
magnesium_measurement	open-angle_glaucoma	0.00326087
magnesium_measurement	sporadic_Creutzfeld_Jacob_disease	0.000217391
magnesium_measurement	diffuse_large_B-cell_lymphoma	0.00108696
magnesium_measurement	hormone_measurement__progesterone_measurement	0.000434783
magnesium_measurement	drug-induced_agranulocytosis__response_to_clozapine	0.000217391
magnesium_measurement	antiphospholipid_antibody_measurement	0.00130435
magnesium_measurement	triglyceride_measurement__metabolic_syndrome	0.000217391
magnesium_measurement	exercise_test	0.000652174
magnesium_measurement	fatty_acid_measurement	0.00130435
magnesium_measurement	female_fertility__fertility_measurement	0.000434783
magnesium_measurement	dermatomyositis	0.000434783
magnesium_measurement	dense_area_measurement__mammographic_density_measurement	0.00108696
magnesium_measurement	carotid_plaque_build	0.00108696
magnesium_measurement	smoking_cessation	0.000652174
magnesium_measurement	fasting_blood_insulin_measurement	0.00521739
magnesium_measurement	response_to_candesartan__hypertension	0.00108696
magnesium_measurement	systemic_lupus_erythematosus__lupus_nephritis	0.000652174
magnesium_measurement	esophageal_carcinoma	0.00217391
magnesium_measurement	serum_alpha-1-antitrypsin_measurement	0.00108696
magnesium_measurement	overall_survival__multiple_myeloma	0.000434783
magnesium_measurement	serum_IgM_measurement	0.000434783
magnesium_measurement	thrombin_generation_potential_measurement	0.000217391
magnesium_measurement	nicotine_use	0.000652174
magnesium_measurement	alcohol_dependence	0.00369565
magnesium_measurement	asymmetrical_dimethylarginine_measurement__serum_dimethylarginine_measurement	0.00108696
magnesium_measurement	hepatocellular_carcinoma	0.00173913
magnesium_measurement	white_matter_hyperintensity_measurement	0.0023913
magnesium_measurement	response_to_platinum_based_chemotherapy__non-small_cell_lung_carcinoma	0.000217391
magnesium_measurement	body_weight	0.00521739
magnesium_measurement	Ewing_sarcoma	0
magnesium_measurement	chronic_myelogenous_leukemia	0.000217391
magnesium_measurement	arachidonic_acid_measurement__fatty_acid_measurement	0.000652174
magnesium_measurement	anti-Heliobacter_pylori_serum_IgG_measurement	0.000652174
magnesium_measurement	puberty_onset_measurement	0.000217391
magnesium_measurement	serum_IgG_glycosylation_measurement	0.0152174
magnesium_measurement	interstitial_lung_disease	0.0073913
magnesium_measurement	suntan	0.00282609
magnesium_measurement	insulin_like_growth_factor_measurement	0.000652174
magnesium_measurement	obesity	0.00826087
magnesium_measurement	duodenal_ulcer	0.00304348
magnesium_measurement	chronic_obstructive_pulmonary_disease	0.00195652
magnesium_measurement	coffee_consumption__cups_of_coffee_per_day_measurement	0.0023913
magnesium_measurement	membranous_glomerulonephritis	0.00195652
magnesium_measurement	triglyceride_measurement__high_density_lipoprotein_cholesterol_measurement	0.00108696
magnesium_measurement	language_impairment	0.00195652
magnesium_measurement	smoking_behavior__carbon_monoxide_exhalation_measurement	0.00173913
magnesium_measurement	gait_measurement	0.000652174
magnesium_measurement	longitudinal_alcohol_consumption_measurement	0.000869565
magnesium_measurement	forced_expiratory_volume	0.00108696
magnesium_measurement	Cystic_fibrosis	0.00173913
magnesium_measurement	cystatin_C_measurement__acute_coronary_syndrome	0.000434783
magnesium_measurement	insulin_sensitivity_measurement	0.0023913
magnesium_measurement	memory_performance__paragraph_delayed_recall_measurement	0
magnesium_measurement	interleukin-1_beta_measurement	0.000652174
magnesium_measurement	whole-brain_volume__Alzheimers_disease	0.000434783
magnesium_measurement	coronary_artery_calcification	0.00934783
magnesium_measurement	response_to_statin__low_density_lipoprotein_cholesterol_measurement	0.000652174
magnesium_measurement	basophil_count	0.000434783
magnesium_measurement	response_to_antidepressant	0.00130435
magnesium_measurement	response_to_paclitaxel__response_to_antineoplastic_agent	0.00152174
magnesium_measurement	treatment_refractory_schizophrenia	0.000217391
magnesium_measurement	parasitemia_measurement__Trypanosoma_cruzi_seropositivity	0.0023913
magnesium_measurement	type_I_diabetes_mellitus	0.0104348
magnesium_measurement	AIDS	0.0023913
magnesium_measurement	serum_non-albumin_protein_measurement	0.000434783
magnesium_measurement	trans_fatty_acid_measurement__trans-trans-18:2_fatty_acid_measurement	0.000652174
magnesium_measurement	response_to_anticoagulant	0.00586957
magnesium_measurement	rotator_cuff_tear	0.000869565
magnesium_measurement	glycoprotein_measurement	0.000217391
magnesium_measurement	eosinophil_count	0.00173913
magnesium_measurement	very_long-chain_saturated_fatty_acid_measurement	0.00391304
magnesium_measurement	hormone_measurement__dehydroepiandrosterone_sulphate_measurement	0.00108696
magnesium_measurement	acne	0.00304348
magnesium_measurement	autism_spectrum_disorder_symptom	0.000869565
magnesium_measurement	erythema_nodosum__inflammatory_bowel_disease	0.000652174
magnesium_measurement	amyotrophic_lateral_sclerosis	0.00456522
magnesium_measurement	suicidal_ideation	0
magnesium_measurement	Bronchopulmonary_dysplasia	0.000217391
magnesium_measurement	HOMA-IR__fasting_blood_insulin_measurement	0.000434783
magnesium_measurement	multiple_myeloma	0.00478261
magnesium_measurement	HIV-1_infection__body_fat_distribution	0.00173913
magnesium_measurement	non-substance_related_disinhibited_behaviour	0.000652174
magnesium_measurement	internal_carotid_intimal_medial_thickness	0.000217391
magnesium_measurement	body_mass_index__fasting_blood_insulin_measurement	0.0023913
magnesium_measurement	Dupuytren_Contracture	0.000652174
magnesium_measurement	matrix_metalloproteinase_measurement__Alzheimers_disease__Alzheimer's_disease_biomarker_measurement	0.000434783
magnesium_measurement	soluble_transferrin_receptor_measurement__iron_biomarker_measurement	0.000652174
magnesium_measurement	HIV-1_infection__HIV_viral_set_point_measurement	0.00173913
magnesium_measurement	butyrylcholinesterase_measurement	0.00217391
magnesium_measurement	multiple_sclerosis	0.0243478
magnesium_measurement	allergic_rhinitis	0.000652174
magnesium_measurement	cotinine_glucuronidation_measurement	0.000869565
magnesium_measurement	brain_connectivity_measurement	0.000217391
magnesium_measurement	unipolar_depression__bipolar_disorder__attempted_suicide	0.000217391
magnesium_measurement	phosphorus_measurement	0.00152174
magnesium_measurement	sphingolipid_measurement__blood_metabolite_measurement	0.00130435
magnesium_measurement	schizophrenia	0.0819565
magnesium_measurement	diabetic_nephropathy	0.00478261
magnesium_measurement	endothelial_growth_factor_measurement__angiopoietin-2_receptor_measurement	0.00130435
magnesium_measurement	subcutaneous_adipose_tissue_measurement	0.00173913
magnesium_measurement	mean_arterial_pressure__response_to_cold_pressor_test	0.000434783
magnesium_measurement	A1C_measurement	0.00456522
magnesium_measurement	rheumatoid_arthritis__response_to_TNF_antagonist	0.000217391
magnesium_measurement	amyotrophic_lateral_sclerosis__age_at_onset	0.000434783
magnesium_measurement	ADAMTS13_activity_measurement	0.00217391
magnesium_measurement	renal_system_measurement__uric_acid_measurement	0.000869565
magnesium_measurement	angiotensin_converting_enzyme_activity_measurement	0.000869565
magnesium_measurement	upper_aerodigestive_tract_neoplasm	0.00108696
magnesium_measurement	iron_biomarker_measurement__transferrin_saturation_measurement	0.00130435
magnesium_measurement	autism_spectrum_disorder	0.000434783
magnesium_measurement	eating_disorder	0.0023913
magnesium_measurement	type_I_diabetes_mellitus__erectile_dysfunction	0.000217391
magnesium_measurement	chronic_kidney_disease__serum_creatinine_measurement	0.00782609
magnesium_measurement	Abnormality_of_refraction	0.00434783
magnesium_measurement	chemotherapy-induced_alopecia	0.000217391
magnesium_measurement	anti-neutrophil_antibody_associated_vasculitis	0
magnesium_measurement	rapid_kidney_function_decline	0.000652174
magnesium_measurement	thyroid_volume	0.00108696
magnesium_measurement	cleft_palate	0.000869565
magnesium_measurement	lumbar_disc_degeneration	0.00478261
magnesium_measurement	bone_mineral_content_measurement	0.000434783
magnesium_measurement	alkaline_phosphatase_measurement	0.00413043
magnesium_measurement	diastolic_blood_pressure__alcohol_drinking	0.000217391
magnesium_measurement	Sarcoidosis	0.000434783
magnesium_measurement	polycystic_ovary_syndrome	0.000652174
magnesium_measurement	cutaneous_melanoma	0.0023913
magnesium_measurement	white_matter_integrity	0.000434783
magnesium_measurement	Lewy_body_dementia__Lewy_body_dementia_measurement	0.00217391
magnesium_measurement	brain_volume_measurement	0.00108696
magnesium_measurement	visceral:subcutaneous_adipose_tissue_ratio	0.0026087
magnesium_measurement	LDL_peak_particle_diameter_measurement__total_fat_intake_measurement	0.00152174
magnesium_measurement	alpha_wave_measurement__electroencephalogram_measurement	0.00152174
magnesium_measurement	cardiovascular_disease	0.000434783
magnesium_measurement	neurofibrilliary_tangles_measurement	0.00347826
magnesium_measurement	prion_disease__mood_disorder	0.000434783
magnesium_measurement	pain	0.00108696
magnesium_measurement	response_to_bleomycin__chromatid_break_measurement__response_to_antibiotic	0
magnesium_measurement	hemoglobin_measurement__fetal_hemoglobin_measurement	0.000652174
magnesium_measurement	fat_body_mass	0.000869565
magnesium_measurement	mammographic_density_percentage__mammographic_density_measurement	0
magnesium_measurement	diabetic_retinopathy	0.00195652
magnesium_measurement	high_density_lipoprotein_cholesterol_measurement	0.0306522
magnesium_measurement	blood_metabolite_measurement	0.0530435
magnesium_measurement	glucose_tolerance_test	0.000434783
magnesium_measurement	serum_creatinine_measurement	0.00173913
magnesium_measurement	bladder_carcinoma	0.00586957
magnesium_measurement	sphingolipid_measurement	0.000434783
magnesium_measurement	large_artery_stroke__coronary_heart_disease	0.00630435
magnesium_measurement	Dysphagia	0.00130435
magnesium_measurement	wet_macular_degeneration	0.00195652
magnesium_measurement	protein_C_measurement	0.00369565
magnesium_measurement	endometriosis	0.000217391
magnesium_measurement	vitamin_E_measurement	0.000652174
magnesium_measurement	suicide_behaviour	0.000217391
magnesium_measurement	hepatitis_B_infection	0.000434783
magnesium_measurement	chronic_hepatitis_B_infection	0.00195652
magnesium_measurement	squamous_cell_carcinoma__esophageal_carcinoma	0.00326087
magnesium_measurement	QT_interval__Trypanosoma_cruzi_seropositivity	0.000217391
magnesium_measurement	type_I_diabetes_mellitus__autoantibody_measurement	0.00347826
magnesium_measurement	urinary_metabolite_measurement	0.00782609
magnesium_measurement	serum_dimethylarginine_measurement	0.000652174
magnesium_measurement	electrodermal_activity_measurement__skin_conductance_response_amplitude	0.000217391
magnesium_measurement	PR_interval	0.00130435
magnesium_measurement	systemic_scleroderma__systemic_lupus_erythematosus	0.00108696
magnesium_measurement	estradiol_measurement	0.000652174
magnesium_measurement	diastolic_blood_pressure__metabolic_syndrome	0
magnesium_measurement	cutaneous_lupus_erythematosus	0.00130435
magnesium_measurement	blood_pressure	0.000434783
magnesium_measurement	gas_trapping_measurement	0.000217391
magnesium_measurement	response_to_citalopram__antidepressant-induced_dizziness__response_to_buspirone__response_to_antidepressant	0.000652174
magnesium_measurement	attention_deficit_hyperactivity_disorder__oppositional_defiant_disorder_measurement	0
magnesium_measurement	response_to_opiate	0.000869565
magnesium_measurement	ferritin_measurement	0.000434783
magnesium_measurement	exercise	0.00108696
magnesium_measurement	endometrial_neoplasm	0.000434783
magnesium_measurement	polychlorinated_biphenyls_measurement	0.000434783
magnesium_measurement	urate_measurement__overweight_body_mass_index_status	0.00413043
magnesium_measurement	recombination_measurement	0.00108696
magnesium_measurement	alcohol_drinking	0.00152174
magnesium_measurement	chronic_obstructive_pulmonary_disease__fibrinogen_measurement	0.000869565
magnesium_measurement	iron_biomarker_measurement	0.0026087
magnesium_measurement	cleft_lip	0.000869565
magnesium_measurement	e-selectin_measurement	0.000434783
magnesium_measurement	fetal_hemoglobin_measurement	0.000434783
magnesium_measurement	diastolic_blood_pressure__response_to_high_sodium_diet	0.000434783
magnesium_measurement	personality	0.000217391
magnesium_measurement	central_nervous_system_cancer	0.00130435
magnesium_measurement	hippocampal_atrophy	0.00217391
magnesium_measurement	alopecia_areata	0.00195652
magnesium_measurement	Parkinson's_disease	0.0219565
magnesium_measurement	vitamin_B6_measurement	0.000869565
magnesium_measurement	personality_trait	0.00195652
magnesium_measurement	lipoprotein-associated_phospholipase_A(2)_measurement	0.00173913
magnesium_measurement	glycerophospholipid_measurement__blood_metabolite_measurement	0.00652174
magnesium_measurement	reading	0.0023913
magnesium_measurement	uric_acid_measurement	0.00304348
magnesium_measurement	iron_biomarker_measurement__transferrin_measurement	0.00152174
magnesium_measurement	platelet_count	0.0147826
magnesium_measurement	neoplasm_of_mature_B-cells	0.00173913
magnesium_measurement	rhegmatogenous_retinal_detachment	0.00108696
magnesium_measurement	age-related_macular_degeneration	0.00565217
magnesium_measurement	response_to_metformin	0
magnesium_measurement	mental_or_behavioural_disorder	0.00521739
magnesium_measurement	response_to_carboplatin__response_to_antineoplastic_agent	0.00173913
magnesium_measurement	seasonal_allergic_rhinitis__asthma	0.00326087
magnesium_measurement	behavior_or_behavioral_disorder_measurement__personality_trait__bipolar_disorder	0.000217391
magnesium_measurement	haptoglobin_measurement	0.000869565
magnesium_measurement	breast_carcinoma	0.0102174
magnesium_measurement	cytotoxicity_measurement__response_to_clozapine	0
magnesium_measurement	HIV_viral_set_point_measurement	0.000869565
magnesium_measurement	social_communication_impairment	0.00152174
magnesium_measurement	progranulin_measurement	0.0023913
magnesium_measurement	age_at_menarche	0.0226087
magnesium_measurement	gout	0.00195652
magnesium_measurement	vitamin_K_measurement	0.000869565
magnesium_measurement	anemia__response_to_ribavirin	0
magnesium_measurement	optic_cup_area_measurement	0.00304348
magnesium_measurement	sitting_height_ratio	0.00217391
magnesium_measurement	plasma_beta-amyloid_1-40_measurement	0.0026087
magnesium_measurement	superior_frontal_gyrus_grey_matter_volume_measurement	0.000217391
magnesium_measurement	autoimmune_thyroid_disease__Hashimoto's_thyroiditis__Graves_disease	0.00130435
magnesium_measurement	Asperger_syndrome	0.000434783
magnesium_measurement	vasoactive_peptide_measurement	0.000869565
magnesium_measurement	brain_measurement	0.00326087
magnesium_measurement	Malignant_epithelial_tumor_of_ovary	0.00521739
magnesium_measurement	alcohol_and_nicotine_codependence	0.000217391
magnesium_measurement	type_II_diabetes_mellitus__autoantibody_measurement	0
magnesium_measurement	HIV-1_infection__virologic_response_measurement__response_to_abacavir	0.000869565
magnesium_measurement	dihydroxy_docosatrienoic_acid_measurement	0.000652174
magnesium_measurement	response_to_bronchodilator__asthma	0.000434783
magnesium_measurement	arylesterase_enzyme_measurement	0.000434783
magnesium_measurement	renal_sinus_adipose_tissue_measurement	0.000217391
magnesium_measurement	schizophrenia__bipolar_disorder__schizoaffective_disorder	0.00130435
magnesium_measurement	Hypertriglyceridemia	0.00108696
magnesium_measurement	ovarian_mucinous_adenocarcinoma	0.000652174
magnesium_measurement	brain_serotonin_transporter_measurement	0
magnesium_measurement	aortic_root_size	0.00521739
magnesium_measurement	urate_measurement__body_mass_index	0.00195652
magnesium_measurement	CCL2_measurement	0.00108696
magnesium_measurement	Tuberculosis	0.00326087
magnesium_measurement	schizophrenia__HSV1_seropositivity	0.00108696
magnesium_measurement	conduct_disorder	0.000652174
magnesium_measurement	soluble_transferrin_receptor_measurement	0.000434783
magnesium_measurement	IGA_glomerulonephritis	0.00347826
magnesium_measurement	visceral_adipose_tissue_measurement	0.00130435
magnesium_measurement	C-peptide_measurement	0
magnesium_measurement	Brugada_syndrome	0.000434783
magnesium_measurement	diabetic_retinopathy__type_II_diabetes_mellitus	0.00108696
magnesium_measurement	eye_color	0.00326087
magnesium_measurement	response_to_platelet_aggregation_inhibitor	0.000434783
magnesium_measurement	urinary_arsenic_measurement	0.00108696
magnesium_measurement	cerebrospinal_fluid_clusterin_measurement	0.0026087
magnesium_measurement	transforming_growth_factor_beta_measurement	0.000217391
magnesium_measurement	emphysema_imaging_measurement	0.00217391
magnesium_measurement	brachial_circumference__anthropometry	0.000434783
magnesium_measurement	energy_expenditure	0.00130435
magnesium_measurement	response_to_cytosine_arabinoside	0.0023913
magnesium_measurement	chronic_obstructive_pulmonary_disease__C-reactive_protein_measurement	0.00152174
magnesium_measurement	beta-amyloid_1-42_measurement__Alzheimers_disease	0.000434783
magnesium_measurement	glomerular_filtration_rate	0.00195652
magnesium_measurement	soluble_P-selectin_measurement	0.000652174
magnesium_measurement	response_to_antipsychotic_drug	0.000652174
magnesium_measurement	low_density_lipoprotein_cholesterol_measurement	0.0182609
magnesium_measurement	systolic_blood_pressure__alcohol_drinking	0.00130435
magnesium_measurement	erythrocyte_count	0.00282609
magnesium_measurement	vitamin_B12_measurement	0.00413043
magnesium_measurement	type_1_diabetes_nephropathy	0.000434783
magnesium_measurement	response_to_dabigatran_etexilate	0
magnesium_measurement	non-small_cell_lung_carcinoma	0.000869565
magnesium_measurement	blood_lead_measurement	0.00130435
magnesium_measurement	childhood_cancer__obesity	0.000652174
magnesium_measurement	Hemoglobin_E_disease	0.000217391
magnesium_measurement	circulating_cell_free_DNA_measurement	0.000434783
magnesium_measurement	mean_corpuscular_hemoglobin_concentration	0.000869565
magnesium_measurement	Alzheimers_disease__interleukin-6_measurement__Alzheimer's_disease_biomarker_measurement	0.000869565
magnesium_measurement	attention_deficit_hyperactivity_disorder__attention_function_measurement	0.000434783
magnesium_measurement	eosinophilic_esophagitis	0.00217391
magnesium_measurement	heart_failure__mortality	0.000652174
magnesium_measurement	recombination_rate	0.00195652
magnesium_measurement	body_fat_distribution__age_at_menarche	0.000434783
magnesium_measurement	Chronic_Hepatitis_C_infection	0.0023913
magnesium_measurement	response_to_fenofibrate	0.00152174
magnesium_measurement	Vitiligo	0.00608696
magnesium_measurement	response_to_vaccine	0.000869565
magnesium_measurement	fasting_blood_glucose_measurement	0.00369565
magnesium_measurement	Graves_disease	0.0026087
magnesium_measurement	seasonal_allergic_rhinitis	0.00282609
magnesium_measurement	atopy	0.000434783
magnesium_measurement	chronic_childhood_arthritis	0.000217391
magnesium_measurement	restless_legs_syndrome	0.000652174
magnesium_measurement	insulin_resistance	0.000652174
magnesium_measurement	neuroimaging_measurement__South_Texas_Assessment_of_Neurocognition	0.000652174
magnesium_measurement	blood_sedimentation	0.00152174
magnesium_measurement	protein_S_measurement__hematological_measurement	0.000652174
magnesium_measurement	colonic_neoplasm__overall_survival	0.000217391
magnesium_measurement	HOMA-IR	0.00130435
magnesium_measurement	response_to_vaccine__cytokine_measurement	0.000869565
magnesium_measurement	thyroid_carcinoma	0.000434783
magnesium_measurement	gestational_age	0.00195652
magnesium_measurement	t-tau_measurement	0
magnesium_measurement	asparaginase_hypersensitivity__acute_lymphoblastic_leukemia	0.00173913
magnesium_measurement	response_to_reverse_transcriptase_inhibitor__HIV-1_infection__peripheral_neuropathy	0.000652174
magnesium_measurement	febrile_seizures	0
magnesium_measurement	body_height	0.0795652
magnesium_measurement	type_II_diabetes_mellitus__metabolic_syndrome	0
magnesium_measurement	transferrin_measurement	0.000217391
magnesium_measurement	waist-hip_ratio__sexual_dimorphism__anthropometry	0
magnesium_measurement	mannose_measurement__blood_metabolite_measurement	0.000652174
magnesium_measurement	childhood_onset_asthma	0.0023913
magnesium_measurement	D_dimer_measurement	0.00217391
magnesium_measurement	serum_homoarginine_measurement	0.000434783
magnesium_measurement	velocity_of_sound_measurement	0.00130435
magnesium_measurement	renal_system_measurement	0.0023913
magnesium_measurement	lobe_size	0.00130435
magnesium_measurement	neurotic_disorder	0.000652174
magnesium_measurement	type_II_diabetes_mellitus	0.0213043
magnesium_measurement	functional_laterality__dyslexia	0.00130435
magnesium_measurement	Sickle_cell_anemia__alloimmunization__response_to_red_blood_cell_transfusion	0.000217391
magnesium_measurement	Dengue_Hemorrhagic_Fever	0.00130435
magnesium_measurement	axial_length_measurement	0.00217391
magnesium_measurement	bipolar_disorder	0.0141304
magnesium_measurement	esophageal_squamous_cell_carcinoma	0.00217391
magnesium_measurement	QRS_duration	0.00108696
magnesium_measurement	body_composition_measurement	0.00130435
magnesium_measurement	spine_bone_size	0.00195652
magnesium_measurement	androgenetic_alopecia	0.0023913
magnesium_measurement	Cystic_fibrosis__type_II_diabetes_mellitus	0.000869565
magnesium_measurement	leprosy	0.00456522
magnesium_measurement	behavior	0.00130435
magnesium_measurement	alkaline_phosphatase_measurement__uric_acid_measurement	0.000652174
magnesium_measurement	non-alcoholic_fatty_liver_disease__cirrhosis_of_liver	0.00152174
magnesium_measurement	rheumatoid_arthritis__response_to_drug	0.00152174
magnesium_measurement	response_to_gemcitabine	0
magnesium_measurement	acylcarnitine_measurement__blood_metabolite_measurement	0.00456522
magnesium_measurement	serum_IgA_measurement	0.00108696
magnesium_measurement	sensory_perception_of_smell	0.000652174
magnesium_measurement	airway_responsiveness_measurement__chronic_obstructive_pulmonary_disease	0.00130435
magnesium_measurement	waist_circumference__anthropometry	0
magnesium_measurement	hepatic_lipid_content_measurement__obesity	0.000434783
magnesium_measurement	pack-years_measurement__diastolic_blood_pressure	0
magnesium_measurement	height-adjusted_body_mass_index	0.00152174
magnesium_measurement	breastfeeding_duration	0
magnesium_measurement	dihydrotestosterone_measurement	0.000869565
magnesium_measurement	gastric_adenocarcinoma	0.0026087
magnesium_measurement	cocaine_dependence	0.00130435
magnesium_measurement	electroencephalogram_measurement__beta_wave_measurement	0.00195652
magnesium_measurement	longitudinal_BMI_measurement	0
magnesium_measurement	fatty_acid_measurement__linolenic_acid_measurement	0.000869565
magnesium_measurement	metabolic_rate_measurement	0.00130435
magnesium_measurement	serum_albumin_measurement	0.00326087
magnesium_measurement	tooth_eruption	0.00456522
magnesium_measurement	response_to_methylphenidate	0.00152174
magnesium_measurement	response_to_bupropion__antidepressant-induced_side_effect__response_to_antidepressant	0
magnesium_measurement	myeloproliferative_disorder	0.000652174
magnesium_measurement	longevity	0.0073913
magnesium_measurement	response_to_TNF_antagonist	0.000869565
magnesium_measurement	serum_metabolite_measurement	0.00413043
magnesium_measurement	intra_cranial_volume	0.0026087
magnesium_measurement	pulmonary_artery_enlargement__chronic_obstructive_pulmonary_disease	0.00152174
magnesium_measurement	mucocutaneous_lymph_node_syndrome	0.00456522
magnesium_measurement	vital_capacity	0.00152174
magnesium_measurement	Alzheimers_disease	0.0147826
magnesium_measurement	osteoarthritis	0.00326087
magnesium_measurement	Nephroblastoma	0.000434783
magnesium_measurement	serum_copper_measurement	0.000434783
magnesium_measurement	carcinoid_tumor	0.000652174
magnesium_measurement	IGF-1_measurement	0.000869565
magnesium_measurement	melanoma	0.00586957
magnesium_measurement	sunburn	0.0023913
magnesium_measurement	nevus	0.000434783
magnesium_measurement	resting_heart_rate	0.00195652
magnesium_measurement	nicotine_dependence	0.000217391
magnesium_measurement	serum_carcinoembryonic_antigen_measurement	0.00130435
magnesium_measurement	disease_free_survival	0
magnesium_measurement	pulmonary_function_measurement__forced_expiratory_volume	0.00326087
magnesium_measurement	smoking_behavior	0.00282609
magnesium_measurement	response_to_triptolide__cytotoxicity_measurement	0.00326087
magnesium_measurement	electrocardiography__QT_interval	0.000434783
magnesium_measurement	atopic_eczema__psoriasis	0.00195652
magnesium_measurement	systolic_blood_pressure	0.00586957
magnesium_measurement	colorectal_cancer	0.00891304
magnesium_measurement	smoking_behavior__gene_methylation_measurement	0.00152174
magnesium_measurement	omega-6_polyunsaturated_fatty_acid_measurement	0.0073913
magnesium_measurement	waist-hip_ratio__body_mass_index	0.0117391
magnesium_measurement	high_density_lipoprotein_cholesterol_measurement__metabolic_syndrome	0.00391304
magnesium_measurement	testosterone_measurement	0.00195652
magnesium_measurement	fibrinogen_measurement	0.00543478
magnesium_measurement	gastritis	0.0026087
magnesium_measurement	eye_measurement	0.00304348
magnesium_measurement	factor_VIII_measurement	0.000652174
magnesium_measurement	ICAM-1_measurement	0.000869565
magnesium_measurement	sporadic_amyotrophic_lateral_sclerosis	0.00304348
magnesium_measurement	chronic_lymphocytic_leukemia	0.00826087
magnesium_measurement	pancreatitis	0
magnesium_measurement	kidney_disease	0.000652174
magnesium_measurement	interleukin-6_receptor_measurement	0.000434783
magnesium_measurement	response_to_gemcitabine__response_to_antineoplastic_agent	0.000652174
magnesium_measurement	asthma	0.01
magnesium_measurement	Astigmatism	0.00652174
magnesium_measurement	Hodgkins_lymphoma	0.00282609
magnesium_measurement	hip_circumference__anthropometry	0.000217391
magnesium_measurement	visceral_adipose_tissue_measurement__body_mass_index	0.00369565
magnesium_measurement	aspartate_aminotransferase_measurement__serum_alanine_aminotransferase_measurement	0.000869565
magnesium_measurement	emphysema_pattern_measurement	0.00130435
magnesium_measurement	hypospadias	0.00413043
magnesium_measurement	serum_gamma-glutamyl_transferase_measurement	0.00456522
magnesium_measurement	hemoglobin_measurement__hemoglobin_A2_measurement	0.000869565
magnesium_measurement	insulin_measurement	0.00130435
magnesium_measurement	psoriasis__Crohn's_disease	0.000217391
magnesium_measurement	hair_morphology	0.00108696
magnesium_measurement	mean_corpuscular_volume	0.01
magnesium_measurement	pulmonary_function_measurement__forced_expiratory_volume__asthma	0.000434783
magnesium_measurement	protein_measurement	0.00173913
magnesium_measurement	odontogenesis	0.00413043
magnesium_measurement	multiple_sclerosis__oligoclonal_band_measurement	0.000434783
magnesium_measurement	rheumatoid_arthritis	0.0247826
magnesium_measurement	waist-hip_ratio	0.00217391
magnesium_measurement	electrocardiography__PR_interval	0.000434783
magnesium_measurement	age_at_onset__Alzheimers_disease	0
magnesium_measurement	lymphoma	0.000652174
magnesium_measurement	BNP_measurement	0.000869565
magnesium_measurement	L-arginine_measurement	0.000217391
magnesium_measurement	unipolar_depression__anxiety	0.000652174
magnesium_measurement	C-reactive_protein_measurement	0.00282609
magnesium_measurement	monocyte_early_outgrowth_colony_forming_unit	0.000434783
magnesium_measurement	alkaline_phosphatase_measurement__liver_enzyme_measurement	0.00130435
magnesium_measurement	insulin_sensitivity_measurement__glucose_homeostasis_measurement	0.000434783
magnesium_measurement	sleep_measurement	0.000434783
magnesium_measurement	Alzheimers_disease__cerebrospinal_fluid_clusterin_measurement	0.00108696
magnesium_measurement	lung_adenocarcinoma	0.000869565
magnesium_measurement	vitamin_D_deficiency	0.00152174
magnesium_measurement	atrial_natriuretic_factor_measurement	0.000869565
magnesium_measurement	amyotrophic_lateral_sclerosis__Frontotemporal_dementia	0.000217391
magnesium_measurement	skin_sensitivity_to_sun	0.0023913
magnesium_measurement	post-traumatic_stress_disorder	0.00173913
magnesium_measurement	RR_interval	0.000434783
magnesium_measurement	5-HIAA_measurement	0.000217391
magnesium_measurement	mitochondrial_DNA_measurement	0.00173913
magnesium_measurement	egg_allergy_measurement	0.00130435
magnesium_measurement	attention_deficit_hyperactivity_disorder__unipolar_depression__schizophrenia__autism_spectrum_disorder__bipolar_disorder	0.0076087
magnesium_measurement	waist-hip_ratio__metabolic_syndrome	0.000869565
magnesium_measurement	response_to_drug	0.00282609
magnesium_measurement	alpha_peak_frequency_measurement__alpha_wave_measurement__electroencephalogram_measurement	0.000434783
magnesium_measurement	fatty_acid_measurement__linoleic_acid_measurement	0.0026087
magnesium_measurement	response_to_cisplatin__response_to_antineoplastic_agent	0.000217391
magnesium_measurement	episodic_memory	0
magnesium_measurement	unipolar_depression__schizophrenia__bipolar_disorder__concentration_dose_ratio__response_to_antipsychotic_drug	0.000869565
magnesium_measurement	response_to_drug__body_mass_index	0
magnesium_measurement	tetralogy_of_fallot	0.000869565
magnesium_measurement	serum_IgG_measurement__response_to_dietary_antigen	0.00130435
magnesium_measurement	QRS_complex	0.000652174
magnesium_measurement	telomere_length	0.00347826
magnesium_measurement	lung_carcinoma__squamous_cell_carcinoma__gastric_carcinoma	0.000217391
magnesium_measurement	pneumoconiosis__response_to_silica_exposure	0
magnesium_measurement	coagulation_factor_measurement	0.00217391
magnesium_measurement	coronary_heart_disease	0.0126087
magnesium_measurement	glucose_measurement	0.000434783
magnesium_measurement	non-dense_area_measurement__mammographic_density_measurement	0.000434783
magnesium_measurement	triglyceride_measurement__blood_pressure	0.000434783
magnesium_measurement	schizophrenia__bipolar_disorder	0.00326087
magnesium_measurement	sex_hormone_globulin_binding_measurement	0.00369565
magnesium_measurement	short-term_memory	0.000434783
magnesium_measurement	angiotensin-converting_enzyme_measurement__Alzheimers_disease__Alzheimer's_disease_biomarker_measurement	0
magnesium_measurement	Kashin-Beck_disease	0.000217391
magnesium_measurement	lung_carcinoma	0.00478261
magnesium_measurement	hippocampal_volume	0.000869565
magnesium_measurement	breast_size__breast_carcinoma	0.00282609
magnesium_measurement	chronic_obstructive_pulmonary_disease__surfactant_protein_D_measurement	0.00173913
magnesium_measurement	word_list_delayed_recall_measurement__memory_performance	0.000217391
magnesium_measurement	mental_or_behavioural_disorder__attempted_suicide	0.000434783
magnesium_measurement	esophageal_adenocarcinoma__digestive_system_disease__Barrett's_esophagus	0.000434783
magnesium_measurement	PR_interval__Trypanosoma_cruzi_seropositivity	0
magnesium_measurement	soluble_interleukin-2_receptor_subunit_alpha_measurement	0.000652174
magnesium_measurement	autoimmune_thyroid_disease__type_I_diabetes_mellitus	0.0026087
magnesium_measurement	coffee_consumption	0.00434783
magnesium_measurement	cardiac_arrhythmia	0.000217391
magnesium_measurement	gastric_carcinoma	0.00891304
magnesium_measurement	cystatin_C_measurement__chronic_kidney_disease	0.000869565
magnesium_measurement	serum_lipase_activity_measurement	0.00347826
magnesium_measurement	age-related_nuclear_cataract	0.000434783
magnesium_measurement	Pituitary_Gland_Adenoma	0.000652174
magnesium_measurement	information_processing_speed	0.00326087
magnesium_measurement	p-tau_measurement	0.000434783
magnesium_measurement	fatty_acid_measurement__docosapentaenoic_acid_measurement	0.00173913
magnesium_measurement	glaucoma	0.000652174
magnesium_measurement	serum_ST2_measurement	0.0023913
magnesium_measurement	von_Willebrand_factor_measurement	0.000652174
magnesium_measurement	waist_circumference	0.00152174
magnesium_measurement	systemic_scleroderma	0.000434783
magnesium_measurement	narcolepsy_with_cataplexy	0.00217391
magnesium_measurement	areal_bone_mineral_density	0.000652174
magnesium_measurement	B-cell_acute_lymphoblastic_leukemia	0.000217391
magnesium_measurement	thyroid_stimulating_hormone_measurement	0.00652174
magnesium_measurement	smoking_behaviour_measurement	0
magnesium_measurement	lipoprotein_A_measurement	0.000434783
magnesium_measurement	multiple_myeloma__monoclonal_gammopathy	0.00130435
magnesium_measurement	sudden_cardiac_arrest	0.00456522
magnesium_measurement	osteonecrosis	0.000434783
magnesium_measurement	pyroglutamine_measurement	0.00108696
magnesium_measurement	mean_corpuscular_hemoglobin	0.0076087
magnesium_measurement	survival_time__Alzheimers_disease	0.00108696
magnesium_measurement	asymmetrical_dimethylarginine_measurement	0.000434783
magnesium_measurement	neutrophil_count	0.00130435
magnesium_measurement	HIV-1_infection__Susceptibility_to_viral_and_mycobacterial_infections	0.000434783
magnesium_measurement	bilirubin_measurement	0.00434783
magnesium_measurement	liver_enzyme_measurement__serum_gamma-glutamyl_transferase_measurement	0.000434783
magnesium_measurement	ear_protrusion	0
magnesium_measurement	neuropsychological_test	0.00413043
magnesium_measurement	diastolic_blood_pressure__cigarettes_per_day_measurement	0.000652174
magnesium_measurement	atrial_fibrillation	0.00282609
magnesium_measurement	Progressive_supranuclear_palsy	0.0026087
magnesium_measurement	pack-years_measurement__systolic_blood_pressure	0.000869565
magnesium_measurement	total_iron_binding_capacity	0.000652174
magnesium_measurement	coronary_artery_bypass__vein_graft_stenosis	0.000217391
magnesium_measurement	squamous_cell_carcinoma	0.000869565
magnesium_measurement	mean_platelet_volume	0.00695652
magnesium_measurement	peripheral_arterial_disease	0.000869565
magnesium_measurement	attention_deficit_hyperactivity_disorder	0.0115217
magnesium_measurement	neonate__birth_weight	0.000869565
magnesium_measurement	anterior_chamber_depth_measurement	0.00173913
magnesium_measurement	glucose_homeostasis_measurement__glucose_effectiveness_measurement	0.000652174
magnesium_measurement	atopic_eczema	0.00782609
magnesium_measurement	prion_disease	0.00173913
magnesium_measurement	leptin_measurement	0.000869565
magnesium_measurement	total_blood_protein_measurement	0.000869565
magnesium_measurement	response_to_drug__epilepsy	0.000652174
magnesium_measurement	post-operative_sensory_disturbance	0.00130435
magnesium_measurement	ulcerative_colitis	0.0313043
magnesium_measurement	bone_quantitative_ultrasound_measurement	0.000434783
magnesium_measurement	neutrophil_count__HIV-1_infection	0
magnesium_measurement	calcium_intake_measurement__colorectal_cancer	0.000869565
magnesium_measurement	response_to_temozolomide	0.000434783
magnesium_measurement	skin_conductance_level__electrodermal_activity_measurement	0
magnesium_measurement	cervical_artery_dissection	0.00130435
magnesium_measurement	smoking_status_measurement__fibrinogen_measurement	0.000217391
magnesium_measurement	selenium_measurement	0.00217391
magnesium_measurement	liver_enzyme_measurement__serum_alanine_aminotransferase_measurement	0.000434783
magnesium_measurement	psoriatic_arthritis	0.00130435
magnesium_measurement	urinary_uromodulin_measurement	0.000652174
magnesium_measurement	psychosis	0.00108696
magnesium_measurement	scoliosis	0
magnesium_measurement	plasminogen_activator_inhibitor_1_measurement	0.000652174
magnesium_measurement	acute_lymphoblastic_leukemia	0.000434783
magnesium_measurement	brain_aneurysm	0.000652174
magnesium_measurement	developmental_dysplasia_of_the_hip	0.00108696
magnesium_measurement	energy_intake	0.00630435
magnesium_measurement	psoriasis	0.0204348
magnesium_measurement	osteoprotegerin_measurement	0.00152174
magnesium_measurement	circadian_rhythm	0.00108696
magnesium_measurement	facial_pigmentation_measurement	0.00217391
magnesium_measurement	albumin_globulin_ratio_measurement	0.00173913
magnesium_measurement	cardiac_hypertrophy	0.000869565
magnesium_measurement	immune_system_disease	0.005
magnesium_measurement	Abdominal_Aortic_Aneurysm	0.000217391
magnesium_measurement	hypertension	0.0026087
magnesium_measurement	sclerosing_cholangitis	0.00108696
magnesium_measurement	serum_IgE_measurement	0.000217391
magnesium_measurement	progression_free_survival__metastatic_colorectal_cancer__response_to_cetuximab__response_to_CAPOX-B	0.000869565
magnesium_measurement	basal_cell_carcinoma	0.00173913
magnesium_measurement	autism	0.000217391
magnesium_measurement	luteinizing_hormone_measurement__hormone_measurement	0.000434783
magnesium_measurement	follicle_stimulating_hormone_measurement	0.00108696
magnesium_measurement	arm_span	0.000217391
magnesium_measurement	erythema_nodosum__Crohn's_disease	0.000434783
magnesium_measurement	HVA_measurement__MHPG_measurement	0.000434783
magnesium_measurement	FEV-FEC_ratio	0.00434783
magnesium_measurement	inflammatory_bowel_disease	0.0497826
magnesium_measurement	theta_wave_measurement__electroencephalogram_measurement	0
magnesium_measurement	puberty__height_growth_measurement	0.00217391
magnesium_measurement	lentiform_nucleus_measurement	0.00108696
magnesium_measurement	optic_disc_area_measurement	0.00282609
magnesium_measurement	QT_interval	0.0119565
magnesium_measurement	febrile_seizures__MMR-related_febrile_seizures	0.000434783
magnesium_measurement	Crohn's_disease	0.0484783
magnesium_measurement	intelligence	0.000869565
magnesium_measurement	optic_disc_size_measurement	0.0073913
magnesium_measurement	response_to_perphenazine	0.000434783
magnesium_measurement	P_wave_duration	0.000869565
magnesium_measurement	bipolar_disorder__body_mass_index	0.00173913
magnesium_measurement	HIV-1_infection	0.00434783
magnesium_measurement	hip_circumference	0.000869565
magnesium_measurement	PR_segment	0.00108696
magnesium_measurement	neuroblastoma	0.00108696
magnesium_measurement	age-related_cataract	0.00108696
magnesium_measurement	thoracic_aortic_aneurysm	0.000217391
magnesium_measurement	carotid_artery_intima_media_thickness	0.000869565
magnesium_measurement	cis_trans_18_2_fatty_acid	0.00652174
magnesium_measurement	antioxidant_measurement	0.000869565
magnesium_measurement	adiponectin_measurement	0.0076087
magnesium_measurement	chronic_obstructive_pulmonary_disease__chronic_bronchitis	0.000869565
magnesium_measurement	temperament_and_character_inventory	0.000434783
magnesium_measurement	blood_metabolite_measurement__amino_acid_measurement	0.00108696
magnesium_measurement	myocardial_infarction	0.00347826
magnesium_measurement	kidney_stone	0.000217391
magnesium_measurement	neuritic_plaque_measurement	0.000652174
magnesium_measurement	Keratoconus	0.000217391
magnesium_measurement	smoking_behavior__3-hydroxy-1-methylpropylmercapturic_acid_measurement	0.0023913
magnesium_measurement	pyoderma_gangrenosum__inflammatory_bowel_disease	0.00152174
magnesium_measurement	cystatin_C_measurement	0.000652174
magnesium_measurement	platelet_reactivity_measurement__thrombus_formation_measurement	0
magnesium_measurement	NT-proBNP_measurement	0.000869565
magnesium_measurement	blood_metabolite_measurement__X12063_measurement	0.000652174
magnesium_measurement	cardiac_troponin_T_measurement	0.00304348
magnesium_measurement	Yu-Zhi_constitution_type__type_II_diabetes_mellitus	0.000869565
magnesium_measurement	thyroid_peroxidase_antibody_measurement	0.0026087
magnesium_measurement	lipid_measurement	0.00413043
magnesium_measurement	interferon_alpha_measurement__systemic_lupus_erythematosus	0.00108696
magnesium_measurement	mean_arterial_pressure__alcohol_drinking	0.000434783
allergy	helix_rolling	0.000238095
allergy	magnesium_measurement	0.0052381
allergy	allergy	1
allergy	maximal_midexpiratory_flow_rate	0.000238095
allergy	urgency_urinary_incontinence	0.00047619
allergy	urate_measurement__underweight_body_mass_index_status	0.00380952
allergy	anorexia_nervosa	0
allergy	disposition_index_measurement__glucose_homeostasis_measurement	0.00190476
allergy	amygdala_reactivity_measurement	0.000238095
allergy	body_weight__anthropometry	0.00047619
allergy	response_to_radiation	0.00047619
allergy	osteoporosis	0.00166667
allergy	bone_density	0.0190476
allergy	childhood_aggressive_behaviour_measurement	0
allergy	response_to_diisocyanate__asthma	0.00261905
allergy	adolescent_idiopathic_scoliosis	0.00047619
allergy	interleukin-6_measurement__chronic_obstructive_pulmonary_disease	0
allergy	sexual_dysfunction	0.00047619
allergy	pulmonary_function_measurement__FEV-FEC_ratio	0.00357143
allergy	HOMA-B	0.00142857
allergy	resistin_measurement	0.00261905
allergy	monocyte_count	0.00261905
allergy	response_to_statin	0.00357143
allergy	triple-negative_breast_cancer	0.00119048
allergy	word_list_delayed_recall_measurement__memory_performance__paragraph_delayed_recall_measurement	0
allergy	coronary_artery_bypass__myocardial_infarction	0.000952381
allergy	anxiety_disorder	0.000238095
allergy	exploratory_eye_movement_measurement	0.00214286
allergy	partial_thromboplastin_time	0.000714286
allergy	systemic_lupus_erythematosus	0.0107143
allergy	response_to_reverse_transcriptase_inhibitor	0.00190476
allergy	Bladder_exstrophy	0.000238095
allergy	hepatitis_C_infection__cirrhosis_of_liver	0.000238095
allergy	renal_system_measurement__blood_urea_nitrogen_measurement	0.00238095
allergy	anemia	0
allergy	drug_dependence	0.000238095
allergy	Child_Behaviour_Checklist_assessment	0.000238095
allergy	rectum_cancer__overall_survival	0.000714286
allergy	cerebral_amyloid_angiopathy	0.000714286
allergy	pulmonary_function_measurement	0.00285714
allergy	interleukin_12_measurement	0.00047619
allergy	hemoglobin_A2_measurement	0.000238095
allergy	ovarian_carcinoma	0.00547619
allergy	pancreatic_carcinoma	0.00357143
allergy	hypothyroidism	0.00238095
allergy	cardiovascular_measurement	0.000238095
allergy	dental_caries	0.00452381
allergy	infant_head_circumference	0.00166667
allergy	Cannabis_use_initiation	0.000714286
allergy	hearing_loss	0.00047619
allergy	skin_pigmentation	0.00547619
allergy	antidepressant-induced_sexual_dysfunction__response_to_bupropion__response_to_antidepressant	0.00047619
allergy	matrix_metalloproteinase_measurement	0.000238095
allergy	protein_C_measurement__hematological_measurement	0.00119048
allergy	Keloid	0
allergy	serum_alanine_aminotransferase_measurement	0.000238095
allergy	periodontitis	0.00190476
allergy	Parkinson's_disease__Lewy_body_measurement	0.000952381
allergy	response_to_antineoplastic_agent__response_to_anthracycline-based_chemotherapy	0.00047619
allergy	attention_deficit_hyperactivity_disorder__conduct_disorder	0.000952381
allergy	celiac_disease	0.00404762
allergy	myeloperoxidase_measurement	0.00214286
allergy	comprehensive_strength_index__muscle_measurement	0.00190476
allergy	chronic_kidney_disease	0.00142857
allergy	Hirschsprung_disease	0.00166667
allergy	HVA_measurement	0.000714286
allergy	hip_geometry	0.000952381
allergy	sensory_perception_of_bitter_taste	0.000714286
allergy	drug-induced_agranulocytosis__response_to_thioamide__Graves_disease	0.000952381
allergy	pit_and_fissure_surface_dental_caries	0.000238095
allergy	HIV-1_infection__common_carotid_intimal_medial_thickness	0
allergy	neonate__fat_body_mass	0.000952381
allergy	serum_amyloid_A_protein_measurement	0.00309524
allergy	response_to_paclitaxel	0.00119048
allergy	iron_biomarker_measurement__serum_iron_measurement	0.000952381
allergy	antibody_measurement__Trypanosoma_cruzi_seropositivity	0.000714286
allergy	hormone_measurement	0.00452381
allergy	malaria	0.00285714
allergy	response_to_radiation__prostate_carcinoma	0.000952381
allergy	head_circumference	0.000238095
allergy	cleft_palate__cleft_lip	0
allergy	HIV-1_infection__response_to_efavirenz__virologic_response_measurement	0.00119048
allergy	chronic_obstructive_pulmonary_disease__smoking_initiation	0.000952381
allergy	CCL11_measurement	0.000238095
allergy	hemoglobin_measurement	0.00119048
allergy	beta-2_microglobulin_measurement	0.00142857
allergy	self_reported_educational_attainment	0.012381
allergy	Creutzfeldt_Jacob_Disease	0.000952381
allergy	preeclampsia	0.00047619
allergy	corneal_topography	0.00166667
allergy	IGFBP-3_measurement	0.00166667
allergy	putamen_volume	0.00166667
allergy	cancer_biomarker_measurement	0.00214286
allergy	pulse_pressure_measurement	0.00238095
allergy	biliary_liver_cirrhosis	0.00238095
allergy	airway_wall_thickness_measurement	0.00166667
allergy	cervical_carcinoma	0.00119048
allergy	irritable_bowel_syndrome	0.000238095
allergy	heart_rate	0.0052381
allergy	nitric_oxide_exhalation_measurement	0.00261905
allergy	aggressive_behavior	0.00119048
allergy	YKL40_measurement	0.000952381
allergy	survival_time__estrogen-receptor_positive_breast_cancer	0.000238095
allergy	Chagas_cardiomyopathy__Trypanosoma_cruzi_seropositivity	0.00142857
allergy	systolic_blood_pressure__response_to_cold_pressor_test	0.00047619
allergy	dementia__Alzheimer's_disease_neuropathologic_change	0.00214286
allergy	idiopathic_pulmonary_fibrosis	0.00190476
allergy	economic_and_social_preference	0.00238095
allergy	torsades_de_pointes__response_to_drug	0.00119048
allergy	hormone_measurement__follicle_stimulating_hormone_measurement	0.00047619
allergy	age_at_menopause	0.00404762
allergy	MMR-related_febrile_seizures	0.00142857
allergy	fatty_acid_measurement__oleic_acid_measurement	0.00190476
allergy	smooth_surface_dental_caries	0.00047619
allergy	hypermetropia	0.00047619
allergy	smoking_initiation	0.000714286
allergy	folic_acid_measurement	0.00142857
allergy	hematocrit	0.000714286
allergy	plasma_renin_activity_measurement	0.00047619
allergy	hematological_measurement	0.000238095
allergy	laryngeal_squamous_cell_carcinoma	0.000952381
allergy	response_to_vitamin	0.00142857
allergy	insulin_metabolic_clearance_rate_measurement__glucose_homeostasis_measurement	0.000714286
allergy	cortisol_secretion_measurement	0.000714286
allergy	vitamin_D_measurement	0.00142857
allergy	HIV-1_infection__bilirubin_measurement	0.00047619
allergy	allergic_sensitization_measurement	0.00119048
allergy	ovarian_reserve	0.00047619
allergy	Corticobasal_degeneration	0.00166667
allergy	mood_disorder	0.00214286
allergy	chemotherapy-induced_alopecia__response_to_antimicrotubule_agent	0.000952381
allergy	gastric_cardia_carcinoma	0.000952381
allergy	Frontotemporal_dementia	0.00119048
allergy	phospholipid_measurement	0.0128571
allergy	inflammatory_response	0.000714286
allergy	illegal_drug_consumption	0.000952381
allergy	response_to_irinotecan__non-small_cell_lung_carcinoma	0.000238095
allergy	hydroxy-leucine_measurement	0.00309524
allergy	MHPG_measurement	0.00142857
allergy	birth_weight	0.00309524
allergy	hemoglobin_measurement__mean_corpuscular_hemoglobin	0.0047619
allergy	gastric_bypass__body_weight_loss	0
allergy	mean_arterial_pressure	0.00714286
allergy	calcium_measurement	0.00380952
allergy	HIV-1_infection__high_density_lipoprotein_cholesterol_measurement	0
allergy	response_to_hydrochlorothiazide__triglyceride_measurement	0.00119048
allergy	unipolar_depression__response_to_selective_serotonin_reuptake_inhibitor	0.00261905
allergy	peripheral_neuropathy__acute_lymphoblastic_leukemia__response_to_vincristine	0.000714286
allergy	response_to_radiation__prostate_carcinoma__erectile_dysfunction	0.00142857
allergy	stroke	0.00166667
allergy	disease_free_survival__breast_carcinoma	0.00047619
allergy	neuroimaging_measurement	0
allergy	intraocular_pressure_measurement	0.005
allergy	hereditary_hemochromatosis__transferrin_measurement	0.000238095
allergy	Parkinson's_disease__age_at_onset	0.00047619
allergy	osteitis_deformans	0.000714286
allergy	cumulative_dose_response_to_bevacizumab__breast_carcinoma__chemotherapy-induced_hypertension	0.00190476
allergy	Alzheimers_disease__psychotic_symptoms	0.00119048
allergy	Stevens-Johnson_syndrome__toxic_epidermal_necrolysis	0.000714286
allergy	longevity__aging	0.000714286
allergy	hypersomnia	0.00047619
allergy	generalised_epilepsy	0
allergy	stroke__coronary_heart_disease	0.00404762
allergy	response_to_antineoplastic_agent	0.000714286
allergy	diastolic_blood_pressure__response_to_cold_pressor_test	0.00119048
allergy	heart_failure	0.00166667
allergy	partial_epilepsy	0.00047619
allergy	survival_time__estrogen-receptor_positive_breast_cancer__breast_carcinoma__response_to_endocrine_therapy	0.00166667
allergy	motion_sickness	0.00119048
allergy	aging	0.000238095
allergy	thyroid_function	0.000952381
allergy	response_to_epirubicin__response_to_cyclophosphamide__chemotherapy-induced_alopecia__response_to_5'_fluorouracil	0.000238095
allergy	prostate_specific_antigen_measurement	0.00190476
allergy	serum_iron_measurement	0.000952381
allergy	body_mass_index	0.0569048
allergy	urinary_nitrogen_measurement	0.00142857
allergy	age_at_onset__alcohol_dependence	0.00142857
allergy	response_to_diruetic	0.000714286
allergy	physical_activity	0.00142857
allergy	vascular_brain_injury_measurement__vascular_brain_injury	0.00119048
allergy	leukocyte_count	0.0052381
allergy	triglyceride_measurement	0.0140476
allergy	infant_body_height	0.000952381
allergy	total_cholesterol_measurement	0.0185714
allergy	bone_mineral_accretion_measurement__response_to_corticosteroid__asthma	0.00047619
allergy	obese_body_mass_index_status__urate_measurement	0.000952381
allergy	ankylosing_spondylitis	0.00857143
allergy	formal_thought_disorder	0
allergy	prostate_carcinoma	0.012619
allergy	neuropathic_pain__type_II_diabetes_mellitus	0.000238095
allergy	plasma_clusterin_measurement	0.00119048
allergy	thyroxine_measurement	0.00119048
allergy	gambling_behaviour	0.000238095
allergy	unipolar_depression	0.00333333
allergy	infant_expressive_language_ability	0.00047619
allergy	white_matter_microstructure_measurement	0.00047619
allergy	metabolic_syndrome	0.00333333
allergy	migraine_disorder	0.00619048
allergy	DNA_methylation	0.00285714
allergy	hormone_measurement__testosterone_measurement	0.00166667
allergy	heart_function_measurement	0.00190476
allergy	brachial_circumference	0.000238095
allergy	Trypanosoma_cruzi_seropositivity__ejection_fraction_measurement	0.00047619
allergy	testicular_carcinoma	0.00380952
allergy	iron_biomarker_measurement__ferritin_measurement	0.00166667
allergy	factor_VII_measurement	0.00047619
allergy	tissue_plasminogen_activator_measurement	0.00309524
allergy	freckles	0.00119048
allergy	pathological_myopia	0.00642857
allergy	epilepsy	0.000714286
allergy	hair_color	0.00190476
allergy	body_mass_index__fasting_blood_glucose_measurement	0.00309524
allergy	response_to_carboplatin	0.000952381
allergy	Testicular_Germ_Cell_Tumor	0.00666667
allergy	exfoliation_syndrome	0.00047619
allergy	seasonality_measurement	0.00047619
allergy	response_to_carboplatin__response_to_paclitaxel__response_to_antineoplastic_agent	0.000714286
allergy	hereditary_hemochromatosis__serum_iron_measurement	0
allergy	response_to_hydrochlorothiazide__fasting_blood_glucose_measurement	0.000952381
allergy	urate_measurement	0.0142857
allergy	drug_use_measurement__depressive_symptom_measurement__SSRI_use_measurement	0.000714286
allergy	venous_thromboembolism	0.00166667
allergy	airway_imaging_measurement	0.00142857
allergy	homocysteine_measurement	0.00833333
allergy	diastolic_blood_pressure	0.00880952
allergy	neonate__sum_of_skinfolds	0.000952381
allergy	Biliary_atresia	0.00047619
allergy	chronic_obstructive_pulmonary_disease__asthma	0.00119048
allergy	N-glycan_measurement	0.00119048
allergy	serum_hepcidin_measurement	0.000238095
allergy	atherosclerosis	0.00119048
allergy	smoking_behavior__3-hydroxypropylmercapturic_acid_measurement	0.000714286
allergy	Behcet's_syndrome	0.00142857
allergy	interleukin_18_measurement	0.00047619
allergy	antibody_measurement__Epstein-Barr_virus_infection	0.000714286
allergy	brain_serotonin_transporter_measurement__response_to_paclitaxel	0.00142857
allergy	C4BP_measurement	0
allergy	FEV_change_measurement__response_to_zileuton__asthma	0.00142857
allergy	cognition	0.00738095
allergy	serum_zinc_measurement	0.00261905
allergy	Heschl's_gyrus_morphology_measurement	0.00119048
allergy	large_artery_stroke	0.000714286
allergy	Mitral_valve_prolapse	0.00142857
allergy	metabolite_measurement	0.022381
allergy	QRS_duration__Trypanosoma_cruzi_seropositivity	0.00047619
allergy	body_height_at_birth	0.00142857
allergy	apolipoprotein_A_1_measurement	0.00047619
allergy	self_rated_health	0.00119048
allergy	Ischemic_stroke	0.000238095
allergy	maximal_oxygen_uptake_measurement	0.000952381
allergy	plasma_beta-amyloid_1-42_measurement	0.00047619
allergy	serum_selenium_measurement	0.000952381
allergy	nephrolithiasis	0.000238095
allergy	open-angle_glaucoma	0.00309524
allergy	sporadic_Creutzfeld_Jacob_disease	0.000238095
allergy	diffuse_large_B-cell_lymphoma	0.000714286
allergy	hormone_measurement__progesterone_measurement	0.00047619
allergy	drug-induced_agranulocytosis__response_to_clozapine	0.00047619
allergy	antiphospholipid_antibody_measurement	0.000714286
allergy	triglyceride_measurement__metabolic_syndrome	0.000714286
allergy	exercise_test	0.000238095
allergy	fatty_acid_measurement	0.00047619
allergy	female_fertility__fertility_measurement	0
allergy	dermatomyositis	0
allergy	dense_area_measurement__mammographic_density_measurement	0.000952381
allergy	carotid_plaque_build	0.000952381
allergy	smoking_cessation	0.000238095
allergy	fasting_blood_insulin_measurement	0.00285714
allergy	response_to_candesartan__hypertension	0.00214286
allergy	systemic_lupus_erythematosus__lupus_nephritis	0.000714286
allergy	esophageal_carcinoma	0.00166667
allergy	serum_alpha-1-antitrypsin_measurement	0.00119048
allergy	overall_survival__multiple_myeloma	0.00047619
allergy	serum_IgM_measurement	0.00047619
allergy	thrombin_generation_potential_measurement	0
allergy	nicotine_use	0.00047619
allergy	alcohol_dependence	0.0052381
[truncated: 739,322+ more rows]
