# Supplementary material for: Chromatin interactions and expression quantitative trait loci reveal genetic drivers of multimorbidities
Source: Nat Commun. 2018 Dec 5;9:5198. doi: 10.1038/s41467-018-07692-y (PMC6281603; doi:10.1038/s41467-018-07692-y)
Supplement: Supplementary file 7 — Dataset 4 [file 41467_2018_7692_MOESM7_ESM.xlsx]

## Sheet: Sheet1
Variant	Ref	Alt	AFR	AMR	ASN	EUR	Gene	Function
Group A
rs174528	T	C	0.46	0.6	0.42	0.39	MYRF	intronic
rs174529	T	C	0.15	0.57	0.42	0.39	MYRF	intronic
rs108499	C	T	0.04	0.53	0.4	0.34	MYRF	intronic
rs509360	A	G	0.12	0.77	0.42	0.69	MYRF	intronic
rs174534	A	G	0.04	0.53	0.41	0.35	MYRF	intronic
rs174535	T	C	0.14	0.56	0.41	0.36	MYRF	synonymous
rs174536	A	C	0.04	0.55	0.41	0.36	MYRF	intronic
rs174537	G	T	0.04	0.55	0.41	0.36	MYRF	intronic
rs102275	T	C	0.63	0.63	0.41	0.37	MYRF	intronic
rs174538	G	A	0.04	0.52	0.4	0.33	MYRF	5'-UTR
rs4246215	G	T	0.04	0.55	0.41	0.38	FEN1	3'-UTR
rs174541	T	C	0.04	0.55	0.41	0.38
rs174545	C	G	0.04	0.54	0.41	0.36	FADS1	3'-UTR
rs174546	C	T	0.04	0.54	0.41	0.36	FADS1	3'-UTR
rs174547	T	C	0.04	0.54	0.41	0.36	FADS1	intronic
rs174548	C	G	0.17	0.55	0.39	0.32	FADS1	intronic
rs174549	G	A	0.04	0.52	0.39	0.32	FADS1	intronic
rs174550	T	C	0.04	0.54	0.41	0.36	FADS1	intronic
rs174554	A	G	0.04	0.54	0.41	0.36	FADS1	intronic
rs174555	T	C	0.04	0.52	0.39	0.32	FADS1	intronic
rs174556	C	T	0.04	0.52	0.39	0.32	FADS1	intronic
rs968567	C	T	0.02	0.11	0	0.16	FADS2
rs174570	C	T	0.02	0.41	0.41	0.16	FADS2	intronic
rs1535	A	G	0.11	0.55	0.41	0.36	FADS2	intronic
rs2845573	A	G	0.03	0.19	0.3	0.1	FADS2	intronic
rs174575	C	G	0.22	0.38	0.11	0.27	FADS2	intronic
rs2727270	C	T	0.01	0.21	0.31	0.15	FADS2	intronic
rs2727271	A	T	0.01	0.22	0.31	0.15	FADS2	intronic
rs174576	C	A	0.27	0.58	0.41	0.37	FADS2	intronic
rs2524299	A	T	0.16	0.25	0.31	0.15	FADS2	intronic
rs174577	C	A	0.34	0.59	0.41	0.37	FADS2	intronic
rs2072114	A	G	0.12	0.23	0.31	0.15	FADS2	intronic
rs174578	T	A	0.34	0.59	0.41	0.37	FADS2	intronic
rs174583	C	T	0.28	0.59	0.42	0.37	FADS2	intronic
rs2851682	A	G	0.01	0.2	0.3	0.11	FADS2	intronic
rs174601	C	T	0.63	0.62	0.42	0.4	FADS2	intronic
rs2526678	G	A	0	0.08	0.3	0.11	FADS2	intronic
Group B
rs174574	A	C	0.44	0.39	0.59	0.63	FADS2	intronic
rs422249	T	C	0.69	0.73	0.95	0.65	1.5kb 3' of FADS3
rs174448	G	A	0.63	0.4	0.76	0.63	1.4kb 3' of FADS3
rs174449	G	A	0.35	0.4	0.74	0.63	611bp 3' of FADS3
rs1000778	A	G	0.19	0.45	0.7	0.73	FADS3	intronic
Data from Haploreg Version 4.1 (https://pubs.broadinstitute.org/mammals/haploreg/haploreg.php)
