# Supplementary material for: Chromatin interactions and expression quantitative trait loci reveal genetic drivers of multimorbidities
Source: Nat Commun. 2018 Dec 5;9:5198. doi: 10.1038/s41467-018-07692-y (PMC6281603; doi:10.1038/s41467-018-07692-y)
Supplement: Supplementary file 8 — Dataset 5 [file 41467_2018_7692_MOESM8_ESM.xlsx]

## Sheet: Keys
Phenotype-eGene associations in 5 clusters.
The eGene score is a percentage of the phenotypes whose associated variants affect the expression of the gene in the 3D genome. eGene scores

## Sheet: PUFA Cluster
eGene	Traits	eGene_Score	eQTLs
RP5-1068H6.1	1	0.018	rs6084875:rheumatoid_arthritis
HRSP12	1	0.018	rs7466269:body_height
HIST1H4H	1	0.018	rs806794:body_height
C16orf13	1	0.018	rs763014:body_height
AGA	1	0.018	rs1395479:heart_rate
MKL1	1	0.018	rs9376090:total_cholesterol_measurement
ARFRP1	2	0.036	rs6062496:inflammatory_bowel_disease; rs6062504:inflammatory_bowel_disease, Crohn's_disease; rs4809330:Crohn's_disease;
AC027763.2	2	0.036	rs2271316:blood_metabolite_measurement; rs55714927:total_cholesterol_measurement
CD226	2	0.036	rs17207042:inflammatory_bowel_disease; rs727088:inflammatory_bowel_disease; rs2469434:rheumatoid_arthritis
MZT2A	1	0.018	rs6722456:phospholipid_measurement
C19orf69	1	0.018	rs17318596:body_height
ASS1	1	0.018	rs15676:blood_metabolite_measurement
RP11-181G12.2	1	0.018	rs425277:body_height
PRNT	1	0.018	rs6084875:rheumatoid_arthritis
FIG4	1	0.018	rs6920372:body_height; rs1046943:body_height
ZSWIM7	1	0.018	rs7809615:blood_metabolite_measurement
RP11-493E12.1	1	0.018	rs10181042:Crohn's_disease
SPTLC3	5	0.089	rs4814176:sphingolipid_measurement__blood_metabolite_measurement, blood_metabolite_measurement; rs680379:glycerophospholipid_measurement__blood_metabolite_measurement, sphingolipid_measurement; rs364585:low_density_lipoprotein_cholesterol_measurement;
TMEM56	1	0.018	rs6675668:phospholipid_measurement
TMEM57	2	0.036	rs12027135:low_density_lipoprotein_cholesterol_measurement, total_cholesterol_measurement; rs10903129:total_cholesterol_measurement
SCLY	1	0.018	rs12472274:phospholipid_measurement
U91328.19	1	0.018	rs2762353:blood_metabolite_measurement
RP11-326A19.4	1	0.018	rs420017:body_height
ZDHHC19	1	0.018	rs7642243:blood_metabolite_measurement
GRINA	2	0.036	rs11784833:low_density_lipoprotein_cholesterol_measurement; rs11783655:body_height
PCSK7	2	0.036	rs1263173:high_density_lipoprotein_cholesterol_measurement; rs2075292:triglyceride_measurement; rs7396835:triglyceride_measurement; rs508487:triglyceride_measurement
CEP89	2	0.036	rs8101881:blood_metabolite_measurement, metabolite_measurement
SPPL3	4	0.071	rs2014355:metabolite_measurement; rs1169288:low_density_lipoprotein_cholesterol_measurement, total_cholesterol_measurement; rs2066938:blood_metabolite_measurement, metabolite_measurement; rs2650000:low_density_lipoprotein_cholesterol_measurement;
NMU	1	0.018	rs13113518:body_height
FAM205A	1	0.018	rs951005:rheumatoid_arthritis
JMJD1C-AS1	1	0.018	rs7923609:alkaline_phosphatase_measurement
MEG8	1	0.018	rs7149242:platelet_count
TRAPPC9	1	0.018	rs693:total_cholesterol_measurement; rs1041968:total_cholesterol_measurement
ORM2	1	0.018	rs946053:body_height
ZNF670	1	0.018	rs12670403:metabolite_measurement
PARP16	1	0.018	rs2305707:body_height
ERI2	1	0.018	rs333960:insulin_sensitivity_measurement
PARP10	3	0.054	rs11784833:low_density_lipoprotein_cholesterol_measurement; rs12550729:blood_metabolite_measurement; rs11783655:body_height
RP11-561I11.4	1	0.018	rs10803016:coronary_artery_calcification
MYRFL	1	0.018	rs12318183:inflammatory_bowel_disease
SPPL2A	1	0.018	rs3105593:QT_interval; rs2414059:QT_interval
CTBP1	1	0.018	rs13108904:heart_rate
MAK	1	0.018	rs9393915:blood_metabolite_measurement
EVL	1	0.018	rs7157785:glycerophospholipid_measurement__blood_metabolite_measurement
ATP2A1	1	0.018	rs8049439:inflammatory_bowel_disease
ITGA2	1	0.018	rs496300:high_density_lipoprotein_cholesterol_measurement__metabolic_syndrome
RASGEF1A	1	0.018	rs1043515:body_height
RIT1	2	0.036	rs670523:inflammatory_bowel_disease, Crohn's_disease
GTF3C1	1	0.018	rs7498403:body_height
CTD-3184A7.4	1	0.018	rs6062496:inflammatory_bowel_disease
MGAT4B	1	0.018	rs6893300:resting_heart_rate
PMM1	2	0.036	rs727563:inflammatory_bowel_disease, Crohn's_disease
XPO4	1	0.018	rs9506514:coronary_artery_calcification
BACH2	1	0.018	rs1026153:cis-trans-18:2_fatty_acid_measurement__trans_fatty_acid_measurement
PSMG4	1	0.018	rs17309827:Crohn's_disease
GRAP2	1	0.018	rs5757949:body_height; rs139909:body_height
MYPN	1	0.018	rs10997979:body_height
KSR1	2	0.036	rs2945412:inflammatory_bowel_disease, Crohn's_disease
KCNIP2	2	0.036	rs2297644:metabolite_measurement; rs34014631:coronary_artery_calcification
DNAH10OS	2	0.036	rs4765127:triglyceride_measurement, high_density_lipoprotein_cholesterol_measurement
SDK1	3	0.054	rs1974620:fasting_blood_glucose_measurement; rs2191349:body_mass_index__fasting_blood_glucose_measurement, fasting_blood_glucose_measurement, HOMA-B
THSD4	1	0.018	rs9586179:phospholipid_measurement
LIN28B	2	0.036	rs9372120:rheumatoid_arthritis; rs314263:body_height; rs9391253:body_height; rs314268:body_height; rs7759938:body_height
RP11-799M12.2	1	0.018	rs9918079:low_density_lipoprotein_cholesterol_measurement
EPS15L1	1	0.018	rs2679073:coronary_artery_calcification
ANAPC4	1	0.018	rs3816587:rheumatoid_arthritis
TACR1	2	0.036	rs7608910:inflammatory_bowel_disease, Crohn's_disease
RPS6KA1	1	0.018	rs7532866:body_height
RPS6KA2	3	0.054	rs1819333:inflammatory_bowel_disease, Crohn's_disease; rs444210:inflammatory_bowel_disease; rs12208357:total_cholesterol_measurement; rs9457247:Crohn's_disease; rs415890:Crohn's_disease; rs2149085:Crohn's_disease
KCNH6	2	0.036	rs4329:metabolite_measurement; rs4343:blood_metabolite_measurement; rs4362:blood_metabolite_measurement; rs4351:blood_metabolite_measurement, metabolite_measurement;
RP11-229C3.2	1	0.018	rs4555772:phospholipid_measurement
ACO2	2	0.036	rs727563:inflammatory_bowel_disease, Crohn's_disease
KCNH2	1	0.018	rs2968864:QT_interval; rs2968863:QT_interval; rs3807375:QT_interval
ATAD5	1	0.018	rs3764419:body_height; rs3760318:body_height
TP53I13	1	0.018	rs3110496:body_height
PSMD13	1	0.018	rs505404:platelet_count
PPTC7	1	0.018	rs3026445:QT_interval
GIT1	1	0.018	rs3110496:body_height
UTP20	1	0.018	rs10507130:coronary_artery_calcification
TMEM198	1	0.018	rs3824999:colorectal_cancer
UHRF1BP1L	1	0.018	rs1169288:total_cholesterol_measurement
C9orf114	1	0.018	rs15676:blood_metabolite_measurement
LRPAP1	3	0.054	rs6831256:triglyceride_measurement, low_density_lipoprotein_cholesterol_measurement, total_cholesterol_measurement
GOLPH3L	1	0.018	rs267733:low_density_lipoprotein_cholesterol_measurement
SMAD3	2	0.036	rs17293632:inflammatory_bowel_disease, Crohn's_disease
NPHP3	2	0.036	rs17404153:high_density_lipoprotein_cholesterol_measurement, low_density_lipoprotein_cholesterol_measurement
SETP12	1	0.018	rs180730:fasting_blood_glucose_measurement
IGF2R	1	0.018	rs12208357:total_cholesterol_measurement
GDAP1	1	0.018	rs10859567:body_height
RP11-29H23.5	1	0.018	rs490608:inflammatory_bowel_disease
SPARC	1	0.018	rs11747270:Crohn's_disease
AP3D1	1	0.018	rs12982744:body_height; rs11880992:body_height
TFPI	1	0.018	rs4140885:heart_rate
RP11-569G13.2	1	0.018	rs10819861:QT_interval
MLN	1	0.018	rs751728:Crohn's_disease
TCEA3	3	0.054	rs1738475:body_height; rs2298632:QT_interval; rs1077514:total_cholesterol_measurement; rs2806561:body_height
AC116366.6	6	0.11	rs10058074:body_height; rs2070729:platelet_count; rs273914:blood_metabolite_measurement; rs12521868:Crohn's_disease; rs274546:body_height; rs274557:omega-6_polyunsaturated_fatty_acid_measurement; rs17622378:inflammatory_bowel_disease, Crohn's_disease; rs56399423:inflammatory_bowel_disease; rs2188962:inflammatory_bowel_disease, Crohn's_disease;
CABYR	1	0.018	rs680379:glycerophospholipid_measurement__blood_metabolite_measurement
NOL8	1	0.018	rs9969804:body_height; rs7043114:body_height
SH2B1	1	0.018	rs62037363:inflammatory_bowel_disease; rs8049439:inflammatory_bowel_disease
RP11-435O5.5	1	0.018	rs10512248:body_height; rs4448343:body_height
SRPK2	1	0.018	rs7759938:body_height
NIPSNAP1	1	0.018	rs8135828:high_density_lipoprotein_cholesterol_measurement
KDM2B	1	0.018	rs10849893:body_mass_index__fasting_blood_glucose_measurement
RNASEH2C	1	0.018	rs2231884:inflammatory_bowel_disease
CCDC116	2	0.036	rs181362:high_density_lipoprotein_cholesterol_measurement; rs11089637:rheumatoid_arthritis
FGL1	1	0.018	rs721399:blood_metabolite_measurement
CCDC113	1	0.018	rs217181:coronary_artery_calcification
RAB7L1	1	0.018	rs823094:body_height
SCAPER	2	0.036	rs2404602:blood_metabolite_measurement; rs72727394:Crohn's_disease
MYL6B	1	0.018	rs11168249:inflammatory_bowel_disease
NPC1L1	2	0.036	rs41279633:low_density_lipoprotein_cholesterol_measurement; rs10260606:total_cholesterol_measurement
CDC42	1	0.018	rs2298632:QT_interval
CUEDC1	1	0.018	rs1401795:body_height
CPEB4	2	0.036	rs72810983:inflammatory_bowel_disease; rs17695092:Crohn's_disease; rs56163845:Crohn's_disease
SBSPON	1	0.018	rs12677663:Crohn's_disease
SPNS1	2	0.036	rs26528:inflammatory_bowel_disease, Crohn's_disease
AP003774.1	1	0.018	rs694739:Crohn's_disease
BIN1	1	0.018	rs2315008:inflammatory_bowel_disease
TEF	2	0.036	rs4820425:Crohn's_disease; rs727563:inflammatory_bowel_disease, Crohn's_disease;
IFT81	2	0.036	rs3026445:QT_interval; rs2292354:high_density_lipoprotein_cholesterol_measurement__metabolic_syndrome
OPHN1	1	0.018	rs1699337:total_cholesterol_measurement
IFT88	1	0.018	rs9506514:coronary_artery_calcification
PIPSL	1	0.018	rs7911264:inflammatory_bowel_disease
GCDH	1	0.018	rs8012:blood_metabolite_measurement
STEAP1B	1	0.018	rs10276381:Crohn's_disease
CTB-161K23.1	1	0.018	rs2040494:body_height
PRICKLE1	7	0.12	rs102275:coronary_artery_calcification, phospholipid_measurement, glycerophospholipid_measurement__blood_metabolite_measurement, high_density_lipoprotein_cholesterol_measurement__metabolic_syndrome, Crohn's_disease, cis-trans-18:2_fatty_acid_measurement__trans_fatty_acid_measurement, omega-6_polyunsaturated_fatty_acid_measurement
ARHGEF7-AS2	1	0.018	rs9647379:heart_rate
CD40	3	0.054	rs4239702:rheumatoid_arthritis; rs4810485:rheumatoid_arthritis; rs1569723:inflammatory_bowel_disease; rs6074022:inflammatory_bowel_disease, Crohn's_disease;
ATG4C	1	0.018	rs12130333:triglyceride_measurement
PSMD5-AS1	1	0.018	rs2072438:rheumatoid_arthritis; rs881375:rheumatoid_arthritis; rs10985070:rheumatoid_arthritis; rs3761847:rheumatoid_arthritis
FGFR1OP	3	0.054	rs444210:inflammatory_bowel_disease; rs2301436:Crohn's_disease; rs1854853:rheumatoid_arthritis
PPP2R2B	1	0.018	rs1456893:Crohn's_disease
CLK3	1	0.018	rs4150581:blood_metabolite_measurement
CALR	1	0.018	rs8012:blood_metabolite_measurement
AL132709.8	1	0.018	rs7149242:platelet_count
LHPP	1	0.018	rs3740540:body_height
ACTR1A	1	0.018	rs2274351:inflammatory_bowel_disease
SYBU	1	0.018	rs2240919:body_height
RPN1	1	0.018	rs7534537:phospholipid_measurement
TRIM13	1	0.018	rs3118906:body_height
SYTL2	1	0.018	rs10898392:body_height
NTAN1	6	0.11	rs4985155:omega-6_polyunsaturated_fatty_acid_measurement; rs7200543:glycerophospholipid_measurement__blood_metabolite_measurement, metabolite_measurement; rs2740:blood_metabolite_measurement; rs1741:omega-6_polyunsaturated_fatty_acid_measurement; rs6498540:blood_metabolite_measurement, glycerophospholipid_measurement__blood_metabolite_measurement; rs1136001:body_height, omega-6_polyunsaturated_fa…
SPRED2	1	0.018	rs934734:rheumatoid_arthritis
SIDT2	1	0.018	rs508487:triglyceride_measurement
SFMBT1	1	0.018	rs2336725:body_height; rs2564921:body_height
DFNB31	1	0.018	rs1571878:rheumatoid_arthritis
HDAC4	1	0.018	rs13393800:body_height
ASB4	1	0.018	rs2057681:metabolite_measurement
EFEMP1	1	0.018	rs3791679:body_height; rs3791675:body_height; rs4146922:body_height
ATP5SL	1	0.018	rs17318596:body_height
NAALAD2	1	0.018	rs2166706:fasting_blood_glucose_measurement
CNPY2	1	0.018	rs2066807:body_height; rs2066808:body_height; rs3816804:body_height
RELB	1	0.018	rs445925:blood_metabolite_measurement
HDGF	1	0.018	rs12145743:high_density_lipoprotein_cholesterol_measurement
C2orf54	1	0.018	rs4675874:blood_metabolite_measurement
PIP4K2B	1	0.018	rs1043515:body_height
AAGAB	2	0.036	rs727563:inflammatory_bowel_disease, Crohn's_disease
RFFL	1	0.018	rs2074518:QT_interval; rs1052536:QT_interval
FAM69A	1	0.018	rs10874746:body_height
KHNYN	1	0.018	rs8017377:low_density_lipoprotein_cholesterol_measurement
THOC5	2	0.036	rs4820834:coronary_artery_calcification; rs8135828:high_density_lipoprotein_cholesterol_measurement
SLCO1C1	1	0.018	rs10770705:body_height
KIF15	1	0.018	rs13100723:fasting_blood_glucose_measurement
ZNF841	1	0.018	rs496300:high_density_lipoprotein_cholesterol_measurement__metabolic_syndrome
SNN	1	0.018	rs12444261:QT_interval
YDJC	3	0.054	rs2256609:Crohn's_disease; rs2266961:inflammatory_bowel_disease; rs2266959:inflammatory_bowel_disease; rs181362:high_density_lipoprotein_cholesterol_measurement
HSD3B7	1	0.018	rs11649653:triglyceride_measurement
LSAMP	1	0.018	rs310405:body_height
RP11-181K3.4	1	0.018	rs10752881:colorectal_cancer; rs10911251:colorectal_cancer
PDZK1	1	0.018	rs9920:QT_interval
STRADA	1	0.018	rs7209435:body_height; rs11658329:body_height; rs3785574:body_height; rs2070776:body_height
STRADB	1	0.018	rs6503695:Crohn's_disease
XPNPEP3	1	0.018	rs4820425:Crohn's_disease
NUP88	1	0.018	rs72634030:rheumatoid_arthritis
D2HGDH	1	0.018	rs35320439:Crohn's_disease
IL10RB	1	0.018	rs2268241:insulin_sensitivity_measurement
PARP12	1	0.018	rs2863979:blood_metabolite_measurement
SMPD2	1	0.018	rs6920372:body_height; rs9487094:body_height; rs1046943:body_height
KHDRBS2	1	0.018	rs1483121:body_mass_index__fasting_blood_glucose_measurement
CARS-AS1	2	0.036	rs174578:glycerophospholipid_measurement__blood_metabolite_measurement, cis-trans-18:2_fatty_acid_measurement__trans_fatty_acid_measurement
APIP	1	0.018	rs10466455:rheumatoid_arthritis
BAK1	2	0.036	rs9296095:platelet_count; rs4711336:body_height; rs5745568:platelet_count; rs513349:platelet_count; rs210134:platelet_count
ZNF600	1	0.018	rs10404486:phospholipid_measurement
RRNAD1	1	0.018	rs12145743:high_density_lipoprotein_cholesterol_measurement
PKDREJ	2	0.036	rs4253772:low_density_lipoprotein_cholesterol_measurement, total_cholesterol_measurement
AKR1C1	1	0.018	rs4332428:body_height
TKT	2	0.036	rs4687717:blood_metabolite_measurement; rs2029213:heart_rate
PLCH1	1	0.018	rs296381:blood_metabolite_measurement
CAMTA2	1	0.018	rs12602901:blood_metabolite_measurement
RP11-102M11.2	1	0.018	rs9844666:body_height
PRKG2	1	0.018	rs1878528:body_height; rs2011962:body_height; rs710841:body_height; rs994014:body_height; rs17556750:body_height; rs788867:body_height
TRAF3IP2	1	0.018	rs6900341:metabolite_measurement; rs7760535:metabolite_measurement
FDFT1	1	0.018	rs7819412:triglyceride_measurement
NLN	1	0.018	rs2326458:body_height
TARS2	1	0.018	rs267733:low_density_lipoprotein_cholesterol_measurement
DPYSL2	2	0.036	rs1883711:low_density_lipoprotein_cholesterol_measurement, total_cholesterol_measurement
CEP72	1	0.018	rs7726839:high_density_lipoprotein_cholesterol_measurement
NUDT1	1	0.018	rs6060369:body_height
GCK	3	0.054	rs1799884:fasting_blood_glucose_measurement; rs730497:fasting_blood_glucose_measurement; rs4607517:body_mass_index__fasting_blood_glucose_measurement, fasting_blood_glucose_measurement, HOMA-B;
NUDT3	1	0.018	rs2814993:body_height; rs2744971:body_height
NLRP6	1	0.018	rs11602954:platelet_count
RP11-459I19.1	1	0.018	rs10187066:body_height
SCMH1	2	0.036	rs12027135:total_cholesterol_measurement; rs6600365:body_height; rs2154319:body_height; rs11209718:body_height; rs6686842:body_height
PHLDB1	1	0.018	rs11603023:total_cholesterol_measurement
C15orf27	1	0.018	rs2404602:blood_metabolite_measurement
STK32A	1	0.018	rs830124:metabolite_measurement
PPP5C	2	0.036	rs4802307:inflammatory_bowel_disease, Crohn's_disease
NUBP2	1	0.018	rs2235649:blood_metabolite_measurement
COX19	13	0.23	rs1997243:total_cholesterol_measurement; rs174546:high_density_lipoprotein_cholesterol_measurement, glycerophospholipid_measurement__blood_metabolite_measurement, high_density_lipoprotein_cholesterol_measurement__metabolic_syndrome, low_density_lipoprotein_cholesterol_measurement, cis-trans-18:2_fatty_acid_measurement__trans_fatty_acid_measurement, total_cholesterol_measurementrs174547:sphingolip…
MEF2A	1	0.018	rs12280753:triglyceride_measurement
CREM	2	0.036	rs34779708:inflammatory_bowel_disease; rs12242110:Crohn's_disease; rs11010067:inflammatory_bowel_disease, Crohn's_disease;
TP53BP1	1	0.018	rs2929282:triglyceride_measurement
TMEM219	1	0.018	rs4788196:body_height
FBXL20	1	0.018	rs1877030:rheumatoid_arthritis
TRIM4	1	0.018	rs10242455:blood_metabolite_measurement
GAS7	1	0.018	rs174449:cis-trans-18:2_fatty_acid_measurement__trans_fatty_acid_measurement
NUTF2	1	0.018	rs12449157:high_density_lipoprotein_cholesterol_measurement; rs255049:high_density_lipoprotein_cholesterol_measurement
TMC7	1	0.018	rs2923084:high_density_lipoprotein_cholesterol_measurement
ANKRD13B	2	0.036	rs3110496:body_height; rs559972:platelet_count
WRAP53	1	0.018	rs422249:cis-trans-18:2_fatty_acid_measurement__trans_fatty_acid_measurement
NFATC2IP	1	0.018	rs8049439:inflammatory_bowel_disease
EIF2B1	1	0.018	rs786425:body_height
CSMD2	1	0.018	rs6679002:blood_metabolite_measurement
CSMD1	1	0.018	rs2160860:blood_metabolite_measurement
PPA2	2	0.036	rs10010325:body_height; rs2454206:body_height; rs2189234:inflammatory_bowel_disease
WDR26	1	0.018	rs10916248:QT_interval
CFLAR	1	0.018	rs3731714:cis-trans-18:2_fatty_acid_measurement__trans_fatty_acid_measurement
ZNF804A	2	0.036	rs2284553:inflammatory_bowel_disease, Crohn's_disease
RSPH1	1	0.018	rs1893592:rheumatoid_arthritis
TPM1	1	0.018	rs2652834:high_density_lipoprotein_cholesterol_measurement
QSOX2	1	0.018	rs10858250:body_height; rs7849585:body_height; rs12338076:body_height
NDFIP1	2	0.036	rs6863411:inflammatory_bowel_disease, Crohn's_disease; rs11167764:Crohn's_disease; rs449454:inflammatory_bowel_disease
CYB5D2	1	0.018	rs7968324:omega-6_polyunsaturated_fatty_acid_measurement
SIPA1	3	0.054	rs12801636:high_density_lipoprotein_cholesterol_measurement; rs568617:Crohn's_disease; rs732072:inflammatory_bowel_disease
FBXW2	1	0.018	rs2072438:rheumatoid_arthritis; rs881375:rheumatoid_arthritis; rs10985070:rheumatoid_arthritis; rs3761847:rheumatoid_arthritis
UTP18	1	0.018	rs4605213:body_height
C1orf213	1	0.018	rs2298632:QT_interval
GPCPD1	1	0.018	rs7864648:body_height
ETFA	1	0.018	rs2404602:blood_metabolite_measurement
PHACTR1	1	0.018	rs9349379:coronary_artery_calcification
MTMR12	1	0.018	rs37369:metabolite_measurement
RPS6KL1	1	0.018	rs910316:body_height
MTMR10	1	0.018	rs7178375:triglyceride_measurement
TET2	2	0.036	rs6855629:body_height; rs2189234:inflammatory_bowel_disease
CELSR2	5	0.089	rs646776:response_to_statin, low_density_lipoprotein_cholesterol_measurement, total_cholesterol_measurement, lipid_measurement; rs629301:low_density_lipoprotein_cholesterol_measurement, total_cholesterol_measurement; rs6657811:high_density_lipoprotein_cholesterol_measurement; rs12740374:low_density_lipoprotein_cholesterol_measurement; rs599839:low_density_lipoprotein_cholesterol_measurement; rs66…
SLMO2	1	0.018	rs151361:platelet_count
ATXN2L	1	0.018	rs8049439:inflammatory_bowel_disease
BUD13	1	0.018	rs1263173:high_density_lipoprotein_cholesterol_measurement; rs11216126:high_density_lipoprotein_cholesterol_measurement; rs12269901:high_density_lipoprotein_cholesterol_measurement
DLST	1	0.018	rs910316:body_height
LRRC34	1	0.018	rs10936599:colorectal_cancer
MFN2	1	0.018	rs2336384:platelet_count
KIAA1199	1	0.018	rs2306786:coronary_artery_calcification
GKAP1	1	0.018	rs7853377:body_height
FAM117B	1	0.018	rs140244541:low_density_lipoprotein_cholesterol_measurement
PKD1P6	1	0.018	rs4500751:phospholipid_measurement
FER1L4	3	0.054	rs2277862:total_cholesterol_measurement; rs2425163:body_height; rs2236164:body_height; rs6120974:triglyceride_measurement; rs6579245:total_cholesterol_measurement
PRDX6	1	0.018	rs12566232:blood_metabolite_measurement
PRDX5	1	0.018	rs477895:platelet_count
PPIAP2	1	0.018	rs7267979:alkaline_phosphatase_measurement
NFYC	1	0.018	rs4660456:platelet_count
CLGN	1	0.018	rs4690909:blood_metabolite_measurement
MYBL1	1	0.018	rs1030420:blood_metabolite_measurement
PITX3	1	0.018	rs2485376:QT_interval
SMARCA2	1	0.018	rs385893:platelet_count
PITX1	1	0.018	rs537930:body_height; rs526896:body_height
FYB	1	0.018	rs274557:omega-6_polyunsaturated_fatty_acid_measurement
FYN	2	0.036	rs6568421:inflammatory_bowel_disease, Crohn's_disease
GMDS-AS1	1	0.018	rs4713169:blood_metabolite_measurement
AC004041.2	1	0.018	rs2070729:platelet_count
RAC3	1	0.018	rs4625783:blood_metabolite_measurement
ST3GAL4	3	0.054	rs4307732:low_density_lipoprotein_cholesterol_measurement, total_cholesterol_measurement; rs2236653:alkaline_phosphatase_measurement
NINJ2	1	0.018	rs2014355:metabolite_measurement
CROCC	1	0.018	rs3738814:body_height; rs2284746:body_height
CPLX2	1	0.018	rs422421:body_height
PPP1R1B	3	0.054	rs4795397:inflammatory_bowel_disease; rs11869286:high_density_lipoprotein_cholesterol_measurement; rs12946510:inflammatory_bowel_disease, Crohn's_disease;
CYTH1	1	0.018	rs11079321:coronary_artery_calcification
PBX1	1	0.018	rs2023634:metabolite_measurement
SLC16A9	2	0.036	rs1171615:blood_metabolite_measurement; rs1171614:blood_metabolite_measurement; rs1171617:blood_metabolite_measurement; rs12356193:blood_metabolite_measurement; rs7094971:metabolite_measurement
LACC1	2	0.036	rs3764147:inflammatory_bowel_disease, Crohn's_disease; rs6561151:Crohn's_disease
AIRE	2	0.036	rs2838519:Crohn's_disease; rs8127691:inflammatory_bowel_disease
AP002954.6	1	0.018	rs494459:body_height
SLC16A3	1	0.018	rs4625783:blood_metabolite_measurement
RP11-111A22.1	1	0.018	rs10518693:metabolite_measurement
AP002954.4	1	0.018	rs494459:body_height
DCAF7	3	0.054	rs564349:inflammatory_bowel_disease; rs4343:blood_metabolite_measurement; rs4351:blood_metabolite_measurement, metabolite_measurement;
BCKDHA	1	0.018	rs4803468:body_height; rs17318596:body_height
WIPF2	1	0.018	rs7112925:body_height
RP11-507K2.2	1	0.018	rs17772222:coronary_artery_calcification
ZSCAN31	1	0.018	rs1150668:body_height
ERGIC3	3	0.054	rs2236164:body_height; rs6120974:triglyceride_measurement; rs2277862:total_cholesterol_measurement; rs6088792:body_height; rs6060373:body_height; rs6060369:body_height; rs6579245:total_cholesterol_measurement
CD36	1	0.018	rs2366858:high_density_lipoprotein_cholesterol_measurement
PLK1S1	2	0.036	rs6137287:body_height; rs961253:colorectal_cancer
B3GAT3	1	0.018	rs174468:phospholipid_measurement
DAP	2	0.036	rs2930047:inflammatory_bowel_disease, Crohn's_disease; rs3776414:inflammatory_bowel_disease
PAM	1	0.018	rs2561477:rheumatoid_arthritis; rs26232:rheumatoid_arthritis
POLR3H	2	0.036	rs727563:inflammatory_bowel_disease, Crohn's_disease
CPPED1	1	0.018	rs1560104:body_height
CACNA1I	1	0.018	rs4687717:blood_metabolite_measurement
GPAM	2	0.036	rs2297991:total_cholesterol_measurement; rs1129555:low_density_lipoprotein_cholesterol_measurement; rs2255141:low_density_lipoprotein_cholesterol_measurement, total_cholesterol_measurement;
CALM3	1	0.018	rs11083840:inflammatory_bowel_disease
ACSM1	1	0.018	rs1394678:blood_metabolite_measurement
GSDMA	3	0.054	rs4795397:inflammatory_bowel_disease; rs2872507:rheumatoid_arthritis, Crohn's_disease;
ACSM3	1	0.018	rs1394678:blood_metabolite_measurement
GSDMC	1	0.018	rs4733724:body_height; rs2062078:body_height; rs6470764:body_height
ACSM5	1	0.018	rs11647589:blood_metabolite_measurement
TUT1	1	0.018	rs968567:glycerophospholipid_measurement__blood_metabolite_measurement
ATP6V0D1	1	0.018	rs3729639:high_density_lipoprotein_cholesterol_measurement
CACNA1S	1	0.018	rs11584383:Crohn's_disease
WDR66	3	0.054	rs7961894:platelet_count; rs830124:metabolite_measurement; rs493519:blood_metabolite_measurement
C1orf220	1	0.018	rs4650994:high_density_lipoprotein_cholesterol_measurement
CTD-2619J13.14	2	0.036	rs4802307:inflammatory_bowel_disease, Crohn's_disease
BMP8A	1	0.018	rs4660293:high_density_lipoprotein_cholesterol_measurement
C1orf226	1	0.018	rs3934467:QT_interval; rs12029454:QT_interval; rs4657175:QT_interval; rs12143842:QT_interval; rs2880058:QT_interval
SLC25A1	1	0.018	rs712964:coronary_artery_calcification
CDH23	2	0.036	rs72647484:colorectal_cancer; rs224136:Crohn's_disease
PRMT7	3	0.054	rs8060686:high_density_lipoprotein_cholesterol_measurement; rs12449157:high_density_lipoprotein_cholesterol_measurement; rs6499165:metabolite_measurement; rs2271293:high_density_lipoprotein_cholesterol_measurement; rs2863979:blood_metabolite_measurement; rs255052:high_density_lipoprotein_cholesterol_measurement; rs8056893:blood_metabolite_measurement; rs255049:high_density_lipoprotein_cholesterol…
R3HDM2	2	0.036	rs11613352:triglyceride_measurement, high_density_lipoprotein_cholesterol_measurement; rs61352607:triglyceride_measurement
FLRT2	1	0.018	rs17796783:heart_rate
TMEM176A	2	0.036	rs1005390:blood_metabolite_measurement; rs17173637:high_density_lipoprotein_cholesterol_measurement
TMEM176B	2	0.036	rs1005390:blood_metabolite_measurement; rs17173637:high_density_lipoprotein_cholesterol_measurement
BRD3	1	0.018	rs11789898:platelet_count
RP11-354M1.2	1	0.018	rs9929218:colorectal_cancer
ORMDL3	3	0.054	rs4795397:inflammatory_bowel_disease; rs2872507:rheumatoid_arthritis, Crohn's_disease;
RP11-18I14.10	1	0.018	rs2274351:inflammatory_bowel_disease
MASP1	1	0.018	rs16892766:colorectal_cancer
F2R	1	0.018	rs17568628:platelet_count
GALR1	1	0.018	rs8084125:body_height
AL133458.1	1	0.018	rs2301436:Crohn's_disease; rs2149085:Crohn's_disease
ACADS	4	0.071	rs2014355:metabolite_measurement; rs2066938:blood_metabolite_measurement, metabolite_measurement; rs1169288:low_density_lipoprotein_cholesterol_measurement, total_cholesterol_measurement;
DMD	1	0.018	rs471364:high_density_lipoprotein_cholesterol_measurement
PNRC1	2	0.036	rs7157785:blood_metabolite_measurement, glycerophospholipid_measurement__blood_metabolite_measurement; rs7775554:blood_metabolite_measurement
GBA	2	0.036	rs670523:inflammatory_bowel_disease, Crohn's_disease; rs490608:inflammatory_bowel_disease
DNAJC27	1	0.018	rs4665736:body_height; rs6733301:body_height
HSPG2	1	0.018	rs10799701:metabolite_measurement
GAB2	1	0.018	rs4808136:blood_metabolite_measurement
HABP4	1	0.018	rs2025151:body_height; rs7870753:body_height
DTD1	1	0.018	rs757608:body_height
CTD-2054N24.2	1	0.018	rs1993293:coronary_artery_calcification
ZFP90	1	0.018	rs9929218:colorectal_cancer
ZFP91	2	0.036	rs11229555:inflammatory_bowel_disease, Crohn's_disease; rs10896794:inflammatory_bowel_disease
TDRD12	2	0.036	rs8101881:blood_metabolite_measurement, metabolite_measurement
ICOSLG	3	0.054	rs2838519:Crohn's_disease; rs496300:high_density_lipoprotein_cholesterol_measurement__metabolic_syndrome; rs762421:Crohn's_disease; rs7282490:inflammatory_bowel_disease, Crohn's_disease; rs8127691:inflammatory_bowel_disease;
NDRG4	1	0.018	rs37060:QT_interval; rs246196:QT_interval; rs37062:QT_interval; rs7188697:QT_interval; rs4784934:QT_interval
ACADM	2	0.036	rs11161521:blood_metabolite_measurement; rs4949874:blood_metabolite_measurement; rs7552404:blood_metabolite_measurement; rs211718:metabolite_measurement
PPM1E	1	0.018	rs2798334:P_wave_duration
THEM4	1	0.018	rs12566232:blood_metabolite_measurement; rs6685187:blood_metabolite_measurement
XXbac-BPG248L24.10	1	0.018	rs9264942:Crohn's_disease
PRLR	1	0.018	rs1373692:Crohn's_disease
AP000936.4	1	0.018	rs12269901:high_density_lipoprotein_cholesterol_measurement
USP47	1	0.018	rs6065904:lipid_measurement
CCDC57	1	0.018	rs4625783:blood_metabolite_measurement
XDH	1	0.018	rs559555:blood_metabolite_measurement
RNF130	1	0.018	rs6893300:resting_heart_rate; rs17617068:resting_heart_rate
DNAJB12	1	0.018	rs10761731:platelet_count
VIL1	1	0.018	rs611203:body_height; rs10187066:body_height
CNBD2	1	0.018	rs6892884:body_height
PJA2	1	0.018	rs367615:colorectal_cancer
CISD3	1	0.018	rs1043515:body_height
CISD1	2	0.036	rs1199103:Crohn's_disease; rs1819658:Crohn's_disease; rs2790216:inflammatory_bowel_disease
HOXA1	1	0.018	rs10486483:Crohn's_disease
PRKAB1	1	0.018	rs11064881:inflammatory_bowel_disease
KCNQ3	1	0.018	rs559555:blood_metabolite_measurement
COBL	1	0.018	rs12029454:QT_interval
GGTA1P	2	0.036	rs11879191:inflammatory_bowel_disease, Crohn's_disease
PCDHA13	1	0.018	rs13361189:Crohn's_disease
PLD4	1	0.018	rs2841277:rheumatoid_arthritis
SLC3A1	1	0.018	rs2341459:body_height
UEVLD	1	0.018	rs10128711:total_cholesterol_measurement
CYP2E1	2	0.036	rs2249694:body_height; rs10857712:rheumatoid_arthritis
AC114730.3	1	0.018	rs35320439:Crohn's_disease
LRCH1	2	0.036	rs1893217:inflammatory_bowel_disease, Crohn's_disease
AGBL4	1	0.018	rs648831:body_height
BAG6	1	0.018	rs2857693:body_height
MYO1H	1	0.018	rs2338104:high_density_lipoprotein_cholesterol_measurement; rs2241208:high_density_lipoprotein_cholesterol_measurement; rs9943753:high_density_lipoprotein_cholesterol_measurement
MYO1D	1	0.018	rs397969:platelet_count
MSRB3	1	0.018	rs3103267:body_height
ADAMTS17	1	0.018	rs2573625:body_height; rs2573652:body_height
CD79B	1	0.018	rs2070776:body_height
BCR	1	0.018	rs5751614:body_height
CSDC2	2	0.036	rs727563:inflammatory_bowel_disease, Crohn's_disease
DEF6	1	0.018	rs6919534:body_height
CTPS1	1	0.018	rs2154319:body_height
ZNF385B	1	0.018	rs6933404:inflammatory_bowel_disease
PSMA1	1	0.018	rs17430279:body_height
CYB561A3	1	0.018	rs174528:cis-trans-18:2_fatty_acid_measurement__trans_fatty_acid_measurement
RASGRF2	2	0.036	rs7773324:inflammatory_bowel_disease, Crohn's_disease
SLC6A13	1	0.018	rs11613331:blood_metabolite_measurement; rs7969761:blood_metabolite_measurement
SLC6A12	2	0.036	rs499368:blood_metabolite_measurement, insulin_sensitivity_measurement
C5	1	0.018	rs2072438:rheumatoid_arthritis; rs881375:rheumatoid_arthritis; rs10985070:rheumatoid_arthritis; rs3761847:rheumatoid_arthritis
CPSF3L	2	0.036	rs12103:inflammatory_bowel_disease, Crohn's_disease
RP11-593F23.1	1	0.018	rs2404602:blood_metabolite_measurement
COL4A3BP	2	0.036	rs10045497:low_density_lipoprotein_cholesterol_measurement, total_cholesterol_measurement; rs12916:low_density_lipoprotein_cholesterol_measurement, total_cholesterol_measurement; rs7703051:low_density_lipoprotein_cholesterol_measurement; rs3846663:low_density_lipoprotein_cholesterol_measurement, total_cholesterol_measurement; rs10038095:total_cholesterol_measurement; rs12654264:low_density_lipopr…
GRID1	2	0.036	rs7097656:inflammatory_bowel_disease, Crohn's_disease
FAM214A	1	0.018	rs2306786:coronary_artery_calcification
EVI5	4	0.071	rs7515577:total_cholesterol_measurement; rs10874746:body_height; rs34856868:inflammatory_bowel_disease, Crohn's_disease;
RP11-76N22.2	1	0.018	rs7551732:body_height
SRL	1	0.018	rs509360:cis-trans-18:2_fatty_acid_measurement__trans_fatty_acid_measurement
GALC	2	0.036	rs55808324:inflammatory_bowel_disease; rs8005161:inflammatory_bowel_disease, Crohn's_disease;
RPS6KA4	2	0.036	rs694739:Crohn's_disease; rs559928:inflammatory_bowel_disease, Crohn's_disease;
LGALS4	1	0.018	rs11083475:heart_rate
ENKD1	1	0.018	rs16942887:high_density_lipoprotein_cholesterol_measurement
CD244	2	0.036	rs2297559:inflammatory_bowel_disease; rs4656958:inflammatory_bowel_disease, Crohn's_disease; rs4656940:Crohn's_disease;
TDH	1	0.018	rs7819412:triglyceride_measurement
EIF2AK1	1	0.018	rs56823429:high_density_lipoprotein_cholesterol_measurement
AGPAT3	1	0.018	rs11668477:low_density_lipoprotein_cholesterol_measurement
EREG	1	0.018	rs2168889:coronary_artery_calcification
AGPAT1	1	0.018	rs1061808:phospholipid_measurement
MYO16	1	0.018	rs3024493:inflammatory_bowel_disease
RP11-704C2.1	1	0.018	rs1943199:rheumatoid_arthritis
ASAP3	1	0.018	rs1077514:total_cholesterol_measurement
RP11-529H20.6	1	0.018	rs7155279:body_height
IDO1	1	0.018	rs2160860:blood_metabolite_measurement
CMYA5	1	0.018	rs181362:high_density_lipoprotein_cholesterol_measurement
LDHAL6B	1	0.018	rs2306786:coronary_artery_calcification
ECM2	1	0.018	rs9969804:body_height; rs7043114:body_height
TMEM154	1	0.018	rs6823268:body_height
FOXO6	1	0.018	rs11209718:body_height; rs6686842:body_height
LPGAT1	1	0.018	rs11119805:phospholipid_measurement
LRRC29	1	0.018	rs3729639:high_density_lipoprotein_cholesterol_measurement
GCNT4	2	0.036	rs12654264:low_density_lipoprotein_cholesterol_measurement; rs4555772:phospholipid_measurement
GCNT3	1	0.018	rs3816587:rheumatoid_arthritis
CTB-33O18.1	1	0.018	rs889014:body_height
RGS5	1	0.018	rs7551732:body_height
ATG7	1	0.018	rs2606736:high_density_lipoprotein_cholesterol_measurement; rs7635838:high_density_lipoprotein_cholesterol_measurement
KRT23	1	0.018	rs2315504:body_height
PRRC2A	1	0.018	rs2857693:body_height
RP11-129J12.2	2	0.036	rs4409764:inflammatory_bowel_disease, Crohn's_disease; rs10883365:Crohn's_disease; rs10748781:inflammatory_bowel_disease; rs11190140:Crohn's_disease; rs11190141:Crohn's_disease
RP11-129J12.1	2	0.036	rs4409764:inflammatory_bowel_disease, Crohn's_disease; rs10883365:Crohn's_disease; rs10748781:inflammatory_bowel_disease; rs11190140:Crohn's_disease; rs11190141:Crohn's_disease
PIGF	1	0.018	rs12474201:body_height; rs17818399:body_height
CALCRL	1	0.018	rs4140885:heart_rate
HPR	3	0.054	rs11648003:low_density_lipoprotein_cholesterol_measurement, total_cholesterol_measurement; rs7186908:alkaline_phosphatase_measurement; rs2000999:low_density_lipoprotein_cholesterol_measurement, total_cholesterol_measurement;
PIEZO1	1	0.018	rs12602901:blood_metabolite_measurement
PIGL	1	0.018	rs2228671:total_cholesterol_measurement
C19orf35	1	0.018	rs2523178:body_height
PIGQ	1	0.018	rs763014:body_height
ILKAP	1	0.018	rs12472274:phospholipid_measurement
PIGV	3	0.054	rs12748152:triglyceride_measurement, high_density_lipoprotein_cholesterol_measurement, low_density_lipoprotein_cholesterol_measurement
TAGLN	1	0.018	rs508487:triglyceride_measurement
RHPN2	1	0.018	rs10411210:colorectal_cancer; rs13343954:colorectal_cancer
FBXO39	1	0.018	rs1509123:blood_metabolite_measurement
PDK3	1	0.018	rs1906493:Crohn's_disease
PDK2	1	0.018	rs7927894:Crohn's_disease; rs7927997:Crohn's_disease
NRDE2	1	0.018	rs7155279:body_height
LNPEP	2	0.036	rs2549794:Crohn's_disease; rs1363907:inflammatory_bowel_disease, Crohn's_disease;
RP11-770E5.1	1	0.018	rs7011507:inflammatory_bowel_disease
HAVCR1	1	0.018	rs2036402:triglyceride_measurement
ALPL	2	0.036	rs10799701:metabolite_measurement; rs1697421:blood_metabolite_measurement
ZFAND3	1	0.018	rs6919534:body_height
KIAA0141	2	0.036	rs6863411:inflammatory_bowel_disease, Crohn's_disease; rs449454:inflammatory_bowel_disease
PPID	2	0.036	rs8396:blood_metabolite_measurement, metabolite_measurement; rs4690909:blood_metabolite_measurement
CDK2AP1	2	0.036	rs11830103:body_height; rs7296418:platelet_count
MAFF	1	0.018	rs5756931:triglyceride_measurement
PLVAP	4	0.071	rs102275:glycerophospholipid_measurement__blood_metabolite_measurement, high_density_lipoprotein_cholesterol_measurement__metabolic_syndrome, cis-trans-18:2_fatty_acid_measurement__trans_fatty_acid_measurement, omega-6_polyunsaturated_fatty_acid_measurement
RP11-282I1.1	1	0.018	rs6892884:body_height
HIF1AN	1	0.018	rs11190604:phospholipid_measurement
RBPJ	1	0.018	rs1487630:Crohn's_disease
RPL17P11	1	0.018	rs4148324:blood_metabolite_measurement
RSBN1	1	0.018	rs2271316:blood_metabolite_measurement
HSP90AB1	1	0.018	rs3761847:rheumatoid_arthritis; rs2233434:rheumatoid_arthritis; rs2233424:rheumatoid_arthritis
ARHGAP26	1	0.018	rs2353398:body_height
ARHGAP24	1	0.018	rs7395581:high_density_lipoprotein_cholesterol_measurement
ARHGAP29	1	0.018	rs1931575:phospholipid_measurement
NUCB2	1	0.018	rs1330:body_height
RP11-46C24.7	1	0.018	rs11209003:Crohn's_disease
ZSCAN23	1	0.018	rs1150668:body_height
TDRD9	1	0.018	rs4144027:blood_metabolite_measurement
TDRD3	1	0.018	rs6901004:blood_metabolite_measurement
KIAA1841	2	0.036	rs7608910:inflammatory_bowel_disease, Crohn's_disease; rs10181042:Crohn's_disease
ABHD3	1	0.018	rs11662721:phospholipid_measurement
KRAS	1	0.018	rs3771514:body_height
SOCS5	1	0.018	rs12474201:body_height; rs17818399:body_height
BMP4	1	0.018	rs4444235:colorectal_cancer
WDR52	1	0.018	rs6982636:lipid_measurement
MAF1	2	0.036	rs12550729:blood_metabolite_measurement; rs6558295:metabolite_measurement
ARPC1A	1	0.018	rs2395022:inflammatory_bowel_disease
ACSL6	5	0.089	rs10058074:body_height; rs11743851:inflammatory_bowel_disease, Crohn's_disease; rs657075:rheumatoid_arthritis; rs7727544:blood_metabolite_measurement; rs3091338:Crohn's_disease; rs11950562:blood_metabolite_measurement;
GRB7	1	0.018	rs4795397:inflammatory_bowel_disease
ARPC1B	1	0.018	rs12533251:blood_metabolite_measurement
CCNO	1	0.018	rs2542151:Crohn's_disease
UQCC1	2	0.036	rs224333:body_height; rs143384:body_height; rs224329:body_height; rs2277862:total_cholesterol_measurement; rs6088792:body_height; rs6060373:body_height; rs6060369:body_height; rs2425163:body_height; rs2236164:body_height; rs6088813:body_height
UQCC2	1	0.018	rs4711336:body_height
TRIM38	2	0.036	rs1865760:body_height; rs2762353:blood_metabolite_measurement; rs1185567:blood_metabolite_measurement
PCM1	2	0.036	rs4921914:blood_metabolite_measurement, metabolite_measurement; rs4921913:blood_metabolite_measurement
NPHP4	1	0.018	rs7551188:Crohn's_disease
RP11-44F21.5	1	0.018	rs1426063:QT_interval
G6PC2	5	0.089	rs563694:fasting_blood_glucose_measurement; rs13387347:fasting_blood_glucose_measurement; rs560887:coronary_artery_calcification, body_mass_index__fasting_blood_glucose_measurement, fasting_blood_glucose_measurement, HOMA-B, metabolite_measurement
AC005152.2	1	0.018	rs10022462:blood_metabolite_measurement
FEN1	1	0.018	rs509360:cis-trans-18:2_fatty_acid_measurement__trans_fatty_acid_measurement; rs174601:cis-trans-18:2_fatty_acid_measurement__trans_fatty_acid_measurement
RP11-1348G14.5	1	0.018	rs8049439:inflammatory_bowel_disease
RP11-1348G14.4	1	0.018	rs8049439:inflammatory_bowel_disease
CHD7	1	0.018	rs7833986:body_height
SCD	4	0.071	rs603424:phospholipid_measurement, blood_metabolite_measurement, glycerophospholipid_measurement__blood_metabolite_measurement, metabolite_measurement
RP11-283I3.2	2	0.036	rs499368:blood_metabolite_measurement, insulin_sensitivity_measurement
ZNF585B	1	0.018	rs7246657:coronary_artery_calcification
FN3K	1	0.018	rs2851391:blood_metabolite_measurement
FLYWCH1	1	0.018	rs605066:high_density_lipoprotein_cholesterol_measurement
C14orf39	1	0.018	rs2093210:body_height
RAB3GAP1	1	0.018	rs10187066:body_height
C6orf1	1	0.018	rs1759645:body_height; rs7742369:body_height; rs1776897:body_height; rs1150781:body_height
RHOQ	1	0.018	rs17818399:body_height
C6orf3	3	0.054	rs2179070:inflammatory_bowel_disease; rs3851228:inflammatory_bowel_disease, Crohn's_disease; rs7760535:metabolite_measurement;
POLR2E	2	0.036	rs2024092:inflammatory_bowel_disease, Crohn's_disease; rs740495:Crohn's_disease
GATSL3	1	0.018	rs1043099:rheumatoid_arthritis
ZNF827	1	0.018	rs6845865:QT_interval
ITPR3	3	0.054	rs4711336:body_height; rs5745568:platelet_count; rs513349:platelet_count; rs210134:platelet_count; rs751728:Crohn's_disease
ITPR1	1	0.018	rs420017:body_height
TPRKB	2	0.036	rs9309473:metabolite_measurement; rs13538:blood_metabolite_measurement
F11R	1	0.018	rs4073054:blood_metabolite_measurement
LINC00925	1	0.018	rs4932217:body_height
RP11-192P3.4	1	0.018	rs793108:rheumatoid_arthritis
ABCG5	1	0.018	rs6756629:total_cholesterol_measurement
LRIG1	1	0.018	rs812481:colorectal_cancer
ABCG8	3	0.054	rs6544713:low_density_lipoprotein_cholesterol_measurement; rs4299376:low_density_lipoprotein_cholesterol_measurement, total_cholesterol_measurement, lipid_measurement; rs4245791:lipid_measurement
GOLGA8A	1	0.018	rs12075079:body_height
RP1-167A14.2	2	0.036	rs1819333:inflammatory_bowel_disease, Crohn's_disease; rs444210:inflammatory_bowel_disease; rs415890:Crohn's_disease; rs2149085:Crohn's_disease; rs9457247:Crohn's_disease
RP11-531A24.5	1	0.018	rs12677663:Crohn's_disease
RBM4	1	0.018	rs913678:inflammatory_bowel_disease
USP50	1	0.018	rs3105593:QT_interval; rs2414059:QT_interval
SNCB	1	0.018	rs422421:body_height
AIFM2	1	0.018	rs7777484:body_height
ASCC2	2	0.036	rs713875:Crohn's_disease; rs5763767:Crohn's_disease; rs2412973:inflammatory_bowel_disease; rs2412970:inflammatory_bowel_disease
RNF125	1	0.018	rs1801689:low_density_lipoprotein_cholesterol_measurement
RNF123	2	0.036	rs3197999:inflammatory_bowel_disease, Crohn's_disease; rs9858542:Crohn's_disease
AGO3	1	0.018	rs13122250:blood_metabolite_measurement
PADI4	1	0.018	rs2240335:rheumatoid_arthritis; rs2301888:rheumatoid_arthritis
NEDD4	1	0.018	rs6959212:body_height
RP11-734I18.1	1	0.018	rs9825379:body_height
IL20RB	1	0.018	rs9880211:body_height
GADL1	1	0.018	rs6804368:blood_metabolite_measurement
FCER1G	1	0.018	rs4073054:blood_metabolite_measurement
AL022393.7	1	0.018	rs1150668:body_height
SOSTDC1	1	0.018	rs10270805:response_to_statin
OGFOD2	1	0.018	rs7296418:platelet_count
MOCOS	1	0.018	rs4620037:body_height
AC009961.3	2	0.036	rs4664304:inflammatory_bowel_disease, Crohn's_disease
ZNF571-AS1	1	0.018	rs7246657:coronary_artery_calcification
GPN3	1	0.018	rs3026445:QT_interval
AC063976.7	5	0.089	rs272869:blood_metabolite_measurement; rs273913:blood_metabolite_measurement; rs274546:body_height; rs274557:omega-6_polyunsaturated_fatty_acid_measurement; rs17622378:inflammatory_bowel_disease, Crohn's_disease; rs3091338:Crohn's_disease;
SRD5A3	1	0.018	rs13113518:body_height
SIAH2	2	0.036	rs559928:inflammatory_bowel_disease, Crohn's_disease
MROH3P	2	0.036	rs7554511:inflammatory_bowel_disease, Crohn's_disease; rs11584383:Crohn's_disease; rs35730213:inflammatory_bowel_disease
PDILT	1	0.018	rs11647589:blood_metabolite_measurement
PLCD4	1	0.018	rs611203:body_height; rs10187066:body_height
MLXIP	1	0.018	rs11835818:body_height
PLCD3	1	0.018	rs4986172:body_height
TPD52	1	0.018	rs998731:rheumatoid_arthritis
TSNAXIP1	1	0.018	rs8060686:high_density_lipoprotein_cholesterol_measurement; rs12449157:high_density_lipoprotein_cholesterol_measurement; rs2271293:high_density_lipoprotein_cholesterol_measurement; rs16942887:high_density_lipoprotein_cholesterol_measurement; rs73591976:high_density_lipoprotein_cholesterol_measurement; rs255049:high_density_lipoprotein_cholesterol_measurement
ADO	1	0.018	rs224136:Crohn's_disease; rs10995271:Crohn's_disease
ADK	1	0.018	rs2834215:Crohn's_disease
HIST1H1C	1	0.018	rs1185567:blood_metabolite_measurement
FHOD1	1	0.018	rs3729639:high_density_lipoprotein_cholesterol_measurement
TOPBP1	1	0.018	rs8177179:iron_biomarker_measurement__transferrin_measurement; rs8177240:iron_biomarker_measurement__transferrin_measurement
ADH5	1	0.018	rs2602836:high_density_lipoprotein_cholesterol_measurement
ADH4	1	0.018	rs2602836:high_density_lipoprotein_cholesterol_measurement
PKD2	1	0.018	rs1481012:response_to_statin
TACC2	1	0.018	rs11200392:body_height
BRE	3	0.054	rs1260326:blood_metabolite_measurement, metabolite_measurement; rs174570:cis-trans-18:2_fatty_acid_measurement__trans_fatty_acid_measurement
PSMB3	1	0.018	rs1043515:body_height
PSMB2	1	0.018	rs12153391:body_height
HIVEP2	1	0.018	rs316020:blood_metabolite_measurement
ZNF317	1	0.018	rs35164067:inflammatory_bowel_disease
KALRN	1	0.018	rs13375749:blood_metabolite_measurement
TEX35	1	0.018	rs4650994:high_density_lipoprotein_cholesterol_measurement
HIST1H2AE	1	0.018	rs4141885:body_height
GNAT3	1	0.018	rs6025:inflammatory_bowel_disease
RMI1	1	0.018	rs7853377:body_height
RMI2	3	0.054	rs423674:inflammatory_bowel_disease, Crohn's_disease; rs7188861:high_density_lipoprotein_cholesterol_measurement; rs529866:inflammatory_bowel_disease
STX18-AS1	1	0.018	rs4282339:body_height
BCL2L13	1	0.018	rs8067165:body_height
ESCO1	1	0.018	rs11662721:phospholipid_measurement
CTD-3037G24.3	1	0.018	rs1560104:body_height
RP11-33O4.1	1	0.018	rs7588654:body_height
HSD11B2	2	0.036	rs17119:inflammatory_bowel_disease, Crohn's_disease
VPS13C	1	0.018	rs7178424:body_height
SIN3A	1	0.018	rs7184046:body_height; rs4886707:body_height
RP11-758N13.1	1	0.018	rs73376930:colorectal_cancer; rs2293582:colorectal_cancer
HOOK2	1	0.018	rs8012:blood_metabolite_measurement
GTF2H1	2	0.036	rs4150581:blood_metabolite_measurement; rs2403254:blood_metabolite_measurement, metabolite_measurement;
GTF2H5	1	0.018	rs9365723:colorectal_cancer
TMEM163	2	0.036	rs7570971:blood_metabolite_measurement, total_cholesterol_measurement; rs6430553:blood_metabolite_measurement
TMEM165	1	0.018	rs13113518:body_height
FOXN4	1	0.018	rs2338104:high_density_lipoprotein_cholesterol_measurement; rs2241208:high_density_lipoprotein_cholesterol_measurement; rs9943753:high_density_lipoprotein_cholesterol_measurement
TMEM168	1	0.018	rs7807268:Crohn's_disease
COX7A2L	1	0.018	rs2293889:high_density_lipoprotein_cholesterol_measurement
LRRK2	3	0.054	rs11564258:inflammatory_bowel_disease, Crohn's_disease; rs11175593:Crohn's_disease; rs4768236:inflammatory_bowel_disease, Crohn's_disease; rs7968324:omega-6_polyunsaturated_fatty_acid_measurement; rs12422544:Crohn's_disease;
TAB3	1	0.018	rs425277:body_height
AC007319.1	1	0.018	rs4140885:heart_rate
PIF1	2	0.036	rs1719271:platelet_count; rs12595292:low_density_lipoprotein_cholesterol_measurement
GNA12	2	0.036	rs7777484:body_height; rs798544:body_height; rs798554:body_height; rs798497:body_height; rs1182188:inflammatory_bowel_disease, body_height; rs798489:body_height;
ABHD15	1	0.018	rs3110496:body_height
SDHC	1	0.018	rs4656940:Crohn's_disease
SDHB	1	0.018	rs3738814:body_height; rs2284746:body_height
TBC1D10A	1	0.018	rs4820834:coronary_artery_calcification
PDE4DIP	1	0.018	rs2131925:total_cholesterol_measurement
ZCCHC11	2	0.036	rs2081687:low_density_lipoprotein_cholesterol_measurement, total_cholesterol_measurement
MOV10	1	0.018	rs12120956:body_height
RP11-73O6.3	1	0.018	rs6899976:body_height; rs6569648:body_height
RP11-973H7.1	2	0.036	rs2847278:inflammatory_bowel_disease; rs2847297:rheumatoid_arthritis
ABHD12	1	0.018	rs7267979:alkaline_phosphatase_measurement
BPIFB4	1	0.018	rs6058869:inflammatory_bowel_disease
AF131215.2	2	0.036	rs1600249:rheumatoid_arthritis; rs7819412:triglyceride_measurement
DLG2	2	0.036	rs10898392:body_height; rs12379034:rheumatoid_arthritis
DLG4	1	0.018	rs117616209:metabolite_measurement
PILRA	1	0.018	rs7808970:QT_interval
COMMD7	1	0.018	rs4911259:inflammatory_bowel_disease; rs6058869:inflammatory_bowel_disease
PPP2R4	1	0.018	rs10988217:blood_metabolite_measurement; rs7849270:blood_metabolite_measurement
COMMD5	1	0.018	rs4675874:blood_metabolite_measurement
RP1-15D23.2	2	0.036	rs9286879:Crohn's_disease; rs7517810:inflammatory_bowel_disease, Crohn's_disease; rs6425143:Crohn's_disease;
GRWD1	2	0.036	rs503279:blood_metabolite_measurement, metabolite_measurement
LINC00323	1	0.018	rs2837960:rheumatoid_arthritis
METTL10	1	0.018	rs3740540:body_height
RP11-137H2.6	2	0.036	rs7097656:inflammatory_bowel_disease, Crohn's_disease
SLC38A7	1	0.018	rs4784054:blood_metabolite_measurement
NPR3	1	0.018	rs9292468:body_height; rs1173727:body_height
CTNNAL1	3	0.054	rs10468017:phospholipid_measurement, high_density_lipoprotein_cholesterol_measurement, blood_metabolite_measurement
CAMK2G	2	0.036	rs2227551:Crohn's_disease; rs2227564:inflammatory_bowel_disease
SLC38A9	1	0.018	rs7704138:body_height; rs11958779:body_height; rs7716219:body_height
EFEMP2	2	0.036	rs2231884:inflammatory_bowel_disease; rs568617:Crohn's_disease
MACROD2	1	0.018	rs2454206:body_height
TMEM184B	1	0.018	rs5756931:triglyceride_measurement
CYP3A5	1	0.018	rs10242455:blood_metabolite_measurement; rs7809615:blood_metabolite_measurement
RAPGEF4	2	0.036	rs6498540:blood_metabolite_measurement, glycerophospholipid_measurement__blood_metabolite_measurement
AP001046.6	1	0.018	rs496300:high_density_lipoprotein_cholesterol_measurement__metabolic_syndrome
TEX2	1	0.018	rs12051548:coronary_artery_calcification
ARHGAP17	4	0.071	rs4985155:omega-6_polyunsaturated_fatty_acid_measurement; rs2740:blood_metabolite_measurement; rs7200543:glycerophospholipid_measurement__blood_metabolite_measurement, metabolite_measurement;
STARD9	2	0.036	rs925255:inflammatory_bowel_disease, Crohn's_disease
RP11-750H9.5	1	0.018	rs10838708:body_height
ARHGAP10	1	0.018	rs4660293:high_density_lipoprotein_cholesterol_measurement
STARD3	1	0.018	rs11869286:high_density_lipoprotein_cholesterol_measurement
PROCR	1	0.018	rs143384:body_height
C7orf50	1	0.018	rs1997243:total_cholesterol_measurement
ENOX1	1	0.018	rs7200543:glycerophospholipid_measurement__blood_metabolite_measurement
PTRHD1	1	0.018	rs11895026:body_height
PPIL6	1	0.018	rs6920372:body_height; rs1046943:body_height
CTD-2541M15.1	1	0.018	rs10401193:body_height
DCAKD	1	0.018	rs4986172:body_height
NUAK2	1	0.018	rs1668871:platelet_count
TMEM99	1	0.018	rs2315504:body_height
C1orf21	1	0.018	rs9393915:blood_metabolite_measurement
DUS1L	1	0.018	rs4625783:blood_metabolite_measurement
AC074391.1	1	0.018	rs1858037:rheumatoid_arthritis; rs934734:rheumatoid_arthritis
PEPD	2	0.036	rs731839:triglyceride_measurement, high_density_lipoprotein_cholesterol_measurement
CCL28	1	0.018	rs2075292:triglyceride_measurement
RP11-465L8.1	1	0.018	rs4767631:low_density_lipoprotein_cholesterol_measurement
GRM8	1	0.018	rs3800993:blood_metabolite_measurement
ARPC2	2	0.036	rs11677953:inflammatory_bowel_disease; rs2382817:inflammatory_bowel_disease, Crohn's_disease;
IFNGR2	3	0.054	rs2268241:insulin_sensitivity_measurement; rs2834215:Crohn's_disease; rs2284553:inflammatory_bowel_disease, Crohn's_disease;
NR1H3	1	0.018	rs7120118:high_density_lipoprotein_cholesterol_measurement; rs7395581:high_density_lipoprotein_cholesterol_measurement
SLC35G2	1	0.018	rs483465:high_density_lipoprotein_cholesterol_measurement
MAU2	1	0.018	rs10401193:body_height
AC008731.1	1	0.018	rs4788439:blood_metabolite_measurement
SENP6	1	0.018	rs9360921:body_height
MGLL	1	0.018	rs12902421:body_height
SKINTL	1	0.018	rs6678639:blood_metabolite_measurement
CUX1	2	0.036	rs314253:alkaline_phosphatase_measurement, total_cholesterol_measurement
PPARD	1	0.018	rs4713858:body_height
LINGO4	1	0.018	rs12566232:blood_metabolite_measurement
PPARA	2	0.036	rs4253772:low_density_lipoprotein_cholesterol_measurement, total_cholesterol_measurement
DCDC2	1	0.018	rs2295602:glycerophospholipid_measurement__blood_metabolite_measurement
FAM83F	1	0.018	rs139909:body_height
ZNF354C	1	0.018	rs11750568:body_height; rs11249608:body_height
DNAJC1	1	0.018	rs7916663:body_height
WDFY4	1	0.018	rs2274136:total_cholesterol_measurement
WDFY3	1	0.018	rs9376090:total_cholesterol_measurement
TTC34	1	0.018	rs3890745:rheumatoid_arthritis
SORT1	5	0.089	rs646776:response_to_statin, low_density_lipoprotein_cholesterol_measurement, total_cholesterol_measurement, lipid_measurement; rs629301:low_density_lipoprotein_cholesterol_measurement, total_cholesterol_measurement; rs6657811:high_density_lipoprotein_cholesterol_measurement; rs12740374:low_density_lipoprotein_cholesterol_measurement; rs599839:low_density_lipoprotein_cholesterol_measurement; rs66…
RP11-148O21.4	4	0.071	rs9987289:high_density_lipoprotein_cholesterol_measurement, low_density_lipoprotein_cholesterol_measurement, total_cholesterol_measurementrs7819412:triglyceride_measurement
TTC38	2	0.036	rs4253772:low_density_lipoprotein_cholesterol_measurement, total_cholesterol_measurement
RP11-148O21.3	1	0.018	rs2736340:rheumatoid_arthritis; rs2736337:rheumatoid_arthritis
RP11-148O21.2	1	0.018	rs7819412:triglyceride_measurement
CEP85L	3	0.054	rs3902035:QT_interval; rs11153730:QT_interval, heart_rate; rs281868:resting_heart_rate;
ACP2	1	0.018	rs7120118:high_density_lipoprotein_cholesterol_measurement; rs7395581:high_density_lipoprotein_cholesterol_measurement
RP11-817O13.8	1	0.018	rs4886707:body_height
PRKDC	1	0.018	rs4787294:blood_metabolite_measurement
MKRN2	1	0.018	rs2290159:total_cholesterol_measurement
PARD6A	1	0.018	rs12449157:high_density_lipoprotein_cholesterol_measurement
ZNF839	1	0.018	rs2273905:QT_interval
GLS	2	0.036	rs1517352:inflammatory_bowel_disease, Crohn's_disease
LHFPL2	1	0.018	rs4680:blood_metabolite_measurement
ENPEP	1	0.018	rs2087160:metabolite_measurement
NCOA1	1	0.018	rs2278483:body_height; rs11895026:body_height
NCOA6	1	0.018	rs8114671:body_height
TMEM17	1	0.018	rs6545946:Crohn's_disease
PHAX	1	0.018	rs2301436:Crohn's_disease
SLC22A23	1	0.018	rs17309827:Crohn's_disease
LAPTM4B	1	0.018	rs11779860:QT_interval
RP3-323P13.2	1	0.018	rs2145998:body_height; rs17318596:body_height
SLC22A25	1	0.018	rs12529514:rheumatoid_arthritis
PBK	2	0.036	rs2954029:high_density_lipoprotein_cholesterol_measurement, total_cholesterol_measurement
SEZ6	1	0.018	rs2346177:high_density_lipoprotein_cholesterol_measurement
RAB11B-AS1	1	0.018	rs7255436:high_density_lipoprotein_cholesterol_measurement
LIMD1	2	0.036	rs4327428:blood_metabolite_measurement; rs17279437:blood_metabolite_measurement, metabolite_measurement;
RP11-490O6.2	1	0.018	rs4780401:rheumatoid_arthritis
RIMS3	1	0.018	rs4660456:platelet_count
RP11-72I8.1	5	0.089	rs2740:blood_metabolite_measurement; rs4500751:phospholipid_measurement; rs3198697:triglyceride_measurement; rs7200543:glycerophospholipid_measurement__blood_metabolite_measurement, metabolite_measurement;
RIF1	2	0.036	rs10761659:inflammatory_bowel_disease, Crohn's_disease
ZNF209P	1	0.018	rs931608:response_to_statin
ST7L	2	0.036	rs12120956:body_height; rs4846923:high_density_lipoprotein_cholesterol_measurement; rs2967605:high_density_lipoprotein_cholesterol_measurement
JSRP1	2	0.036	rs2523178:body_height; rs6929568:coronary_artery_calcification
STARD3NL	2	0.036	rs6831256:low_density_lipoprotein_cholesterol_measurement, total_cholesterol_measurement
SLC27A2	1	0.018	rs1365505:blood_metabolite_measurement
CYP2C8	1	0.018	rs1934955:blood_metabolite_measurement; rs2071426:blood_metabolite_measurement
AK9	1	0.018	rs6920372:body_height; rs9487094:body_height; rs1046943:body_height
ZNF638	2	0.036	rs2847297:rheumatoid_arthritis; rs7568069:body_height
ACPP	1	0.018	rs1736135:Crohn's_disease
TBCD	1	0.018	rs3729639:high_density_lipoprotein_cholesterol_measurement
SLC17A1	2	0.036	rs1865760:body_height; rs1185567:blood_metabolite_measurement; rs2762353:blood_metabolite_measurement; rs11754288:blood_metabolite_measurement
SLC17A2	1	0.018	rs1865760:body_height
APOBEC3B	1	0.018	rs2071748:heart_rate
MDH1B	2	0.036	rs6755560:QT_interval; rs2277912:body_height
RP11-585P4.5	1	0.018	rs12318506:coronary_artery_calcification
C10orf62	1	0.018	rs2297644:metabolite_measurement
CDK5RAP2	1	0.018	rs12379034:rheumatoid_arthritis
SMCO3	1	0.018	rs4764124:body_height
FMO3	1	0.018	rs7061710:blood_metabolite_measurement
WRNIP1	2	0.036	rs3851228:inflammatory_bowel_disease, Crohn's_disease
RP3-525N10.2	1	0.018	rs2585617:phospholipid_measurement
BSND	1	0.018	rs11206510:low_density_lipoprotein_cholesterol_measurement
BHMT2	2	0.036	rs17823642:insulin_sensitivity_measurement; rs16876394:blood_metabolite_measurement
ZNF490	1	0.018	rs8012:blood_metabolite_measurement
LPIN3	2	0.036	rs6029526:low_density_lipoprotein_cholesterol_measurement, total_cholesterol_measurement
PMPCA	2	0.036	rs4077515:inflammatory_bowel_disease, Crohn's_disease; rs10781499:inflammatory_bowel_disease, Crohn's_disease; rs13300218:inflammatory_bowel_disease, Crohn's_disease;
CDK10	1	0.018	rs8052560:body_height; rs258324:body_height
KLF7	1	0.018	rs78058190:high_density_lipoprotein_cholesterol_measurement
RP11-430N14.4	4	0.071	rs579459:alkaline_phosphatase_measurement, blood_metabolite_measurement; rs635634:low_density_lipoprotein_cholesterol_measurement, total_cholesterol_measurement; rs8176720:alkaline_phosphatase_measurement; rs651007:alkaline_phosphatase_measurement, blood_metabolite_measurement, low_density_lipoprotein_cholesterol_measurement; rs495828:alkaline_phosphatase_measurement, blood_metabolite_measurement…
VWCE	1	0.018	rs1708299:body_height
RP11-332H18.4	1	0.018	rs2079795:body_height; rs757608:body_height
PSMC3	1	0.018	rs10838708:body_height
NOS1AP	1	0.018	rs12143842:QT_interval; rs10494366:QT_interval; rs2880058:QT_interval
PSMC5	1	0.018	rs7209435:body_height; rs2070776:body_height
HEATR4	1	0.018	rs2041073:blood_metabolite_measurement; rs8018967:blood_metabolite_measurement
SNTG2	1	0.018	rs631106:Crohn's_disease
FBN2	1	0.018	rs27855:body_height
REST	1	0.018	rs17081935:body_height; rs2227901:body_height
SLC24A1	1	0.018	rs7183263:body_height
AC016725.4	1	0.018	rs6430553:blood_metabolite_measurement
MMP28	1	0.018	rs11083840:inflammatory_bowel_disease
AC073254.1	1	0.018	rs13393800:body_height
TRIP11	2	0.036	rs8007661:body_height; rs7153027:body_height; rs7155279:body_height; rs12588287:coronary_artery_calcification; rs7158300:body_height; rs7154721:body_height
RP3-395M20.12	1	0.018	rs6667605:inflammatory_bowel_disease
MTERFD2	1	0.018	rs17382723:body_height
CPVL	1	0.018	rs72810983:inflammatory_bowel_disease
MAP3K11	1	0.018	rs12801636:high_density_lipoprotein_cholesterol_measurement
ITLN1	2	0.036	rs2297559:inflammatory_bowel_disease; rs2274910:Crohn's_disease; rs4656958:inflammatory_bowel_disease, Crohn's_disease; rs4656940:Crohn's_disease;
ZNF541	1	0.018	rs11750568:body_height
C9orf152	1	0.018	rs7032940:body_height
RP11-448G4.2	1	0.018	rs2488397:inflammatory_bowel_disease
SLC1A4	4	0.071	rs2160387:metabolite_measurement; rs10211524:coronary_artery_calcification, blood_metabolite_measurement; rs2540948:triglyceride_measurement;
MAP3K19	2	0.036	rs7570971:blood_metabolite_measurement, total_cholesterol_measurement
KIAA1239	1	0.018	rs7926971:body_height
EEPD1	1	0.018	rs4302748:platelet_count
SLC1A3	1	0.018	rs2937550:body_height
LIN7A	1	0.018	rs2156552:high_density_lipoprotein_cholesterol_measurement
SYCP2L	6	0.11	rs2295602:glycerophospholipid_measurement__blood_metabolite_measurement; rs6918936:phospholipid_measurement; rs4713169:blood_metabolite_measurement; rs1321535:phospholipid_measurement; rs3798713:phospholipid_measurement; rs9393915:blood_metabolite_measurement; rs17606561:phospholipid_measurement; rs8523:fatty_acid_measurement__docosapentaenoic_acid_measurement; rs9393903:metabolite_measurement; r…
LIF	2	0.036	rs713875:Crohn's_disease; rs2412970:inflammatory_bowel_disease
RP11-37C7.3	1	0.018	rs10065813:fatty_acid_measurement
IPMK	2	0.036	rs1199103:Crohn's_disease; rs1819658:Crohn's_disease; rs2153283:inflammatory_bowel_disease; rs2790216:inflammatory_bowel_disease
CTB-129P6.4	1	0.018	rs519113:high_density_lipoprotein_cholesterol_measurement
IKBKB	1	0.018	rs4921914:blood_metabolite_measurement; rs4921913:blood_metabolite_measurement
2007-03-01	2	0.036	rs4664304:inflammatory_bowel_disease, Crohn's_disease
LRRC45	1	0.018	rs4625783:blood_metabolite_measurement
IKBKE	1	0.018	rs2483058:high_density_lipoprotein_cholesterol_measurement
LRRC49	1	0.018	rs5742915:body_height
2008-03-01	3	0.054	rs970548:high_density_lipoprotein_cholesterol_measurement, total_cholesterol_measurement; rs2291429:blood_metabolite_measurement
CLSTN2	1	0.018	rs6497490:blood_metabolite_measurement
RP11-102L12.2	2	0.036	rs72727394:Crohn's_disease; rs8032939:rheumatoid_arthritis
B3GNT2	1	0.018	rs11679753:Crohn's_disease; rs10865331:Crohn's_disease
FNDC4	14	0.25	rs1260326:coronary_artery_calcification, fasting_blood_glucose_measurement, inflammatory_bowel_disease, triglyceride_measurement, blood_metabolite_measurement, platelet_count, metabolite_measurement, total_cholesterol_measurement, lipid_measurementrs780092:triglyceride_measurementrs780094:body_mass_index__fasting_blood_glucose_measurement, fasting_blood_glucose_measurement, body_height, phospholi…
B3GNT8	1	0.018	rs17318596:body_height
EIF3E	1	0.018	rs6984305:alkaline_phosphatase_measurement
ALMS1P	1	0.018	rs10206899:blood_metabolite_measurement; rs13538:blood_metabolite_measurement
MIPEP	2	0.036	rs6561030:body_height; rs2293941:body_mass_index__fasting_blood_glucose_measurement
GMPR	2	0.036	rs7765828:QT_interval; rs6459467:blood_metabolite_measurement
MTMR9	1	0.018	rs1600249:rheumatoid_arthritis
SETD6	1	0.018	rs37060:QT_interval; rs246196:QT_interval
MTMR3	2	0.036	rs4820834:coronary_artery_calcification; rs2412970:inflammatory_bowel_disease
GINM1	1	0.018	rs9373594:rheumatoid_arthritis
NABP1	1	0.018	rs11903757:colorectal_cancer
CDKN2B	1	0.018	rs3731211:platelet_count
WT1	1	0.018	rs2851682:cis-trans-18:2_fatty_acid_measurement__trans_fatty_acid_measurement
JAKMIP1	1	0.018	rs314253:alkaline_phosphatase_measurement
DHRSX	1	0.018	rs12567232:Crohn's_disease
INPP5B	1	0.018	rs28411352:rheumatoid_arthritis
EDEM2	1	0.018	rs224329:body_height
CCDC157	2	0.036	rs1043099:rheumatoid_arthritis; rs4820834:coronary_artery_calcification
PHGDH	4	0.071	rs478093:insulin_sensitivity_measurement; rs477992:metabolite_measurement; rs12144094:body_height; rs1163251:blood_metabolite_measurement
INPP5E	2	0.036	rs4077515:inflammatory_bowel_disease, Crohn's_disease; rs10781499:inflammatory_bowel_disease, Crohn's_disease; rs13300218:inflammatory_bowel_disease, Crohn's_disease;
SLC2A9	1	0.018	rs4481233:metabolite_measurement
SEC31B	1	0.018	rs11190604:phospholipid_measurement
RP11-78O7.2	1	0.018	rs397969:platelet_count
SLC2A5	1	0.018	rs6662509:body_height
SLC2A4	1	0.018	rs117616209:metabolite_measurement
UBTD1	1	0.018	rs13247874:lipid_measurement
CTC-501O10.1	1	0.018	rs8077889:triglyceride_measurement
SNF8	1	0.018	rs318095:body_height
NFATC3	2	0.036	rs2271293:high_density_lipoprotein_cholesterol_measurement; rs2863979:blood_metabolite_measurement; rs255052:high_density_lipoprotein_cholesterol_measurement; rs8056893:blood_metabolite_measurement; rs16942887:high_density_lipoprotein_cholesterol_measurement; rs73591976:high_density_lipoprotein_cholesterol_measurement
NFATC4	1	0.018	rs1950500:body_height
FAM73B	1	0.018	rs7849270:blood_metabolite_measurement
MTDH	4	0.071	rs2954029:triglyceride_measurement, high_density_lipoprotein_cholesterol_measurement, low_density_lipoprotein_cholesterol_measurement, total_cholesterol_measurement
AP2B1	1	0.018	rs10512472:platelet_count
EXOSC4	2	0.036	rs12550729:blood_metabolite_measurement; rs6558295:metabolite_measurement
EXOSC5	2	0.036	rs1800469:colorectal_cancer; rs4803468:body_height; rs17318596:body_height
GTF2E1	1	0.018	rs2013208:high_density_lipoprotein_cholesterol_measurement
MADD	3	0.054	rs7120118:high_density_lipoprotein_cholesterol_measurement; rs7944584:body_mass_index__fasting_blood_glucose_measurement, fasting_blood_glucose_measurement; rs7395581:high_density_lipoprotein_cholesterol_measurement;
ADAMTSL1	2	0.036	rs4409764:inflammatory_bowel_disease, Crohn's_disease
TULP4	1	0.018	rs1832871:body_height
SSXP10	2	0.036	rs11153730:QT_interval, heart_rate
RP11-94L15.2	2	0.036	rs4795397:inflammatory_bowel_disease; rs12946510:inflammatory_bowel_disease, Crohn's_disease;
ANGPT1	1	0.018	rs10948222:body_height
PPP1R14B	2	0.036	rs694739:Crohn's_disease; rs477895:platelet_count
INCENP	3	0.054	rs102275:glycerophospholipid_measurement__blood_metabolite_measurement, cis-trans-18:2_fatty_acid_measurement__trans_fatty_acid_measurement; rs4963452:phospholipid_measurement; rs174574:cis-trans-18:2_fatty_acid_measurement__trans_fatty_acid_measurement; rs174528:cis-trans-18:2_fatty_acid_measurement__trans_fatty_acid_measurement; rs2845573:cis-trans-18:2_fatty_acid_measurement__trans_fatty_acid_…
FARP2	1	0.018	rs12694997:body_height
CCDC92	2	0.036	rs4765127:triglyceride_measurement, high_density_lipoprotein_cholesterol_measurement
KIAA0895L	1	0.018	rs3729639:high_density_lipoprotein_cholesterol_measurement
TCTE1	1	0.018	rs2233434:rheumatoid_arthritis; rs2233424:rheumatoid_arthritis
HDAC11	1	0.018	rs2597513:body_height
RP11-342M1.3	1	0.018	rs1168013:triglyceride_measurement
F12	3	0.054	rs2545801:metabolite_measurement; rs4976646:inflammatory_bowel_disease, Crohn's_disease;
F11	3	0.054	rs4253311:blood_metabolite_measurement; rs4241816:metabolite_measurement; rs4253252:blood_metabolite_measurement, metabolite_measurement; rs1912826:coronary_artery_calcification;
RP3-465N24.6	1	0.018	rs11083840:inflammatory_bowel_disease
SRRT	2	0.036	rs13245899:heart_rate; rs314370:resting_heart_rate; rs12666989:resting_heart_rate
SNAP47	1	0.018	rs10799445:body_height; rs6696239:body_height; rs1390401:body_height
ATP6V0A2	1	0.018	rs786425:body_height
DEPDC5	1	0.018	rs1976403:alkaline_phosphatase_measurement
PSMB10	1	0.018	rs8060686:high_density_lipoprotein_cholesterol_measurement; rs12449157:high_density_lipoprotein_cholesterol_measurement
PAOX	1	0.018	rs11101730:blood_metabolite_measurement
C17orf105	1	0.018	rs8077889:triglyceride_measurement
ANAPC7	1	0.018	rs3026445:QT_interval
ATR	1	0.018	rs2041073:blood_metabolite_measurement
ADHFE1	1	0.018	rs10112574:blood_metabolite_measurement; rs1030420:blood_metabolite_measurement
PAXIP1-AS2	1	0.018	rs12534701:colorectal_cancer
CTD-2353F22.1	1	0.018	rs301901:body_height
PDE11A	1	0.018	rs13413635:heart_rate
S1PR3	1	0.018	rs1875620:response_to_statin
RP11-855O10.2	1	0.018	rs2851682:cis-trans-18:2_fatty_acid_measurement__trans_fatty_acid_measurement
LINC00347	1	0.018	rs17718828:phospholipid_measurement
AC104809.3	2	0.036	rs4675874:blood_metabolite_measurement; rs4344931:body_height
DOT1L	1	0.018	rs11880992:body_height; rs12986413:body_height
FANCI	1	0.018	rs2238300:body_height
GPN1	2	0.036	rs4666002:phospholipid_measurement; rs3736594:body_mass_index__fasting_blood_glucose_measurement
FRK	2	0.036	rs9488822:low_density_lipoprotein_cholesterol_measurement, total_cholesterol_measurement
RCL1	1	0.018	rs457287:platelet_count; rs423955:platelet_count
IL6R	1	0.018	rs2228145:rheumatoid_arthritis
LIMD1-AS1	2	0.036	rs17279437:blood_metabolite_measurement, metabolite_measurement
ENO3	1	0.018	rs12602901:blood_metabolite_measurement
ZFAT-AS1	1	0.018	rs12680655:body_height
CARF	2	0.036	rs115400054:total_cholesterol_measurement; rs140244541:low_density_lipoprotein_cholesterol_measurement
AC006126.4	1	0.018	rs17356664:platelet_count
KNSTRN	2	0.036	rs10518693:metabolite_measurement; rs9635324:blood_metabolite_measurement
E2F1	1	0.018	rs1074683:body_height; rs7274811:body_height
GRIK4	1	0.018	rs17148090:phospholipid_measurement
IRS1	2	0.036	rs2713536:high_density_lipoprotein_cholesterol_measurement; rs2943645:triglyceride_measurement; rs2972146:triglyceride_measurement, high_density_lipoprotein_cholesterol_measurement;
SLC22A10	2	0.036	rs651821:triglyceride_measurement, lipid_measurement
RP3-477O4.16	1	0.018	rs2236164:body_height
HOXA5	2	0.036	rs10486483:inflammatory_bowel_disease, Crohn's_disease
CDK6	2	0.036	rs2040494:body_height; rs42041:rheumatoid_arthritis; rs4272:rheumatoid_arthritis; rs42235:body_height; rs42039:body_height; rs2282978:body_height
RNF141	1	0.018	rs2923084:high_density_lipoprotein_cholesterol_measurement
ANKFY1	1	0.018	rs7517847:omega-6_polyunsaturated_fatty_acid_measurement
PTK2	1	0.018	rs11651708:coronary_artery_calcification
NEURL	1	0.018	rs56322409:blood_metabolite_measurement
MSH2	1	0.018	rs12474201:body_height
MSH4	2	0.036	rs11161521:blood_metabolite_measurement; rs4949874:blood_metabolite_measurement; rs211718:metabolite_measurement
MSH6	1	0.018	rs10502386:body_height
DAGLB	1	0.018	rs702485:high_density_lipoprotein_cholesterol_measurement
ALOX12	1	0.018	rs2271316:blood_metabolite_measurement
SORBS1	1	0.018	rs4345897:metabolite_measurement; rs7072216:metabolite_measurement
GAL3ST2	1	0.018	rs35320439:Crohn's_disease
IL18RAP	2	0.036	rs6708413:inflammatory_bowel_disease, Crohn's_disease; rs2058660:Crohn's_disease; rs917997:inflammatory_bowel_disease
ATG16L1	2	0.036	rs3828309:Crohn's_disease; rs10210302:Crohn's_disease; rs12994997:inflammatory_bowel_disease, Crohn's_disease; rs3792109:Crohn's_disease; rs2241880:Crohn's_disease; rs6738490:Crohn's_disease;
ATG16L2	1	0.018	rs2972146:high_density_lipoprotein_cholesterol_measurement
B9D2	1	0.018	rs1800469:colorectal_cancer
DNAJC16	1	0.018	rs421490:omega-6_polyunsaturated_fatty_acid_measurement
SCN2B	1	0.018	rs2236653:alkaline_phosphatase_measurement
NARFL	2	0.036	rs6450176:high_density_lipoprotein_cholesterol_measurement; rs763014:body_height; rs11648796:body_height
DNAJC13	2	0.036	rs17404153:high_density_lipoprotein_cholesterol_measurement, low_density_lipoprotein_cholesterol_measurement
C16orf45	1	0.018	rs34792:omega-6_polyunsaturated_fatty_acid_measurement
PACSIN3	1	0.018	rs7120118:high_density_lipoprotein_cholesterol_measurement; rs7395581:high_density_lipoprotein_cholesterol_measurement
PPP1R13B	1	0.018	rs4144027:blood_metabolite_measurement
GREM1	1	0.018	rs73376930:colorectal_cancer; rs4779584:colorectal_cancer; rs2293582:colorectal_cancer
PRKCA	1	0.018	rs9892651:QT_interval
PRKCB	3	0.054	rs2286963:metabolite_measurement; rs7404928:rheumatoid_arthritis; rs7404095:inflammatory_bowel_disease
PRKCE	1	0.018	rs2080401:low_density_lipoprotein_cholesterol_measurement
PRKCD	1	0.018	rs4687717:blood_metabolite_measurement
PADI2	1	0.018	rs3738814:body_height; rs2284746:body_height
EBF2	1	0.018	rs13278849:blood_metabolite_measurement
LMAN2	1	0.018	rs2731672:blood_metabolite_measurement
PM20D1	1	0.018	rs1775154:QT_interval
PM20D2	1	0.018	rs7775554:blood_metabolite_measurement
MAML1	1	0.018	rs6893300:resting_heart_rate; rs17617068:resting_heart_rate
RAPSN	1	0.018	rs10838708:body_height
RP11-108K14.4	1	0.018	rs10857712:rheumatoid_arthritis
ZNF98	1	0.018	rs931608:response_to_statin
RAET1G	1	0.018	rs9373594:rheumatoid_arthritis
AC003075.4	1	0.018	rs6968554:blood_metabolite_measurement
QTRTD1	1	0.018	rs3804024:body_height
PPIL1	1	0.018	rs236373:heart_rate
PPIL3	2	0.036	rs3731714:cis-trans-18:2_fatty_acid_measurement__trans_fatty_acid_measurement; rs6715284:rheumatoid_arthritis
PKD2L1	4	0.071	rs603424:phospholipid_measurement, blood_metabolite_measurement, glycerophospholipid_measurement__blood_metabolite_measurement, metabolite_measurement
TMED10	1	0.018	rs910316:body_height
LTBR	1	0.018	rs7954567:Crohn's_disease
MAP3K8	2	0.036	rs1042058:inflammatory_bowel_disease, Crohn's_disease
AC156455.1	1	0.018	rs11835818:body_height
CNGB1	1	0.018	rs1800775:blood_metabolite_measurement
MAP3K3	1	0.018	rs2854207:body_height; rs7209435:body_height; rs11658329:body_height
CYP4F11	1	0.018	rs2108622:metabolite_measurement
CCDC91	1	0.018	rs2638953:body_height; rs10843164:body_height; rs11049611:body_height
MAP3K4	1	0.018	rs3734398:phospholipid_measurement
ZNF521	1	0.018	rs874040:rheumatoid_arthritis
PLA2G6	1	0.018	rs5756931:triglyceride_measurement
RLBP1	1	0.018	rs2238300:body_height
NSG2	2	0.036	rs72810983:inflammatory_bowel_disease; rs17695092:Crohn's_disease; rs56163845:Crohn's_disease
MARVELD3	2	0.036	rs4788815:coronary_artery_calcification, metabolite_measurement; rs217181:coronary_artery_calcification
ZNF577	1	0.018	rs17695224:high_density_lipoprotein_cholesterol_measurement
TRPV4	1	0.018	rs2292354:high_density_lipoprotein_cholesterol_measurement__metabolic_syndrome
PDZRN3	1	0.018	rs4557101:QT_interval; rs6793245:QT_interval
ERBB2	2	0.036	rs11869286:high_density_lipoprotein_cholesterol_measurement; rs1877030:rheumatoid_arthritis
CCDC77	1	0.018	rs7969761:blood_metabolite_measurement
CCDC71	2	0.036	rs9868809:inflammatory_bowel_disease, Crohn's_disease
KCNAB1	1	0.018	rs5030062:blood_metabolite_measurement
YTHDC2	1	0.018	rs4620037:body_height
PASK	1	0.018	rs17382723:body_height
SETD8	2	0.036	rs11830103:body_height; rs7296418:platelet_count; rs7980687:body_height
FGFR4	3	0.054	rs4976646:inflammatory_bowel_disease, Crohn's_disease; rs422421:body_height
SETD2	1	0.018	rs8180040:colorectal_cancer
GPATCH2	1	0.018	rs12411277:body_height
CTSW	2	0.036	rs2231884:inflammatory_bowel_disease; rs568617:Crohn's_disease
PSRC1	5	0.089	rs646776:response_to_statin, low_density_lipoprotein_cholesterol_measurement, total_cholesterol_measurement, lipid_measurement; rs629301:low_density_lipoprotein_cholesterol_measurement, total_cholesterol_measurement; rs6657811:high_density_lipoprotein_cholesterol_measurement; rs12740374:low_density_lipoprotein_cholesterol_measurement; rs599839:low_density_lipoprotein_cholesterol_measurement; rs66…
NME7	2	0.036	rs12410416:body_height; rs10919070:QT_interval; rs10919071:QT_interval; rs1983546:QT_interval
CXCL5	1	0.018	rs2472649:inflammatory_bowel_disease
NME1	1	0.018	rs4605213:body_height
NME3	1	0.018	rs2235649:blood_metabolite_measurement
RP3-414A15.11	1	0.018	rs2041073:blood_metabolite_measurement; rs8018967:blood_metabolite_measurement
INCA1	1	0.018	rs12602901:blood_metabolite_measurement
NINL	1	0.018	rs7267979:alkaline_phosphatase_measurement
ZCWPW1	1	0.018	rs7808970:QT_interval
VTCN1	1	0.018	rs17038182:body_height
TRPM2	2	0.036	rs762421:Crohn's_disease; rs8127691:inflammatory_bowel_disease
FKBP1A	1	0.018	rs7515577:total_cholesterol_measurement
CTD-2015G9.2	1	0.018	rs16941835:colorectal_cancer
PGK1	1	0.018	rs385893:platelet_count
EME2	1	0.018	rs2235649:blood_metabolite_measurement
AC073130.3	1	0.018	rs6065:platelet_count
ZGPAT	2	0.036	rs6062496:inflammatory_bowel_disease; rs4809330:Crohn's_disease
AC092597.3	1	0.018	rs10938494:sphingolipid_measurement; rs13106975:sphingolipid_measurement
HMCES	1	0.018	rs7636293:body_height
PCNXL2	1	0.018	rs7809615:blood_metabolite_measurement
MET	1	0.018	rs38855:triglyceride_measurement
TEKT1	1	0.018	rs1509123:blood_metabolite_measurement
NT5E	4	0.071	rs1564348:low_density_lipoprotein_cholesterol_measurement, total_cholesterol_measurement; rs494562:blood_metabolite_measurement, metabolite_measurement;
AFF1	1	0.018	rs442177:triglyceride_measurement
CARD9	2	0.036	rs4077515:inflammatory_bowel_disease, Crohn's_disease; rs10781499:inflammatory_bowel_disease, Crohn's_disease; rs13300218:inflammatory_bowel_disease, Crohn's_disease;
NPPC	1	0.018	rs749052:body_height
GFOD2	2	0.036	rs8060686:high_density_lipoprotein_cholesterol_measurement; rs12449157:high_density_lipoprotein_cholesterol_measurement; rs2271293:high_density_lipoprotein_cholesterol_measurement; rs2863979:blood_metabolite_measurement; rs16942887:high_density_lipoprotein_cholesterol_measurement; rs73591976:high_density_lipoprotein_cholesterol_measurement; rs255049:high_density_lipoprotein_cholesterol_measurement
CORO6	1	0.018	rs3110496:body_height
ERP27	1	0.018	rs4764124:body_height
AC025165.8	1	0.018	rs61352607:triglyceride_measurement
GCKR	13	0.23	rs780093:phospholipid_measurement, Crohn's_disease; rs780092:triglyceride_measurement; rs780094:body_mass_index__fasting_blood_glucose_measurement, fasting_blood_glucose_measurement, body_height, phospholipid_measurement, triglyceride_measurement, Crohn's_disease, low_density_lipoprotein_cholesterol_measurement, metabolite_measurementrs1260326:coronary_artery_calcification, inflammatory_bowel_dis…
UNC5D	2	0.036	rs1819333:inflammatory_bowel_disease, Crohn's_disease
KATNAL1	2	0.036	rs503279:blood_metabolite_measurement, metabolite_measurement
UBA7	2	0.036	rs9858542:Crohn's_disease; rs2013208:high_density_lipoprotein_cholesterol_measurement
RP11-580I16.2	2	0.036	rs7206971:low_density_lipoprotein_cholesterol_measurement, total_cholesterol_measurement
KIAA0753	2	0.036	rs55714927:low_density_lipoprotein_cholesterol_measurement, total_cholesterol_measurement
RPL4P6	1	0.018	rs5757949:body_height
HERC1	1	0.018	rs4968031:platelet_count
EIF2S2P3	1	0.018	rs7911264:inflammatory_bowel_disease
CDHR4	1	0.018	rs9858542:Crohn's_disease
AD000092.3	1	0.018	rs8012:blood_metabolite_measurement
SAFB2	1	0.018	rs13538:blood_metabolite_measurement
UBE2Z	1	0.018	rs318095:body_height
RP5-887A10.1	2	0.036	rs10468017:phospholipid_measurement, blood_metabolite_measurement
GNAL	1	0.018	rs9947295:QT_interval
FARS2	2	0.036	rs2224391:body_height; rs9393915:blood_metabolite_measurement
STX1B	1	0.018	rs11649653:triglyceride_measurement
SGK223	2	0.036	rs2736340:rheumatoid_arthritis; rs6984305:alkaline_phosphatase_measurement
RP5-1142A6.9	1	0.018	rs8052560:body_height
RP11-711D18.2	1	0.018	rs10849893:body_mass_index__fasting_blood_glucose_measurement
LRSAM1	1	0.018	rs13300483:inflammatory_bowel_disease
PLEKHH2	2	0.036	rs10495903:inflammatory_bowel_disease, Crohn's_disease; rs78487399:inflammatory_bowel_disease
ALS2CR12	1	0.018	rs3731714:cis-trans-18:2_fatty_acid_measurement__trans_fatty_acid_measurement
GSDMB	3	0.054	rs4795397:inflammatory_bowel_disease; rs2872507:rheumatoid_arthritis, Crohn's_disease;
SNED1	2	0.036	rs588136:high_density_lipoprotein_cholesterol_measurement, blood_metabolite_measurement
NKX2-3	2	0.036	rs4409764:inflammatory_bowel_disease, Crohn's_disease; rs10748781:inflammatory_bowel_disease; rs11190140:Crohn's_disease
BTBD16	1	0.018	rs6585827:body_height
NLRX1	1	0.018	rs4938642:platelet_count
PHTF1	2	0.036	rs12722515:inflammatory_bowel_disease, Crohn's_disease
SRPRB	1	0.018	rs8177179:iron_biomarker_measurement__transferrin_measurement; rs8177240:iron_biomarker_measurement__transferrin_measurement
SIK3	1	0.018	rs12269901:high_density_lipoprotein_cholesterol_measurement
SIK2	1	0.018	rs6823268:body_height
PNO1	1	0.018	rs2120335:body_height
CPXM2	1	0.018	rs10734105:Crohn's_disease
PDE3A	1	0.018	rs7134375:high_density_lipoprotein_cholesterol_measurement
TMCC2	2	0.036	rs1668871:platelet_count; rs6662509:body_height
PKNOX1	1	0.018	rs2839619:total_cholesterol_measurement
DAG1	1	0.018	rs9858542:Crohn's_disease
MKNK1-AS1	1	0.018	rs7542172:blood_metabolite_measurement
VCPIP1	1	0.018	rs10112574:blood_metabolite_measurement; rs1030420:blood_metabolite_measurement
CNPY3	1	0.018	rs9394931:omega-6_polyunsaturated_fatty_acid_measurement
GPR84	1	0.018	rs4326844:platelet_count
RP11-696N14.1	1	0.018	rs2602836:high_density_lipoprotein_cholesterol_measurement
EPB41L1	1	0.018	rs2425163:body_height; rs6141600:body_height; rs224333:body_height
EPB41L2	1	0.018	rs10097215:omega-6_polyunsaturated_fatty_acid_measurement
ACSS1	1	0.018	rs7267979:alkaline_phosphatase_measurement
WAC	2	0.036	rs1832007:triglyceride_measurement; rs2518049:metabolite_measurement
COMT	1	0.018	rs4680:blood_metabolite_measurement
WBP11	1	0.018	rs4764124:body_height
MAST2	1	0.018	rs1053941:blood_metabolite_measurement
SLC43A3	1	0.018	rs11229030:Crohn's_disease
MAEA	1	0.018	rs13108904:heart_rate
C5orf47	2	0.036	rs72810983:inflammatory_bowel_disease; rs56163845:Crohn's_disease
RP1-80N2.2	1	0.018	rs4488133:blood_metabolite_measurement
GSTM2	1	0.018	rs7550711:phospholipid_measurement
RP11-467L20.10	21	0.38	rs1692120:phospholipid_measurement; rs102275:coronary_artery_calcification, phospholipid_measurement, glycerophospholipid_measurement__blood_metabolite_measurement, high_density_lipoprotein_cholesterol_measurement__metabolic_syndrome, Crohn's_disease, cis-trans-18:2_fatty_acid_measurement__trans_fatty_acid_measurement, omega-6_polyunsaturated_fatty_acid_measurement; rs174575:cis-trans-18:2_fatty_…
GSTM4	1	0.018	rs7550711:phospholipid_measurement
WNT6	1	0.018	rs78058190:high_density_lipoprotein_cholesterol_measurement
IL16	1	0.018	rs2663905:QT_interval
FARSA	1	0.018	rs8012:blood_metabolite_measurement
IL5	2	0.036	rs2188962:inflammatory_bowel_disease, Crohn's_disease; rs17622378:inflammatory_bowel_disease, Crohn's_disease;
GPAA1	2	0.036	rs7822232:blood_metabolite_measurement; rs12550729:blood_metabolite_measurement; rs6558295:metabolite_measurement
ZPBP2	3	0.054	rs4795397:inflammatory_bowel_disease; rs2872507:rheumatoid_arthritis, Crohn's_disease;
RP11-815M8.1	1	0.018	rs11118883:colorectal_cancer; rs6687758:colorectal_cancer
COLGALT2	1	0.018	rs3814333:body_height
EFHD1	1	0.018	rs7571816:body_height
IL23A	1	0.018	rs2066807:body_height; rs2066808:body_height
CUTC	1	0.018	rs2281636:low_density_lipoprotein_cholesterol_measurement
GPRIN1	1	0.018	rs108499:cis-trans-18:2_fatty_acid_measurement__trans_fatty_acid_measurement
EIF6	1	0.018	rs143384:body_height; rs6088792:body_height; rs224333:body_height; rs224329:body_height
PINX1	2	0.036	rs4921914:blood_metabolite_measurement, metabolite_measurement; rs4921913:blood_metabolite_measurement; rs1495741:blood_metabolite_measurement
INSR	1	0.018	rs7248104:triglyceride_measurement
AFF3	2	0.036	rs11676922:rheumatoid_arthritis; rs9653442:rheumatoid_arthritis; rs10865035:rheumatoid_arthritis; rs917997:inflammatory_bowel_disease
RBMS2	3	0.054	rs2694917:blood_metabolite_measurement; rs2638315:metabolite_measurement; rs2657879:blood_metabolite_measurement, metabolite_measurement; rs2657880:coronary_artery_calcification;
SPTBN5	1	0.018	rs1719271:platelet_count
ANKRD11	1	0.018	rs258324:body_height
PAN3	1	0.018	rs2638953:body_height
KLF12	2	0.036	rs11207995:total_cholesterol_measurement; rs728926:QT_interval
KLF14	1	0.018	rs13241165:high_density_lipoprotein_cholesterol_measurement
PUSL1	2	0.036	rs12103:inflammatory_bowel_disease, Crohn's_disease
PCDHGA10	1	0.018	rs1874124:total_cholesterol_measurement
GDF5	1	0.018	rs224333:body_height; rs143384:body_height; rs224329:body_height; rs6088792:body_height; rs6060373:body_height; rs6060369:body_height
EIF4E2	1	0.018	rs13393800:body_height
RSBN1L-AS1	1	0.018	rs17807185:body_height
GBE1	1	0.018	rs10505477:colorectal_cancer
MTHFD2L	1	0.018	rs2472649:inflammatory_bowel_disease
UBASH3A	1	0.018	rs1893592:rheumatoid_arthritis
SLC44A2	3	0.054	rs8102380:body_height; rs2569507:triglyceride_measurement; rs7250071:body_height; rs11671653:low_density_lipoprotein_cholesterol_measurement
CEP68	1	0.018	rs2540948:triglyceride_measurement
ANXA4	1	0.018	rs7597155:phospholipid_measurement
ANXA9	1	0.018	rs267733:low_density_lipoprotein_cholesterol_measurement
COQ10B	1	0.018	rs273913:blood_metabolite_measurement
MCM6	2	0.036	rs7570971:blood_metabolite_measurement, total_cholesterol_measurement; rs28453840:total_cholesterol_measurement
NDUFS2	1	0.018	rs4073054:blood_metabolite_measurement
CRIM1	1	0.018	rs711245:body_height
UFD1L	2	0.036	rs712964:coronary_artery_calcification; rs807669:metabolite_measurement
M6PR	1	0.018	rs4883201:total_cholesterol_measurement
AOC1	4	0.071	rs1005390:blood_metabolite_measurement; rs17173637:high_density_lipoprotein_cholesterol_measurement; rs2110001:body_height; rs3807375:QT_interval; rs10231759:body_height
DHDDS	1	0.018	rs7532866:body_height
ZRANB1	1	0.018	rs17152411:body_height
SEC24C	2	0.036	rs2227551:Crohn's_disease; rs2227564:inflammatory_bowel_disease
ZRANB3	1	0.018	rs16832011:phospholipid_measurement
CTRL	2	0.036	rs12449157:high_density_lipoprotein_cholesterol_measurement; rs11574514:Crohn's_disease; rs16942887:high_density_lipoprotein_cholesterol_measurement
PARN	1	0.018	rs2280018:omega-6_polyunsaturated_fatty_acid_measurement
FAM132B	1	0.018	rs12472274:phospholipid_measurement
CTA-212D2.2	1	0.018	rs9399137:platelet_count
PI4K2B	1	0.018	rs3816587:rheumatoid_arthritis
MROH5	1	0.018	rs11777747:coronary_artery_calcification
MROH7	1	0.018	rs603424:glycerophospholipid_measurement__blood_metabolite_measurement
MROH1	1	0.018	rs41279633:low_density_lipoprotein_cholesterol_measurement
AP4B1-AS1	2	0.036	rs2476601:rheumatoid_arthritis, Crohn's_disease; rs6679677:rheumatoid_arthritis, Crohn's_disease;
DGCR9	1	0.018	rs2023634:metabolite_measurement
PLTP	4	0.071	rs6073958:triglyceride_measurement; rs7679:triglyceride_measurement, high_density_lipoprotein_cholesterol_measurement; rs6065904:lipid_measurement; rs6065906:triglyceride_measurement, high_density_lipoprotein_cholesterol_measurement, lipid_measurement; rs4810479:coronary_artery_calcification;
BCS1L	1	0.018	rs611203:body_height; rs10187066:body_height
NHLRC4	1	0.018	rs763014:body_height
CCDC88B	1	0.018	rs694739:Crohn's_disease
CPT2	1	0.018	rs13375749:blood_metabolite_measurement
DGCR5	2	0.036	rs2540641:blood_metabolite_measurement; rs2023634:metabolite_measurement; rs2540647:blood_metabolite_measurement
INPP4B	2	0.036	rs11879191:inflammatory_bowel_disease, Crohn's_disease
NDUFB10	1	0.018	rs2235649:blood_metabolite_measurement
SYCE1	1	0.018	rs2249694:body_height
MICAL1	1	0.018	rs6920372:body_height; rs1046943:body_height
PYGB	1	0.018	rs7267979:alkaline_phosphatase_measurement
SYCE2	1	0.018	rs8012:blood_metabolite_measurement
CGREF1	7	0.12	rs780094:body_height, phospholipid_measurement, triglyceride_measurement, Crohn's_disease, low_density_lipoprotein_cholesterol_measurement, metabolite_measurementrs3736594:body_mass_index__fasting_blood_glucose_measurement
RP5-919F19.5	1	0.018	rs6920372:body_height; rs1046943:body_height
GOT2	1	0.018	rs12709013:blood_metabolite_measurement
SLC26A10	1	0.018	rs1678542:rheumatoid_arthritis
KRT8P28	1	0.018	rs6693388:blood_metabolite_measurement; rs6685187:blood_metabolite_measurement
BRICD5	1	0.018	rs26868:body_height
PSORS1C1	1	0.018	rs9264942:Crohn's_disease
ZNF367	1	0.018	rs2025151:body_height
TG	2	0.036	rs7657746:inflammatory_bowel_disease, Crohn's_disease
IP6K3	3	0.054	rs4711336:body_height; rs3851228:inflammatory_bowel_disease, Crohn's_disease; rs751728:Crohn's_disease;
IP6K2	2	0.036	rs9868809:inflammatory_bowel_disease, Crohn's_disease
PRKG1-AS1	1	0.018	rs9320841:resting_heart_rate
LIN9	1	0.018	rs6060373:body_height
CCDC82	2	0.036	rs483905:inflammatory_bowel_disease; rs11021504:body_height
PKIG	1	0.018	rs11989122:body_height
FBXL5	1	0.018	rs9918079:low_density_lipoprotein_cholesterol_measurement
TNIK	1	0.018	rs1077773:inflammatory_bowel_disease
NIPSNAP3A	1	0.018	rs2472476:fasting_blood_glucose_measurement
DDX6	2	0.036	rs11603023:total_cholesterol_measurement; rs2727270:cis-trans-18:2_fatty_acid_measurement__trans_fatty_acid_measurement
INADL	2	0.036	rs12027135:low_density_lipoprotein_cholesterol_measurement, total_cholesterol_measurement
ZNF569	1	0.018	rs11083475:heart_rate
ZNF568	1	0.018	rs7246657:coronary_artery_calcification
RNF5	1	0.018	rs1061808:phospholipid_measurement
H2AFJ	1	0.018	rs4764124:body_height
VIM-AS1	1	0.018	rs10904908:total_cholesterol_measurement
CCDC66	1	0.018	rs6773931:body_height; rs9835332:body_height
RHOT2	1	0.018	rs763014:body_height
AC005484.5	1	0.018	rs2738459:low_density_lipoprotein_cholesterol_measurement
SLC7A9	2	0.036	rs8101881:blood_metabolite_measurement, metabolite_measurement
SLC7A6	2	0.036	rs6499165:metabolite_measurement; rs8056893:blood_metabolite_measurement; rs2863979:blood_metabolite_measurement
TRAK1	1	0.018	rs2579330:QT_interval
SLC7A5	1	0.018	rs8051149:blood_metabolite_measurement
SLC7A2	1	0.018	rs1962772:omega-6_polyunsaturated_fatty_acid_measurement
INO80	1	0.018	rs10211524:blood_metabolite_measurement
LHFP	1	0.018	rs7329174:Crohn's_disease
AC092338.5	1	0.018	rs4620037:body_height
RP11-481J2.2	1	0.018	rs4784934:QT_interval
PGS1	1	0.018	rs12948394:high_density_lipoprotein_cholesterol_measurement; rs4129767:high_density_lipoprotein_cholesterol_measurement
TMEM110	1	0.018	rs2240919:body_height
TMEM116	1	0.018	rs739496:platelet_count; rs6490294:platelet_count
DPEP3	1	0.018	rs255052:high_density_lipoprotein_cholesterol_measurement; rs16942887:high_density_lipoprotein_cholesterol_measurement; rs73591976:high_density_lipoprotein_cholesterol_measurement
UBE3B	1	0.018	rs2241208:high_density_lipoprotein_cholesterol_measurement
UBE3A	2	0.036	rs7157785:blood_metabolite_measurement, glycerophospholipid_measurement__blood_metabolite_measurement
GTF2H3	1	0.018	rs786425:body_height
TEX40	1	0.018	rs477895:platelet_count
AF064858.11	1	0.018	rs2836883:inflammatory_bowel_disease
ANGEL1	1	0.018	rs8018967:blood_metabolite_measurement
UBXN4	1	0.018	rs28453840:total_cholesterol_measurement
AP000473.5	1	0.018	rs736289:Crohn's_disease
PLEKHA1	1	0.018	rs6585827:body_height
STAT6	1	0.018	rs8052560:body_height
ZCCHC24	1	0.018	rs1923367:body_height; rs2145998:body_height; rs941873:body_height
SLC26A3	3	0.054	rs4299376:low_density_lipoprotein_cholesterol_measurement, total_cholesterol_measurement, lipid_measurement
SLC26A6	2	0.036	rs9868809:inflammatory_bowel_disease, Crohn's_disease
SLC26A7	1	0.018	rs2295602:glycerophospholipid_measurement__blood_metabolite_measurement
IQCH-AS1	1	0.018	rs1719271:platelet_count
SBK1	2	0.036	rs8049439:inflammatory_bowel_disease; rs26528:inflammatory_bowel_disease, Crohn's_disease;
SLC25A45	1	0.018	rs3782089:body_height
GCH1	1	0.018	rs3783637:rheumatoid_arthritis
NUP153	2	0.036	rs2274136:low_density_lipoprotein_cholesterol_measurement, total_cholesterol_measurement
ECI2	1	0.018	rs9392556:blood_metabolite_measurement
ELOVL2	6	0.11	rs2295602:glycerophospholipid_measurement__blood_metabolite_measurement; rs6918936:phospholipid_measurement; rs1321535:phospholipid_measurement; rs3798713:phospholipid_measurement; rs9393915:blood_metabolite_measurement; rs17606561:phospholipid_measurement; rs8523:fatty_acid_measurement__docosapentaenoic_acid_measurement; rs9393903:metabolite_measurement; rs3734398:phospholipid_measurement; rs223…
BEST1	27	0.48	rs174549:comprehensive_strength_index__muscle_measurement, fatty_acid_measurement__docosapentaenoic_acid_measurement, cis-trans-18:2_fatty_acid_measurement__trans_fatty_acid_measurement, metabolite_measurement, laryngeal_squamous_cell_carcinoma; rs102275:phospholipid_measurement, glycerophospholipid_measurement__blood_metabolite_measurement, high_density_lipoprotein_cholesterol_measurement__metab…
NRBP1	9	0.16	rs1728918:Crohn's_disease; rs1395:blood_metabolite_measurement; rs4666002:phospholipid_measurement; rs780094:body_mass_index__fasting_blood_glucose_measurement, fasting_blood_glucose_measurement, body_height, phospholipid_measurement, triglyceride_measurement, Crohn's_disease, low_density_lipoprotein_cholesterol_measurement, metabolite_measurement
LA16c-313D11.9	1	0.018	rs763014:body_height
MYNN	1	0.018	rs10936599:colorectal_cancer
DEFB1	1	0.018	rs174449:cis-trans-18:2_fatty_acid_measurement__trans_fatty_acid_measurement
RP13-870H17.3	1	0.018	rs907611:inflammatory_bowel_disease
JAZF1	3	0.054	rs864745:Crohn's_disease; rs1150781:body_height; rs1635852:body_height; rs10276381:Crohn's_disease; rs67250450:rheumatoid_arthritis
MTG1	1	0.018	rs10857712:rheumatoid_arthritis
CWF19L1	1	0.018	rs11599750:body_height
RP11-399E6.1	1	0.018	rs6600365:body_height; rs2154319:body_height; rs11209718:body_height; rs6686842:body_height
TNPO1	1	0.018	rs6823268:body_height
FOXP4	1	0.018	rs2233434:rheumatoid_arthritis
GP1BA	2	0.036	rs6065:platelet_count; rs12602901:blood_metabolite_measurement
KCNG1	1	0.018	rs230014:QT_interval
DUSP4	1	0.018	rs10091038:response_to_statin
ALDH18A1	1	0.018	rs56322409:blood_metabolite_measurement
MAPK9	1	0.018	rs6879260:body_height
TSEN2	1	0.018	rs10948222:body_height
AC012309.5	1	0.018	rs7246657:coronary_artery_calcification
GBGT1	1	0.018	rs8176720:alkaline_phosphatase_measurement
HHEX	1	0.018	rs7911264:inflammatory_bowel_disease
RBL1	1	0.018	rs6030712:body_height
ELL	1	0.018	rs4808136:blood_metabolite_measurement
PHYHD1	1	0.018	rs15676:blood_metabolite_measurement
RABEP1	1	0.018	rs72634030:rheumatoid_arthritis
FADS1	37	0.66	rs1535:inflammatory_bowel_disease, phospholipid_measurement, response_to_statin, glycerophospholipid_measurement__blood_metabolite_measurement, high_density_lipoprotein_cholesterol_measurement__metabolic_syndrome, cis-trans-18:2_fatty_acid_measurement__trans_fatty_acid_measurement; rs108499:cis-trans-18:2_fatty_acid_measurement__trans_fatty_acid_measurement; rs2727271:blood_metabolite_measurement…
FADS3	31	0.55	rs1535:inflammatory_bowel_disease, phospholipid_measurement, response_to_statin, glycerophospholipid_measurement__blood_metabolite_measurement, high_density_lipoprotein_cholesterol_measurement__metabolic_syndrome, cis-trans-18:2_fatty_acid_measurement__trans_fatty_acid_measurement; rs174535:phospholipid_measurement, blood_metabolite_measurement, cis-trans-18:2_fatty_acid_measurement__trans_fatty_…
FADS2	37	0.66	rs1535:inflammatory_bowel_disease, phospholipid_measurement, response_to_statin, glycerophospholipid_measurement__blood_metabolite_measurement, high_density_lipoprotein_cholesterol_measurement__metabolic_syndrome, cis-trans-18:2_fatty_acid_measurement__trans_fatty_acid_measurement; rs108499:cis-trans-18:2_fatty_acid_measurement__trans_fatty_acid_measurement; rs174538:phospholipid_measurement, blo…
SYNGR1	2	0.036	rs12627970:inflammatory_bowel_disease; rs909685:rheumatoid_arthritis
COLCA1	1	0.018	rs3802842:colorectal_cancer
COLCA2	1	0.018	rs3802842:colorectal_cancer
WDR90	1	0.018	rs763014:body_height
PRR5L	1	0.018	rs331463:rheumatoid_arthritis
ANO6	1	0.018	rs11168249:inflammatory_bowel_disease
PITPNM2	2	0.036	rs11830103:body_height; rs7296418:platelet_count; rs7980687:body_height; rs1727307:platelet_count
CSE1L	1	0.018	rs237743:body_height; rs17450430:body_height
TBC1D16	1	0.018	rs1864163:high_density_lipoprotein_cholesterol_measurement
KCTD2	1	0.018	rs600626:omega-6_polyunsaturated_fatty_acid_measurement
RP4-639F20.1	1	0.018	rs2391388:phospholipid_measurement; rs6671200:phospholipid_measurement; rs9437689:phospholipid_measurement; rs6675668:phospholipid_measurement
RP11-297A16.2	1	0.018	rs12242110:Crohn's_disease
C1orf106	2	0.036	rs7554511:inflammatory_bowel_disease, Crohn's_disease; rs11584383:Crohn's_disease; rs35730213:inflammatory_bowel_disease
PRPH2	1	0.018	rs16895812:fatty_acid_measurement
RP3-391O22.3	1	0.018	rs2814944:high_density_lipoprotein_cholesterol_measurement
ADAM10	1	0.018	rs261291:high_density_lipoprotein_cholesterol_measurement
FAM83C	1	0.018	rs6060369:body_height; rs143384:body_height; rs224329:body_height; rs6088792:body_height; rs6060373:body_height; rs8114671:body_height
GLTSCR1L	2	0.036	rs6498540:blood_metabolite_measurement, glycerophospholipid_measurement__blood_metabolite_measurement
FAM86B3P	1	0.018	rs6984305:alkaline_phosphatase_measurement
FAM83E	3	0.054	rs516246:inflammatory_bowel_disease, Crohn's_disease; rs281379:body_height, Crohn's_disease;
TRIM52-AS1	1	0.018	rs1279750:platelet_count
C12orf76	1	0.018	rs2292354:high_density_lipoprotein_cholesterol_measurement__metabolic_syndrome
EXOC6B	1	0.018	rs12713956:lipid_measurement
HAGH	1	0.018	rs2235649:blood_metabolite_measurement
CPNE2	1	0.018	rs12318183:inflammatory_bowel_disease
CPNE1	3	0.054	rs6579245:total_cholesterol_measurement; rs6141600:body_height; rs2236164:body_height; rs224329:body_height; rs6120974:triglyceride_measurement
PLOD1	1	0.018	rs2336384:platelet_count
SLC38A11	1	0.018	rs10195252:triglyceride_measurement
RFTN2	1	0.018	rs6738825:Crohn's_disease
RP11-421L21.3	2	0.036	rs11583043:inflammatory_bowel_disease; rs17450029:QT_interval
CABLES1	1	0.018	rs9949617:triglyceride_measurement
RP11-157P1.5	1	0.018	rs4925386:colorectal_cancer
CABLES2	1	0.018	rs2427308:colorectal_cancer; rs4925386:colorectal_cancer
DGKE	2	0.036	rs3853824:inflammatory_bowel_disease, Crohn's_disease
DNMT3B	1	0.018	rs4911259:inflammatory_bowel_disease; rs6058869:inflammatory_bowel_disease
RP11-81N13.1	1	0.018	rs13072744:body_height
AAK1	1	0.018	rs7608910:Crohn's_disease
SNRPC	2	0.036	rs2764209:high_density_lipoprotein_cholesterol_measurement; rs2764208:rheumatoid_arthritis
SSBP2	1	0.018	rs7727544:blood_metabolite_measurement
SHANK2	1	0.018	rs2526678:cis-trans-18:2_fatty_acid_measurement__trans_fatty_acid_measurement
LINC00969	1	0.018	rs9990333:iron_biomarker_measurement__transferrin_measurement
SBNO2	1	0.018	rs740495:Crohn's_disease
SBNO1	1	0.018	rs4759375:high_density_lipoprotein_cholesterol_measurement
RNF167	1	0.018	rs12602901:blood_metabolite_measurement
RP3-395M20.9	1	0.018	rs6667605:inflammatory_bowel_disease
RHCE	2	0.036	rs12027135:low_density_lipoprotein_cholesterol_measurement, total_cholesterol_measurement; rs10903129:total_cholesterol_measurement
AC078852.1	1	0.018	rs13108904:heart_rate
TXNDC11	1	0.018	rs4780401:rheumatoid_arthritis
PDE2A	2	0.036	rs174575:cis-trans-18:2_fatty_acid_measurement__trans_fatty_acid_measurement; rs3781913:rheumatoid_arthritis
C1orf95	2	0.036	rs4664304:inflammatory_bowel_disease, Crohn's_disease
SHARPIN	2	0.036	rs7822232:blood_metabolite_measurement; rs12550729:blood_metabolite_measurement; rs6558295:metabolite_measurement
AHNAK2	2	0.036	rs4983559:high_density_lipoprotein_cholesterol_measurement; rs2841277:rheumatoid_arthritis
PCSK9	1	0.018	rs11206510:low_density_lipoprotein_cholesterol_measurement
RP11-282O18.3	2	0.036	rs7296418:platelet_count; rs7980687:body_height
PPP3R1	1	0.018	rs2120335:body_height
SCG5	2	0.036	rs4779584:colorectal_cancer; rs1320976:QT_interval
RP11-438D14.2	1	0.018	rs7980799:heart_rate
ZDHHC18	3	0.054	rs12748152:triglyceride_measurement, high_density_lipoprotein_cholesterol_measurement, low_density_lipoprotein_cholesterol_measurement
PCSK5	4	0.071	rs3780181:low_density_lipoprotein_cholesterol_measurement, total_cholesterol_measurement; rs7869487:Crohn's_disease; rs11144688:body_height
P4HA2	7	0.12	rs10058074:body_height; rs272869:blood_metabolite_measurement; rs11743851:inflammatory_bowel_disease, Crohn's_disease; rs273913:blood_metabolite_measurement; rs2070729:platelet_count; rs272889:blood_metabolite_measurement, metabolite_measurement; rs12521868:Crohn's_disease; rs419291:blood_metabolite_measurement; rs7727544:blood_metabolite_measurement; rs274546:body_height; rs274557:omega-6_polyun…
UBAC2	1	0.018	rs6679677:Crohn's_disease
CTB-12O2.1	1	0.018	rs1553318:total_cholesterol_measurement
RP11-96D1.3	1	0.018	rs6499165:metabolite_measurement
TYK2	2	0.036	rs11879191:inflammatory_bowel_disease, Crohn's_disease; rs35164067:inflammatory_bowel_disease
HPSE2	1	0.018	rs8180040:colorectal_cancer
SEMA4D	1	0.018	rs17374222:rheumatoid_arthritis
LEMD2	2	0.036	rs210134:platelet_count; rs751728:Crohn's_disease
OTUD7B	1	0.018	rs3767627:body_height; rs16896068:body_height
AMZ1	2	0.036	rs798544:body_height; rs7777484:body_height; rs1182188:inflammatory_bowel_disease, body_height; rs798489:body_height; rs798497:body_height;
ALMS1	2	0.036	rs10469966:blood_metabolite_measurement; rs10206899:blood_metabolite_measurement; rs9309473:metabolite_measurement; rs13538:blood_metabolite_measurement; rs13391552:metabolite_measurement
RP1-127H14.3	1	0.018	rs11064881:inflammatory_bowel_disease
AC067959.1	1	0.018	rs503662:low_density_lipoprotein_cholesterol_measurement; rs515135:low_density_lipoprotein_cholesterol_measurement
SP110	2	0.036	rs6716753:inflammatory_bowel_disease, Crohn's_disease; rs9989735:Crohn's_disease; rs7423615:Crohn's_disease
ARHGEF11	1	0.018	rs6596075:Crohn's_disease
LARP4	1	0.018	rs6892884:body_height
FOCAD	2	0.036	rs744166:inflammatory_bowel_disease, Crohn's_disease
CAMTA1	1	0.018	rs3766606:Crohn's_disease
ZNF687	1	0.018	rs2412973:inflammatory_bowel_disease
PIK3C2A	1	0.018	rs1330:body_height
C10orf55	1	0.018	rs2688608:inflammatory_bowel_disease
MS4A4A	8	0.14	rs102275:coronary_artery_calcification, phospholipid_measurement, glycerophospholipid_measurement__blood_metabolite_measurement, high_density_lipoprotein_cholesterol_measurement__metabolic_syndrome, Crohn's_disease, cis-trans-18:2_fatty_acid_measurement__trans_fatty_acid_measurement, omega-6_polyunsaturated_fatty_acid_measurementrs174555:glycerophospholipid_measurement__blood_metabolite_measureme…
TC2N	1	0.018	rs8007661:body_height
DDX42	1	0.018	rs7209435:body_height; rs11658329:body_height
SCGN	1	0.018	rs441460:platelet_count
ANGPTL4	1	0.018	rs2967605:high_density_lipoprotein_cholesterol_measurement; rs7255436:high_density_lipoprotein_cholesterol_measurement
ANGPTL3	5	0.089	rs10889348:low_density_lipoprotein_cholesterol_measurement; rs2131925:triglyceride_measurement, low_density_lipoprotein_cholesterol_measurement, total_cholesterol_measurement; rs631106:Crohn's_disease; rs636523:low_density_lipoprotein_cholesterol_measurement; rs10889353:triglyceride_measurement, low_density_lipoprotein_cholesterol_measurement, total_cholesterol_measurement, lipid_measurement; rs1…
CTD-2587M2.1	1	0.018	rs367615:colorectal_cancer
KLC1	1	0.018	rs4144027:blood_metabolite_measurement
ZNF774	1	0.018	rs6496667:rheumatoid_arthritis
KLC4	1	0.018	rs2758886:total_cholesterol_measurement
CTCF	1	0.018	rs11574514:Crohn's_disease
LGR5	1	0.018	rs8006385:platelet_count
GSTM3	1	0.018	rs7550711:phospholipid_measurement
EMCN	2	0.036	rs34592089:Crohn's_disease; rs13126505:inflammatory_bowel_disease, Crohn's_disease;
DSTYK	1	0.018	rs1668871:platelet_count
QSOX1	1	0.018	rs72717009:rheumatoid_arthritis
UBE2D2	1	0.018	rs10838798:body_height
GPLD1	1	0.018	rs1883415:alkaline_phosphatase_measurement
MEI1	2	0.036	rs727563:inflammatory_bowel_disease, Crohn's_disease
TPK1	1	0.018	rs2066807:body_height
BAZ2A	3	0.054	rs653178:inflammatory_bowel_disease, Crohn's_disease; rs941207:platelet_count
APOE	6	0.11	rs439401:triglyceride_measurement; rs445925:blood_metabolite_measurement; rs7412:response_to_statin, low_density_lipoprotein_cholesterol_measurement, total_cholesterol_measurement, lipid_measurement
APOB	7	0.12	rs541041:response_to_statin; rs693:triglyceride_measurement, low_density_lipoprotein_cholesterol_measurement, total_cholesterol_measurement; rs10199768:low_density_lipoprotein_cholesterol_measurement; rs503662:low_density_lipoprotein_cholesterol_measurement; rs312985:lipid_measurement; rs673548:coronary_artery_calcification, triglyceride_measurement; rs2678379:high_density_lipoprotein_cholesterol…
PAICS	1	0.018	rs11054935:inflammatory_bowel_disease
FIS1	1	0.018	rs3757458:QT_interval
UBXN2B	2	0.036	rs2081687:low_density_lipoprotein_cholesterol_measurement, total_cholesterol_measurement; rs4738684:total_cholesterol_measurement
TRPT1	1	0.018	rs477895:platelet_count
MARS	1	0.018	rs1678542:rheumatoid_arthritis
CTC-228N24.3	1	0.018	rs6887276:body_height; rs27855:body_height
KIF9	1	0.018	rs8180040:colorectal_cancer
KCNK17	1	0.018	rs2758886:total_cholesterol_measurement
KCNQ4	1	0.018	rs1976403:alkaline_phosphatase_measurement
KCNQ5	2	0.036	rs6568421:inflammatory_bowel_disease, Crohn's_disease
KCNK13	1	0.018	rs12587252:phospholipid_measurement
KCNK10	2	0.036	rs17772222:coronary_artery_calcification; rs8006385:platelet_count
ALDH8A1	2	0.036	rs9376090:total_cholesterol_measurement; rs9494145:platelet_count
CTD-3076O17.1	1	0.018	rs2573625:body_height
RP11-736N17.8	1	0.018	rs2297067:platelet_count
BLK	2	0.036	rs1600249:rheumatoid_arthritis; rs2736340:rheumatoid_arthritis; rs2736337:rheumatoid_arthritis; rs7819412:triglyceride_measurement
SAMD13	1	0.018	rs1085093:high_density_lipoprotein_cholesterol_measurement__metabolic_syndrome
CCDC3	2	0.036	rs970548:high_density_lipoprotein_cholesterol_measurement, total_cholesterol_measurement
CABP1	2	0.036	rs4351:blood_metabolite_measurement, metabolite_measurement
ATXN3	2	0.036	rs12588287:coronary_artery_calcification; rs7154721:body_height; rs7158300:body_height; rs7155279:body_height; rs7153027:body_height
EPDR1	1	0.018	rs6974574:body_height
MYH14	1	0.018	rs7679:high_density_lipoprotein_cholesterol_measurement
CLCC1	1	0.018	rs12740374:low_density_lipoprotein_cholesterol_measurement
OTUD3	1	0.018	rs6426833:inflammatory_bowel_disease
MMEL1	2	0.036	rs3890745:rheumatoid_arthritis; rs6667605:inflammatory_bowel_disease
DLK1	1	0.018	rs11809180:QT_interval
AKAP13	1	0.018	rs4986894:blood_metabolite_measurement
AKAP10	1	0.018	rs397969:platelet_count
AKAP11	2	0.036	rs61959448:Crohn's_disease; rs9525625:inflammatory_bowel_disease, Crohn's_disease; rs2062305:Crohn's_disease;
CCDC181	2	0.036	rs12035082:Crohn's_disease; rs1983546:QT_interval
PTGER3	1	0.018	rs2651244:inflammatory_bowel_disease
SPSB4	1	0.018	rs11207995:total_cholesterol_measurement
STRIP1	1	0.018	rs1466788:blood_metabolite_measurement
SMC5	1	0.018	rs10780944:body_height
PYROXD2	2	0.036	rs4345897:metabolite_measurement; rs4488133:blood_metabolite_measurement; rs7072216:metabolite_measurement
RP11-22P6.3	1	0.018	rs8049439:inflammatory_bowel_disease
SPATA21	1	0.018	rs557933:total_cholesterol_measurement
WBSCR17	1	0.018	rs10858250:body_height
STK32B	1	0.018	rs6446315:body_height
RP11-355N15.1	2	0.036	rs4775041:phospholipid_measurement, high_density_lipoprotein_cholesterol_measurement
ABTB2	1	0.018	rs509360:cis-trans-18:2_fatty_acid_measurement__trans_fatty_acid_measurement
GEMIN5	2	0.036	rs6863411:inflammatory_bowel_disease, Crohn's_disease
RP11-613D13.8	1	0.018	rs10400317:cis-trans-18:2_fatty_acid_measurement__trans_fatty_acid_measurement
CDCA7L	1	0.018	rs1175000:body_height
RP11-137N23.1	1	0.018	rs10128711:total_cholesterol_measurement
RP11-57H12.3	1	0.018	rs6671200:phospholipid_measurement
LRP4-AS1	1	0.018	rs3136441:high_density_lipoprotein_cholesterol_measurement
C8A	1	0.018	rs1168029:lipid_measurement
MICALL2	1	0.018	rs2526678:cis-trans-18:2_fatty_acid_measurement__trans_fatty_acid_measurement
NTN5	5	0.089	rs516246:inflammatory_bowel_disease, Crohn's_disease; rs503279:blood_metabolite_measurement, metabolite_measurement; rs504963:Crohn's_disease; rs281379:body_height, Crohn's_disease;
KLHL7-AS1	1	0.018	rs6957923:body_height
RBM6	3	0.054	rs9868809:inflammatory_bowel_disease, Crohn's_disease; rs3197999:inflammatory_bowel_disease, Crohn's_disease; rs2013208:high_density_lipoprotein_cholesterol_measurement; rs9858542:Crohn's_disease;
MORC1	2	0.036	rs2593957:colorectal_cancer; rs4855695:colorectal_cancer; rs4441659:HOMA-B
LAPTM4A	3	0.054	rs6754295:triglyceride_measurement, high_density_lipoprotein_cholesterol_measurement, lipid_measurement
B4GALNT3	1	0.018	rs11612228:body_height
ANKH	1	0.018	rs835154:blood_metabolite_measurement
IGF1R	1	0.018	rs2018860:fasting_blood_glucose_measurement
AP1S1	1	0.018	rs3757458:QT_interval
NLRC5	8	0.14	rs247617:high_density_lipoprotein_cholesterol_measurement, low_density_lipoprotein_cholesterol_measurement; rs1800775:triglyceride_measurement, high_density_lipoprotein_cholesterol_measurement, blood_metabolite_measurement, lipid_measurement; rs9989419:high_density_lipoprotein_cholesterol_measurement; rs7499892:high_density_lipoprotein_cholesterol_measurement, lipid_measurement; rs247616:high_den…
NDE1	1	0.018	rs34792:omega-6_polyunsaturated_fatty_acid_measurement
C1orf63	1	0.018	rs10903129:total_cholesterol_measurement
CAD	2	0.036	rs12801636:high_density_lipoprotein_cholesterol_measurement; rs1395:blood_metabolite_measurement
CYP27A1	1	0.018	rs611203:body_height; rs10187066:body_height
TRIM8	1	0.018	rs2274351:inflammatory_bowel_disease
ATP13A1	3	0.054	rs10401969:triglyceride_measurement, low_density_lipoprotein_cholesterol_measurement, total_cholesterol_measurementrs16996148:low_density_lipoprotein_cholesterol_measurement
ATP13A3	3	0.054	rs2582532:rheumatoid_arthritis; rs2823286:inflammatory_bowel_disease, Crohn's_disease;
ATP13A2	1	0.018	rs3738814:body_height; rs2284746:body_height
NUDC	3	0.054	rs12748152:triglyceride_measurement, high_density_lipoprotein_cholesterol_measurement, low_density_lipoprotein_cholesterol_measurement
ELOVL2-AS1	7	0.12	rs2295602:glycerophospholipid_measurement__blood_metabolite_measurement; rs6918936:phospholipid_measurement; rs3798722:coronary_artery_calcification; rs1321535:phospholipid_measurement; rs4711171:phospholipid_measurement; rs3798713:phospholipid_measurement; rs4713169:blood_metabolite_measurement; rs8523:fatty_acid_measurement__docosapentaenoic_acid_measurement; rs9393903:metabolite_measurement; r…
RP11-196G18.22	1	0.018	rs11205277:body_height
DYM	1	0.018	rs16950303:body_height; rs9967417:body_height; rs1787200:body_height
PAN2	1	0.018	rs2066807:body_height; rs2066808:body_height
RP3-510H16.3	1	0.018	rs138777:total_cholesterol_measurement
ADAT2	1	0.018	rs1361108:body_height
PLEKHO2	2	0.036	rs1719271:platelet_count; rs12595292:low_density_lipoprotein_cholesterol_measurement
ZNF114	1	0.018	rs223116:resting_heart_rate
EXOC3	1	0.018	rs7726839:high_density_lipoprotein_cholesterol_measurement
CA8	1	0.018	rs4738684:total_cholesterol_measurement
RASGRP1	3	0.054	rs72727394:Crohn's_disease; rs16967103:inflammatory_bowel_disease, Crohn's_disease; rs8032939:rheumatoid_arthritis;
ARSA	1	0.018	rs6151429:blood_metabolite_measurement
C12orf65	2	0.036	rs7296418:platelet_count; rs7980687:body_height; rs1727307:platelet_count
ZNFX1	1	0.018	rs2798334:P_wave_duration
OGN	1	0.018	rs9969804:body_height; rs7043114:body_height
FUT2	7	0.12	rs492602:total_cholesterol_measurement; rs281377:alkaline_phosphatase_measurement; rs601338:blood_metabolite_measurement; rs503279:blood_metabolite_measurement, metabolite_measurement; rs504963:Crohn's_disease; rs281379:body_height, Crohn's_disease; rs516246:inflammatory_bowel_disease, Crohn's_disease;
MGAT4C	1	0.018	rs2075876:rheumatoid_arthritis
ACBD4	1	0.018	rs4986172:body_height
AJ006998.2	2	0.036	rs1736020:Crohn's_disease; rs1297258:inflammatory_bowel_disease; rs1736135:Crohn's_disease; rs2823286:inflammatory_bowel_disease, Crohn's_disease;
ATP5J2	1	0.018	rs10242455:blood_metabolite_measurement
IZUMO1	2	0.036	rs516246:inflammatory_bowel_disease, Crohn's_disease
PTK2B	2	0.036	rs17057051:inflammatory_bowel_disease, Crohn's_disease
HTR5BP	2	0.036	rs10490626:low_density_lipoprotein_cholesterol_measurement, total_cholesterol_measurement
TNRC6B	1	0.018	rs5757949:body_height
FAM168B	1	0.018	rs78058190:high_density_lipoprotein_cholesterol_measurement
CYP3A4	1	0.018	rs10242455:blood_metabolite_measurement
ADAMTS4	1	0.018	rs4073054:blood_metabolite_measurement
ADAMTS7	1	0.018	rs3825807:coronary_artery_calcification
ADAMTS3	1	0.018	rs9993613:body_height; rs7697556:body_height
ADAMTS2	1	0.018	rs11249608:body_height
CCSER1	2	0.036	rs4299376:low_density_lipoprotein_cholesterol_measurement, total_cholesterol_measurement
ARHGEF2	2	0.036	rs670523:inflammatory_bowel_disease, Crohn's_disease
GNG11	1	0.018	rs180242:heart_rate
GMCL1	1	0.018	rs7597155:phospholipid_measurement
CDH1	1	0.018	rs9929218:colorectal_cancer
CDH3	1	0.018	rs143384:body_height
CDH4	1	0.018	rs4925325:low_density_lipoprotein_cholesterol_measurement
CENPO	2	0.036	rs6545800:inflammatory_bowel_disease; rs2278483:body_height; rs11895026:body_height
LIPC	3	0.054	rs1077834:high_density_lipoprotein_cholesterol_measurement; rs1077835:high_density_lipoprotein_cholesterol_measurement; rs261342:metabolite_measurement; rs261334:high_density_lipoprotein_cholesterol_measurement; rs588136:blood_metabolite_measurement; rs2070895:blood_metabolite_measurement
LIPG	5	0.089	rs7228085:lipid_measurement; rs4939883:high_density_lipoprotein_cholesterol_measurement, total_cholesterol_measurement, lipid_measurement; rs10438978:high_density_lipoprotein_cholesterol_measurement; rs7241918:high_density_lipoprotein_cholesterol_measurement, total_cholesterol_measurement; rs7229639:colorectal_cancer; rs2187375:blood_metabolite_measurement; rs7240405:high_density_lipoprotein_chol…
HAGHL	1	0.018	rs11648796:body_height
REV3L	1	0.018	rs6900341:metabolite_measurement; rs7760535:metabolite_measurement
TMEM229B	2	0.036	rs1077989:phospholipid_measurement, glycerophospholipid_measurement__blood_metabolite_measurement
CENPW	1	0.018	rs1361108:body_height; rs1490384:body_height
NHEJ1	1	0.018	rs6753739:body_height
CENPP	1	0.018	rs9969804:body_height; rs7043114:body_height
SLC41A1	1	0.018	rs1775154:QT_interval
HOGA1	1	0.018	rs2297644:metabolite_measurement
PDXDC1	7	0.12	rs4985155:omega-6_polyunsaturated_fatty_acid_measurement; rs7200543:glycerophospholipid_measurement__blood_metabolite_measurement, metabolite_measurement; rs2740:blood_metabolite_measurement; rs3198697:triglyceride_measurement; rs1741:omega-6_polyunsaturated_fatty_acid_measurement; rs6498540:blood_metabolite_measurement, glycerophospholipid_measurement__blood_metabolite_measurement; rs1136001:bod…
TSPY26P	1	0.018	rs6142618:inflammatory_bowel_disease
C10orf129	1	0.018	rs1934955:blood_metabolite_measurement; rs1934963:blood_metabolite_measurement; rs2071426:blood_metabolite_measurement
CYLD	2	0.036	rs5743289:inflammatory_bowel_disease, Crohn's_disease; rs2076756:inflammatory_bowel_disease, Crohn's_disease;
C16orf93	1	0.018	rs11649653:triglyceride_measurement
TRIP6	3	0.054	rs314370:resting_heart_rate; rs12666989:resting_heart_rate; rs314313:inflammatory_bowel_disease, Crohn's_disease;
GATAD1	1	0.018	rs4272:rheumatoid_arthritis
STARD10	1	0.018	rs3781913:rheumatoid_arthritis
ERAP2	3	0.054	rs2549794:Crohn's_disease; rs1363907:inflammatory_bowel_disease, Crohn's_disease; rs2405522:blood_metabolite_measurement;
ERAP1	1	0.018	rs2549794:Crohn's_disease
STARD13	1	0.018	rs6715284:rheumatoid_arthritis
EMR2	1	0.018	rs1030420:blood_metabolite_measurement
ANXA3	1	0.018	rs2867461:rheumatoid_arthritis
ZNF697	1	0.018	rs12144094:body_height
CNTN2	1	0.018	rs1668871:platelet_count
CNTN5	1	0.018	rs2166706:fasting_blood_glucose_measurement
DHX33	1	0.018	rs72634030:rheumatoid_arthritis
MPHOSPH9	2	0.036	rs11830103:body_height; rs7296418:platelet_count; rs7980687:body_height; rs1727307:platelet_count
NEK7	1	0.018	rs1998598:Crohn's_disease
NEK4	1	0.018	rs2240919:body_height
AC017074.2	1	0.018	rs1990760:inflammatory_bowel_disease
PRR13	1	0.018	rs11170631:body_height
DDX56	1	0.018	rs7809234:blood_metabolite_measurement
ZNF165	1	0.018	rs1150668:body_height
DDX55	1	0.018	rs786425:body_height
CEP63	1	0.018	rs10935120:body_height
ADAL	1	0.018	rs2412710:triglyceride_measurement
IQCA1	1	0.018	rs4148324:blood_metabolite_measurement
TXNRD2	1	0.018	rs17009617:omega-6_polyunsaturated_fatty_acid_measurement
PKN3	1	0.018	rs15676:blood_metabolite_measurement
RP11-839D17.3	1	0.018	rs934734:rheumatoid_arthritis
C7orf10	2	0.036	rs174556:cis-trans-18:2_fatty_acid_measurement__trans_fatty_acid_measurement; rs17730929:colorectal_cancer
NUPR1	2	0.036	rs8049439:inflammatory_bowel_disease; rs26528:inflammatory_bowel_disease, Crohn's_disease;
UBE2E2	2	0.036	rs5743289:inflammatory_bowel_disease, Crohn's_disease
ASTN2	3	0.054	rs7848647:inflammatory_bowel_disease; rs6478109:inflammatory_bowel_disease; rs4263839:Crohn's_disease; rs9586179:phospholipid_measurement
ECSIT	1	0.018	rs7250071:body_height
KLRG1	1	0.018	rs4883201:total_cholesterol_measurement
PLA2G15	3	0.054	rs255052:high_density_lipoprotein_cholesterol_measurement; rs8056893:blood_metabolite_measurement; rs6499165:metabolite_measurement; rs2863979:blood_metabolite_measurement
DNAH1	1	0.018	rs13326165:high_density_lipoprotein_cholesterol_measurement
DNAH6	1	0.018	rs7581224:coronary_artery_calcification
KIAA0319L	1	0.018	rs1026153:cis-trans-18:2_fatty_acid_measurement__trans_fatty_acid_measurement
MYBPC3	1	0.018	rs10838708:body_height
RPL7L1	1	0.018	rs9394931:omega-6_polyunsaturated_fatty_acid_measurement
SCN5A	1	0.018	rs6599234:QT_interval
RP11-598F7.6	1	0.018	rs499368:blood_metabolite_measurement
AC004490.1	1	0.018	rs11880992:body_height; rs12986413:body_height
NUDCD3	2	0.036	rs41279633:low_density_lipoprotein_cholesterol_measurement; rs10260606:total_cholesterol_measurement; rs2072183:low_density_lipoprotein_cholesterol_measurement, total_cholesterol_measurement;
TMEM130	1	0.018	rs2395022:inflammatory_bowel_disease
CCDC47	1	0.018	rs3785574:body_height
HLA-AS1	1	0.018	rs1874124:total_cholesterol_measurement
CCDC41	1	0.018	rs10859567:body_height; rs10859563:body_height
AS3MT	1	0.018	rs2274351:inflammatory_bowel_disease
INTS12	1	0.018	rs5030062:blood_metabolite_measurement
TIMMDC1	1	0.018	rs16829840:omega-6_polyunsaturated_fatty_acid_measurement
TNFSF15	2	0.036	rs7848647:inflammatory_bowel_disease; rs3810936:Crohn's_disease; rs6478109:inflammatory_bowel_disease; rs7869487:Crohn's_disease; rs4263839:Crohn's_disease
FBXW9	1	0.018	rs4803750:lipid_measurement
FAM167A	2	0.036	rs1600249:rheumatoid_arthritis; rs2736340:rheumatoid_arthritis; rs2736337:rheumatoid_arthritis; rs7819412:triglyceride_measurement
CTD-2235C13.3	1	0.018	rs10038095:total_cholesterol_measurement
VGLL2	1	0.018	rs961764:body_height
ZNF438	1	0.018	rs793108:rheumatoid_arthritis
VGLL4	1	0.018	rs6772112:body_height
FGD5	2	0.036	rs12103:inflammatory_bowel_disease, Crohn's_disease
FGD4	1	0.018	rs6980334:blood_metabolite_measurement
FGD6	1	0.018	rs10152591:body_height
GNB4	1	0.018	rs7612445:heart_rate
CEP250	3	0.054	rs224333:body_height; rs6120974:triglyceride_measurement; rs143384:body_height; rs224329:body_height; rs6088792:body_height; rs6060373:body_height; rs6060369:body_height; rs2425163:body_height; rs6579245:total_cholesterol_measurement; rs2236164:body_height; rs6088813:body_height
RP11-247A12.1	1	0.018	rs7849270:blood_metabolite_measurement
AC005336.4	1	0.018	rs2108622:metabolite_measurement
STX8	1	0.018	rs7200543:glycerophospholipid_measurement__blood_metabolite_measurement
TM6SF2	1	0.018	rs10401193:body_height
RSRC1	1	0.018	rs2362965:body_height
FAM107A	1	0.018	rs4684256:rheumatoid_arthritis; rs13315591:rheumatoid_arthritis
KEAP1	1	0.018	rs4983559:high_density_lipoprotein_cholesterol_measurement
SLC23A3	1	0.018	rs6724465:body_height; rs12470505:body_height; rs1052483:body_height
GDPD1	2	0.036	rs9525625:inflammatory_bowel_disease, Crohn's_disease
SFXN2	1	0.018	rs2274351:inflammatory_bowel_disease
CPN1	1	0.018	rs11599750:body_height
CRHR1	1	0.018	rs998584:high_density_lipoprotein_cholesterol_measurement
TGFB2	1	0.018	rs11118346:body_height
RP11-448G15.3	1	0.018	rs4481233:metabolite_measurement
RP11-448G15.1	2	0.036	rs16868246:blood_metabolite_measurement; rs4481233:metabolite_measurement; rs938554:blood_metabolite_measurement
ZNF710	1	0.018	rs7495132:inflammatory_bowel_disease
DNAJC27-AS1	2	0.036	rs4665736:body_height; rs13428823:body_height; rs6545800:inflammatory_bowel_disease
PHF19	1	0.018	rs2072438:rheumatoid_arthritis; rs881375:rheumatoid_arthritis; rs10985070:rheumatoid_arthritis; rs3761847:rheumatoid_arthritis
EZH2	1	0.018	rs4731120:platelet_count
SLC5A6	1	0.018	rs1395:blood_metabolite_measurement
SH3RF2	2	0.036	rs1042058:inflammatory_bowel_disease, Crohn's_disease
NBPF18P	1	0.018	rs12566232:blood_metabolite_measurement; rs6685187:blood_metabolite_measurement
IQGAP1	1	0.018	rs6496667:rheumatoid_arthritis
UIMC1	1	0.018	rs422421:body_height
IQGAP3	1	0.018	rs12670403:metabolite_measurement
PNLIPRP2	1	0.018	rs10885997:phospholipid_measurement
XXYLT1	1	0.018	rs720390:body_height
MTMR11	1	0.018	rs3767627:body_height
ALX3	1	0.018	rs1466788:blood_metabolite_measurement
C6orf106	4	0.071	rs2814944:high_density_lipoprotein_cholesterol_measurement; rs2814982:total_cholesterol_measurement; rs2744971:body_height; rs2814993:body_height; rs2764208:rheumatoid_arthritis; rs6938239:body_height
RP1-34H18.1	2	0.036	rs10830963:metabolite_measurement; rs6984305:alkaline_phosphatase_measurement
RPE	2	0.036	rs2286963:metabolite_measurement; rs3738934:blood_metabolite_measurement; rs3764913:metabolite_measurement
NOD2	2	0.036	rs5743289:inflammatory_bowel_disease, Crohn's_disease; rs17221417:Crohn's_disease; rs2076756:inflammatory_bowel_disease, Crohn's_disease;
FCRL3	1	0.018	rs2317230:rheumatoid_arthritis
SPTY2D1-AS1	1	0.018	rs10128711:total_cholesterol_measurement
KRI1	1	0.018	rs7250071:body_height
ZBTB4	1	0.018	rs9217:body_height
CYP21A2	1	0.018	rs1061808:phospholipid_measurement
CHRM5	2	0.036	rs17694108:inflammatory_bowel_disease, Crohn's_disease
HTR1D	1	0.018	rs1738475:body_height
AP001044.2	1	0.018	rs2836754:Crohn's_disease
MGAT5	1	0.018	rs6430553:blood_metabolite_measurement
TCP11	1	0.018	rs13210323:body_height; rs6919534:body_height
CASC4	1	0.018	rs10518693:metabolite_measurement
CASC8	1	0.018	rs6983267:colorectal_cancer; rs10505477:colorectal_cancer; rs7014346:colorectal_cancer
PXMP4	1	0.018	rs1074683:body_height; rs7274811:body_height
TBKBP1	2	0.036	rs7206971:low_density_lipoprotein_cholesterol_measurement, total_cholesterol_measurement
LINC00491	1	0.018	rs7705924:Crohn's_disease
CHST12	1	0.018	rs10259199:body_height
WFIKKN1	1	0.018	rs763014:body_height
ABI1	1	0.018	rs7200543:glycerophospholipid_measurement__blood_metabolite_measurement
FIBP	2	0.036	rs2231884:inflammatory_bowel_disease; rs568617:Crohn's_disease
CYP2C19	1	0.018	rs4986894:blood_metabolite_measurement
RP11-328D5.1	2	0.036	rs11578508:heart_rate; rs2745967:resting_heart_rate
FAM213A	2	0.036	rs6586030:inflammatory_bowel_disease; rs7097656:inflammatory_bowel_disease, Crohn's_disease;
C1orf123	1	0.018	rs13375749:blood_metabolite_measurement
NDUFB8	1	0.018	rs11190604:phospholipid_measurement
PCCB	2	0.036	rs483465:high_density_lipoprotein_cholesterol_measurement; rs645040:triglyceride_measurement; rs34894639:triglyceride_measurement
RP11-274M4.1	1	0.018	rs2062078:body_height
SIVA1	1	0.018	rs45490496:high_density_lipoprotein_cholesterol_measurement
FAM213B	1	0.018	rs6667605:inflammatory_bowel_disease
KIAA1919	1	0.018	rs7760535:metabolite_measurement
RP11-218M22.1	1	0.018	rs17030845:platelet_count
P4HA2-AS1	4	0.071	rs3091338:Crohn's_disease; rs7727544:blood_metabolite_measurement; rs274546:body_height; rs272869:blood_metabolite_measurement; rs274557:omega-6_polyunsaturated_fatty_acid_measurement
CCNT2	1	0.018	rs6430553:blood_metabolite_measurement
GPR35	2	0.036	rs3749171:inflammatory_bowel_disease, Crohn's_disease; rs4676410:inflammatory_bowel_disease
CAV1	1	0.018	rs9920:QT_interval
NUDT19	2	0.036	rs8101881:blood_metabolite_measurement, metabolite_measurement
IL12RB1	1	0.018	rs7025162:alkaline_phosphatase_measurement
IL12RB2	1	0.018	rs1343151:Crohn's_disease
RP3-337O18.9	3	0.054	rs7679:triglyceride_measurement, high_density_lipoprotein_cholesterol_measurement; rs4810479:coronary_artery_calcification
CBFA2T2	1	0.018	rs1074683:body_height; rs7274811:body_height
CLN3	2	0.036	rs26528:inflammatory_bowel_disease, Crohn's_disease
JAK2	3	0.054	rs10758669:inflammatory_bowel_disease, Crohn's_disease; rs409801:platelet_count
MAPRE3	1	0.018	rs1371614:body_mass_index__fasting_blood_glucose_measurement
WNK1	1	0.018	rs12309274:colorectal_cancer
LRRC2	1	0.018	rs113010081:inflammatory_bowel_disease
AHRR	1	0.018	rs7726839:high_density_lipoprotein_cholesterol_measurement
USP30	1	0.018	rs2338104:high_density_lipoprotein_cholesterol_measurement; rs7134594:high_density_lipoprotein_cholesterol_measurement
GCSAML	1	0.018	rs7550918:platelet_count
USP37	1	0.018	rs1541777:body_height; rs611203:body_height; rs10187066:body_height
ADCY4	1	0.018	rs1950500:body_height
PLD5	1	0.018	rs10803016:coronary_artery_calcification
AC091729.7	1	0.018	rs1997243:total_cholesterol_measurement
PLD2	2	0.036	rs12051548:coronary_artery_calcification, sphingolipid_measurement
ADCY3	3	0.054	rs6733301:body_height; rs6545800:inflammatory_bowel_disease; rs13407913:inflammatory_bowel_disease, Crohn's_disease; rs4665736:body_height; rs11895026:body_height; rs13428823:body_height;
AC091729.8	1	0.018	rs1997243:total_cholesterol_measurement
ADCY9	1	0.018	rs1330:body_height
RUNX2	1	0.018	rs11760067:coronary_artery_calcification
APOBEC2	1	0.018	rs9296335:high_density_lipoprotein_cholesterol_measurement
C8orf12	2	0.036	rs6544713:low_density_lipoprotein_cholesterol_measurement; rs7819412:triglyceride_measurement
RUNX1	2	0.036	rs1736020:Crohn's_disease; rs9825379:body_height; rs1736135:Crohn's_disease
BMPR2	1	0.018	rs140244541:low_density_lipoprotein_cholesterol_measurement
NUCKS1	2	0.036	rs1775154:QT_interval; rs823094:body_height
RNF215	2	0.036	rs1043099:rheumatoid_arthritis; rs4820834:coronary_artery_calcification
ZBTB24	1	0.018	rs6920372:body_height; rs9487094:body_height; rs1046943:body_height
FAM208A	1	0.018	rs6773931:body_height; rs9835332:body_height
SKAP2	2	0.036	rs10486483:inflammatory_bowel_disease, Crohn's_disease
DOCK3	2	0.036	rs9858542:Crohn's_disease; rs2271316:blood_metabolite_measurement
ENAH	3	0.054	rs1367117:low_density_lipoprotein_cholesterol_measurement, total_cholesterol_measurement, lipid_measurement
GRIA1	1	0.018	rs6892884:body_height
DOCK6	2	0.036	rs2228671:low_density_lipoprotein_cholesterol_measurement, total_cholesterol_measurement
ATRAID	1	0.018	rs1395:blood_metabolite_measurement
DOCK4	1	0.018	rs2597513:body_height
RP11-420N3.2	1	0.018	rs129963:QT_interval
ZNF300P1	2	0.036	rs7714584:Crohn's_disease; rs17800987:inflammatory_bowel_disease; rs13361189:Crohn's_disease; rs11741861:inflammatory_bowel_disease, Crohn's_disease; rs1000113:Crohn's_disease;
UHRF1BP1	3	0.054	rs2814944:high_density_lipoprotein_cholesterol_measurement; rs2744971:body_height; rs2814993:body_height; rs6938239:body_height; rs2764209:high_density_lipoprotein_cholesterol_measurement; rs2764208:rheumatoid_arthritis; rs13210323:body_height; rs7742369:body_height; rs6457821:body_height
2008-09-01	1	0.018	rs611203:body_height
XRCC3	1	0.018	rs4144027:blood_metabolite_measurement
2002-09-01	1	0.018	rs12694997:body_height
SLC9A4	2	0.036	rs6708413:inflammatory_bowel_disease, Crohn's_disease; rs2058660:Crohn's_disease; rs917997:inflammatory_bowel_disease
SLC9A5	1	0.018	rs3729639:high_density_lipoprotein_cholesterol_measurement
SLC9A3	1	0.018	rs7726839:high_density_lipoprotein_cholesterol_measurement
SEC1P	5	0.089	rs516246:inflammatory_bowel_disease, Crohn's_disease; rs503279:blood_metabolite_measurement, metabolite_measurement; rs504963:Crohn's_disease; rs281379:body_height, Crohn's_disease;
SLC9A8	1	0.018	rs7267979:alkaline_phosphatase_measurement
MEIS2	1	0.018	rs3110496:body_height
JUP	1	0.018	rs10276381:Crohn's_disease
SCNN1D	2	0.036	rs12103:inflammatory_bowel_disease, Crohn's_disease
JMJD1C	4	0.071	rs4379723:platelet_count; rs7923609:alkaline_phosphatase_measurement; rs7097656:inflammatory_bowel_disease, Crohn's_disease;
NARF	1	0.018	rs4362:blood_metabolite_measurement
ZFAS1	2	0.036	rs3766606:Crohn's_disease; rs237743:body_height
PLCB1	1	0.018	rs41279633:low_density_lipoprotein_cholesterol_measurement
RIC8A	1	0.018	rs11602954:platelet_count; rs505404:platelet_count
PLCB3	2	0.036	rs694739:Crohn's_disease; rs477895:platelet_count
PLCB4	1	0.018	rs4814176:sphingolipid_measurement__blood_metabolite_measurement
EPHB4	2	0.036	rs314313:inflammatory_bowel_disease, Crohn's_disease
RALGPS2	1	0.018	rs4650994:high_density_lipoprotein_cholesterol_measurement
EHBP1	3	0.054	rs693:low_density_lipoprotein_cholesterol_measurement, total_cholesterol_measurement; rs13385025:rheumatoid_arthritis; rs11900673:rheumatoid_arthritis; rs1041968:total_cholesterol_measurement
EPN2	1	0.018	rs10472828:body_height
LAMC2	1	0.018	rs10752881:colorectal_cancer; rs10911251:colorectal_cancer
LAMC1	1	0.018	rs10752881:colorectal_cancer; rs10911251:colorectal_cancer
SCUBE3	1	0.018	rs4713858:body_height
ESR2	2	0.036	rs7157785:glycerophospholipid_measurement__blood_metabolite_measurement; rs17101394:sphingolipid_measurement
RWDD3	1	0.018	rs6671200:phospholipid_measurement; rs9437689:phospholipid_measurement
ESR1	1	0.018	rs12153391:body_height
AAMDC	1	0.018	rs1938679:body_height
MRPS22	1	0.018	rs9825379:body_height
CDC14B	1	0.018	rs2025151:body_height; rs7870753:body_height
RP11-44F21.2	1	0.018	rs1426063:QT_interval
DSCC1	1	0.018	rs7007970:body_height
MEIOB	1	0.018	rs2235649:blood_metabolite_measurement
RASIP1	5	0.089	rs516246:inflammatory_bowel_disease, Crohn's_disease; rs503279:blood_metabolite_measurement, metabolite_measurement; rs504963:Crohn's_disease; rs281379:body_height, Crohn's_disease;
TCHP	1	0.018	rs2292354:high_density_lipoprotein_cholesterol_measurement__metabolic_syndrome
TBX2	1	0.018	rs2079795:body_height; rs757608:body_height
CTNND2	3	0.054	rs11742570:inflammatory_bowel_disease, Crohn's_disease; rs2930047:inflammatory_bowel_disease, Crohn's_disease; rs3776414:inflammatory_bowel_disease; rs4794665:body_height;
RP11-792D21.2	1	0.018	rs6837335:Crohn's_disease
RP11-347I19.8	1	0.018	rs830124:metabolite_measurement
HACE1	2	0.036	rs7641175:platelet_count; rs314268:body_height; rs7759938:body_height
BHMT	1	0.018	rs17823642:insulin_sensitivity_measurement
JMJD4	1	0.018	rs6696239:body_height; rs1390401:body_height
SLC10A4	2	0.036	rs7438704:inflammatory_bowel_disease, Crohn's_disease
GS1-259H13.2	1	0.018	rs12533251:blood_metabolite_measurement; rs11974702:blood_metabolite_measurement; rs10278040:blood_metabolite_measurement; rs7809615:blood_metabolite_measurement
PUS10	1	0.018	rs13017599:rheumatoid_arthritis; rs13031237:rheumatoid_arthritis; rs34695944:rheumatoid_arthritis
ERN1	2	0.036	rs4343:blood_metabolite_measurement; rs4351:blood_metabolite_measurement, metabolite_measurement;
RP11-567L7.5	1	0.018	rs728478:QT_interval
CCDC39	1	0.018	rs8177240:iron_biomarker_measurement__transferrin_measurement
ITIH4	1	0.018	rs2336725:body_height; rs2240919:body_height; rs2564921:body_height
RPS20	1	0.018	rs13273123:body_height
FOXD1	1	0.018	rs10061469:inflammatory_bowel_disease
PRDX1	1	0.018	rs1053941:blood_metabolite_measurement
MVB12B	1	0.018	rs8018967:blood_metabolite_measurement
ATRX	1	0.018	rs3184504:blood_metabolite_measurement
NT5DC2	1	0.018	rs13326165:high_density_lipoprotein_cholesterol_measurement
NT5DC1	2	0.036	rs9488822:low_density_lipoprotein_cholesterol_measurement, total_cholesterol_measurement
AGRN	1	0.018	rs1759645:body_height
CAPN12	1	0.018	rs11083475:heart_rate
CAPN10	1	0.018	rs4675874:blood_metabolite_measurement
MEGF9	1	0.018	rs2072438:rheumatoid_arthritis; rs881375:rheumatoid_arthritis; rs10985070:rheumatoid_arthritis; rs3761847:rheumatoid_arthritis
SP140	2	0.036	rs6716753:inflammatory_bowel_disease, Crohn's_disease; rs9989735:Crohn's_disease; rs7423615:Crohn's_disease
ZNF408	1	0.018	rs3136441:high_density_lipoprotein_cholesterol_measurement
PPIF	1	0.018	rs1923367:body_height; rs2145998:body_height; rs941873:body_height
GATAD2A	4	0.071	rs16996148:triglyceride_measurement, low_density_lipoprotein_cholesterol_measurement; rs58542926:triglyceride_measurement, total_cholesterol_measurement; rs17216525:triglyceride_measurement; rs10401193:body_height; rs12610185:triglyceride_measurement; rs10401969:triglyceride_measurement, low_density_lipoprotein_cholesterol_measurement, total_cholesterol_measurement; rs73001065:low_density_lipopro…
CCDC85C	1	0.018	rs636523:low_density_lipoprotein_cholesterol_measurement
GPSM1	2	0.036	rs4077515:inflammatory_bowel_disease, Crohn's_disease; rs10781499:inflammatory_bowel_disease, Crohn's_disease;
HS3ST4	1	0.018	rs6753739:body_height
DIP2B	5	0.089	rs11169552:colorectal_cancer; rs4768903:colorectal_cancer; rs3184504:colorectal_cancer, inflammatory_bowel_disease, rheumatoid_arthritis, blood_metabolite_measurement, platelet_count
DIP2C	1	0.018	rs7134375:high_density_lipoprotein_cholesterol_measurement
RP5-1042I8.7	1	0.018	rs3897478:Crohn's_disease
FAM171B	1	0.018	rs4140885:heart_rate
SLC22A5	8	0.14	rs10058074:body_height; rs272869:blood_metabolite_measurement; rs2405522:blood_metabolite_measurement; rs272889:blood_metabolite_measurement, metabolite_measurement; rs2070729:platelet_count; rs657075:rheumatoid_arthritis; rs6596075:Crohn's_disease; rs12521868:Crohn's_disease; rs419291:blood_metabolite_measurement; rs7727544:blood_metabolite_measurement; rs274546:body_height; rs274557:omega-6_pol…
MLLT4	1	0.018	rs1564348:total_cholesterol_measurement
RP5-1159O4.1	1	0.018	rs702485:high_density_lipoprotein_cholesterol_measurement
UVRAG	1	0.018	rs4713103:phospholipid_measurement
AC004463.6	2	0.036	rs712964:coronary_artery_calcification; rs807669:metabolite_measurement
RP5-896L10.1	2	0.036	rs11209026:inflammatory_bowel_disease, Crohn's_disease
ADARB2	1	0.018	rs6563199:body_height
ZCCHC4	1	0.018	rs3816587:rheumatoid_arthritis
AMY2B	1	0.018	rs79598313:low_density_lipoprotein_cholesterol_measurement
C17orf67	3	0.054	rs1401795:body_height; rs3853824:inflammatory_bowel_disease, Crohn's_disease;
DNM1P51	1	0.018	rs7183263:body_height
PPP6R2	1	0.018	rs11669133:low_density_lipoprotein_cholesterol_measurement
NIF3L1	1	0.018	rs3731714:cis-trans-18:2_fatty_acid_measurement__trans_fatty_acid_measurement
GFPT1	1	0.018	rs4315565:body_height
GPR18	2	0.036	rs3742130:inflammatory_bowel_disease, Crohn's_disease
IPPK	2	0.036	rs9969804:body_height; rs7043114:body_height; rs4149268:high_density_lipoprotein_cholesterol_measurement
TMBIM1	2	0.036	rs11677953:inflammatory_bowel_disease; rs2382817:inflammatory_bowel_disease, Crohn's_disease;
RP11-887P2.5	1	0.018	rs10859567:body_height
RP11-148O21.6	1	0.018	rs2736340:rheumatoid_arthritis; rs2736337:rheumatoid_arthritis
CASP8	2	0.036	rs3731714:cis-trans-18:2_fatty_acid_measurement__trans_fatty_acid_measurement; rs6715284:rheumatoid_arthritis
TRIM27	1	0.018	rs1150668:body_height
ATF6B	1	0.018	rs2857693:body_height
HECTD4	8	0.14	rs11065987:low_density_lipoprotein_cholesterol_measurement, total_cholesterol_measurement; rs653178:inflammatory_bowel_disease, Crohn's_disease; rs11066301:platelet_count; rs3184504:colorectal_cancer, inflammatory_bowel_disease, rheumatoid_arthritis, blood_metabolite_measurement, platelet_count; rs6490294:platelet_count; rs10774624:rheumatoid_arthritis
DARS	2	0.036	rs16832011:phospholipid_measurement; rs28453840:total_cholesterol_measurement
KB-1440D3.14	3	0.054	rs181359:Crohn's_disease; rs2266961:inflammatory_bowel_disease; rs11089637:rheumatoid_arthritis
CLMN	1	0.018	rs8014194:response_to_statin
DOLPP1	1	0.018	rs7849270:blood_metabolite_measurement
AKT1	1	0.018	rs4983559:high_density_lipoprotein_cholesterol_measurement
LRFN5	1	0.018	rs72634030:rheumatoid_arthritis
LYRM4	1	0.018	rs2224391:body_height
S100A10	1	0.018	rs6685187:blood_metabolite_measurement
NKX2-5	1	0.018	rs6882776:heart_rate
C19orf40	2	0.036	rs8101881:blood_metabolite_measurement, metabolite_measurement
ETS2	1	0.018	rs2836883:inflammatory_bowel_disease
KIAA0391	2	0.036	rs1077989:phospholipid_measurement, glycerophospholipid_measurement__blood_metabolite_measurement
CAPN3	1	0.018	rs8032939:rheumatoid_arthritis
CACNA2D4	1	0.018	rs1997243:total_cholesterol_measurement
DLEU2	1	0.018	rs2687950:body_height; rs9596219:body_height
MYC	1	0.018	rs4733789:body_height
LRRC37B	1	0.018	rs17780086:body_height
ENTPD6	1	0.018	rs7267979:alkaline_phosphatase_measurement
ENTPD1	1	0.018	rs4488133:blood_metabolite_measurement; rs56322409:blood_metabolite_measurement
FDPS	1	0.018	rs490608:inflammatory_bowel_disease
SPAG7	1	0.018	rs12602901:blood_metabolite_measurement
ALOX5	3	0.054	rs970548:high_density_lipoprotein_cholesterol_measurement, total_cholesterol_measurement; rs2291429:blood_metabolite_measurement
COG6	1	0.018	rs9603616:rheumatoid_arthritis
SDCCAG3	2	0.036	rs4077515:inflammatory_bowel_disease, Crohn's_disease; rs10781499:inflammatory_bowel_disease, Crohn's_disease;
KLHL6	2	0.036	rs1532085:high_density_lipoprotein_cholesterol_measurement, total_cholesterol_measurement
CSNK1G3	2	0.036	rs4530754:low_density_lipoprotein_cholesterol_measurement, total_cholesterol_measurement
CSNK1G1	1	0.018	rs10857712:rheumatoid_arthritis
SNAPC4	2	0.036	rs4077515:inflammatory_bowel_disease, Crohn's_disease; rs10781499:inflammatory_bowel_disease, Crohn's_disease;
C12orf43	4	0.071	rs2264750:total_cholesterol_measurement; rs1169314:low_density_lipoprotein_cholesterol_measurement; rs1169288:low_density_lipoprotein_cholesterol_measurement, total_cholesterol_measurement; rs2066938:blood_metabolite_measurement, metabolite_measurement; rs2650000:low_density_lipoprotein_cholesterol_measurement;
SERPINB6	1	0.018	rs12538407:body_height
FUT11	1	0.018	rs2227551:Crohn's_disease
PCGF2	1	0.018	rs1043515:body_height
GSK3B	2	0.036	rs6805251:high_density_lipoprotein_cholesterol_measurement; rs812481:colorectal_cancer
NFS1	1	0.018	rs143384:body_height; rs224333:body_height; rs2425163:body_height
RP11-449I17.5	1	0.018	rs2050392:inflammatory_bowel_disease
ELP6	1	0.018	rs17784882:QT_interval
LIPE-AS1	2	0.036	rs978152:coronary_artery_calcification; rs2362965:body_height
SULT2A1	1	0.018	rs2547231:blood_metabolite_measurement; rs182420:blood_metabolite_measurement
RP11-429G19.3	1	0.018	rs56322409:blood_metabolite_measurement
SPC24	1	0.018	rs4804146:low_density_lipoprotein_cholesterol_measurement
CTC-510F12.4	1	0.018	rs12979813:high_density_lipoprotein_cholesterol_measurement
ANKRD55	1	0.018	rs7731626:rheumatoid_arthritis
SPRYD4	3	0.054	rs2638315:metabolite_measurement; rs2657879:blood_metabolite_measurement, metabolite_measurement; rs2657880:coronary_artery_calcification;
ZNF300	2	0.036	rs11741861:inflammatory_bowel_disease, Crohn's_disease; rs11747270:Crohn's_disease; rs7714584:Crohn's_disease; rs17800987:inflammatory_bowel_disease; rs13361189:Crohn's_disease; rs1000113:Crohn's_disease
KLHDC2	1	0.018	rs1950500:body_height
DDX4	1	0.018	rs7704138:body_height; rs11958779:body_height; rs7716219:body_height
TCTN3	1	0.018	rs56322409:blood_metabolite_measurement
RAC1	1	0.018	rs702485:high_density_lipoprotein_cholesterol_measurement
ZKSCAN3	1	0.018	rs1150668:body_height
SOHLH2	1	0.018	rs9315385:heart_rate
GRAMD3	1	0.018	rs16876394:blood_metabolite_measurement
ZBTB38	2	0.036	rs1991431:body_height; rs6440003:body_height; rs724016:body_height, Crohn's_disease; rs6763931:body_height;
PILRB	1	0.018	rs1734907:inflammatory_bowel_disease
RP11-290H9.4	2	0.036	rs7206971:low_density_lipoprotein_cholesterol_measurement, total_cholesterol_measurement
RP11-443B20.1	1	0.018	rs11895026:body_height
RP11-500B12.1	1	0.018	rs5030717:omega-6_polyunsaturated_fatty_acid_measurement
C8orf22	1	0.018	rs10504073:blood_metabolite_measurement
SIRT3	1	0.018	rs11602954:platelet_count; rs505404:platelet_count
DCHS2	1	0.018	rs7568069:body_height
TLR4	1	0.018	rs5030717:omega-6_polyunsaturated_fatty_acid_measurement
RP11-244F12.3	1	0.018	rs2652834:high_density_lipoprotein_cholesterol_measurement
TMEM91	1	0.018	rs4803468:body_height; rs17318596:body_height
NHSL2	2	0.036	rs1367226:body_height; rs4820834:coronary_artery_calcification
PLEC	6	0.11	rs11136341:low_density_lipoprotein_cholesterol_measurement, total_cholesterol_measurement; rs6558295:metabolite_measurement; rs11784833:low_density_lipoprotein_cholesterol_measurement; rs7822232:blood_metabolite_measurement; rs6995402:platelet_count; rs11783655:body_height
GBAS	1	0.018	rs4947534:blood_metabolite_measurement
IVD	2	0.036	rs10518693:metabolite_measurement; rs9635324:blood_metabolite_measurement
FGD5P1	2	0.036	rs17279437:blood_metabolite_measurement, metabolite_measurement
PEX6	1	0.018	rs9394931:omega-6_polyunsaturated_fatty_acid_measurement
RP3-462E2.3	1	0.018	rs6490294:platelet_count
NRD1	1	0.018	rs846111:QT_interval
RP11-168O16.2	2	0.036	rs7554511:inflammatory_bowel_disease, Crohn's_disease; rs11584383:Crohn's_disease
ARHGEF28	1	0.018	rs1635852:body_height
ERMN	1	0.018	rs4544377:rheumatoid_arthritis
ACE	2	0.036	rs4329:metabolite_measurement; rs4343:blood_metabolite_measurement; rs4362:blood_metabolite_measurement; rs4351:blood_metabolite_measurement, metabolite_measurement;
STAMBP	2	0.036	rs10206899:blood_metabolite_measurement; rs13391552:metabolite_measurement
GAD1	2	0.036	rs1936800:triglyceride_measurement, high_density_lipoprotein_cholesterol_measurement
GPR146	1	0.018	rs1997243:total_cholesterol_measurement
RP11-69I8.3	1	0.018	rs10499194:rheumatoid_arthritis
MRPS34	1	0.018	rs2235649:blood_metabolite_measurement
TBC1D7	1	0.018	rs9349379:coronary_artery_calcification
HLA-C	1	0.018	rs9264942:Crohn's_disease
HSPA12A	1	0.018	rs1665650:colorectal_cancer
FGF13	2	0.036	rs2281636:low_density_lipoprotein_cholesterol_measurement; rs4472734:body_height
FGF11	1	0.018	rs9217:body_height
RUSC1-AS1	1	0.018	rs490608:inflammatory_bowel_disease
DAGLA	21	0.38	rs1535:inflammatory_bowel_disease, phospholipid_measurement, response_to_statin, glycerophospholipid_measurement__blood_metabolite_measurement, high_density_lipoprotein_cholesterol_measurement__metabolic_syndrome, cis-trans-18:2_fatty_acid_measurement__trans_fatty_acid_measurement; rs108499:cis-trans-18:2_fatty_acid_measurement__trans_fatty_acid_measurement; rs174538:phospholipid_measurement, blo…
MACF1	2	0.036	rs72634501:high_density_lipoprotein_cholesterol_measurement; rs4660293:high_density_lipoprotein_cholesterol_measurement; rs2266959:inflammatory_bowel_disease
PCMT1	1	0.018	rs9373594:rheumatoid_arthritis
RP11-333E1.1	1	0.018	rs314253:alkaline_phosphatase_measurement
ACHE	4	0.071	rs13245899:heart_rate; rs314370:resting_heart_rate; rs12666989:resting_heart_rate; rs314313:inflammatory_bowel_disease, Crohn's_disease;
GOPC	2	0.036	rs2057314:colorectal_cancer; rs9285425:body_height; rs4946260:colorectal_cancer
DEGS1	1	0.018	rs10916248:QT_interval
RP11-425D10.10	1	0.018	rs9487094:body_height; rs1046943:body_height
JAZF1-AS1	3	0.054	rs864745:Crohn's_disease; rs1635852:body_height; rs10276381:Crohn's_disease; rs67250450:rheumatoid_arthritis
SEMA3F	1	0.018	rs2013208:high_density_lipoprotein_cholesterol_measurement
OSGIN2	1	0.018	rs9494145:platelet_count
RP11-432J9.6	1	0.018	rs12666989:resting_heart_rate
RP4-788L20.3	1	0.018	rs1209523:fasting_blood_glucose_measurement; rs6048216:fasting_blood_glucose_measurement
RP11-250B2.6	1	0.018	rs2322633:body_height
LACTBL1	1	0.018	rs1738475:body_height
KIF21B	1	0.018	rs11584383:Crohn's_disease
FEZ2	1	0.018	rs711245:body_height
SLC25A33	1	0.018	rs6662509:body_height
GPBAR1	1	0.018	rs11677953:inflammatory_bowel_disease
PCOLCE2	2	0.036	rs9832727:phospholipid_measurement; rs2581624:arachidonic_acid_measurement__fatty_acid_measurement
CNTNAP1	2	0.036	rs744166:inflammatory_bowel_disease, Crohn's_disease
RP11-977G19.11	2	0.036	rs2066807:body_height; rs2066808:body_height; rs2657880:coronary_artery_calcification
DCAF16	1	0.018	rs2724475:body_height; rs7692995:body_height; rs6830062:body_height; rs724577:body_height; rs7678436:body_height
DSCAM	1	0.018	rs9312517:total_cholesterol_measurement
ZC3H12D	1	0.018	rs9373594:rheumatoid_arthritis
PAPSS1	2	0.036	rs2000999:low_density_lipoprotein_cholesterol_measurement, total_cholesterol_measurement
UBASH3B	2	0.036	rs7128198:total_cholesterol_measurement; rs7941030:high_density_lipoprotein_cholesterol_measurement, total_cholesterol_measurement;
GRHL2	1	0.018	rs12677663:Crohn's_disease
C7orf72	2	0.036	rs12718244:inflammatory_bowel_disease, Crohn's_disease
PLCXD3	2	0.036	rs11742570:inflammatory_bowel_disease, Crohn's_disease; rs1992660:Crohn's_disease; rs6880778:inflammatory_bowel_disease
TF	1	0.018	rs8177179:iron_biomarker_measurement__transferrin_measurement; rs8177240:iron_biomarker_measurement__transferrin_measurement
AC004158.2	1	0.018	rs7186908:alkaline_phosphatase_measurement
TSSC4	1	0.018	rs2301696:QT_interval
RP11-51F16.5	1	0.018	rs7209435:body_height
KCNJ12	1	0.018	rs4640244:body_height
NR3C1	1	0.018	rs153750:body_height
KCNJ16	1	0.018	rs11867479:body_height
ULK4	3	0.054	rs6801957:QT_interval, P_wave_duration; rs11761231:rheumatoid_arthritis
LOXL1-AS1	1	0.018	rs4337252:body_height; rs750460:body_height
MLXIPL	3	0.054	rs3812316:triglyceride_measurement; rs13247874:lipid_measurement; rs9638182:triglyceride_measurement; rs2286276:triglyceride_measurement; rs17145738:triglyceride_measurement, high_density_lipoprotein_cholesterol_measurement;
IL18R1	2	0.036	rs6708413:inflammatory_bowel_disease, Crohn's_disease; rs1420098:inflammatory_bowel_disease; rs2058660:Crohn's_disease; rs917997:inflammatory_bowel_disease
MAN1C1	2	0.036	rs1077834:high_density_lipoprotein_cholesterol_measurement; rs1077835:triglyceride_measurement, high_density_lipoprotein_cholesterol_measurement;
TNC	2	0.036	rs11554257:inflammatory_bowel_disease; rs10114408:colorectal_cancer
RP4-739H11.3	1	0.018	rs4660456:platelet_count
C8orf46	1	0.018	rs10112574:blood_metabolite_measurement; rs1030420:blood_metabolite_measurement
HORMAD1	1	0.018	rs267733:low_density_lipoprotein_cholesterol_measurement
ACTN3	1	0.018	rs7112925:body_height
DCLK1	1	0.018	rs2062305:Crohn's_disease
CYP4A11	2	0.036	rs6678639:blood_metabolite_measurement; rs9332998:metabolite_measurement; rs9333029:blood_metabolite_measurement
PDZRN3-AS1	1	0.018	rs4557101:QT_interval
ACTN4	1	0.018	rs11083475:heart_rate
PTPRG	1	0.018	rs9320841:resting_heart_rate
PTPRD	1	0.018	rs16892766:colorectal_cancer
FAM101A	1	0.018	rs6430553:blood_metabolite_measurement
RP11-1008C21.1	2	0.036	rs1077989:phospholipid_measurement, glycerophospholipid_measurement__blood_metabolite_measurement
MYO7A	1	0.018	rs508970:rheumatoid_arthritis
PTPRJ	1	0.018	rs1681630:body_height; rs10838801:body_height; rs10838798:body_height
PGAP3	2	0.036	rs4795397:inflammatory_bowel_disease; rs11869286:high_density_lipoprotein_cholesterol_measurement
PHYHIPL	1	0.018	rs4948317:colorectal_cancer
RPA3-AS1	2	0.036	rs4846923:high_density_lipoprotein_cholesterol_measurement; rs7809234:blood_metabolite_measurement
CPE	1	0.018	rs6845999:body_height
FKBP5	1	0.018	rs10513137:body_height
MFAP2	1	0.018	rs3738814:body_height; rs2284746:body_height
FKBP2	1	0.018	rs477895:platelet_count
NAA60	1	0.018	rs13300483:inflammatory_bowel_disease
AC074117.10	2	0.036	rs1395:blood_metabolite_measurement; rs4666002:phospholipid_measurement
RP11-474G23.3	1	0.018	rs2120335:body_height
NCR3LG1	1	0.018	rs1330:body_height
CDC42SE2	4	0.071	rs419291:blood_metabolite_measurement; rs4886707:body_height; rs11743851:inflammatory_bowel_disease, Crohn's_disease;
PDE10A	1	0.018	rs6568421:Crohn's_disease
PIK3R4	1	0.018	rs8177240:iron_biomarker_measurement__transferrin_measurement
IL21-AS1	3	0.054	rs13119723:rheumatoid_arthritis; rs7657746:inflammatory_bowel_disease, Crohn's_disease;
HBS1L	3	0.054	rs9376090:total_cholesterol_measurement; rs2290547:high_density_lipoprotein_cholesterol_measurement; rs9399137:platelet_count; rs9494145:platelet_count
DUS2	3	0.054	rs8060686:high_density_lipoprotein_cholesterol_measurement; rs12449157:high_density_lipoprotein_cholesterol_measurement; rs11574514:Crohn's_disease; rs255049:high_density_lipoprotein_cholesterol_measurement; rs8056893:blood_metabolite_measurement
MAN2C1	1	0.018	rs7184046:body_height; rs4886707:body_height
DYSF	1	0.018	rs7568069:body_height
RP11-738E22.3	1	0.018	rs17081935:body_height; rs3733309:body_height
AGER	1	0.018	rs1061808:phospholipid_measurement
SMARCD2	1	0.018	rs3785574:body_height
ABLIM3	1	0.018	rs11167764:Crohn's_disease
ABLIM2	1	0.018	rs4337252:body_height
GATA1	1	0.018	rs7727544:blood_metabolite_measurement
L2HGDH	1	0.018	rs13003464:Crohn's_disease
LINC00638	1	0.018	rs2841277:rheumatoid_arthritis
LITAF	4	0.071	rs8049607:QT_interval; rs12930096:QT_interval; rs11641184:inflammatory_bowel_disease, Crohn's_disease; rs735951:QT_interval; rs7203193:low_density_lipoprotein_cholesterol_measurement; rs12444261:QT_interval;
GRB14	1	0.018	rs12328675:high_density_lipoprotein_cholesterol_measurement
RP5-837J1.2	1	0.018	rs2074518:QT_interval; rs1052536:QT_interval
C11orf49	2	0.036	rs10838708:body_height; rs3136441:high_density_lipoprotein_cholesterol_measurement
RP1-313I6.12	1	0.018	rs10946940:rheumatoid_arthritis
LACTB	4	0.071	rs1472631:blood_metabolite_measurement; rs2652834:high_density_lipoprotein_cholesterol_measurement; rs2652822:metabolite_measurement; rs3809566:platelet_count
LAT	1	0.018	rs8049439:inflammatory_bowel_disease
IPCEF1	1	0.018	rs4141885:body_height; rs6569648:body_height
RP11-95P2.1	1	0.018	rs7195486:QT_interval
NYAP1	1	0.018	rs7808970:QT_interval
HSD17B13	1	0.018	rs7694379:platelet_count
EFR3A	1	0.018	rs11679753:Crohn's_disease
HSD17B11	1	0.018	rs7694379:platelet_count
IL27	2	0.036	rs26528:inflammatory_bowel_disease, Crohn's_disease
RPS27L	2	0.036	rs1472631:blood_metabolite_measurement; rs2652822:metabolite_measurement
DTL	1	0.018	rs2145998:body_height
RAB6B	1	0.018	rs8177179:iron_biomarker_measurement__transferrin_measurement; rs8177240:iron_biomarker_measurement__transferrin_measurement
MX1	1	0.018	rs4680:blood_metabolite_measurement
AC034228.7	3	0.054	rs657075:rheumatoid_arthritis; rs56399423:inflammatory_bowel_disease; rs2188962:inflammatory_bowel_disease, Crohn's_disease;
CRIPT	1	0.018	rs17818399:body_height
SLC17A3	2	0.036	rs1865760:body_height; rs2762353:blood_metabolite_measurement; rs1185567:blood_metabolite_measurement
ARNTL	1	0.018	rs6486121:iron_biomarker_measurement__transferrin_measurement
RP1-130H16.16	2	0.036	rs1043099:rheumatoid_arthritis; rs4820834:coronary_artery_calcification
PANK2	1	0.018	rs56163845:Crohn's_disease
RP11-540B6.6	1	0.018	rs7178375:triglyceride_measurement
CAV2	1	0.018	rs9920:QT_interval
ISCA2	1	0.018	rs699371:body_height
KCNMA1	2	0.036	rs9403521:body_height; rs12356193:blood_metabolite_measurement
CCT4	1	0.018	rs7574865:rheumatoid_arthritis
RP11-367J7.3	1	0.018	rs2317230:rheumatoid_arthritis
RP11-362K14.6	1	0.018	rs10936599:colorectal_cancer
SNX33	1	0.018	rs7184046:body_height; rs4886707:body_height
SNX32	3	0.054	rs2231884:inflammatory_bowel_disease; rs3782089:body_height; rs568617:Crohn's_disease
PDLIM4	6	0.11	rs10058074:body_height; rs272869:blood_metabolite_measurement; rs2070729:platelet_count; rs419291:blood_metabolite_measurement; rs7727544:blood_metabolite_measurement; rs274546:body_height; rs274557:omega-6_polyunsaturated_fatty_acid_measurement; rs17622378:inflammatory_bowel_disease, Crohn's_disease; rs274567:blood_metabolite_measurement; rs3091338:Crohn's_disease; rs11950562:blood_metabolite_me…
PDLIM7	3	0.054	rs72810983:inflammatory_bowel_disease; rs2731672:blood_metabolite_measurement; rs56163845:Crohn's_disease
PBRM1	1	0.018	rs2240919:body_height
RP11-10H3.1	1	0.018	rs10504073:blood_metabolite_measurement
IRGM	2	0.036	rs11741861:inflammatory_bowel_disease, Crohn's_disease; rs11747270:Crohn's_disease; rs7714584:Crohn's_disease; rs17800987:inflammatory_bowel_disease; rs13361189:Crohn's_disease; rs1000113:Crohn's_disease
MCCC1	1	0.018	rs2270968:blood_metabolite_measurement
RPL23AP81	1	0.018	rs2035403:triglyceride_measurement
RP11-191G24.1	1	0.018	rs2131925:total_cholesterol_measurement
ZNRF2	1	0.018	rs10838708:body_height
CBL	1	0.018	rs4938642:platelet_count
SLC22A4	6	0.11	rs10058074:body_height; rs272869:blood_metabolite_measurement; rs11743851:inflammatory_bowel_disease, Crohn's_disease; rs273913:blood_metabolite_measurement; rs272889:blood_metabolite_measurement, metabolite_measurement; rs12521868:Crohn's_disease; rs419291:blood_metabolite_measurement; rs7727544:blood_metabolite_measurement; rs274546:body_height; rs274557:omega-6_polyunsaturated_fatty_acid_measu…
CBS	4	0.071	rs2839619:low_density_lipoprotein_cholesterol_measurement, total_cholesterol_measurement; rs2075876:rheumatoid_arthritis; rs2851391:blood_metabolite_measurement
SLC22A1	1	0.018	rs2297374:low_density_lipoprotein_cholesterol_measurement
WDR33	1	0.018	rs10185424:Crohn's_disease
SLC22A3	2	0.036	rs10455872:response_to_statin; rs7758229:colorectal_cancer
TTC39B	2	0.036	rs581080:high_density_lipoprotein_cholesterol_measurement, total_cholesterol_measurement; rs643531:high_density_lipoprotein_cholesterol_measurement; rs471364:high_density_lipoprotein_cholesterol_measurement; rs540885:high_density_lipoprotein_cholesterol_measurement
CCBL2	1	0.018	rs6699417:body_height; rs7551732:body_height
C1orf141	2	0.036	rs2064689:Crohn's_disease; rs11209003:Crohn's_disease; rs7517847:Crohn's_disease, omega-6_polyunsaturated_fatty_acid_measurement; rs2902440:Crohn's_disease;
C8orf34	1	0.018	rs10956252:inflammatory_bowel_disease
TMEM89	2	0.036	rs9868809:inflammatory_bowel_disease, Crohn's_disease
KLHL26	1	0.018	rs4808136:blood_metabolite_measurement
GIGYF1	3	0.054	rs314370:resting_heart_rate; rs12666989:resting_heart_rate; rs314313:inflammatory_bowel_disease, Crohn's_disease; rs1734907:inflammatory_bowel_disease;
GIGYF2	1	0.018	rs334809:phospholipid_measurement
KLHL22	1	0.018	rs5756931:triglyceride_measurement
TMEM81	1	0.018	rs1668871:platelet_count
ATF3	1	0.018	rs1046934:body_height
GABRR2	1	0.018	rs7775554:blood_metabolite_measurement
NBPF3	3	0.054	rs10799701:metabolite_measurement; rs1976403:alkaline_phosphatase_measurement; rs1697421:blood_metabolite_measurement
POLG	1	0.018	rs4932217:body_height; rs2238300:body_height
LTB4R	1	0.018	rs1950500:body_height
PLCL1	1	0.018	rs6738825:Crohn's_disease
VPS37C	1	0.018	rs508970:rheumatoid_arthritis
TRIM59	1	0.018	rs9832727:phospholipid_measurement
DCTN2	1	0.018	rs1678542:rheumatoid_arthritis
RNASET2	4	0.071	rs3093023:rheumatoid_arthritis; rs1854853:rheumatoid_arthritis; rs1819333:inflammatory_bowel_disease, Crohn's_disease; rs444210:inflammatory_bowel_disease; rs9457247:Crohn's_disease; rs2301436:Crohn's_disease; rs415890:Crohn's_disease; rs2149085:Crohn's_disease; rs62436827:triglyceride_measurement;
NDUFV2	1	0.018	rs6558295:metabolite_measurement
AC104695.3	2	0.036	rs925255:inflammatory_bowel_disease, Crohn's_disease
RP11-1220K2.2	1	0.018	rs3800993:blood_metabolite_measurement
TM9SF4	2	0.036	rs4243971:inflammatory_bowel_disease, Crohn's_disease; rs6142618:inflammatory_bowel_disease
RBM17	3	0.054	rs4921914:blood_metabolite_measurement, metabolite_measurement; rs4921913:blood_metabolite_measurement; rs1495741:blood_metabolite_measurement, total_cholesterol_measurement;
RP11-505K9.4	1	0.018	rs8109288:platelet_count
ICA1L	3	0.054	rs115400054:total_cholesterol_measurement; rs11694172:total_cholesterol_measurement; rs11888559:body_height; rs140244541:low_density_lipoprotein_cholesterol_measurement
BEND6	1	0.018	rs10948197:body_height; rs7759938:body_height
NAT8	1	0.018	rs10206899:blood_metabolite_measurement; rs13538:blood_metabolite_measurement
SPATS2L	1	0.018	rs295140:QT_interval
LAMA5	1	0.018	rs2427308:colorectal_cancer; rs4925386:colorectal_cancer
ARVCF	2	0.036	rs4680:blood_metabolite_measurement; rs1034566:platelet_count
PLCL2	1	0.018	rs4452313:rheumatoid_arthritis
TFP1	2	0.036	rs8177179:iron_biomarker_measurement__transferrin_measurement; rs8177240:iron_biomarker_measurement__transferrin_measurement; rs138570705:triglyceride_measurement
RP11-545I5.3	1	0.018	rs1035209:colorectal_cancer
MXRA8	2	0.036	rs12103:inflammatory_bowel_disease, Crohn's_disease
MVK	1	0.018	rs2338104:high_density_lipoprotein_cholesterol_measurement; rs7134594:high_density_lipoprotein_cholesterol_measurement; rs2241208:high_density_lipoprotein_cholesterol_measurement
WDR60	1	0.018	rs2730245:body_height
MOB2	1	0.018	rs2301696:QT_interval
F2	1	0.018	rs3136441:high_density_lipoprotein_cholesterol_measurement
MEPCE	1	0.018	rs7808970:QT_interval
ZNF736	1	0.018	rs10266483:response_to_statin
NMT1	1	0.018	rs4986172:body_height
ATP6V1E2	2	0.036	rs2346177:high_density_lipoprotein_cholesterol_measurement; rs12474201:body_height; rs17818399:body_height
KRTCAP3	2	0.036	rs780093:phospholipid_measurement, Crohn's_disease; rs1728918:Crohn's_disease
ABCA1	1	0.018	rs12686004:high_density_lipoprotein_cholesterol_measurement
RFT1	1	0.018	rs2336725:body_height; rs2564921:body_height
TMEM151B	1	0.018	rs2233434:rheumatoid_arthritis; rs2233424:rheumatoid_arthritis
NBEAL1	2	0.036	rs11888559:body_height; rs140244541:low_density_lipoprotein_cholesterol_measurement
NBEAL2	1	0.018	rs2290547:high_density_lipoprotein_cholesterol_measurement
U91328.22	3	0.054	rs1800562:iron_biomarker_measurement__transferrin_measurement, low_density_lipoprotein_cholesterol_measurement, total_cholesterol_measurement
PSMD9	2	0.036	rs830124:metabolite_measurement; rs493519:blood_metabolite_measurement
CCT6B	1	0.018	rs2074518:QT_interval
TMEM258	37	0.66	rs1535:inflammatory_bowel_disease, phospholipid_measurement, response_to_statin, glycerophospholipid_measurement__blood_metabolite_measurement, high_density_lipoprotein_cholesterol_measurement__metabolic_syndrome, cis-trans-18:2_fatty_acid_measurement__trans_fatty_acid_measurement; rs108499:cis-trans-18:2_fatty_acid_measurement__trans_fatty_acid_measurement; rs174538:phospholipid_measurement, blo…
PSMD5	1	0.018	rs2072438:rheumatoid_arthritis; rs881375:rheumatoid_arthritis; rs10985070:rheumatoid_arthritis; rs3761847:rheumatoid_arthritis
TOM1	1	0.018	rs138777:total_cholesterol_measurement
SNUPN	1	0.018	rs7184046:body_height; rs4886707:body_height
PSMD3	2	0.036	rs2872507:rheumatoid_arthritis, Crohn's_disease
PSMD2	2	0.036	rs1440581:blood_metabolite_measurement, metabolite_measurement
RP11-368I7.4	1	0.018	rs258324:body_height
CPSF4	1	0.018	rs12533251:blood_metabolite_measurement
AC084018.1	2	0.036	rs493519:blood_metabolite_measurement; rs11835818:body_height
AC129929.5	2	0.036	rs2727270:cis-trans-18:2_fatty_acid_measurement__trans_fatty_acid_measurement, omega-6_polyunsaturated_fatty_acid_measurement
RYBP	1	0.018	rs9863706:body_height; rs12330322:body_height; rs13072744:body_height
CNOT1	1	0.018	rs37060:QT_interval; rs246196:QT_interval; rs37062:QT_interval; rs7188697:QT_interval
HSD17B4	2	0.036	rs11743851:inflammatory_bowel_disease, Crohn's_disease
TTLL5	1	0.018	rs724743:body_height
NOS1	1	0.018	rs10444502:total_cholesterol_measurement
ITGB3	1	0.018	rs4625783:blood_metabolite_measurement
TTLL6	1	0.018	rs318095:body_height
LTBP1	9	0.16	rs1260326:coronary_artery_calcification, fasting_blood_glucose_measurement, inflammatory_bowel_disease, triglyceride_measurement, blood_metabolite_measurement, platelet_count, metabolite_measurement, total_cholesterol_measurement, lipid_measurementrs513349:platelet_count
ITGB6	2	0.036	rs4664304:inflammatory_bowel_disease, Crohn's_disease
KPNB1	2	0.036	rs7206971:low_density_lipoprotein_cholesterol_measurement, total_cholesterol_measurement
ABO	4	0.071	rs579459:alkaline_phosphatase_measurement, blood_metabolite_measurement; rs635634:low_density_lipoprotein_cholesterol_measurement, total_cholesterol_measurement; rs8176720:alkaline_phosphatase_measurement; rs651007:alkaline_phosphatase_measurement, blood_metabolite_measurement, low_density_lipoprotein_cholesterol_measurement; rs7025162:alkaline_phosphatase_measurement; rs495828:alkaline_phosphata…
RRN3	7	0.12	rs4985155:omega-6_polyunsaturated_fatty_acid_measurement; rs11075253:lipid_measurement; rs2280018:omega-6_polyunsaturated_fatty_acid_measurement; rs2740:blood_metabolite_measurement; rs1741:omega-6_polyunsaturated_fatty_acid_measurement; rs7404928:rheumatoid_arthritis; rs4500751:phospholipid_measurement; rs7200543:glycerophospholipid_measurement__blood_metabolite_measurement, metabolite_measureme…
RP11-319G6.1	1	0.018	rs1107366:insulin_sensitivity_measurement
SUFU	1	0.018	rs2274351:inflammatory_bowel_disease
ST6GALNAC3	1	0.018	rs12122440:body_height
CRAT	1	0.018	rs10988217:blood_metabolite_measurement; rs7849270:blood_metabolite_measurement
NMUR1	1	0.018	rs6750795:body_height
SLC35F1	5	0.089	rs9376090:total_cholesterol_measurement; rs11153730:QT_interval, heart_rate; rs314277:body_height; rs281868:resting_heart_rate; rs11752626:QT_interval;
DKK2	4	0.071	rs4657172:QT_interval; rs4253252:blood_metabolite_measurement, metabolite_measurement; rs1912826:coronary_artery_calcification;
SPIRE2	1	0.018	rs258324:body_height
CMTM8	2	0.036	rs7640978:low_density_lipoprotein_cholesterol_measurement, total_cholesterol_measurement
PNKD	2	0.036	rs11677953:inflammatory_bowel_disease; rs2382817:inflammatory_bowel_disease, Crohn's_disease;
RPP14	1	0.018	rs73081554:rheumatoid_arthritis
SUPV3L1	1	0.018	rs10843164:body_height
ZNF462	1	0.018	rs4743034:body_height; rs7027110:body_height
CYB561D1	1	0.018	rs7550711:phospholipid_measurement
RTN4RL2	1	0.018	rs11229030:Crohn's_disease
IL1RL1	2	0.036	rs6708413:inflammatory_bowel_disease, Crohn's_disease; rs1420098:inflammatory_bowel_disease; rs2058660:Crohn's_disease; rs917997:inflammatory_bowel_disease
GNPDA1	2	0.036	rs6863411:inflammatory_bowel_disease, Crohn's_disease; rs449454:inflammatory_bowel_disease
TSPAN14	2	0.036	rs6586030:inflammatory_bowel_disease; rs7097656:inflammatory_bowel_disease, Crohn's_disease;
MAT1A	3	0.054	rs6586030:inflammatory_bowel_disease; rs28927680:triglyceride_measurement; rs7097656:inflammatory_bowel_disease, Crohn's_disease;
HPS5	2	0.036	rs4150581:blood_metabolite_measurement; rs2403254:blood_metabolite_measurement, metabolite_measurement;
HPS1	2	0.036	rs4345897:metabolite_measurement; rs4488133:blood_metabolite_measurement; rs7072216:metabolite_measurement
TOMM40L	1	0.018	rs4073054:blood_metabolite_measurement
ROS1	2	0.036	rs2273601:QT_interval; rs2057314:colorectal_cancer; rs4946260:colorectal_cancer
GPR126	2	0.036	rs6570507:body_height; rs7763064:body_height; rs3748069:body_height; rs7741741:body_height; rs3902035:QT_interval; rs4896582:body_height
STAT3	2	0.036	rs744166:inflammatory_bowel_disease, Crohn's_disease; rs9891119:Crohn's_disease; rs6503695:Crohn's_disease; rs12942547:inflammatory_bowel_disease, Crohn's_disease;
C12orf60	1	0.018	rs4764124:body_height
AC004381.6	1	0.018	rs4500751:phospholipid_measurement
SLC12A4	2	0.036	rs8060686:high_density_lipoprotein_cholesterol_measurement; rs12449157:high_density_lipoprotein_cholesterol_measurement; rs2271293:high_density_lipoprotein_cholesterol_measurement; rs255052:high_density_lipoprotein_cholesterol_measurement; rs8056893:blood_metabolite_measurement; rs16942887:high_density_lipoprotein_cholesterol_measurement; rs255049:high_density_lipoprotein_cholesterol_measurement
FOXF1	1	0.018	rs2280381:rheumatoid_arthritis
CCDC12	1	0.018	rs8180040:colorectal_cancer
LBH	2	0.036	rs514230:low_density_lipoprotein_cholesterol_measurement, total_cholesterol_measurement
AC062029.1	1	0.018	rs11684404:body_height; rs867529:body_height
SLC12A9	4	0.071	rs13245899:heart_rate; rs314370:resting_heart_rate; rs12666989:resting_heart_rate; rs314313:inflammatory_bowel_disease, Crohn's_disease;
CTD-2194A8.2	1	0.018	rs11647589:blood_metabolite_measurement
IMP3	1	0.018	rs7184046:body_height; rs4886707:body_height
TEP1	1	0.018	rs7395581:high_density_lipoprotein_cholesterol_measurement
NCKIPSD	2	0.036	rs9868809:inflammatory_bowel_disease, Crohn's_disease
EXT1	1	0.018	rs1516971:rheumatoid_arthritis
MORN4	1	0.018	rs2297644:metabolite_measurement
ATP1B1	1	0.018	rs10919070:QT_interval; rs1320976:QT_interval; rs12061601:QT_interval; rs10919071:QT_interval
SCGB1C1	1	0.018	rs11602954:platelet_count
LPL	4	0.071	rs2083637:high_density_lipoprotein_cholesterol_measurement__metabolic_syndrome; rs115849089:triglyceride_measurement, high_density_lipoprotein_cholesterol_measurement, lipid_measurement; rs331:lipid_measurement; rs10096633:high_density_lipoprotein_cholesterol_measurement; rs17091905:triglyceride_measurement, high_density_lipoprotein_cholesterol_measurement;
KIRREL3	2	0.036	rs561722:inflammatory_bowel_disease; rs10830963:metabolite_measurement
SLX4IP	1	0.018	rs6478109:inflammatory_bowel_disease
ALDH1L2	1	0.018	rs3817428:body_height
ALDH1L1	1	0.018	rs1107366:insulin_sensitivity_measurement
MPV17L	1	0.018	rs2280018:omega-6_polyunsaturated_fatty_acid_measurement
CCNG2	1	0.018	rs909685:rheumatoid_arthritis
[truncated: 431 more rows]

## Sheet: Pulmonary Cluster
eGene	Traits	eGene_Score	eQTLs
BPTF	2	0.12	rs7216064:lung_adenocarcinoma, lung_carcinoma
PCK1	1	0.062	rs2070755:emphysema_imaging_measurement
RAB4B	1	0.062	rs3733829:smoking_behavior
DNAH11	1	0.062	rs2285947:lung_carcinoma
TGM7	1	0.062	rs748404:lung_carcinoma
CHRNA3	15	0.94	rs55958997:smoking_behavior__carbon_monoxide_exhalation_measurement; rs8031948:pulmonary_function_measurement; rs8042374:lung_carcinoma; rs11858836:chronic_obstructive_pulmonary_disease; rs12914385:chronic_obstructive_pulmonary_disease, chronic_obstructive_pulmonary_disease__chronic_bronchitis, pulmonary_function_measurement__forced_expiratory_volume, serum_albumin_measurement; rs1051730:lung_ade…
SBF2-AS1	1	0.062	rs1847461:smoking_behavior
FGFR1OP2	1	0.062	rs1402279:smoking_behavior
MFAP2	1	0.062	rs2284746:FEV-FEC_ratio
SLC25A16	1	0.062	rs4142041:nicotine_dependence
BDNF	1	0.062	rs6265:smoking_behavior
ZNF76	1	0.062	rs2206030:FEV-FEC_ratio
MICB	2	0.12	rs3117582:lung_adenocarcinoma, lung_carcinoma
TGM5	1	0.062	rs748404:lung_carcinoma
STK19	2	0.12	rs3117582:lung_adenocarcinoma, lung_carcinoma
ADAMTS7	5	0.31	rs12914385:chronic_obstructive_pulmonary_disease, chronic_obstructive_pulmonary_disease__chronic_bronchitis, pulmonary_function_measurement__forced_expiratory_volume, serum_albumin_measurementrs17486278:emphysema_pattern_measurement
TEPP	1	0.062	rs12447804:FEV-FEC_ratio
RP11-264C15.2	1	0.062	rs13290997:forced_expiratory_volume
FNDC4	1	0.062	rs1260326:serum_albumin_measurement; rs780092:serum_albumin_measurement
TFB2M	1	0.062	rs11800820:energy_expenditure
FAM168A	1	0.062	rs2027760:FEV-FEC_ratio
MPP7	1	0.062	rs1148186:FEV-FEC_ratio
SETD4	1	0.062	rs2865531:FEV-FEC_ratio
PSD3	1	0.062	rs2638663:forced_expiratory_volume
MIPEP	1	0.062	rs753955:lung_carcinoma
MTMR3	1	0.062	rs36600:lung_carcinoma
IREB2	1	0.062	rs13180:chronic_obstructive_pulmonary_disease; rs8042238:chronic_obstructive_pulmonary_disease
FAM19A2	1	0.062	rs11615916:FEV-FEC_ratio
NF1	1	0.062	rs886716:smoking_behavior
ARHGEF17	1	0.062	rs2027760:FEV-FEC_ratio
HERC1	1	0.062	rs12899618:FEV-FEC_ratio
RP1-65J11.1	1	0.062	rs754388:emphysema_pattern_measurement
KLHL7	1	0.062	rs858249:chronic_obstructive_pulmonary_disease
RBM43	1	0.062	rs10197940:lung_carcinoma
RP11-186N15.3	1	0.062	rs7068966:pulmonary_function_measurement__forced_expiratory_volume
SEMA7A	1	0.062	rs8036030:pulmonary_function_measurement
TNS1	1	0.062	rs2571445:pulmonary_function_measurement__forced_expiratory_volume
TERT	2	0.12	rs401681:lung_carcinoma; rs31489:lung_adenocarcinoma; rs4975616:lung_carcinoma; rs402710:lung_carcinoma
C19orf54	3	0.19	rs7937:chronic_obstructive_pulmonary_disease, emphysema_imaging_measurement; rs3733829:smoking_behavior
CD3EAP	1	0.062	rs13181:lung_carcinoma
CFDP1	1	0.062	rs2865531:FEV-FEC_ratio
LMLN	1	0.062	rs17050782:smoking_behavior
FAT3	1	0.062	rs17368582:emphysema_pattern_measurement
ZKSCAN3	1	0.062	rs6903823:pulmonary_function_measurement__forced_expiratory_volume
RP11-750H9.5	1	0.062	rs2293579:serum_albumin_measurement
AC027228.1	1	0.062	rs667282:smoking_behavior
RHBDD1	1	0.062	rs3820928:pulmonary_function_measurement
ZSCAN12	1	0.062	rs6903823:pulmonary_function_measurement__forced_expiratory_volume
ITGA9	1	0.062	rs12505749:pulmonary_function_measurement
CCDC67	1	0.062	rs2658782:FEV-FEC_ratio
RETSAT	1	0.062	rs55958997:smoking_behavior__carbon_monoxide_exhalation_measurement
SLC7A8	1	0.062	rs55958997:smoking_behavior__carbon_monoxide_exhalation_measurement
ITGA1	1	0.062	rs2456203:FEV-FEC_ratio
EPB42	1	0.062	rs748404:lung_carcinoma
DOCK4	1	0.062	rs6972204:energy_expenditure
AC093326.3	1	0.062	rs11686135:FEV-FEC_ratio
RP11-160C18.2	15	0.94	rs55958997:smoking_behavior__carbon_monoxide_exhalation_measurement; rs8031948:pulmonary_function_measurement; rs8042374:lung_carcinoma; rs11858836:chronic_obstructive_pulmonary_disease; rs12914385:chronic_obstructive_pulmonary_disease, chronic_obstructive_pulmonary_disease__chronic_bronchitis, pulmonary_function_measurement__forced_expiratory_volume, serum_albumin_measurement; rs1051730:lung_ade…
UHRF1BP1	1	0.062	rs2206030:FEV-FEC_ratio
CTB-47B11.3	1	0.062	rs2277027:FEV-FEC_ratio
RP3-462C17.1	1	0.062	rs2494938:lung_carcinoma
TDRD10	1	0.062	rs4129267:pulmonary_function_measurement
ATP13A2	1	0.062	rs2284746:FEV-FEC_ratio
ADAMTSL2	1	0.062	rs3025343:smoking_behavior
MADD	1	0.062	rs2293579:serum_albumin_measurement
APOM	2	0.12	rs3117582:lung_adenocarcinoma, lung_carcinoma
ROS1	1	0.062	rs9387478:lung_carcinoma
NID2	1	0.062	rs730532:pulmonary_function_measurement
LRFN2	1	0.062	rs2494938:lung_carcinoma
DIO2	1	0.062	rs10220309:forced_expiratory_volume
ALDH16A1	1	0.062	rs2280401:serum_albumin_measurement
OPCML	1	0.062	rs608194:emphysema_imaging_measurement
TMEM170A	1	0.062	rs2865531:FEV-FEC_ratio
CSK	1	0.062	rs8036030:pulmonary_function_measurement
TP63	2	0.12	rs10937405:lung_adenocarcinoma; rs13314271:lung_adenocarcinoma; rs4488809:lung_carcinoma
MRPL44	1	0.062	rs3820928:pulmonary_function_measurement
NUDT5	2	0.12	rs7068966:FEV-FEC_ratio, pulmonary_function_measurement__forced_expiratory_volume
RP11-650L12.2	7	0.44	rs17486278:pulmonary_function_measurement, emphysema_pattern_measurement; rs55958997:smoking_behavior__carbon_monoxide_exhalation_measurement; rs8042374:lung_carcinoma; rs11858836:chronic_obstructive_pulmonary_disease; rs503464:emphysema_imaging_measurement; rs667282:smoking_behavior
GCKR	1	0.062	rs780092:serum_albumin_measurement
SLC39A8	1	0.062	rs11727189:pulmonary_function_measurement__forced_expiratory_volume
ASTN2	2	0.12	rs2571445:pulmonary_function_measurement__forced_expiratory_volume, forced_expiratory_volume
SHE	1	0.062	rs4129267:pulmonary_function_measurement
HYKK	1	0.062	rs55958997:smoking_behavior__carbon_monoxide_exhalation_measurement
CHST3	1	0.062	rs1678618:smoking_behavior
BCAR1	1	0.062	rs2865531:FEV-FEC_ratio
CTB-109A12.1	1	0.062	rs2277027:FEV-FEC_ratio
DCDC2	1	0.062	rs16889038:pulmonary_function_measurement
EGLN3	1	0.062	rs9979235:FEV-FEC_ratio
EGLN2	3	0.19	rs7937:chronic_obstructive_pulmonary_disease, emphysema_imaging_measurement; rs3733829:smoking_behavior
KLC3	1	0.062	rs13181:lung_carcinoma
ETV7	1	0.062	rs2206030:FEV-FEC_ratio
DDR2	1	0.062	rs1530057:lung_carcinoma
CDHR3	1	0.062	rs13438712:energy_expenditure
MPI	1	0.062	rs8036030:pulmonary_function_measurement
MECOM	2	0.12	rs1344555:pulmonary_function_measurement__forced_expiratory_volume, forced_expiratory_volume
CAMKK1	1	0.062	rs758642:smoking_behavior
RP11-90C4.2	1	0.062	rs6684428:pulmonary_function_measurement
RP11-45L9.1	1	0.062	rs10516526:pulmonary_function_measurement__forced_expiratory_volume; rs11727189:pulmonary_function_measurement__forced_expiratory_volume
SPOCK2	1	0.062	rs1678618:smoking_behavior
PPP2R5E	1	0.062	rs7144584:FEV-FEC_ratio
ASCC1	1	0.062	rs1678618:smoking_behavior
FBXO38	3	0.19	rs11168048:FEV-FEC_ratio; rs7733088:pulmonary_function_measurement; rs3995090:pulmonary_function_measurement__forced_expiratory_volume
EFNB2	1	0.062	rs7674369:chronic_obstructive_pulmonary_disease
CLDN16	1	0.062	rs4488809:lung_carcinoma
STMN4	1	0.062	rs2623702:FEV-FEC_ratio
RPLP2	1	0.062	rs34391416:chronic_obstructive_pulmonary_disease__chronic_bronchitis
SMYD3	1	0.062	rs11800820:energy_expenditure
DIEXF	1	0.062	rs7512679:emphysema_imaging_measurement
HPN-AS1	1	0.062	rs11671010:serum_albumin_measurement
PPA2	1	0.062	rs1541374:pulmonary_function_measurement__forced_expiratory_volume
IL1A	1	0.062	rs10864907:pulmonary_function_measurement__forced_expiratory_volume
INTS12	2	0.12	rs10516526:pulmonary_function_measurement__forced_expiratory_volume; rs17331332:forced_expiratory_volume; rs11727189:pulmonary_function_measurement__forced_expiratory_volume
SCLT1	1	0.062	rs7655841:chronic_obstructive_pulmonary_disease
AL022393.7	1	0.062	rs6903823:pulmonary_function_measurement__forced_expiratory_volume
SPDYA	1	0.062	rs1260326:serum_albumin_measurement
LY6G6C	2	0.12	rs3117582:lung_adenocarcinoma, lung_carcinoma
CHRNB4	1	0.062	rs11852372:emphysema_pattern_measurement
MARK4	1	0.062	rs13181:lung_carcinoma
CHPT1	1	0.062	rs10860757:forced_expiratory_volume
C4orf33	1	0.062	rs7655841:chronic_obstructive_pulmonary_disease
PSMA4	8	0.5	rs55958997:smoking_behavior__carbon_monoxide_exhalation_measurement; rs8031948:pulmonary_function_measurement; rs8042374:lung_carcinoma; rs11858836:chronic_obstructive_pulmonary_disease; rs17486278:pulmonary_function_measurement, emphysema_pattern_measurement; rs503464:emphysema_imaging_measurement; rs667282:smoking_behavior; rs2036527:pulmonary_function_measurement__forced_expiratory_volume, smo…
SRP72	1	0.062	rs12505749:pulmonary_function_measurement
C10orf11	2	0.12	rs11001819:pulmonary_function_measurement__forced_expiratory_volume, forced_expiratory_volume
RIF1	1	0.062	rs10197940:lung_carcinoma
SCUBE3	1	0.062	rs2206030:FEV-FEC_ratio
RP5-874C20.3	1	0.062	rs6903823:pulmonary_function_measurement__forced_expiratory_volume
DCBLD1	1	0.062	rs9387478:lung_carcinoma
IL6R	1	0.062	rs4129267:pulmonary_function_measurement
CHRNA4	1	0.062	rs183345681:emphysema_imaging_measurement
CHRNA5	15	0.94	rs55958997:smoking_behavior__carbon_monoxide_exhalation_measurement; rs8031948:pulmonary_function_measurement; rs8042374:lung_carcinoma; rs11858836:chronic_obstructive_pulmonary_disease; rs12914385:chronic_obstructive_pulmonary_disease, chronic_obstructive_pulmonary_disease__chronic_bronchitis, pulmonary_function_measurement__forced_expiratory_volume, serum_albumin_measurement; rs1051730:lung_ade…
CLPTM1L	1	0.062	rs402710:lung_carcinoma
CELF1	1	0.062	rs2293579:serum_albumin_measurement
SERPINF2	1	0.062	rs11078597:serum_albumin_measurement
GOPC	1	0.062	rs9387478:lung_carcinoma
RP1-37C10.3	1	0.062	rs2284746:FEV-FEC_ratio
LRP1	1	0.062	rs11172113:FEV-FEC_ratio
TBCK	1	0.062	rs11097912:pulmonary_function_measurement
TUSC3	1	0.062	rs4831760:FEV-FEC_ratio
NTN4	1	0.062	rs1036429:FEV-FEC_ratio
RIN3	2	0.12	rs754388:chronic_obstructive_pulmonary_disease, emphysema_pattern_measurement
NPNT	2	0.12	rs17331332:forced_expiratory_volume; rs11097912:pulmonary_function_measurement
RPL10A	1	0.062	rs2206030:FEV-FEC_ratio
RAD52	1	0.062	rs10849605:lung_carcinoma
PPIE	1	0.062	rs2263638:pulmonary_function_measurement
RP11-261N11.8	1	0.062	rs183345681:emphysema_imaging_measurement
ARL9	1	0.062	rs12505749:pulmonary_function_measurement
TGFB2	1	0.062	rs1690789:emphysema_pattern_measurement
CAMK1D	2	0.12	rs7068966:FEV-FEC_ratio, pulmonary_function_measurement__forced_expiratory_volume
ERCC1	1	0.062	rs13181:lung_carcinoma
ERCC2	1	0.062	rs13181:lung_carcinoma
S100P	1	0.062	rs3822262:energy_expenditure
ZMAT5	1	0.062	rs36600:lung_carcinoma
WDR81	1	0.062	rs11078597:serum_albumin_measurement
LEPREL1	1	0.062	rs7626795:lung_carcinoma
TEAD3	1	0.062	rs2206030:FEV-FEC_ratio
ADAM19	1	0.062	rs2277027:FEV-FEC_ratio
MID1	1	0.062	rs55958997:smoking_behavior__carbon_monoxide_exhalation_measurement
RPTOR	1	0.062	rs858249:chronic_obstructive_pulmonary_disease
UPK3A	1	0.062	rs58667:pulmonary_function_measurement
MMP15	1	0.062	rs12447804:FEV-FEC_ratio
ADCK4	2	0.12	rs7937:chronic_obstructive_pulmonary_disease, emphysema_imaging_measurement
CYP2T2P	1	0.062	rs3733829:smoking_behavior
ETS2	1	0.062	rs2836823:nicotine_dependence
RP11-829H16.3	2	0.12	rs754388:chronic_obstructive_pulmonary_disease, emphysema_pattern_measurement
RP11-586D19.1	2	0.12	rs2736100:lung_adenocarcinoma, lung_carcinoma
NRG1	1	0.062	rs7823498:emphysema_imaging_measurement
FCGRT	1	0.062	rs2280401:serum_albumin_measurement
KERA	1	0.062	rs10777288:FEV-FEC_ratio
ULK3	1	0.062	rs8036030:pulmonary_function_measurement
CLASP2	1	0.062	rs1529672:FEV-FEC_ratio
LTBP1	1	0.062	rs1260326:serum_albumin_measurement
DIRC3	1	0.062	rs2571445:pulmonary_function_measurement__forced_expiratory_volume
RP11-536G4.2	1	0.062	rs1036429:FEV-FEC_ratio
CROCC	1	0.062	rs2284746:FEV-FEC_ratio
RP11-536G4.1	1	0.062	rs1036429:FEV-FEC_ratio
CPLX3	1	0.062	rs8036030:pulmonary_function_measurement
PADI2	1	0.062	rs2284746:FEV-FEC_ratio
TP53BP1	1	0.062	rs16948098:serum_albumin_measurement
CYP2A6	2	0.12	rs56113850:emphysema_pattern_measurement; rs8102683:smoking_behavior
TCP11	1	0.062	rs2206030:FEV-FEC_ratio
USP15	1	0.062	rs11615916:FEV-FEC_ratio
RP11-800A3.7	1	0.062	rs2027760:FEV-FEC_ratio
SLC35F4	1	0.062	rs808225:pulmonary_function_measurement
ACTN1	1	0.062	rs2268983:smoking_behavior
SDHB	1	0.062	rs2284746:FEV-FEC_ratio
NIPAL4	1	0.062	rs2277027:FEV-FEC_ratio
GPT2	1	0.062	rs12447804:FEV-FEC_ratio
NOTCH4	2	0.12	rs3117582:lung_adenocarcinoma, lung_carcinoma
BBS5	1	0.062	rs11615916:FEV-FEC_ratio
GSTCD	2	0.12	rs10516526:pulmonary_function_measurement__forced_expiratory_volume; rs17331332:forced_expiratory_volume; rs11727189:pulmonary_function_measurement__forced_expiratory_volume
SPHKAP	1	0.062	rs1435867:FEV-FEC_ratio
ZSCAN31	1	0.062	rs6903823:pulmonary_function_measurement__forced_expiratory_volume
RGCC	1	0.062	rs9590614:emphysema_pattern_measurement
LMAN1L	1	0.062	rs8036030:pulmonary_function_measurement
PTCH1	1	0.062	rs16909898:FEV-FEC_ratio
FUCA2	2	0.12	rs3817928:FEV-FEC_ratio; rs1329705:pulmonary_function_measurement
MYO7B	1	0.062	rs13013415:FEV-FEC_ratio

## Sheet: Skin Cluster
eGene	Traits	eGene_Score	eQTLs
TGM3	1	0.11	rs59586681:basal_cell_carcinoma
PCSK6	1	0.11	rs35063026:facial_pigmentation_measurement
CASP10	1	0.11	rs13016963:melanoma
MAFF	1	0.11	rs2284063:melanoma
CTSS	1	0.11	rs7412746:melanoma
VPS9D1	3	0.33	rs258322:hair_color, melanoma; rs154659:suntan
ITSN1	1	0.11	rs7279297:suntan
CBFA2T2	4	0.44	rs6059655:skin_pigmentation, facial_pigmentation_measurement, skin_sensitivity_to_sunrs291671:hair_color
PLA2G6	1	0.11	rs6001027:melanoma; rs2284063:melanoma
SLC12A1	1	0.11	rs1834640:skin_pigmentation
NAPB	1	0.11	rs1015362:skin_sensitivity_to_sun
MC1R	1	0.11	rs1805008:skin_pigmentation; rs2228479:skin_pigmentation
CTSK	1	0.11	rs7412746:melanoma
AMACR	3	0.33	rs16891982:skin_pigmentation, hair_color, skin_sensitivity_to_sunrs183671:skin_pigmentation
TMEM184B	1	0.11	rs6001027:melanoma; rs2284063:melanoma
ATP2B2	1	0.11	rs13263959:hair_color
SOCS6	2	0.22	rs1042602:skin_pigmentation, freckles
STRADB	1	0.11	rs13016963:melanoma
MX2	1	0.11	rs45430:melanoma
RP11-804H8.6	1	0.11	rs1031925:melanoma
URAHP	7	0.78	rs11648785:suntan; rs1805007:skin_pigmentation, freckles, hair_color, skin_sensitivity_to_sun, sunburn, basal_cell_carcinoma, suntanrs4268748:skin_pigmentation
CLEC7A	1	0.11	rs35412:skin_pigmentation
MAP1LC3A	1	0.11	rs910873:melanoma
GRM5	1	0.11	rs10831496:suntan
ACSF3	1	0.11	rs1805008:skin_pigmentation
TMEM129	5	0.56	rs1805007:skin_pigmentation, freckles, hair_color, skin_sensitivity_to_sun, sunburn
TUBB3	1	0.11	rs1805008:skin_pigmentation; rs2228479:skin_pigmentation
PARP1	1	0.11	rs3219090:melanoma
HERC2	3	0.33	rs12913832:skin_pigmentation, hair_color, suntan; rs7495174:hair_color; rs79097182:hair_colorrs1667394:hair_color
TP53INP2	1	0.11	rs910873:melanoma
ANAPC5	1	0.11	rs619865:freckles
PRDM15	1	0.11	rs7279297:suntan
TNFRSF1B	1	0.11	rs2228479:skin_pigmentation
RALY	4	0.44	rs4911414:freckles, hair_color, skin_sensitivity_to_sun, suntan
IRF4	6	0.67	rs12203592:skin_pigmentation, facial_pigmentation_measurement, freckles, hair_color, sunburn, suntanrs62389424:hair_color
RP11-554A11.7	1	0.11	rs3750965:hair_color
GAS8	7	0.78	rs4268748:skin_pigmentation; rs11648785:suntan; rs1805005:skin_pigmentation; rs12931267:freckles, hair_color, skin_sensitivity_to_sun; rs1805007:skin_pigmentation, freckles, hair_color, skin_sensitivity_to_sun, sunburn, basal_cell_carcinoma, suntan; rs154659:suntanrs8063160:hair_color
LRCH2	1	0.11	rs17119461:melanoma
RP11-554A11.8	1	0.11	rs35264875:hair_color
RP4-684O24.5	1	0.11	rs291671:hair_color
ALS2CR11	1	0.11	rs13014235:basal_cell_carcinoma
ALS2CR12	2	0.22	rs13014235:basal_cell_carcinoma; rs13016963:melanoma
BCORL1	1	0.11	rs8014907:hair_color
FNIP1	1	0.11	rs183671:skin_pigmentation
NCOA6	1	0.11	rs910873:melanoma
BAIAP2L2	1	0.11	rs2284063:melanoma
DEF8	2	0.22	rs1805005:skin_pigmentation; rs2228479:skin_pigmentation; rs1805008:skin_pigmentation; rs11648785:suntan
FANCA	9	1	rs258322:hair_color, melanoma; rs2228479:skin_pigmentation; rs12931267:freckles, hair_color, skin_sensitivity_to_sun; rs1805007:skin_pigmentation, freckles, hair_color, skin_sensitivity_to_sun, sunburn, basal_cell_carcinoma, suntanrs35063026:facial_pigmentation_measurementrs1805008:skin_pigmentation
TCF25	1	0.11	rs2228479:skin_pigmentation
SLC2A1-AS1	1	0.11	rs7006527:basal_cell_carcinoma
DBNDD1	9	1	rs2228479:skin_pigmentation; rs4268748:skin_pigmentation; rs4785763:melanoma; rs11648785:suntan; rs12931267:freckles, hair_color, skin_sensitivity_to_sun; rs1805007:skin_pigmentation, freckles, hair_color, skin_sensitivity_to_sun, sunburn, basal_cell_carcinoma, suntan; rs35063026:facial_pigmentation_measurement; rs8063160:hair_color
GRID2	1	0.11	rs4698934:melanoma
SPATA33	9	1	rs35063026:facial_pigmentation_measurement; rs258322:hair_color, melanoma; rs1805007:skin_pigmentation, freckles, hair_color, skin_sensitivity_to_sun, sunburn, basal_cell_carcinoma, suntan
RP4-799G3.2	1	0.11	rs801114:basal_cell_carcinoma
CHMP1A	4	0.44	rs35063026:facial_pigmentation_measurement; rs258322:hair_color, melanoma; rs154659:suntan;
C11orf80	1	0.11	rs1801516:melanoma
NT5DC1	1	0.11	rs12421680:sunburn
TPCN2	1	0.11	rs35264875:hair_color; rs3750965:hair_color
ARNT	1	0.11	rs7412746:melanoma
LRRC34	1	0.11	rs13097028:melanoma
LRRC36	4	0.44	rs1805007:skin_pigmentation, freckles, skin_sensitivity_to_sun, sunburn
NTM	1	0.11	rs12421680:sunburn
NKD2	1	0.11	rs4785763:melanoma
ITCH	4	0.44	rs4911414:freckles, hair_color, skin_sensitivity_to_sun, suntanrs1015362:skin_sensitivity_to_sun
SPG7	6	0.67	rs35063026:facial_pigmentation_measurement; rs1805007:skin_pigmentation, freckles, hair_color, skin_sensitivity_to_sun, sunburn
ZNF205	1	0.11	rs4268748:skin_pigmentation
ANKRD11	1	0.11	rs1805009:skin_pigmentation
MANBAL	5	0.56	rs910873:melanoma; rs619865:freckles; rs6059655:skin_pigmentation, facial_pigmentation_measurement, skin_sensitivity_to_sun;
INPPL1	1	0.11	rs154659:suntan
CDK10	8	0.89	rs35063026:facial_pigmentation_measurement; rs1805005:skin_pigmentation; rs1805007:skin_pigmentation, freckles, hair_color, skin_sensitivity_to_sun, sunburn, suntanrs1805008:skin_pigmentationrs4785763:melanoma
CPNE7	5	0.56	rs2228479:skin_pigmentation; rs4268748:skin_pigmentation; rs12931267:skin_sensitivity_to_sun; rs1805007:skin_pigmentation, freckles, skin_sensitivity_to_sun, sunburn; rs35063026:facial_pigmentation_measurement; rs1805008:skin_pigmentation;
TERT	2	0.22	rs401681:melanoma, basal_cell_carcinoma
ASIP	2	0.22	rs910873:melanoma; rs291671:hair_color
ANXA9	1	0.11	rs1722784:melanoma
AAK1	1	0.11	rs12421680:sunburn
PIGU	3	0.33	rs619865:freckles; rs1015362:freckles, hair_color, skin_sensitivity_to_sun
PADI6	1	0.11	rs7538876:basal_cell_carcinoma
HORMAD1	1	0.11	rs1722784:melanoma
MTAP	1	0.11	rs7023329:melanoma
EXOC2	4	0.44	rs12210050:basal_cell_carcinoma, suntan; rs12202284:skin_pigmentation; rs6918152:hair_color
PTPRR	1	0.11	rs7969151:suntan
BNC2	1	0.11	rs2153271:freckles
RP11-353N14.4	1	0.11	rs1805005:skin_pigmentation
CASP8	2	0.22	rs13014235:basal_cell_carcinoma; rs13016963:melanoma
SPIRE2	9	1	rs258322:hair_color, melanoma; rs2228479:skin_pigmentation; rs4268748:skin_pigmentation; rs12931267:freckles, hair_color, skin_sensitivity_to_sun; rs1805007:skin_pigmentation, freckles, hair_color, skin_sensitivity_to_sun, sunburn, basal_cell_carcinoma, suntan; rs35063026:facial_pigmentation_measurementrs1805008:skin_pigmentation
TGFBI	1	0.11	rs35390:melanoma
RP11-557H15.5	1	0.11	rs228437:melanoma
CRIM1	1	0.11	rs157935:basal_cell_carcinoma

## Sheet: Immune Cluster
eGene	Traits	eGene_Score	eQTLs
PGAP3	9	0.69	rs3859192:leukocyte_count; rs8069176:nitric_oxide_exhalation_measurement; rs8067378:cervical_carcinoma; rs12450323:seasonal_allergic_rhinitis__asthma; rs2305480:asthma, childhood_onset_asthma; rs3894194:asthma, childhood_onset_asthma; rs9303277:systemic_scleroderma__systemic_lupus_erythematosus, biliary_liver_cirrhosis; rs7216389:asthma; rs2290400:type_I_diabetes_mellitus; rs7212938:seasonal_alle…
DEXI	1	0.077	rs12924729:biliary_liver_cirrhosis
IL1RL1	3	0.23	rs3771180:asthma; rs10189629:allergy; rs13408661:asthma; rs10197862:seasonal_allergic_rhinitis__asthma
HECTD4	2	0.15	rs3184504:type_I_diabetes_mellitus, type_I_diabetes_mellitus__autoantibody_measurement; rs17696736:type_I_diabetes_mellitus
LRRC16A	1	0.077	rs17419851:neutrophil_count
P4HA2	1	0.077	rs2073643:asthma
POGLUT1	1	0.077	rs2293370:biliary_liver_cirrhosis
CTA-212D2.2	1	0.077	rs9402686:leukocyte_count
UBAC2	1	0.077	rs11069349:allergy
AP000696.2	1	0.077	rs6517368:seasonal_allergic_rhinitis__asthma
IL27	2	0.15	rs4788084:type_I_diabetes_mellitus, type_I_diabetes_mellitus__autoantibody_measurement
SLC25A17	1	0.077	rs2235852:allergy
LYRM9	1	0.077	rs3751972:nitric_oxide_exhalation_measurement
HPSE2	1	0.077	rs10786436:type_I_diabetes_mellitus
SLC25A12	1	0.077	rs4065321:leukocyte_count
POLR3H	1	0.077	rs2235852:allergy
RP11-102L12.2	1	0.077	rs8035957:type_I_diabetes_mellitus
KDM4C	1	0.077	rs10758593:type_I_diabetes_mellitus
DDX58	1	0.077	rs10970976:asthma
GSDMA	10	0.77	rs2872507:type_I_diabetes_mellitus__autoantibody_measurement; rs4065321:leukocyte_count; rs11078927:asthma; rs3859192:leukocyte_count; rs17609240:leukocyte_count; rs3894194:asthma, childhood_onset_asthma; rs2305480:asthma, childhood_onset_asthma; rs4794822:leukocyte_count, neutrophil_count; rs9303277:systemic_scleroderma__systemic_lupus_erythematosus, biliary_liver_cirrhosis; rs907092:biliary_liv…
GSDMB	12	0.92	rs2872507:type_I_diabetes_mellitus__autoantibody_measurement; rs3859192:leukocyte_count; rs8069176:nitric_oxide_exhalation_measurement; rs11078927:asthma; rs8067378:cervical_carcinoma; rs17609240:leukocyte_count; rs12450323:seasonal_allergic_rhinitis__asthma; rs3894194:asthma, childhood_onset_asthma; rs907092:biliary_liver_cirrhosis; rs2305480:asthma, childhood_onset_asthma; rs9303277:systemic_sc…
IL12RB2	1	0.077	rs3790567:biliary_liver_cirrhosis
DEAF1	1	0.077	rs2396545:systemic_scleroderma__systemic_lupus_erythematosus
EML5	1	0.077	rs550448:type_I_diabetes_mellitus
FAM114A1	2	0.15	rs4833095:seasonal_allergic_rhinitis__asthma; rs2101521:allergy
RP11-138P22.1	1	0.077	rs3751972:nitric_oxide_exhalation_measurement
RP11-542M13.2	1	0.077	rs11117432:biliary_liver_cirrhosis
PMEL	1	0.077	rs11171739:type_I_diabetes_mellitus
MEI1	1	0.077	rs2235852:allergy
LMBRD2	1	0.077	rs6890853:biliary_liver_cirrhosis; rs860413:biliary_liver_cirrhosis
HBS1L	1	0.077	rs4895441:leukocyte_count; rs9402686:leukocyte_count
MTMR3	1	0.077	rs5753037:type_I_diabetes_mellitus
ZNF665	1	0.077	rs16984547:asthma
PDLIM4	1	0.077	rs2073643:asthma
ZPBP2	10	0.77	rs3859192:leukocyte_count; rs8069176:nitric_oxide_exhalation_measurement; rs2872507:type_I_diabetes_mellitus__autoantibody_measurement; rs8067378:cervical_carcinoma; rs17609240:leukocyte_count; rs2305480:asthma, childhood_onset_asthma; rs3894194:asthma, childhood_onset_asthma; rs907092:biliary_liver_cirrhosis; rs2290400:type_I_diabetes_mellitus; rs7212938:seasonal_allergic_rhinitis__asthma; rs930…
CTSH	1	0.077	rs3825932:type_I_diabetes_mellitus
ERBB3	1	0.077	rs2069408:asthma
JAKMIP1	1	0.077	rs1820616:nitric_oxide_exhalation_measurement
HHAT	1	0.077	rs12075:leukocyte_count
RAD50	1	0.077	rs2244012:asthma; rs2549003:asthma
TRIM29	1	0.077	rs6421571:biliary_liver_cirrhosis
STARD3	2	0.15	rs4794820:asthma; rs12450323:seasonal_allergic_rhinitis__asthma
RAB5B	3	0.23	rs2069408:asthma; rs1701704:asthma, type_I_diabetes_mellitus, type_I_diabetes_mellitus__autoantibody_measurement; rs2292239:type_I_diabetes_mellitus, type_I_diabetes_mellitus__autoantibody_measurement;
CCDC88B	1	0.077	rs538147:biliary_liver_cirrhosis
RANGAP1	1	0.077	rs2235852:allergy
AC007278.3	1	0.077	rs3771166:asthma
USP38	1	0.077	rs7686660:asthma
PNKD	1	0.077	rs10932765:leukocyte_count
DIP2B	2	0.15	rs3184504:type_I_diabetes_mellitus, type_I_diabetes_mellitus__autoantibody_measurement
CENPW	1	0.077	rs9388489:type_I_diabetes_mellitus
GATA3	1	0.077	rs962993:allergy
THOC5	1	0.077	rs8034004:allergy
RAB27A	1	0.077	rs2444043:nitric_oxide_exhalation_measurement
CXCL3	1	0.077	rs1371799:leukocyte_count; rs549280:leukocyte_count
KPNA4	1	0.077	rs4679904:biliary_liver_cirrhosis
INPP5D	1	0.077	rs8035957:type_I_diabetes_mellitus
ORMDL3	10	0.77	rs3859192:leukocyte_count; rs8069176:nitric_oxide_exhalation_measurement; rs2872507:type_I_diabetes_mellitus__autoantibody_measurement; rs17609240:leukocyte_count; rs12450323:seasonal_allergic_rhinitis__asthma; rs2305480:asthma, childhood_onset_asthma; rs3894194:asthma, childhood_onset_asthma; rs907092:biliary_liver_cirrhosis; rs2290400:type_I_diabetes_mellitus; rs7212938:seasonal_allergic_rhinit…
MANBA	1	0.077	rs7665090:biliary_liver_cirrhosis
ADCY3	1	0.077	rs478222:type_I_diabetes_mellitus; rs2165738:type_I_diabetes_mellitus
RP11-378A13.1	1	0.077	rs10932765:leukocyte_count
RP11-190A12.8	1	0.077	rs2814778:leukocyte_count
PTEN	1	0.077	rs10509540:type_I_diabetes_mellitus
TLR1	2	0.15	rs4833095:seasonal_allergic_rhinitis__asthma; rs2101521:allergy
TLR6	2	0.15	rs4833095:seasonal_allergic_rhinitis__asthma; rs2101521:allergy
COLEC10	1	0.077	rs12679857:type_I_diabetes_mellitus
RP11-396B14.2	2	0.15	rs7203459:allergy; rs62026376:seasonal_allergic_rhinitis__asthma
CD226	2	0.15	rs763361:type_I_diabetes_mellitus, type_I_diabetes_mellitus__autoantibody_measurement
AC004041.2	2	0.15	rs2244012:asthma; rs6871536:childhood_onset_asthma; rs2073643:asthma; rs2549003:asthma
SLC30A8	1	0.077	rs3019885:asthma
FUNDC2	1	0.077	rs3859192:leukocyte_count
RASGRP1	2	0.15	rs7171171:type_I_diabetes_mellitus__autoantibody_measurement; rs8035957:type_I_diabetes_mellitus
DMD	1	0.077	rs6558578:cervical_carcinoma
MSL1	1	0.077	rs12450323:seasonal_allergic_rhinitis__asthma
TNFSF15	1	0.077	rs4979462:biliary_liver_cirrhosis
RP11-77C3.3	1	0.077	rs2281808:type_I_diabetes_mellitus
LRRD1	1	0.077	rs445:leukocyte_count
MED20	1	0.077	rs11968166:neutrophil_count
RP13-735L24.1	1	0.077	rs3764021:type_I_diabetes_mellitus
INO80	1	0.077	rs907092:biliary_liver_cirrhosis
HELZ	1	0.077	rs3859192:leukocyte_count
DARC	2	0.15	rs12075:leukocyte_count; rs2814778:leukocyte_count, neutrophil_count;
UHRF1BP1	1	0.077	rs1535001:systemic_scleroderma__systemic_lupus_erythematosus
SMARCE1	1	0.077	rs7221109:type_I_diabetes_mellitus
GPBAR1	1	0.077	rs10932765:leukocyte_count
TPK1	1	0.077	rs10970976:asthma
2006-09-01	1	0.077	rs17228058:allergy
IGF2	2	0.15	rs3741208:type_I_diabetes_mellitus; rs1004446:type_I_diabetes_mellitus, type_I_diabetes_mellitus__autoantibody_measurement;
TYK2	2	0.15	rs2304256:type_I_diabetes_mellitus, type_I_diabetes_mellitus__autoantibody_measurement
SLC9A4	1	0.077	rs3771180:asthma; rs13408661:asthma
RP11-356O9.2	1	0.077	rs1998359:allergy
RP11-1348G14.5	2	0.15	rs4788084:type_I_diabetes_mellitus, type_I_diabetes_mellitus__autoantibody_measurement
PPP1R1B	4	0.31	rs7216389:asthma; rs7212938:seasonal_allergic_rhinitis__asthma; rs11078927:asthma; rs3894194:asthma, childhood_onset_asthma; rs3859192:leukocyte_count;
PREX1	1	0.077	rs10970976:asthma
APEH	1	0.077	rs3197999:sclerosing_cholangitis
AFF3	1	0.077	rs9653442:type_I_diabetes_mellitus
CCT4	1	0.077	rs7574865:biliary_liver_cirrhosis
RBM6	1	0.077	rs3197999:sclerosing_cholangitis
L3MBTL2	1	0.077	rs2235852:allergy
PCBP3	1	0.077	rs9976767:type_I_diabetes_mellitus
SYT14	1	0.077	rs12134279:biliary_liver_cirrhosis
RP11-94L15.2	1	0.077	rs907092:biliary_liver_cirrhosis
PPP1R14B	1	0.077	rs538147:biliary_liver_cirrhosis
CISD2	1	0.077	rs7665090:biliary_liver_cirrhosis
CTLA4	2	0.15	rs3087243:type_I_diabetes_mellitus, type_I_diabetes_mellitus__autoantibody_measurement
TMEM170A	1	0.077	rs7202877:type_I_diabetes_mellitus
PLCB3	1	0.077	rs538147:biliary_liver_cirrhosis
IL2RB	1	0.077	rs2284033:asthma
GRB7	1	0.077	rs9303277:systemic_scleroderma__systemic_lupus_erythematosus
ARPC2	1	0.077	rs10932765:leukocyte_count
RP11-876N24.4	1	0.077	rs2903692:type_I_diabetes_mellitus
PHRF1	1	0.077	rs2396545:systemic_scleroderma__systemic_lupus_erythematosus
CLECL1	1	0.077	rs4763879:type_I_diabetes_mellitus; rs3764021:type_I_diabetes_mellitus; rs11052552:type_I_diabetes_mellitus
ALDH8A1	1	0.077	rs9402686:leukocyte_count
RAG1	1	0.077	rs3825932:type_I_diabetes_mellitus
RP11-736N17.8	1	0.077	rs8017161:biliary_liver_cirrhosis
MANSC1	1	0.077	rs10932765:leukocyte_count
BLK	1	0.077	rs2736340:systemic_scleroderma__systemic_lupus_erythematosus
RP11-705C15.2	1	0.077	rs3764021:type_I_diabetes_mellitus; rs11052552:type_I_diabetes_mellitus
EIF4E	1	0.077	rs1371799:leukocyte_count
ACO2	1	0.077	rs2235852:allergy
BCAR1	1	0.077	rs7202877:type_I_diabetes_mellitus
KIAA1109	3	0.23	rs17388568:allergy, type_I_diabetes_mellitus, type_I_diabetes_mellitus__autoantibody_measurement
ARNT2	1	0.077	rs10189629:allergy
IL1RN	1	0.077	rs6734238:leukocyte_count
RPS6KA4	1	0.077	rs538147:biliary_liver_cirrhosis
C5orf15	1	0.077	rs6871536:childhood_onset_asthma
PSMD14	1	0.077	rs1012307:asthma
CDHR5	1	0.077	rs2396545:systemic_scleroderma__systemic_lupus_erythematosus
FAM47E	1	0.077	rs3805236:asthma
SLC22A4	1	0.077	rs2073643:asthma
SLC22A5	1	0.077	rs11745587:asthma; rs2073643:asthma
WDR36	3	0.23	rs1837253:asthma, seasonal_allergic_rhinitis__asthma; rs1438673:seasonal_allergic_rhinitis__asthma, allergy;
LRCH1	1	0.077	rs1893217:type_I_diabetes_mellitus
STK36	1	0.077	rs10932765:leukocyte_count
ASCC2	1	0.077	rs5753037:type_I_diabetes_mellitus
RP11-148O21.6	1	0.077	rs2736340:systemic_scleroderma__systemic_lupus_erythematosus
FBXL20	2	0.15	rs7208487:biliary_liver_cirrhosis; rs9303277:systemic_scleroderma__systemic_lupus_erythematosus, biliary_liver_cirrhosis;
SEZ6L	1	0.077	rs3802344:nitric_oxide_exhalation_measurement
RP11-148O21.3	1	0.077	rs2736340:systemic_scleroderma__systemic_lupus_erythematosus
SHE	1	0.077	rs4129267:asthma
EFNB3	1	0.077	rs16956936:type_I_diabetes_mellitus
AGPS	1	0.077	rs997363:cervical_carcinoma
SGK223	1	0.077	rs2736340:systemic_scleroderma__systemic_lupus_erythematosus
FSTL4	1	0.077	rs17294280:seasonal_allergic_rhinitis__asthma
CDC42SE2	1	0.077	rs2549003:asthma
C13orf45	1	0.077	rs539514:type_I_diabetes_mellitus
TMEM161A	1	0.077	rs731945:allergy
SMAD3	3	0.23	rs17294280:seasonal_allergic_rhinitis__asthma; rs17228058:allergy; rs744910:asthma
TENM3	1	0.077	rs549280:leukocyte_count
GCN1L1	1	0.077	rs2069408:asthma
NDFIP1	1	0.077	rs6867913:asthma
IKZF4	3	0.23	rs1701704:asthma, type_I_diabetes_mellitus, type_I_diabetes_mellitus__autoantibody_measurement
DNAJC27	1	0.077	rs478222:type_I_diabetes_mellitus; rs2165738:type_I_diabetes_mellitus
TTLL11	1	0.077	rs9297216:childhood_onset_asthma
KLRF1	1	0.077	rs4763879:type_I_diabetes_mellitus
SBK1	2	0.15	rs4788084:type_I_diabetes_mellitus, type_I_diabetes_mellitus__autoantibody_measurement
VPS41	1	0.077	rs4948088:type_I_diabetes_mellitus
ZEB1	1	0.077	rs12722495:type_I_diabetes_mellitus__autoantibody_measurement
FAM167A	1	0.077	rs2736340:systemic_scleroderma__systemic_lupus_erythematosus
PRPF40B	1	0.077	rs6421571:biliary_liver_cirrhosis
RP11-387H17.4	9	0.69	rs8067378:cervical_carcinoma; rs11078927:asthma; rs2872507:type_I_diabetes_mellitus__autoantibody_measurement; rs4794820:asthma; rs2305480:asthma, childhood_onset_asthma; rs6503525:asthma; rs907092:biliary_liver_cirrhosis; rs3894194:asthma, childhood_onset_asthma; rs9303277:systemic_scleroderma__systemic_lupus_erythematosus, biliary_liver_cirrhosis; rs7216389:asthma; rs2290400:type_I_diabetes_mel…
FBXW8	1	0.077	rs7720838:allergy
SKAP2	1	0.077	rs7804356:type_I_diabetes_mellitus
IFI16	1	0.077	rs2518564:leukocyte_count
MAPK6	1	0.077	rs17525472:asthma
TMBIM1	1	0.077	rs10932765:leukocyte_count
AC063976.7	1	0.077	rs2073643:asthma
FBXW2	1	0.077	rs2814778:leukocyte_count
HNRNPC	1	0.077	rs6897932:type_I_diabetes_mellitus
DLC1	1	0.077	rs2016444:nitric_oxide_exhalation_measurement
DNAJC27-AS1	1	0.077	rs478222:type_I_diabetes_mellitus
FRMD8	2	0.15	rs3894194:asthma, childhood_onset_asthma
ELL	1	0.077	rs731945:allergy
SCUBE3	1	0.077	rs1535001:systemic_scleroderma__systemic_lupus_erythematosus
PLCL2	1	0.077	rs1372072:biliary_liver_cirrhosis
RP11-665G4.1	1	0.077	rs744910:asthma
MED24	6	0.46	rs4065321:leukocyte_count; rs8069176:nitric_oxide_exhalation_measurement; rs3859192:leukocyte_count; rs17609240:leukocyte_count; rs12450323:seasonal_allergic_rhinitis__asthma; rs3894194:asthma, childhood_onset_asthma; rs4794822:leukocyte_count, neutrophil_count; rs7212938:seasonal_allergic_rhinitis__asthma; rs8078723:leukocyte_count, neutrophil_count;
AGAP1	1	0.077	rs10932765:leukocyte_count
LMO7	1	0.077	rs539514:type_I_diabetes_mellitus
TDRD10	1	0.077	rs4129267:asthma
BBX	1	0.077	rs1820616:nitric_oxide_exhalation_measurement
RNF25	1	0.077	rs10932765:leukocyte_count
IRF7	1	0.077	rs2396545:systemic_scleroderma__systemic_lupus_erythematosus
RP11-275I4.2	2	0.15	rs7171171:type_I_diabetes_mellitus__autoantibody_measurement; rs8035957:type_I_diabetes_mellitus
TJP2	1	0.077	rs11141597:childhood_onset_asthma
SULT1C2	1	0.077	rs9653442:type_I_diabetes_mellitus
SRRM1	1	0.077	rs3859192:leukocyte_count
RP11-977G19.11	1	0.077	rs1701704:asthma
PLXNA1	1	0.077	rs1465788:type_I_diabetes_mellitus
IL13	3	0.23	rs20541:allergy; rs1295686:asthma, childhood_onset_asthma;
ALDH2	1	0.077	rs17696736:type_I_diabetes_mellitus
OIP5-AS1	1	0.077	rs6734238:leukocyte_count
HOXA7	1	0.077	rs7804356:type_I_diabetes_mellitus
C2orf62	1	0.077	rs10932765:leukocyte_count
HOXA5	1	0.077	rs7804356:type_I_diabetes_mellitus
ATP1A2	1	0.077	rs2518564:leukocyte_count
TBCA	1	0.077	rs2073643:asthma
MXI1	1	0.077	rs6517368:seasonal_allergic_rhinitis__asthma
SLAMF7	1	0.077	rs12068654:cervical_carcinoma
CKAP2L	1	0.077	rs6734238:leukocyte_count
PRKD2	1	0.077	rs425105:type_I_diabetes_mellitus
TMEM232	1	0.077	rs3853750:seasonal_allergic_rhinitis__asthma
PTH1R	1	0.077	rs8067378:cervical_carcinoma
ERBB2	1	0.077	rs12450323:seasonal_allergic_rhinitis__asthma
AC116366.6	1	0.077	rs11745587:asthma; rs2549003:asthma
RP11-296I10.3	1	0.077	rs3197999:sclerosing_cholangitis
RP11-496I9.1	1	0.077	rs2396545:systemic_scleroderma__systemic_lupus_erythematosus
CLEC16A	2	0.15	rs7203459:allergy; rs62026376:seasonal_allergic_rhinitis__asthma
PSMD3	4	0.31	rs2872507:type_I_diabetes_mellitus__autoantibody_measurement; rs8067378:cervical_carcinoma; rs4794822:leukocyte_count, neutrophil_count; rs4065321:leukocyte_count;
PEX19	1	0.077	rs16860537:systemic_scleroderma__systemic_lupus_erythematosus
GNB1L	1	0.077	rs1800693:biliary_liver_cirrhosis
TSLP	2	0.15	rs1438673:seasonal_allergic_rhinitis__asthma, allergy
AP003774.1	1	0.077	rs538147:biliary_liver_cirrhosis
PEX14	1	0.077	rs2056417:allergy
RMI2	3	0.23	rs12708716:type_I_diabetes_mellitus, type_I_diabetes_mellitus__autoantibody_measurement; rs416603:type_I_diabetes_mellitus; rs12924729:biliary_liver_cirrhosis
PTPN22	2	0.15	rs2476601:type_I_diabetes_mellitus, type_I_diabetes_mellitus__autoantibody_measurement
DENND4A	1	0.077	rs744910:asthma
IL6R	1	0.077	rs4129267:asthma
CTC-349C3.1	1	0.077	rs9976767:type_I_diabetes_mellitus
PPFIA2	1	0.077	rs17605016:seasonal_allergic_rhinitis__asthma
LRRC8C	1	0.077	rs17609240:leukocyte_count
IFT80	1	0.077	rs4679904:biliary_liver_cirrhosis
ANK1	1	0.077	rs2016444:nitric_oxide_exhalation_measurement
SSUH2	1	0.077	rs10189629:allergy
RP4-756G23.5	1	0.077	rs2235852:allergy
RFTN2	1	0.077	rs10497813:allergy
CXCR1	1	0.077	rs10932765:leukocyte_count
MTTP	2	0.15	rs549280:leukocyte_count, neutrophil_count
DOK6	2	0.15	rs763361:type_I_diabetes_mellitus, type_I_diabetes_mellitus__autoantibody_measurement
TH	2	0.15	rs7111341:type_I_diabetes_mellitus; rs1004446:type_I_diabetes_mellitus, type_I_diabetes_mellitus__autoantibody_measurement;
RP11-511B23.2	1	0.077	rs9388489:type_I_diabetes_mellitus
FCRL3	1	0.077	rs7528684:type_I_diabetes_mellitus__autoantibody_measurement
VPS13A	2	0.15	rs3894194:asthma, childhood_onset_asthma
SUOX	3	0.23	rs1701704:asthma, type_I_diabetes_mellitus, type_I_diabetes_mellitus__autoantibody_measurementrs2292239:type_I_diabetes_mellitus, type_I_diabetes_mellitus__autoantibody_measurement;
FCRL6	1	0.077	rs2518564:leukocyte_count
ZNF410	1	0.077	rs1316453:allergy
KRT222	1	0.077	rs7221109:type_I_diabetes_mellitus
TGFA	1	0.077	rs454305:neutrophil_count
NOS2	1	0.077	rs3751972:nitric_oxide_exhalation_measurement
PDGFD	1	0.077	rs1917445:neutrophil_count
RNF123	1	0.077	rs3197999:sclerosing_cholangitis
CHCHD3	1	0.077	rs10802346:nitric_oxide_exhalation_measurement
PPEF2	1	0.077	rs1371799:leukocyte_count
RUFY3	1	0.077	rs7685921:nitric_oxide_exhalation_measurement
RP11-125B21.2	1	0.077	rs343496:seasonal_allergic_rhinitis__asthma
IL18R1	4	0.31	rs3771180:asthma; rs10189629:allergy; rs3771166:asthma; rs13408661:asthma; rs10197862:seasonal_allergic_rhinitis__asthma; rs6734238:leukocyte_count; rs9807989:asthma
TMPRSS6	1	0.077	rs2284033:asthma
CASC3	1	0.077	rs3859192:leukocyte_count
AC017074.2	2	0.15	rs1990760:type_I_diabetes_mellitus, type_I_diabetes_mellitus__autoantibody_measurement
IL33	1	0.077	rs2381416:asthma
C5orf56	1	0.077	rs2549003:asthma
PRICKLE4	1	0.077	rs11968166:neutrophil_count
PLCL1	1	0.077	rs10497813:allergy
CTNNA2	1	0.077	rs9860547:allergy
AIM2	1	0.077	rs2518564:leukocyte_count
IL18RAP	1	0.077	rs3771166:asthma; rs9807989:asthma
RP11-122G18.8	2	0.15	rs3024505:type_I_diabetes_mellitus, type_I_diabetes_mellitus__autoantibody_measurement
AC034220.3	3	0.23	rs20541:allergy; rs1295686:asthma, childhood_onset_asthma; rs2073643:asthma;
IL15RA	2	0.15	rs2025345:allergy; rs12251307:type_I_diabetes_mellitus
CASQ2	1	0.077	rs4657616:leukocyte_count
C1QTNF6	1	0.077	rs229541:type_I_diabetes_mellitus
LRRC59	1	0.077	rs12711490:systemic_scleroderma__systemic_lupus_erythematosus
DSCAML1	1	0.077	rs11214966:asthma
POGZ	1	0.077	rs12251307:type_I_diabetes_mellitus
AF213884.2	1	0.077	rs7665090:biliary_liver_cirrhosis
CFDP1	1	0.077	rs7202877:type_I_diabetes_mellitus
SLC1A5	1	0.077	rs425105:type_I_diabetes_mellitus
RP11-690G19.3	1	0.077	rs7208487:biliary_liver_cirrhosis
AARD	1	0.077	rs3019885:asthma
CTA-85E5.10	1	0.077	rs5753037:type_I_diabetes_mellitus
RP11-373D23.3	1	0.077	rs6547853:type_I_diabetes_mellitus

## Sheet: Mood Cluster
eGene	Traits	eGene_Score	eQTLs
RP11-399D6.2	1	0.11	rs7849973:attention_deficit_hyperactivity_disorder__unipolar_depression__schizophrenia__autism_spectrum_disorder__bipolar_disorder
MDN1	1	0.11	rs9359856:bipolar_disorder
ACADVL	1	0.11	rs507506:adiponectin_measurement
DNAH10	1	0.11	rs1187415:adiponectin_measurement
PPP3R1	1	0.11	rs4078978:response_to_vaccine__cytokine_measurement
PLK1	1	0.11	rs420259:bipolar_disorder
TMCO1	1	0.11	rs4656461:open-angle_glaucoma
MAMSTR	1	0.11	rs2287921:bipolar_disorder
PEPD	1	0.11	rs731839:adiponectin_measurement; rs4805885:adiponectin_measurement; rs889140:adiponectin_measurement
SNAP91	1	0.11	rs1171113:bipolar_disorder
IZUMO1	1	0.11	rs2287921:bipolar_disorder
STXBP5-AS1	1	0.11	rs9371601:bipolar_disorder
ZNF79	1	0.11	rs4130590:bipolar_disorder
MKX	1	0.11	rs11191454:attention_deficit_hyperactivity_disorder__unipolar_depression__schizophrenia__autism_spectrum_disorder__bipolar_disorder
LYRM4	1	0.11	rs17622252:bipolar_disorder
DFNB31	1	0.11	rs10982256:bipolar_disorder
DDX55	1	0.11	rs6488898:adiponectin_measurement
CAV2	1	0.11	rs4236601:open-angle_glaucoma
CDK2AP1	1	0.11	rs10847980:adiponectin_measurement
ADIPOQ	1	0.11	rs17366568:adiponectin_measurement
CAV1	1	0.11	rs4236601:open-angle_glaucoma
GNL3	9	1	rs6765687:attention_deficit_hyperactivity_disorder__unipolar_depression__schizophrenia__autism_spectrum_disorder__bipolar_disorder; rs2251219:mood_disorder; rs11177:osteoarthritis; rs1108842:adiponectin_measurement; rs7618915:bipolar_disorder; rs2535629:attention_deficit_hyperactivity_disorder__unipolar_depression__schizophrenia__autism_spectrum_disorder__bipolar_disorder; rs9311474:alpha_wave_me…
AC034228.7	1	0.11	rs6867265:attention_deficit_hyperactivity_disorder__unipolar_depression__schizophrenia__autism_spectrum_disorder__bipolar_disorder
RBMS2	1	0.11	rs2657888:adiponectin_measurement
EARS2	2	0.22	rs420259:bipolar_disorder; rs249954:attention_deficit_hyperactivity_disorder__unipolar_depression__schizophrenia__autism_spectrum_disorder__bipolar_disorder
RP11-168O16.2	1	0.11	rs2297909:attention_deficit_hyperactivity_disorder__unipolar_depression__schizophrenia__autism_spectrum_disorder__bipolar_disorder
DUT	1	0.11	rs11637235:adiponectin_measurement
SIX6	1	0.11	rs10483727:open-angle_glaucoma
RYR2	1	0.11	rs1417066:osteoarthritis
PARD6B	1	0.11	rs6122972:bipolar_disorder
INPP4A	1	0.11	rs12617721:bipolar_disorder; rs12618769:bipolar_disorder
RFC4	1	0.11	rs6810075:adiponectin_measurement; rs266719:adiponectin_measurement; rs266717:adiponectin_measurement; rs1648707:adiponectin_measurement
SLC12A1	1	0.11	rs11637235:adiponectin_measurement
UNC50	1	0.11	rs12618769:bipolar_disorder
TPGS2	1	0.11	rs7226408:adiponectin_measurement
CACNA1S	1	0.11	rs2297909:attention_deficit_hyperactivity_disorder__unipolar_depression__schizophrenia__autism_spectrum_disorder__bipolar_disorder
ZNF664	2	0.22	rs10773046:osteoarthritis; rs1187415:adiponectin_measurement
CDCA7	1	0.11	rs10497399:adiponectin_measurement
CTSH	1	0.11	rs2289700:bipolar_disorder
TDRD9	1	0.11	rs11622475:bipolar_disorder
NGEF	1	0.11	rs2675968:attention_deficit_hyperactivity_disorder__unipolar_depression__schizophrenia__autism_spectrum_disorder__bipolar_disorder
C20orf27	1	0.11	rs3761218:bipolar_disorder
PITPNM2	1	0.11	rs10847980:adiponectin_measurement
SVILP1	1	0.11	rs1775715:bipolar_disorder
ALDH1A2	1	0.11	rs3204689:osteoarthritis
SLC45A4	1	0.11	rs7827290:bipolar_disorder
TRIM26	1	0.11	rs2021722:attention_deficit_hyperactivity_disorder__unipolar_depression__schizophrenia__autism_spectrum_disorder__bipolar_disorder
TM6SF2	1	0.11	rs1064395:bipolar_disorder
UBE2R2	1	0.11	rs216345:bipolar_disorder
CRYBB2P1	1	0.11	rs1930961:bipolar_disorder
RP11-293P20.2	1	0.11	rs3934861:bipolar_disorder
MACROD2	1	0.11	rs7897194:bipolar_disorder
ELFN1	1	0.11	rs4332037:bipolar_disorder
AC007750.5	1	0.11	rs10994359:attention_deficit_hyperactivity_disorder__unipolar_depression__schizophrenia__autism_spectrum_disorder__bipolar_disorder
AC007773.2	1	0.11	rs2111504:bipolar_disorder
TWF2	1	0.11	rs7618915:bipolar_disorder
LRRFIP2	2	0.22	rs6550435:bipolar_disorder; rs9834970:bipolar_disorder, attention_deficit_hyperactivity_disorder__unipolar_depression__schizophrenia__autism_spectrum_disorder__bipolar_disorder;
SFMBT1	2	0.22	rs3796352:response_to_vaccine__cytokine_measurement; rs2251219:mood_disorder
KIF24	1	0.11	rs216345:bipolar_disorder
KIF5B	1	0.11	rs1775715:bipolar_disorder
SLC2A8	1	0.11	rs4130590:bipolar_disorder
MST1R	1	0.11	rs2251219:mood_disorder
EIF2A	1	0.11	rs4301033:adiponectin_measurement
MSRA	1	0.11	rs11710433:bipolar_disorder
ATP8B3	1	0.11	rs7250872:bipolar_disorder
ITIH4-AS1	3	0.33	rs736408:bipolar_disorder; rs1042779:bipolar_disorder; rs17331151:response_to_vaccine__cytokine_measurement; rs2535629:attention_deficit_hyperactivity_disorder__unipolar_depression__schizophrenia__autism_spectrum_disorder__bipolar_disorder
ARHGAP12	1	0.11	rs1775715:bipolar_disorder
KCNIP1	1	0.11	rs7722022:adiponectin_measurement
NAA60	1	0.11	rs4750440:adiponectin_measurement
ELP5	1	0.11	rs507506:adiponectin_measurement
CDKL5	1	0.11	rs9518810:alpha_wave_measurement__electroencephalogram_measurement
MMP16	1	0.11	rs7004633:attention_deficit_hyperactivity_disorder__unipolar_depression__schizophrenia__autism_spectrum_disorder__bipolar_disorder
RP11-395N3.2	1	0.11	rs1515110:adiponectin_measurement
DIRAS2	1	0.11	rs4839431:response_to_vaccine__cytokine_measurement
SNX8	1	0.11	rs7799006:attention_deficit_hyperactivity_disorder__unipolar_depression__schizophrenia__autism_spectrum_disorder__bipolar_disorder
CTSF	1	0.11	rs2242663:bipolar_disorder
NFKBID	1	0.11	rs6510489:bipolar_disorder
EIF2AK4	1	0.11	rs12912251:bipolar_disorder
MGST3	1	0.11	rs4656461:open-angle_glaucoma
KATNA1	1	0.11	rs17366568:adiponectin_measurement
C2orf82	1	0.11	rs2675968:attention_deficit_hyperactivity_disorder__unipolar_depression__schizophrenia__autism_spectrum_disorder__bipolar_disorder
BCHE	1	0.11	rs7427021:bipolar_disorder
PPP1R21	1	0.11	rs7565792:attention_deficit_hyperactivity_disorder__unipolar_depression__schizophrenia__autism_spectrum_disorder__bipolar_disorder
TMEM110	9	1	rs2251219:mood_disorder; rs11177:osteoarthritis; rs1108842:adiponectin_measurement; rs736408:bipolar_disorder; rs2535629:attention_deficit_hyperactivity_disorder__unipolar_depression__schizophrenia__autism_spectrum_disorder__bipolar_disorder; rs13088281:response_to_vaccine__cytokine_measurement; rs9311474:alpha_wave_measurement__electroencephalogram_measurement; rs17331151:response_to_vaccine__cy…
ICOSLG	1	0.11	rs889140:adiponectin_measurement
MNX1	1	0.11	rs4332037:bipolar_disorder
DLG4	1	0.11	rs507506:adiponectin_measurement
ADRBK2	1	0.11	rs1930961:bipolar_disorder
CTD-3064M3.1	1	0.11	rs7827290:bipolar_disorder
NEK4	7	0.78	rs6765687:attention_deficit_hyperactivity_disorder__unipolar_depression__schizophrenia__autism_spectrum_disorder__bipolar_disorder; rs2251219:mood_disorder; rs11177:osteoarthritis; rs1108842:adiponectin_measurement; rs736408:bipolar_disorder; rs2535629:attention_deficit_hyperactivity_disorder__unipolar_depression__schizophrenia__autism_spectrum_disorder__bipolar_disorder; rs2710323:open-angle_gla…
YJEFN3	1	0.11	rs1064395:bipolar_disorder
TCTN2	1	0.11	rs6488898:adiponectin_measurement
SEC1P	1	0.11	rs2287921:bipolar_disorder
PPM1M	1	0.11	rs7618915:bipolar_disorder
FTSJ2	1	0.11	rs7799006:attention_deficit_hyperactivity_disorder__unipolar_depression__schizophrenia__autism_spectrum_disorder__bipolar_disorder
KCNMA1	1	0.11	rs4750440:adiponectin_measurement
AS3MT	1	0.11	rs11191580:attention_deficit_hyperactivity_disorder__unipolar_depression__schizophrenia__autism_spectrum_disorder__bipolar_disorder; rs7914558:attention_deficit_hyperactivity_disorder__unipolar_depression__schizophrenia__autism_spectrum_disorder__bipolar_disorder; rs11191454:attention_deficit_hyperactivity_disorder__unipolar_depression__schizophrenia__autism_spectrum_disorder__bipolar_disorder
DIRC1	1	0.11	rs2675399:adiponectin_measurement
CAPN10-AS1	1	0.11	rs2953145:bipolar_disorder
CEACAM7	1	0.11	rs7250872:bipolar_disorder
CDC25B	1	0.11	rs3761218:bipolar_disorder
RPGRIP1	1	0.11	rs17197037:bipolar_disorder
GRM7-AS1	1	0.11	rs3821396:bipolar_disorder
IL22RA1	1	0.11	rs3934861:bipolar_disorder
PNPLA8	1	0.11	rs312273:bipolar_disorder
ANGPT4	1	0.11	rs1533087:attention_deficit_hyperactivity_disorder__unipolar_depression__schizophrenia__autism_spectrum_disorder__bipolar_disorder
CLDN7	1	0.11	rs507506:adiponectin_measurement
SLC23A1	1	0.11	rs13181561:response_to_vaccine__cytokine_measurement
EPHB1	1	0.11	rs683395:bipolar_disorder
SH2D4A	1	0.11	rs11842874:osteoarthritis
TRIOBP	1	0.11	rs4027132:bipolar_disorder
CTA-390C10.10	1	0.11	rs1930961:bipolar_disorder
NUDT2	1	0.11	rs216345:bipolar_disorder
CCDC92	1	0.11	rs6488898:adiponectin_measurement; rs1187415:adiponectin_measurement
C12orf54	1	0.11	rs11168618:adiponectin_measurement
UNC5D	2	0.22	rs6990255:bipolar_disorder, attention_deficit_hyperactivity_disorder__unipolar_depression__schizophrenia__autism_spectrum_disorder__bipolar_disorder
PRSS35	1	0.11	rs1171113:bipolar_disorder
SMYD4	1	0.11	rs507506:adiponectin_measurement
CHST8	1	0.11	rs4805885:adiponectin_measurement
HCAR1	1	0.11	rs601339:adiponectin_measurement
DYNC1LI1	1	0.11	rs2251219:mood_disorder
HAPLN4	1	0.11	rs1064395:bipolar_disorder; rs2011503:bipolar_disorder
RPRD2	1	0.11	rs11587682:attention_deficit_hyperactivity_disorder__unipolar_depression__schizophrenia__autism_spectrum_disorder__bipolar_disorder
DCDC1	1	0.11	rs2289700:bipolar_disorder
CLOCK	1	0.11	rs13434995:adiponectin_measurement
ARNT2	1	0.11	rs2278702:bipolar_disorder
HIST1H2BK	1	0.11	rs17693963:schizophrenia__bipolar_disorder__schizoaffective_disorder
RP5-1115A15.1	1	0.11	rs2252865:attention_deficit_hyperactivity_disorder__unipolar_depression__schizophrenia__autism_spectrum_disorder__bipolar_disorder
TNK1	1	0.11	rs507506:adiponectin_measurement
SDSL	1	0.11	rs11168618:adiponectin_measurement
RBFOX1	1	0.11	rs3761218:bipolar_disorder
PALB2	2	0.22	rs420259:bipolar_disorder; rs249954:attention_deficit_hyperactivity_disorder__unipolar_depression__schizophrenia__autism_spectrum_disorder__bipolar_disorder
GLYCTK	2	0.22	rs736408:bipolar_disorder; rs9311474:alpha_wave_measurement__electroencephalogram_measurement; rs7618915:bipolar_disorder
SCAMP2	1	0.11	rs601339:adiponectin_measurement
CTD-2171N6.1	1	0.11	rs9951150:attention_deficit_hyperactivity_disorder__unipolar_depression__schizophrenia__autism_spectrum_disorder__bipolar_disorder
RP11-154J22.1	1	0.11	rs11637235:adiponectin_measurement
RP11-168O16.1	1	0.11	rs2297909:attention_deficit_hyperactivity_disorder__unipolar_depression__schizophrenia__autism_spectrum_disorder__bipolar_disorder
TMEM165	1	0.11	rs13434995:adiponectin_measurement
ZNF502	1	0.11	rs683395:bipolar_disorder
RABAC1	1	0.11	rs8099939:bipolar_disorder
ZNF507	1	0.11	rs2111504:bipolar_disorder
MYOM3	1	0.11	rs3934861:bipolar_disorder
TMEM131	1	0.11	rs12617721:bipolar_disorder
RASIP1	1	0.11	rs2287921:bipolar_disorder
HDAC4	1	0.11	rs3791556:attention_deficit_hyperactivity_disorder__unipolar_depression__schizophrenia__autism_spectrum_disorder__bipolar_disorder
SDCCAG8	1	0.11	rs6703335:schizophrenia__bipolar_disorder__schizoaffective_disorder
RP11-419C23.1	1	0.11	rs4739466:bipolar_disorder
HDAC8	1	0.11	rs7700191:attention_deficit_hyperactivity_disorder__unipolar_depression__schizophrenia__autism_spectrum_disorder__bipolar_disorder
GLYCTK-AS1	2	0.22	rs7618915:bipolar_disorder; rs10865974:bipolar_disorder; rs9311474:alpha_wave_measurement__electroencephalogram_measurement
C1orf54	1	0.11	rs2297909:attention_deficit_hyperactivity_disorder__unipolar_depression__schizophrenia__autism_spectrum_disorder__bipolar_disorder
CTD-2192J16.11	1	0.11	rs7247513:bipolar_disorder
IRS1	1	0.11	rs1515110:adiponectin_measurement; rs925735:adiponectin_measurement
MPP6	1	0.11	rs2721800:attention_deficit_hyperactivity_disorder__unipolar_depression__schizophrenia__autism_spectrum_disorder__bipolar_disorder
SH3BP5	1	0.11	rs2609653:bipolar_disorder
ANKRD36	1	0.11	rs6746896:bipolar_disorder
CEBPA-AS1	1	0.11	rs889140:adiponectin_measurement
ADAMTS14	1	0.11	rs17600642:bipolar_disorder
NPHP4	1	0.11	rs7948661:attention_deficit_hyperactivity_disorder__unipolar_depression__schizophrenia__autism_spectrum_disorder__bipolar_disorder
RAB10	1	0.11	rs188014:adiponectin_measurement
ITIH4	6	0.67	rs1108842:adiponectin_measurement; rs736408:bipolar_disorder; rs2535629:attention_deficit_hyperactivity_disorder__unipolar_depression__schizophrenia__autism_spectrum_disorder__bipolar_disorder; rs17331151:response_to_vaccine__cytokine_measurement; rs2710323:open-angle_glaucoma, schizophrenia__bipolar_disorder__schizoaffective_disorder; rs7618915:bipolar_disorder; rs3796352:response_to_vaccine__cy…
DCTN5	2	0.22	rs420259:bipolar_disorder; rs249954:attention_deficit_hyperactivity_disorder__unipolar_depression__schizophrenia__autism_spectrum_disorder__bipolar_disorder
SFXN2	1	0.11	rs11191454:attention_deficit_hyperactivity_disorder__unipolar_depression__schizophrenia__autism_spectrum_disorder__bipolar_disorder
TEK	1	0.11	rs7865618:open-angle_glaucoma; rs4977756:open-angle_glaucoma; rs2157719:open-angle_glaucoma
C1orf106	1	0.11	rs2297909:attention_deficit_hyperactivity_disorder__unipolar_depression__schizophrenia__autism_spectrum_disorder__bipolar_disorder
CTDNEP1	1	0.11	rs507506:adiponectin_measurement
SMIM4	1	0.11	rs2251219:mood_disorder
CACNB3	1	0.11	rs2070615:bipolar_disorder
SLC30A10	1	0.11	rs4236601:open-angle_glaucoma
PDE3A	1	0.11	rs7955516:adiponectin_measurement
TMCC1	1	0.11	rs2251219:mood_disorder
C2orf15	1	0.11	rs12618769:bipolar_disorder
GARNL3	1	0.11	rs4130590:bipolar_disorder
WDR20	1	0.11	rs4130590:bipolar_disorder
SRD5A3	1	0.11	rs13434995:adiponectin_measurement
TCF25	1	0.11	rs12443954:attention_deficit_hyperactivity_disorder__unipolar_depression__schizophrenia__autism_spectrum_disorder__bipolar_disorder
AP3D1	1	0.11	rs12982744:osteoarthritis
TES	1	0.11	rs4236601:open-angle_glaucoma
MORF4L1	1	0.11	rs2289700:bipolar_disorder
SUGP1	1	0.11	rs1064395:bipolar_disorder; rs2011503:bipolar_disorder
CDCP1	1	0.11	rs17600642:bipolar_disorder
LYPLAL1	1	0.11	rs3001032:adiponectin_measurement
FGD6	1	0.11	rs11842874:osteoarthritis
FANCA	1	0.11	rs12443954:attention_deficit_hyperactivity_disorder__unipolar_depression__schizophrenia__autism_spectrum_disorder__bipolar_disorder
MYEF2	1	0.11	rs11637235:adiponectin_measurement
MROH3P	1	0.11	rs2297909:attention_deficit_hyperactivity_disorder__unipolar_depression__schizophrenia__autism_spectrum_disorder__bipolar_disorder
EFNA5	1	0.11	rs11622475:bipolar_disorder
TLL2	1	0.11	rs3943077:adiponectin_measurement
RPS6KA2	1	0.11	rs1108842:adiponectin_measurement
RP11-328J6.1	1	0.11	rs4761053:bipolar_disorder
CD72	1	0.11	rs4879913:alpha_wave_measurement__electroencephalogram_measurement
GGA2	1	0.11	rs249954:attention_deficit_hyperactivity_disorder__unipolar_depression__schizophrenia__autism_spectrum_disorder__bipolar_disorder
ALDH9A1	1	0.11	rs4656461:open-angle_glaucoma
TMEM140	1	0.11	rs17231212:response_to_vaccine__cytokine_measurement
AC007389.3	1	0.11	rs3845817:bipolar_disorder
CHMP1A	1	0.11	rs12443954:attention_deficit_hyperactivity_disorder__unipolar_depression__schizophrenia__autism_spectrum_disorder__bipolar_disorder
NT5DC2	4	0.44	rs2251219:mood_disorder; rs11177:osteoarthritis; rs736408:bipolar_disorder; rs1042779:bipolar_disorder; rs2590838:adiponectin_measurement; rs10865974:bipolar_disorder
RP11-776H12.1	1	0.11	rs472913:bipolar_disorder
DFNA5	1	0.11	rs2721800:attention_deficit_hyperactivity_disorder__unipolar_depression__schizophrenia__autism_spectrum_disorder__bipolar_disorder
VPS26A	1	0.11	rs10998624:response_to_vaccine__cytokine_measurement
SEMA3D	1	0.11	rs668459:adiponectin_measurement
RP11-575B7.3	1	0.11	rs7897194:bipolar_disorder
COPB1	1	0.11	rs11023332:adiponectin_measurement
KNG1	1	0.11	rs11924390:adiponectin_measurement
GRIK5	1	0.11	rs8099939:bipolar_disorder
SENP1	1	0.11	rs2070615:bipolar_disorder
NSMCE2	1	0.11	rs6550435:bipolar_disorder
PBRM1	8	0.89	rs6765687:attention_deficit_hyperactivity_disorder__unipolar_depression__schizophrenia__autism_spectrum_disorder__bipolar_disorder; rs2251219:mood_disorder; rs11177:osteoarthritis; rs1108842:adiponectin_measurement; rs736408:bipolar_disorder; rs2535629:attention_deficit_hyperactivity_disorder__unipolar_depression__schizophrenia__autism_spectrum_disorder__bipolar_disorder; rs9311474:alpha_wave_mea…
RP11-324E6.6	1	0.11	rs601339:adiponectin_measurement
RFT1	2	0.22	rs13088281:response_to_vaccine__cytokine_measurement; rs3796352:response_to_vaccine__cytokine_measurement; rs2251219:mood_disorder; rs17331151:response_to_vaccine__cytokine_measurement
KIF21B	1	0.11	rs2297909:attention_deficit_hyperactivity_disorder__unipolar_depression__schizophrenia__autism_spectrum_disorder__bipolar_disorder
HIVEP2	1	0.11	rs17693963:schizophrenia__bipolar_disorder__schizoaffective_disorder
MYO10	1	0.11	rs2011503:bipolar_disorder
CDH13	1	0.11	rs4783244:adiponectin_measurement
RP11-573D15.9	1	0.11	rs266719:adiponectin_measurement
JHDM1D	1	0.11	rs13409348:bipolar_disorder
ARL3	1	0.11	rs11191580:attention_deficit_hyperactivity_disorder__unipolar_depression__schizophrenia__autism_spectrum_disorder__bipolar_disorder; rs7914558:attention_deficit_hyperactivity_disorder__unipolar_depression__schizophrenia__autism_spectrum_disorder__bipolar_disorder; rs11191454:attention_deficit_hyperactivity_disorder__unipolar_depression__schizophrenia__autism_spectrum_disorder__bipolar_disorder
PCBD1	1	0.11	rs17600642:bipolar_disorder
ARHGEF12	1	0.11	rs2276035:open-angle_glaucoma
TMEM63C	1	0.11	rs4467006:bipolar_disorder; rs2287375:bipolar_disorder
PRSS3	1	0.11	rs216345:bipolar_disorder
RP11-368I7.4	1	0.11	rs12443954:attention_deficit_hyperactivity_disorder__unipolar_depression__schizophrenia__autism_spectrum_disorder__bipolar_disorder
WBP1L	1	0.11	rs11191580:attention_deficit_hyperactivity_disorder__unipolar_depression__schizophrenia__autism_spectrum_disorder__bipolar_disorder; rs11191454:attention_deficit_hyperactivity_disorder__unipolar_depression__schizophrenia__autism_spectrum_disorder__bipolar_disorder
WDR82	2	0.22	rs1042779:bipolar_disorder; rs2251219:mood_disorder
ZNF490	1	0.11	rs7247513:bipolar_disorder
ANKRD17	1	0.11	rs4627791:bipolar_disorder
AFAP1	1	0.11	rs4619890:open-angle_glaucoma
SPIRE2	1	0.11	rs12443954:attention_deficit_hyperactivity_disorder__unipolar_depression__schizophrenia__autism_spectrum_disorder__bipolar_disorder
C15orf53	1	0.11	rs12912251:bipolar_disorder
SPTBN2	1	0.11	rs10896135:bipolar_disorder
FAM83E	1	0.11	rs2287921:bipolar_disorder
RP11-756P10.2	1	0.11	rs11731175:attention_deficit_hyperactivity_disorder__unipolar_depression__schizophrenia__autism_spectrum_disorder__bipolar_disorder
RERE	1	0.11	rs2252865:attention_deficit_hyperactivity_disorder__unipolar_depression__schizophrenia__autism_spectrum_disorder__bipolar_disorder
ANKRD6	1	0.11	rs9359856:bipolar_disorder
LINC00159	1	0.11	rs3785176:open-angle_glaucoma
CEBPG	1	0.11	rs889140:adiponectin_measurement
KLF16	1	0.11	rs7250872:bipolar_disorder
SRD5A3-AS1	1	0.11	rs13434995:adiponectin_measurement
CDK10	1	0.11	rs12443954:attention_deficit_hyperactivity_disorder__unipolar_depression__schizophrenia__autism_spectrum_disorder__bipolar_disorder
CPNE7	1	0.11	rs12443954:attention_deficit_hyperactivity_disorder__unipolar_depression__schizophrenia__autism_spectrum_disorder__bipolar_disorder
CDK14	1	0.11	rs7004633:attention_deficit_hyperactivity_disorder__unipolar_depression__schizophrenia__autism_spectrum_disorder__bipolar_disorder
SUPT3H	1	0.11	rs10948172:osteoarthritis
KDM4C	1	0.11	rs10982256:bipolar_disorder
NARFL	1	0.11	rs6450176:adiponectin_measurement
KCNS1	1	0.11	rs6124684:bipolar_disorder
GLT8D1	1	0.11	rs10865974:bipolar_disorder
COG5	1	0.11	rs3815148:osteoarthritis
DPP3	1	0.11	rs10896135:bipolar_disorder
LMAN2L	1	0.11	rs6746896:bipolar_disorder; rs2271893:bipolar_disorder
NT5C2	1	0.11	rs11191580:attention_deficit_hyperactivity_disorder__unipolar_depression__schizophrenia__autism_spectrum_disorder__bipolar_disorder; rs11191454:attention_deficit_hyperactivity_disorder__unipolar_depression__schizophrenia__autism_spectrum_disorder__bipolar_disorder
DNAJC18	1	0.11	rs261532:response_to_vaccine__cytokine_measurement; rs13181561:response_to_vaccine__cytokine_measurement
MOB1A	1	0.11	rs13006863:response_to_vaccine__cytokine_measurement
LYPD6	1	0.11	rs6435387:attention_deficit_hyperactivity_disorder__unipolar_depression__schizophrenia__autism_spectrum_disorder__bipolar_disorder
HEATR4	1	0.11	rs2333194:bipolar_disorder
DPY19L3	1	0.11	rs2111504:bipolar_disorder
SLC44A5	1	0.11	rs12051272:adiponectin_measurement
COA5	1	0.11	rs12618769:bipolar_disorder
C14orf39	1	0.11	rs10483727:open-angle_glaucoma
AC138655.4	1	0.11	rs10514805:alpha_wave_measurement__electroencephalogram_measurement
CTA-363E19.2	1	0.11	rs3815148:osteoarthritis
CENPB	1	0.11	rs3761218:bipolar_disorder
RP11-960B9.2	1	0.11	rs3744728:bipolar_disorder
RP5-855F14.1	1	0.11	rs271738:bipolar_disorder
LRRC4C	1	0.11	rs12290811:bipolar_disorder
ECM1	1	0.11	rs11587682:attention_deficit_hyperactivity_disorder__unipolar_depression__schizophrenia__autism_spectrum_disorder__bipolar_disorder
KIAA1211L	1	0.11	rs6733011:bipolar_disorder
AC002066.1	1	0.11	rs4236601:open-angle_glaucoma
AGTPBP1	1	0.11	rs17600642:bipolar_disorder
FOXN2	1	0.11	rs7565792:attention_deficit_hyperactivity_disorder__unipolar_depression__schizophrenia__autism_spectrum_disorder__bipolar_disorder
ACTN3	1	0.11	rs10896135:bipolar_disorder; rs2242663:bipolar_disorder
RP5-1157M23.2	2	0.22	rs7618915:bipolar_disorder; rs9311474:alpha_wave_measurement__electroencephalogram_measurement
DDX25	1	0.11	rs548181:attention_deficit_hyperactivity_disorder__unipolar_depression__schizophrenia__autism_spectrum_disorder__bipolar_disorder
SLC35F2	1	0.11	rs2186903:attention_deficit_hyperactivity_disorder__unipolar_depression__schizophrenia__autism_spectrum_disorder__bipolar_disorder
GULP1	1	0.11	rs2675399:adiponectin_measurement
MUSTN1	5	0.56	rs736408:bipolar_disorder; rs1042779:bipolar_disorder; rs11177:osteoarthritis; rs2535629:attention_deficit_hyperactivity_disorder__unipolar_depression__schizophrenia__autism_spectrum_disorder__bipolar_disorder; rs2710323:open-angle_glaucoma, schizophrenia__bipolar_disorder__schizoaffective_disorder;
PPP2R2B	1	0.11	rs609412:attention_deficit_hyperactivity_disorder__unipolar_depression__schizophrenia__autism_spectrum_disorder__bipolar_disorder
AC003088.1	1	0.11	rs4730430:attention_deficit_hyperactivity_disorder__unipolar_depression__schizophrenia__autism_spectrum_disorder__bipolar_disorder
HBP1	1	0.11	rs3815148:osteoarthritis
TARBP1	1	0.11	rs271738:bipolar_disorder
ANK3	2	0.22	rs4948418:bipolar_disorder; rs10994336:bipolar_disorder; rs10994359:attention_deficit_hyperactivity_disorder__unipolar_depression__schizophrenia__autism_spectrum_disorder__bipolar_disorder
FUT2	1	0.11	rs2287921:bipolar_disorder
MBD2	1	0.11	rs12966547:attention_deficit_hyperactivity_disorder__unipolar_depression__schizophrenia__autism_spectrum_disorder__bipolar_disorder
BOLA3-AS1	1	0.11	rs13006863:response_to_vaccine__cytokine_measurement
FAM126A	1	0.11	rs2286492:bipolar_disorder
CKAP4	1	0.11	rs507506:adiponectin_measurement
