# Supplementary material for: Chromatin interactions and expression quantitative trait loci reveal genetic drivers of multimorbidities
Source: Nat Commun. 2018 Dec 5;9:5198. doi: 10.1038/s41467-018-07692-y (PMC6281603; doi:10.1038/s41467-018-07692-y)
Supplement: Supplementary file 9 — Dataset 6 [file 41467_2018_7692_MOESM9_ESM.xlsx]

## Sheet: Legend
OMIM_Analysis
Fields
Common_Gene:	Spatial eGene that is also in OMIM database
Spatial_eQTLs:	A list of eQTL SNPs that spatially associated with the gene
Spatial_traits:	A list of phenotypes associated with the eQTL based on spatial associations
Interactions:	Cis means SNP and gene are < 1Mb apart on the same chromosome; Trans means they are > 1 Mb apart or on different chromosomes
GWAS_SNPs:	A list of SNPs that were mapped to the gene in the GWAS Catalog
GWAS_mapped_traits:	A list of phenotypes that were associated to the gene in the GWAS Catalog
OMIM_phenotypes:	A list of phenotypes that were associated to the gene in the OMIM database
OMIM_comments:	A description of phenotype-gene mapping in OMIM database

## Sheet: OMIM_Analysis
Common_Gene	Spatial_eQTLs	Spatial_traits	Interactions	GWAS_SNPs	GWAS_mapped_traits	OMIM_phenotypes	OMIM_comments
HIF3A	rs3826795	response to reverse transcriptase inhibitor, HIV-1 infection, peripheral neuropathy	cis	rs3826795	response to reverse transcriptase inhibitor, HIV-1 infection, peripheral neuropathy
DUOXA1	rs2433610	serum metabolite measurement	cis				tail-to-tail with DUOXA2
UBE2Q2	rs1394125, rs4886755	chronic kidney disease, serum creatinine measurement, obese body mass index status, urate measurement, urate measurement	cis	rs1394125	chronic kidney disease, serum creatinine measurement, urate measurement
RNF10	rs1169313, rs614226	liver enzyme measurement, serum gamma-glutamyl transferase measurement, type 1 diabetes nephropathy	cis	rs614226	type 1 diabetes nephropathy
FHIT	rs2365389, rs11161851	body mass index, visceral adipose tissue measurement	both	rs6791644, rs6791644, rs10510837, rs1825630, rs10510829, rs212016, rs11919041, rs4502542, rs80171647, rs931317, rs9877396, rs6782531, rs9311745, rs13100563, rs2365389, rs1353545	attention deficit hyperactivity disorder, Asperger syndrome, aortic root size, response to anticonvulsant, Orofacial clefting syndrome, breast size, breast carcinoma, response to antidepressant, response to drug, pathological myopia, Bronchopulmonary dysplasia, systolic blood pressure, pit and fissure surface dental caries, cognition, body mass index, schizophrenia		deleted in RCC
GPSM2	rs7523050, rs1277203	HIV-1 infection, body fat distribution, response to carboplatin, response to antineoplastic agent	cis			Chudley-McCullough syndrome, 604213 (3), Autosomal recessive
NELFB	rs4962153	alkaline phosphatase measurement, liver enzyme measurement	trans
REM1	rs6087771	putamen volume	cis
HSPA9	rs524281	alpha peak frequency measurement, alpha wave measurement, electroencephalogram measurement	trans			Anemia, sideroblastic, 4, 182170 (3), Autosomal dominant; Even-plus syndrome, 616854 (3), Autosomal recessive
HIST1H4H	rs806794, rs61747867	body height, schizophrenia	cis
CELA2A	rs2901964	response to radiation, prostate carcinoma, erectile dysfunction	cis	rs2901964	response to radiation, prostate carcinoma, erectile dysfunction
AGA	rs1395479	heart rate, serum selenium measurement	cis			Aspartylglucosaminuria, 208400 (3), Autosomal recessive
NELFE	rs429608, rs641153	age-related macular degeneration	cis	rs522162	age-related macular degeneration		between C4 and BF
HSD17B13	rs7694379, rs6834314	platelet count, serum alanine aminotransferase measurement	cis
ATXN10	rs2294008	bladder carcinoma, duodenal ulcer, gastric adenocarcinoma, gastric carcinoma	trans			Spinocerebellar ataxia 10, 603516 (3), Autosomal dominant	ATTCTn repeat in intron 9
ARFRP1	rs909341, rs6010620, rs4809330, rs6062504, rs6062496, rs6062509, rs2297441	atopic eczema, central nervous system cancer, Crohn's disease, inflammatory bowel disease, prostate carcinoma, ulcerative colitis	cis
DUOXA2	rs2433610	serum metabolite measurement	cis			Thyroid dyshormonogenesis 5, 274900 (3), Autosomal recessive	head-to-head with DUOX2
CD226	rs17207042, rs727088, rs12969657, rs2469434, rs763361	inflammatory bowel disease, mean platelet volume, rheumatoid arthritis, type I diabetes mellitus, type I diabetes mellitus, autoantibody measurement, ulcerative colitis	cis	rs763361, rs763361, rs12969657, rs2469434, rs727088, rs17207042	type I diabetes mellitus, type I diabetes mellitus, autoantibody measurement, mean platelet volume, rheumatoid arthritis, inflammatory bowel disease, ulcerative colitis
MZT2A	rs6722456	phospholipid measurement	trans
GRB10	rs2282930, rs17140875, rs2237457	bone density, sleep measurement, treatment refractory schizophrenia	both	rs12540874, rs12540874, rs10248619, rs2282930, rs10275663, rs2237457, rs7777754	systemic scleroderma, body mass index, fasting blood glucose measurement, bone density, diastolic blood pressure, cigarettes per day measurement, treatment refractory schizophrenia, FEV change measurement, response to zileuton, asthma
AGK	rs10237118	optic disc size measurement	trans	rs7789850	prion disease, mood disorder	Cataract 38, autosomal recessive, 614691 (3), Autosomal recessive; Sengers syndrome, 212350 (3), Autosomal recessive
PMM1	rs8135665, rs727563	age-related macular degeneration, Crohn's disease, inflammatory bowel disease	both
ASS1	rs15676	blood metabolite measurement	trans			Citrullinemia, 215700 (3), Autosomal recessive	14 pseudogenes on 11 chromosomes, including X and Y and ASSP2 on 6p23-q12
SLC50A1	rs760077, rs4072037	gastric carcinoma, magnesium measurement	cis	rs12726330	Parkinson's disease
DISC1	rs12044355, rs12042938	Alzheimers disease, neuroimaging measurement, South Texas Assessment of Neurocognition	cis	rs12044355, rs12044355, rs12042938, rs2793086, rs16856202	Alzheimers disease, neuroimaging measurement, South Texas Assessment of Neurocognition, response to antineoplastic agent, amyotrophic lateral sclerosis	{Schizoaffective disorder, susceptibility to}, 181500 (3), Autosomal dominant; {Schizophrenia, susceptibility to}, 604906 (3)
SLC28A2	rs2453533, rs765787	chronic kidney disease, serum creatinine measurement, uric acid measurement	cis
RAD51C	rs2302189, rs411988, rs9303401, rs412000	dental caries, iron biomarker measurement, ferritin measurement, neuropsychological test, tooth eruption	cis			{Breast-ovarian cancer, familial, susceptibility to, 3}, 613399 (3); Fanconi anemia, complementation group O, 613390 (3), Autosomal recessive
PPP4C	rs4787491	body mass index	cis
PRNP	rs1799990, rs6107516	Creutzfeldt Jacob Disease, prion disease, sporadic Creutzfeld Jacob disease	cis	rs1799990, rs1799990, rs6107516	Creutzfeldt Jacob Disease, prion disease, sporadic Creutzfeld Jacob disease	Cerebral amyloid angiopathy, PRNP-related, 137440 (3), Autosomal dominant; Creutzfeldt-Jakob disease, 123400 (3), Autosomal dominant; Gerstmann-Straussler disease, 137440 (3), Autosomal dominant; Huntington disease-like 1, 603218 (3), Autosomal dominant; Insomnia, fatal familial, 600072 (3), Autosomal dominant; {Kuru, susceptibility to}, 245300 (3); Prion disease with protracted course, 606688 (3…	pter-PRNP-SCG1-BMP2A-PAX1-cen
CAMK4	rs1417352	atrial natriuretic factor measurement	trans	rs10491334, rs10491334, rs77636885, rs11742977, rs6897106	diastolic blood pressure, longevity, Alzheimers disease, infant expressive language ability, response to anticoagulant
NT5DC3	rs4964805, rs4981022	attention deficit hyperactivity disorder, von Willebrand factor measurement	cis	rs4964805	attention deficit hyperactivity disorder
TBC1D22A	rs133047	schizophrenia	trans	rs5766691	longevity
PRKAG1	rs11168854, rs10875912	body mass index, gas trapping measurement	cis
ZC3H13	rs741668	cerebrospinal fluid clusterin measurement	cis
ZSWIM7	rs7809615	blood metabolite measurement	trans	rs7211756	pack-years measurement, systolic blood pressure
SPTLC3	rs4814176, rs680379, rs364585, rs3903703	blood metabolite measurement, glycerophospholipid measurement, blood metabolite measurement, low density lipoprotein cholesterol measurement, sphingolipid measurement, sphingolipid measurement, blood metabolite measurement, very long-chain saturated fatty acid measurement	cis	rs17190927, rs17190927, rs2144134	personality trait, body mass index
TMEM59	rs2235544	multiple myeloma, thyroxine measurement	cis
TMEM57	rs10903129, rs1043879, rs3091242, rs12027135	blood sedimentation, low density lipoprotein cholesterol measurement, total cholesterol measurement	cis	rs10903129, rs10903129, rs12027135	total cholesterol measurement, blood sedimentation, low density lipoprotein cholesterol measurement
ABCD3	rs2774920	D dimer measurement	cis			?Bile acid synthesis defect, congenital, 5, 616278 (3), Autosomal recessive	mutation identified in 1 CBAS5 family
KDM2B	rs10849893	body mass index, fasting blood glucose measurement	cis	rs10849893	body mass index, fasting blood glucose measurement
ABCD4	rs2239557	circadian rhythm	cis			Methylmalonic aciduria and homocystinuria, cblJ type, 614857 (3), Autosomal recessive
IP6K3	rs4711336, rs943466, rs751728, rs3851228, rs2296743, rs4713693, rs9469578, rs4711350, rs2966, rs3227	body height, body mass index, Crohn's disease, energy intake, Graves disease, inflammatory bowel disease, phosphorus measurement, schizophrenia, self reported educational attainment, ulcerative colitis	both	rs9469578, rs9469578, rs2966	phosphorus measurement, self reported educational attainment		pseudogene on 6p24.1
CBLB	rs9657904	multiple sclerosis	cis	rs9657904	multiple sclerosis
ZNF45	rs349045, rs17372114	reading, resistin measurement	both
OSGEP	rs1049564	interferon alpha measurement, systemic lupus erythematosus	cis
XPC	rs4618210	myocardial infarction	trans			Xeroderma pigmentosum, group C, 278720 (3), Autosomal recessive
SP1	rs1485394, rs2460882	electroencephalogram measurement, beta wave measurement, gas trapping measurement	cis	rs2460882	gas trapping measurement
GRINA	rs11783655, rs11784833	body height, low density lipoprotein cholesterol measurement	cis
MUC7	rs1109501	alcohol dependence	cis	rs1109501	alcohol dependence	{Asthma, protection against}, 600807 (3), Autosomal dominant
HAP1	rs6503659	squamous cell carcinoma, esophageal carcinoma	cis
PPP2R2C	rs1488665	urinary metabolite measurement	trans	rs9654056	electroencephalogram measurement
CAMKV	rs7613875	body mass index	cis
CEP89	rs8101881, rs12460876, rs3892630	blood metabolite measurement, chronic kidney disease, serum creatinine measurement, mean corpuscular volume, metabolite measurement, urinary metabolite measurement	cis	rs4805834	serum creatinine measurement
SPPL3	rs2066938, rs7953249, rs7305618, rs1183910, rs2251468, rs2650000, rs6489785, rs1169288, rs2014355, rs12427353, rs7957197, rs2244608, rs3916, rs12815613	blood metabolite measurement, chronic obstructive pulmonary disease, C-reactive protein measurement, C-reactive protein measurement, homocysteine measurement, inflammatory response, longevity, low density lipoprotein cholesterol measurement, metabolite measurement, N-glycan measurement, serum alpha-1-antitrypsin measurement, serum gamma-glutamyl transferase measurement, total cholesterol measurem…	cis	rs1039302	C-reactive protein measurement
GOLIM4	rs7632500	esophageal adenocarcinoma, digestive system disease, Barrett's esophagus	cis
OPA3	rs8111589	alcohol dependence	cis	rs8111589	alcohol dependence	3-methylglutaconic aciduria, type III, 258501 (3), Autosomal recessive; Optic atrophy 3 with cataract, 165300 (3), Autosomal dominant
FUCA2	rs2496589, rs3817928, rs1329705	cumulative dose response to bevacizumab, breast carcinoma, chemotherapy-induced hypertension, FEV-FEC ratio, pulmonary function measurement, pulmonary function measurement, FEV-FEC ratio	both				linked to PLG
MEG8	rs4905994, rs7149242	magnesium measurement, platelet count	cis
TRAPPC9	rs7431992, rs4937126, rs1041968, rs693	Alzheimers disease, coronary heart disease, total cholesterol measurement	trans	rs6992848, rs6992848, rs7823724, rs1870805	response to drug, pack-years measurement, systolic blood pressure, urinary nitrogen measurement	Mental retardation, autosomal recessive 13, 613192 (3), Autosomal recessive
FOXA2	rs1209523, rs6137726	fasting blood glucose measurement, sporadic amyotrophic lateral sclerosis	cis
ORM1	rs150611042	thrombin generation potential measurement	cis	rs10982156	coagulation factor measurement		linked to ABO, AK1, ALAD
ORM2	rs946053	body height	cis
SNN	rs12444261	QT interval	cis
MAX	rs7155454, rs4466998, rs7148590	mean corpuscular hemoglobin, mean corpuscular volume, serum zinc measurement	cis	rs4466998, rs4466998, rs7155454, rs7148590	mean corpuscular volume, mean corpuscular hemoglobin, serum zinc measurement	{Pheochromocytoma, susceptibility to}, 171300 (3), Autosomal dominant	interacts with MYC
TRAPPC3	rs96067, rs7537052	corneal topography, schizophrenia	cis	rs7537052	schizophrenia
PARP12	rs2863979	blood metabolite measurement	trans
TRAPPC4	rs4891159	longevity	trans
PARP11	rs2058350	neuropsychological test	cis
HMGN1	rs2836974	cognition	cis
ANGPT4	rs1533087	attention deficit hyperactivity disorder, unipolar depression, schizophrenia, autism spectrum disorder, bipolar disorder	cis				no ANGT3 in human
MAG	rs4849887	breast carcinoma, breast size, breast carcinoma	trans			Spastic paraplegia 75, autosomal recessive, 616680 (3), Autosomal recessive
SPPL2A	rs1124769, rs2414059, rs3105593	neuropsychological test, QT interval	cis	rs12915708, rs12915708, rs8035452	fibrinogen measurement, Alzheimers disease
CTBP1	rs13108904	heart rate	cis
SPPL2C	rs12373124, rs1864325, rs12185268, rs17689882, rs8072451, rs17649553, rs199498	androgenetic alopecia, bone density, Corticobasal degeneration, intra cranial volume, Parkinson's disease	cis	rs12185268, rs12185268, rs12373124	Parkinson's disease, androgenetic alopecia, Corticobasal degeneration
PLEK2	rs8020095	unipolar depression	cis
NSL1	rs2221593	leprosy	cis
ITGA9	rs12505749	pulmonary function measurement	trans	rs189897, rs189897, rs197770, rs267567, rs11129773, rs9825420	nasopharyngeal neoplasm, phospholipid measurement, PR interval, illegal drug consumption, sporadic amyotrophic lateral sclerosis
EVL	rs7141210, rs7157785, rs7157599, rs941898	age at menarche, glycerophospholipid measurement, blood metabolite measurement, sudden cardiac arrest, white matter hyperintensity measurement	both	rs941898	white matter hyperintensity measurement
ATP2A1	rs7359397, rs3888190, rs7498665, rs8049439	body mass index, inflammatory bowel disease, self reported educational attainment	cis			Brody myopathy, 601003 (3), Autosomal recessive
ATP2A3	rs12939525	Frontotemporal dementia	trans	rs1006703	glucose homeostasis measurement, acute insulin response measurement
ITGA1	rs2456203, rs1551943, rs4074793	FEV-FEC ratio, pulmonary function measurement, FEV-FEC ratio, serum gamma-glutamyl transferase measurement	cis	rs1551943, rs1551943, rs4074793, rs2456203	pulmonary function measurement, FEV/FEC ratio, serum gamma-glutamyl transferase measurement, FEV/FEC ratio
ITGA2	rs496300	high density lipoprotein cholesterol measurement, metabolic syndrome	trans			?Glycoprotein Ia deficiency, 614200 (1), Autosomal dominant
NOP2	rs236918	soluble transferrin receptor measurement, iron biomarker measurement	trans
ITGA4	rs7602460, rs2124440, rs1449263, rs1375493, rs1441147	heart function measurement, monocyte count, vital capacity	cis	rs12988934, rs12988934, rs2124440, rs10209150, rs1375493	monocyte count, neurofibrilliary tangles measurement
CAMTA1	rs3766606, rs7465272, rs2026714	Crohn's disease, mental or behavioural disorder, schizophrenia, ulcerative colitis	both	rs1616122, rs1616122, rs1149332, rs1149336, rs7524258, rs3011925, rs75562159, rs11120822	periodontitis, puberty onset measurement, obsessive-compulsive disorder, Tourette syndrome, PR interval, Trypanosoma cruzi seropositivity, alcohol dependence, phospholipid measurement	Cerebellar ataxia, nonprogressive, with mental retardation, 614756 (3), Autosomal dominant
RIT1	rs2364403, rs2282301, rs670523, rs3856261	amyotrophic lateral sclerosis, age at onset, conduct disorder, Crohn's disease, inflammatory bowel disease, schizophrenia	cis	rs2282301, rs2282301, rs670523, rs3856261	conduct disorder, inflammatory bowel disease, schizophrenia, Crohn's disease	Noonan syndrome 8, 615355 (3), Autosomal dominant
ITGA7	rs55874825	response to drug	cis			Muscular dystrophy, congenital, due to ITGA7 deficiency, 613204 (3), Autosomal recessive
TSNAXIP1	rs16942887, rs255049, rs8060686, rs2271293, rs73591976, rs12449157	high density lipoprotein cholesterol measurement, metabolic syndrome	cis
MGST3	rs6686643, rs4656461, rs3790672	brain volume measurement, open-angle glaucoma, Testicular Germ Cell Tumor	cis	rs6686643	brain volume measurement
GTF3C1	rs7498403	body height	trans
MGST1	rs10849061	migraine disorder	trans	rs9332958	PR interval, Trypanosoma cruzi seropositivity		pseudogene at 12q13-q14
ARID1A	rs7587476	neuroblastoma	trans			Coffin-Siris syndrome 2, 614607 (3), Autosomal dominant
DENND4A	rs744910, rs6494537, rs2572207	asthma, hemoglobin measurement, mean corpuscular hemoglobin, mean corpuscular volume	both	rs6494537, rs6494537, rs2572207	hemoglobin measurement, mean corpuscular hemoglobin, mean corpuscular volume
DOLPP1	rs7849270	blood metabolite measurement	cis
PDCD11	rs9527	urinary arsenic measurement	cis	rs7894407	white matter hyperintensity measurement
CAPN10	rs4675874, rs4676406	blood metabolite measurement, ulcerative colitis	cis			{Diabetes mellitus, noninsulin-dependent 1}, 601283 (3)
TYK2	rs11879191, rs8112449, rs3093030, rs5498, rs35164067, rs280519, rs2304256	Crohn's disease, gastritis, ICAM-1 measurement, inflammatory bowel disease, multiple sclerosis, psoriasis, type I diabetes mellitus, type I diabetes mellitus, autoantibody measurement	cis	rs12720356, rs12720356, rs280519, rs2304256, rs34536443	psoriasis, type I diabetes mellitus, autoantibody measurement, type I diabetes mellitus, Crohn's disease, rheumatoid arthritis, ulcerative colitis, inflammatory bowel disease	Immunodeficiency 35, 611521 (3), Autosomal recessive
LILRB2	rs874628	multiple sclerosis	trans
XPO7	rs2242944	ankylosing spondylitis	trans	rs7843479	mean corpuscular volume
ADRB1	rs1801253	birth weight	cis	rs1801253	birth weight	{Congestive heart failure and beta-blocker response, modifier of} (3); [Resting heart rate], 607276 (3)	close linkage to ADRA2R
BACH1	rs2832191	dental caries	cis	rs372883, rs372883, rs17744121	pancreatic carcinoma, visceral adipose tissue measurement
JAM3	rs478881, rs1031381, rs1267813, rs11223731	fasting blood insulin measurement, neuropsychological test, schizophrenia, word list delayed recall measurement, memory performance	cis	rs1267813	schizophrenia	Hemorrhagic destruction of the brain, subependymal calcification, and cataracts, 613730 (3), Autosomal recessive
L3MBTL4	rs7506840	bone mineral accretion measurement, response to corticosteroid, asthma	cis	rs1539808	sleep time
PSMG4	rs17309827, rs9378357	Crohn's disease, ICAM-1 measurement	cis	rs9378357, rs9378357, rs4959799	ICAM-1 measurement, disease free survival, rectum cancer
FBXL13	rs17135875	diastolic blood pressure, response to cold pressor test, mean arterial pressure, response to cold pressor test, systolic blood pressure, response to cold pressor test	cis	rs17135875	diastolic blood pressure, response to cold pressor test, mean arterial pressure, response to cold pressor test, systolic blood pressure, response to cold pressor test
GMDS	rs2270450, rs9378688	autoimmune thyroid disease, Hashimoto's thyroiditis, Graves disease, brain measurement	both	rs9378688, rs9378688, rs3800131, rs11969985, rs226444	brain measurement, testosterone measurement, open-angle glaucoma, total trans-18:1 fatty acid measurement, trans-16:1n-7 fatty acid measurement
SOBP	rs4708928	mitochondrial DNA measurement	trans			Mental retardation, anterior maxillary protrusion, and strabismus, 613671 (3), Autosomal recessive
CYP27B1	rs12368653, rs703842	multiple sclerosis	cis			Vitamin D-dependent rickets, type I, 264700 (3), Autosomal recessive
FBXL17	rs11242661, rs4869266	response to drug, serum IgG glycosylation measurement	both	rs11242661, rs11242661, rs288139, rs10070308, rs72795980, rs72795979, rs7729356, rs288232	response to drug, eye color, bipolar disorder, body mass index, self reported educational attainment, body mass index
FBXL16	rs2017567	lumbar disc degeneration	cis
FAM169A	rs457717	hearing loss	trans
FBXL18	rs10216189	functional laterality, dyslexia	cis	rs10216189	functional laterality, dyslexia
KCNIP4	rs495337	psoriasis	trans	rs358592, rs358592, rs1604805, rs16871289, rs11942476, rs1023721, rs141863958, rs1495509	suicidal ideation, fatty acid measurement, C-reactive protein measurement, serum IgG glycosylation measurement, Parkinson's disease, Lewy body measurement, response to angiotensin-converting enzyme inhibitor, Cough
GAR1	rs6847149, rs4698790	exercise test, fasting blood insulin measurement, HOMA-IR	cis
PRSS55	rs1962073	cumulative dose response to bevacizumab, breast carcinoma, chemotherapy-induced hypertension	cis
SDK1	rs2191349, rs1974620, rs17208368, rs6947830, rs4343996, rs17176043, rs6462411	body mass index, fasting blood glucose measurement, fasting blood glucose measurement, HOMA-B, hypospadias, metabolic syndrome, motion sickness, self reported educational attainment, thyroid stimulating hormone measurement	both	rs6462411, rs6462411, rs4343996, rs34912216	thyroid stimulating hormone measurement, motion sickness
PRSS56	rs1881492	Abnormality of refraction	cis			Microphthalmia, isolated 6, 613517 (3), Autosomal recessive
AGPAT1	rs314276, rs1061808	age at menarche, phospholipid measurement	both	rs1061808, rs1061808, rs3130284	phospholipid measurement, asparaginase hypersensitivity, acute lymphoblastic leukemia
PRSS53	rs11865038, rs14235, rs13708, rs749671	Parkinson's disease, psoriasis, response to anticoagulant	cis	rs11865038	Parkinson's disease
THSD4	rs6062788, rs9586179, rs12441227	body mass index, phospholipid measurement, pulmonary function measurement, FEV-FEC ratio	both	rs12899618, rs12899618, rs2044029, rs12904863, rs12441227, rs1442779, rs9806183, rs76917273, rs17786786	pulmonary function measurement, FEV/FEC ratio, pulmonary function measurement, response to hydrochlorothiazide, triglyceride measurement, periodontitis, serum dimethylarginine measurement, FEV/FEC ratio, antibody measurement, Trypanosoma cruzi seropositivity
LIN28B	rs7759938, rs314276, rs9391253, rs314268, rs314263, rs9372120, rs3827644	age at menarche, body height, puberty, height growth measurement, puberty onset measurement, rheumatoid arthritis, systemic lupus erythematosus	both	rs314276, rs314276, rs314280, rs314277, rs17065417, rs364663, rs314263, rs314268, rs314272	age at menarche, digit length ratio, neuroblastoma, puberty onset measurement, body height, schizophrenia
CHST8	rs4805885, rs8182584, rs10425465, rs3786897, rs4081724	adiponectin measurement, body mass index, fasting blood insulin measurement, schizophrenia, type II diabetes mellitus, waist-hip ratio, body mass index	cis	rs4805924, rs4805924, rs2059876	short-term memory, atopic eczema, psoriasis	?Peeling skin syndrome 3, 616265 (3), Autosomal recessive	mutation has been identified in 1 PSS3 family
SMTNL1	rs28362944	fasting blood insulin measurement	cis
TGFBI	rs35390	melanoma	trans	rs7719624, rs7719624, rs13168506	response to gemcitabine, stroke	Corneal dystrophy, Avellino type, 607541 (3), Autosomal dominant; Corneal dystrophy, Groenouw type I, 121900 (3), Autosomal dominant; Corneal dystrophy, Reis-Bucklers type, 608470 (3); Corneal dystrophy, Thiel-Behnke type, 602082 (3), Autosomal dominant; Corneal dystrophy, epithelial basement membrane, 121820 (3), Autosomal dominant; Corneal dystrophy, lattice type I, 122200 (3), Autosomal domina…
MLLT10	rs1243180	Malignant epithelial tumor of ovary, ovarian carcinoma	cis	rs11012732, rs11012732, rs1243180	Meningioma, ovarian carcinoma, Malignant epithelial tumor of ovary	Leukemia, acute myeloid, 601626 (3), Autosomal dominant	fuses with MLL and HEAB
COL4A1	rs9577381	axial length measurement	trans	rs3742207, rs3742207, rs1192201, rs494558, rs561437	arterial stiffness measurement, age-related nuclear cataract, body weight, behavioral abnormality, prion disease	Angiopathy, hereditary, with nephropathy, aneurysms, and muscle cramps, 611773 (3), Autosomal dominant; Brain small vessel disease with or without ocular anomalies, 607595 (3), Autosomal dominant; {Hemorrhage, intracerebral, susceptibility to}, 614519 (3); Porencephaly 1, 175780 (3), Autosomal dominant; ?Retinal arteries, tortuosity of, 180000 (3), Autosomal dominant	mutation identified in 1 RATOR family
FAM13A-AS1	rs356219, rs9991328	Parkinson's disease, waist-hip ratio, body mass index	cis				overlaps with FAM13A
CHST3	rs1245582, rs1678618	lumbar disc degeneration, smoking behavior	cis			Spondyloepiphyseal dysplasia with congenital joint dislocations, 143095 (3), Autosomal recessive
ANAPC2	rs867186	factor VII measurement, protein C measurement, protein C measurement, hematological measurement	trans
ANAPC5	rs619865	freckles	trans
ANAPC4	rs3816587	rheumatoid arthritis	cis	rs3816587, rs3816587, rs16877106	rheumatoid arthritis, body weight
ANAPC7	rs3026445, rs4766428	QT interval, schizophrenia	cis
CHST6	rs8068318	serum creatinine measurement	trans			Macular corneal dystrophy, 217800 (3), Autosomal recessive
ITGAX	rs3925075, rs11865038, rs13708, rs10782001, rs11150610	IGA glomerulonephritis, Parkinson's disease, psoriasis, systemic lupus erythematosus	cis	rs11574637, rs11574637, rs7190997	systemic lupus erythematosus, IGA glomerulonephritis
RPS6KA1	rs7532866	body height	cis	rs3790645	insulin metabolic clearance rate measurement, glucose homeostasis measurement
RPS6KA2	rs1108842, rs2149085, rs415890, rs1819333, rs9457247, rs444210, rs12208357, rs2236313, rs8093481	adiponectin measurement, Crohn's disease, inflammatory bowel disease, total cholesterol measurement, Vitiligo, Yu-Zhi constitution type, type II diabetes mellitus	both	rs4710117, rs4710117, rs635808	pack-years measurement, systolic blood pressure, dental caries
KCNH6	rs4343, rs4968782, rs4362, rs4351, rs4329	angiotensin converting enzyme activity measurement, angiotensin-converting enzyme measurement, Alzheimers disease, Alzheimer's disease biomarker measurement, blood metabolite measurement, metabolite measurement, serum metabolite measurement	cis
RPS6KA4	rs694739, rs538147, rs559928	alopecia areata, biliary liver cirrhosis, Crohn's disease, inflammatory bowel disease, leprosy, ulcerative colitis	cis	rs538147	biliary liver cirrhosis, leprosy
ACO2	rs2235852, rs7364180, rs727563, rs13207034, rs1023500, rs4822024	allergy, beta-amyloid 1-42 measurement, Alzheimers disease, Crohn's disease, HVA measurement, inflammatory bowel disease, schizophrenia, Vitiligo	both	rs727563	Crohn's disease, inflammatory bowel disease	Infantile cerebellar-retinal degeneration, 614559 (3), Autosomal recessive; ?Optic atrophy 9, 616289 (3), Autosomal recessive	distal to Ph1 break; mutation identified in 1 OPA9 family
KCNH2	rs2968864, rs2968863, rs3807375	QT interval	cis	rs3807375, rs3807375, rs3778872, rs2072413	QT interval	Long QT syndrome 2, 613688 (3), Autosomal dominant; {Long QT syndrome 2, acquired, susceptibility to}, 613688 (3), Autosomal dominant; Short QT syndrome 1, 609620 (3)
PISD	rs1012068, rs9621305, rs5994434, rs761746	Chronic Hepatitis C infection, intelligence	cis	rs11703808	intelligence
PSMD14	rs1012307, rs4638289	asthma, serum amyloid A protein measurement	trans	rs2303319	cognition
SLC26A3	rs4299376	lipid measurement, low density lipoprotein cholesterol measurement, total cholesterol measurement	trans	rs4730268	serum IgG glycosylation measurement	Diarrhea 1, secretory chloride, congenital, 214700 (3), Autosomal recessive	5' and close to PDS
PSMD11	rs62064224	schizophrenia	cis
PSMD13	rs7104764, rs505404	age at menarche, platelet count	cis	rs505404	platelet count
PPTC7	rs3026445, rs12815613	QT interval, very long-chain saturated fatty acid measurement	both
KHK	rs1371614	body mass index, fasting blood glucose measurement	cis			[Fructosuria], 229800 (3), Autosomal recessive
RAG1	rs3825932	type I diabetes mellitus	trans			Alpha/beta T-cell lymphopenia with gamma/delta T-cell expansion, severe cytomegalovirus infection, and autoimmunity, 609889 (3); Combined cellular and humoral immune defects with granulomas, 233650 (3), Autosomal recessive; Omenn syndrome, 603554 (3), Autosomal recessive; Severe combined immunodeficiency, B cell-negative, 601457 (3), Autosomal recessive	assignment to 14 in error
ITGAM	rs3925075	IGA glomerulonephritis	cis	rs9888739, rs9888739, rs11150610, rs9937837, rs11860650	systemic lupus erythematosus, systemic scleroderma, systemic lupus erythematosus, rheumatoid arthritis	{Systemic lupus erythematous, association with susceptibility to, 6}, 609939 (3)	?in same restriction fragment as LFA1A
UTP20	rs57083693, rs10507130	age at onset, alcohol dependence, coronary artery calcification	cis	rs10507130, rs10507130, rs2290720, rs57083693	coronary artery calcification, brain measurement, hippocampal volume, age at onset, alcohol dependence
HLF	rs244293	age at menarche	cis	rs4617927, rs4617927, rs7224610	urticaria, response to non-steroidal anti-inflammatory, angioedema, urate measurement
NOV	rs2469997, rs2071518	hypertension, pulse pressure measurement	cis	rs2071518	pulse pressure measurement		proximal to MYC
MINPP1	rs9442235	neuropsychological test	trans			Thyroid carcinoma, follicular, 188470 (3), Autosomal dominant
SSBP4	rs4808801	breast carcinoma	cis
GANAB	rs12361953	Alzheimers disease	trans			Polycyctic kidney disease 3, 600666 (3), Autosomal dominant
SMAD9	rs8001611, rs609418	bone density, coronary artery bypass, myocardial infarction	both	rs563538, rs563538, rs609418	birth measurement, spontaneous preterm birth, coronary artery bypass, myocardial infarction	Pulmonary hypertension, primary, 2, 615342 (3), Autosomal dominant
NUP133	rs12049351	myeloperoxidase measurement	cis
CXCR2	rs11676348	ulcerative colitis	cis
LRPAP1	rs6831256	low density lipoprotein cholesterol measurement, total cholesterol measurement, triglyceride measurement	cis			Myopia 23, autosomal recessive, 615431 (3), Autosomal recessive
SMAD6	rs7267348	schizophrenia	trans	rs11858577, rs11858577, rs1440372	subcutaneous adipose tissue measurement, waist-hip ratio, body mass index	Aortic valve disease 2, 614823 (3), Autosomal dominant; {Craniosynostosis 7, susceptibility to}, 617439 (3), Autosomal dominant
ST6GALNAC3	rs1144333, rs12122440, rs12753569	attention deficit hyperactivity disorder, attention function measurement, body height, personality trait	cis	rs10873876, rs10873876, rs4949718, rs12144344, rs289698	acute lymphoblastic leukemia, serum alanine aminotransferase measurement, aspartate aminotransferase measurement, vitamin D-binding protein measurement, mitochondrial DNA measurement
GOLPH3L	rs2230061, rs267733, rs17599629, rs267738, rs4970988	fat body mass, low density lipoprotein cholesterol measurement, prostate carcinoma, rhegmatogenous retinal detachment, urate measurement	cis	rs17599629	prostate carcinoma
SMAD1	rs11100904	dental caries	cis
VAPA	rs12454023, rs138880	migraine disorder, schizophrenia	trans
SMAD3	rs17228058, rs744910, rs16851483, rs12913547, rs17293632, rs17294280	allergy, asthma, body mass index, corneal topography, Crohn's disease, inflammatory bowel disease, seasonal allergic rhinitis, asthma, ulcerative colitis	both	rs17228212, rs17228212, rs744910, rs17293632, rs17228058, rs17294280, rs12913547	coronary heart disease, asthma, Crohn's disease, allergy, seasonal allergic rhinitis, asthma, corneal topography, inflammatory bowel disease, ulcerative colitis	Loeys-Dietz syndrome 3, 613795 (3), Autosomal dominant
NPHP3	rs17404153, rs1867504	high density lipoprotein cholesterol measurement, iron biomarker measurement, low density lipoprotein cholesterol measurement	cis			Meckel syndrome 7, 267010 (3), Autosomal recessive; Nephronophthisis 3, 604387 (3), Autosomal recessive; Renal-hepatic-pancreatic dysplasia 1, 208540 (3), Autosomal recessive
SHROOM2	rs1862471	age at menarche	trans	rs2405942	prostate carcinoma
NDUFAF7	rs2041840, rs963731, rs2373000	chronic lymphocytic leukemia, Corticobasal degeneration, schizophrenia	both	rs2041840	chronic lymphocytic leukemia
NDUFAF6	rs13259667, rs7818382, rs7818688, rs7845219, rs896854	alcohol dependence, Alzheimers disease, peripheral neuropathy, acute lymphoblastic leukemia, response to vincristine, type II diabetes mellitus	both	rs896854, rs896854, rs7818382, rs7845219, rs7818688	type II diabetes mellitus, Alzheimers disease, peripheral neuropathy, acute lymphoblastic leukemia, response to vincristine	Leigh syndrome due to mitochondrial complex I deficiency, 256000 (3), Autosomal recessive, Mitochondrial
NDUFAF1	rs2777491, rs28374715	ulcerative colitis	cis			Mitochondrial complex I deficiency, 252010 (3), Autosomal recessive, X-linked dominant, Mitochondrial
NPHP4	rs7948661, rs7551188	attention deficit hyperactivity disorder, unipolar depression, schizophrenia, autism spectrum disorder, bipolar disorder, Crohn's disease	trans			Nephronophthisis 4, 606966 (3), Autosomal recessive; Senior-Loken syndrome 4, 606996 (3), Autosomal recessive
GRHL1	rs11902236	prostate carcinoma	cis	rs11902236	prostate carcinoma
IGF2R	rs6917747, rs12208357	multiple sclerosis, total cholesterol measurement	cis	rs6917747, rs6917747, rs78797168	multiple sclerosis, periodontitis	Hepatocellular carcinoma, somatic, 114550 (3)	behaves as a tumor suppressor
NOC3L	rs3765524, rs2274223, rs3781264, rs7072574	Dengue Hemorrhagic Fever, esophageal carcinoma, esophageal squamous cell carcinoma, gastric carcinoma, optic disc size measurement	cis
MCM3AP	rs112591243, rs2839186	smoking behavior, 3-hydroxy-1-methylpropylmercapturic acid measurement, testicular carcinoma, Testicular Germ Cell Tumor	cis	rs2839186	testicular carcinoma, Testicular Germ Cell Tumor
EXOSC10	rs10779751, rs74225573, rs17036350	body mass index, corneal topography	cis
GDAP1	rs10859567, rs4471028	body height, waist circumference	both			Charcot-Marie-Tooth disease, axonal, type 2K, 607831 (3), Autosomal recessive, Autosomal dominant; Charcot-Marie-Tooth disease, axonal, with vocal cord paresis, 607706 (3), Autosomal recessive; Charcot-Marie-Tooth disease, recessive intermediate, A, 608340 (3), Autosomal recessive; Charcot-Marie-Tooth disease, type 4A, 214400 (3), Autosomal recessive
KIAA1324	rs61797053	airway imaging measurement	cis	rs61797053	airway imaging measurement
NETO1	rs8055236	coronary heart disease	trans	rs41418949	economic and social preference
SLC36A4	rs1447352	glucose measurement	cis	rs12296063	folic acid measurement
ELL2	rs56219066	multiple myeloma, multiple myeloma, monoclonal gammopathy	cis	rs3777200, rs3777200, rs11738945, rs7700895, rs10069748, rs3777193, rs56219066	total blood protein measurement, serum IgG glycosylation measurement, multiple myeloma, multiple myeloma, monoclonal gammopathy
SLC36A1	rs11057405, rs10463316	body mass index, pyroglutamine measurement	both
EXOG	rs2070488, rs1858740	electrocardiography, PR interval, schizophrenia	cis
FAHD1	rs1065656	IGFBP-3 measurement	cis
SPARC	rs11747270	Crohn's disease	cis			Osteogenesis imperfecta, type XVII, 616507 (3), Autosomal recessive
CRBN	rs1669338	white matter integrity	cis	rs1669338	white matter integrity	Mental retardation, autosomal recessive 2, 607417 (3), Autosomal recessive	between D3S3525 and D3S1560
GALNT2	rs3761944, rs11807834	albumin globulin ratio measurement, schizophrenia	cis	rs4846914, rs4846914, rs2144300, rs10489615, rs4846922, rs10127775, rs3761944, rs4846835, rs4846923, rs10864728, rs11807834	high density lipoprotein cholesterol measurement, triglyceride measurement, metabolic syndrome, coronary artery calcification, myeloperoxidase measurement, albumin:globulin ratio measurement, dementia, Alzheimer's disease neuropathologic change, schizophrenia
HGD	rs13077101	aspartate aminotransferase measurement, serum alanine aminotransferase measurement	cis			Alkaptonuria, 203500 (3), Autosomal recessive
PRIM1	rs2277339	age at menopause	cis	rs2277339	age at menopause
MOBP	rs1768208, rs6599077	Corticobasal degeneration, Progressive supranuclear palsy, sleep measurement	cis	rs864643, rs864643, rs1768208, rs816488, rs538867	attention deficit hyperactivity disorder, Progressive supranuclear palsy, neuropsychological test, Alzheimers disease, Corticobasal degeneration
MRPL51	rs10492096	hip geometry	cis
ART3	rs2273	longevity	cis
ELL	rs731945, rs4808136, rs4808801	allergy, blood metabolite measurement, breast carcinoma	cis	rs731945, rs731945, rs4808801, rs4808136	allergy, breast carcinoma, blood metabolite measurement
GTF2I	rs2296342	schizophrenia	trans	rs117026326, rs117026326, rs6964833	Sjogren syndrome, age at menarche
MYEOV	rs7102705	breast size, breast carcinoma	cis
TBC1D10A	rs4820834	coronary artery calcification	cis
GLTP	rs4766646	MHPG measurement	cis
MYLK2	rs6060960, rs6060821, rs6087771	attention deficit hyperactivity disorder, oppositional defiant disorder measurement, putamen volume	cis			Cardiomyopathy, hypertrophic, 1, digenic, 192600 (3), Autosomal dominant
TCEA3	rs2806561, rs1738475, rs2298632, rs1077514	body height, QT interval, total cholesterol measurement	cis	rs2298632	QT interval
SULT1A2	rs2650492	body mass index	cis				45kb from STP1
COX4I2	rs6060960, rs6087771	attention deficit hyperactivity disorder, oppositional defiant disorder measurement, putamen volume	cis			Exocrine pancreatic insufficiency, dyserythropoietic anemia, and calvarial hyperostosis, 612714 (3), Autosomal recessive
COX4I1	rs2733954	leprosy	cis	rs2733954	leprosy
NOL8	rs7043114, rs9969804	body height	cis
SH2B1	rs7359397, rs3888190, rs7498665, rs2650492, rs8049439, rs62037363	body mass index, body weight, inflammatory bowel disease, obesity, self reported educational attainment	cis	rs7498665, rs7498665, rs62037363	body mass index, obesity, body weight, inflammatory bowel disease
MOB2	rs2301696	QT interval	cis
NKD2	rs4785763, rs16870629	melanoma, QT interval	both	rs16870629	QT interval
COX19	rs174547, rs174546, rs10256972, rs7610761, rs1997243	body height, comprehensive strength index, muscle measurement, glycerophospholipid measurement, blood metabolite measurement, high density lipoprotein cholesterol measurement, high density lipoprotein cholesterol measurement, metabolic syndrome, longevity, low density lipoprotein cholesterol measurement, metabolite measurement, omega-6 polyunsaturated fatty acid measurement, phospholipid measurem…	both
NFRKB	rs10894147	body weight	cis				most telomeric 11q marker
PQLC2	rs7667, rs12045440	psoriasis, Crohn's disease, thyroid volume	cis
MOB4	rs1896857, rs700651, rs1429411	age at onset, alcohol dependence, brain aneurysm, interferon alpha measurement, systemic lupus erythematosus	cis
NIPSNAP1	rs8135828	high density lipoprotein cholesterol measurement	cis
SCLY	rs12472274	phospholipid measurement	cis
CEP170	rs476141, rs3818802, rs4658552	diabetic retinopathy, schizophrenia, self reported educational attainment	cis	rs55716084, rs55716084, rs4658552	Bronchopulmonary dysplasia, self reported educational attainment
RIC8A	rs7104764, rs11602954, rs17655730, rs505404	age at menarche, bone density, mean platelet volume, platelet count	cis
FAM20A	rs10501570, rs17718586	Parkinson's disease, sudden cardiac arrest	trans	rs12453524	smoking behavior, 3-hydroxy-1-methylpropylmercapturic acid measurement	Amelogenesis imperfecta, type IG (enamel-renal syndrome), 204690 (3), Autosomal recessive
FAM20B	rs1325195	seasonal allergic rhinitis	cis
CD99	rs9982601	myocardial infarction	trans				pseudoautosomal
FGL1	rs721399, rs2299587	blood metabolite measurement, economic and social preference	cis
MCF2L	rs555212	coagulation factor measurement	cis	rs11842874, rs11842874, rs4907479, rs10665, rs2181540	osteoarthritis, bladder carcinoma, coagulation factor measurement
ADARB1	rs10904180	self reported educational attainment	trans	rs2838815, rs2838815, rs427943	pulmonary function measurement, body mass index
HAT1	rs4675874, rs1400816	blood metabolite measurement, sporadic amyotrophic lateral sclerosis	both
SPP1	rs6532023, rs1471403, rs2725236, rs2725220	bone density, coffee consumption, renal system measurement, uric acid measurement	cis
ATP1A2	rs2518564	leukocyte count	trans			Alternating hemiplegia of childhood, 104290 (3), Autosomal dominant; Migraine, familial basilar, 602481 (3), Autosomal dominant; Migraine, familial hemiplegic, 2, 602481 (3), Autosomal dominant
MLN	rs751728, rs2296743	Crohn's disease, energy intake	cis	rs751728	Crohn's disease
MYL6B	rs11168249	inflammatory bowel disease, ulcerative colitis	trans
MGRN1	rs6500602	schizophrenia	cis
NPC1L1	rs1868152, rs41279633, rs10260606	illegal drug consumption, low density lipoprotein cholesterol measurement, total cholesterol measurement	both	rs2072183, rs2072183, rs41279633	low density lipoprotein cholesterol measurement, total cholesterol measurement	[Ezetimibe, nonresponse to] (3)
CRTAP	rs7613051	atopic eczema	cis			Osteogenesis imperfecta, type VII, 610682 (3), Autosomal recessive
SPHK2	rs2292342	serum carcinoembryonic antigen measurement	cis
IFIH1	rs16823014	egg allergy measurement	trans	rs1990760, rs1990760, rs3747517	type I diabetes mellitus, protein measurement, type I diabetes mellitus, autoantibody measurement, psoriasis, inflammatory bowel disease	Aicardi-Goutieres syndrome 7, 615846 (3), Autosomal dominant; Singleton-Merten syndrome 1, 182250 (3), Autosomal dominant
DPT	rs7534485	response to diisocyanate, asthma	cis	rs545833	QT interval
DAB2	rs3136739	tissue plasminogen activator measurement	trans	rs2255280, rs2255280, rs11959928	pancreatic carcinoma, chronic kidney disease, serum creatinine measurement
CUEDC2	rs3824756	body mass index	cis	rs1409313	autism spectrum disorder
C2CD2	rs1475911	serum IgG glycosylation measurement	cis	rs451390	Tuberculosis
CPEB4	rs17695092, rs56163845, rs72810983, rs6861681, rs7705502	Crohn's disease, inflammatory bowel disease, waist-hip ratio, waist-hip ratio, body mass index	cis	rs6861681, rs6861681, rs17763373, rs17695092, rs1106693, rs7705502, rs56163845, rs72810983	waist-hip ratio, prion disease, Crohn's disease, body height, waist-hip ratio, body mass index, inflammatory bowel disease
CHP1	rs28374715	ulcerative colitis	cis	rs28374715	ulcerative colitis
NADSYN1	rs12785878, rs3829251	vitamin D deficiency, vitamin D measurement	cis	rs3829251, rs3829251, rs12785878	vitamin D measurement, vitamin D deficiency
CPEB3	rs10904180	self reported educational attainment	trans
FYCO1	rs7616215, rs3181077, rs4502542	Behcet's syndrome, narcolepsy with cataplexy, response to antidepressant	both			Cataract 18, autosomal recessive, 610019 (3), Autosomal recessive
ARL11	rs17381960	breastfeeding duration	cis
RAB2A	rs9650199	response to drug	cis
ABAT	rs7189501	body mass index	trans	rs1299926	aggressive behavior	GABA-transaminase deficiency, 613163 (3), Autosomal recessive
PGLYRP4	rs1581803	psoriasis	cis
SMC2	rs1450679	response to cytosine arabinoside	cis
PCDHGA10	rs1874124	total cholesterol measurement	trans
BIN1	rs12989701, rs6733839, rs7561528, rs744373, rs4663105, rs10207628, rs2315008, rs10166461	Alzheimers disease, Alzheimers disease, psychotic symptoms, dementia, Alzheimer's disease neuropathologic change, inflammatory bowel disease, neurofibrilliary tangles measurement	both	rs10207628, rs10207628, rs10166461	Alzheimers disease, psychotic symptoms, neurofibrilliary tangles measurement	Myopathy, centronuclear, autosomal recessive, 255200 (3), Autosomal recessive
BIN3	rs11778693, rs4242434	exploratory eye movement measurement	cis	rs4242434	exploratory eye movement measurement
BIN2	rs766903	longevity, aging	cis	rs766903	longevity, aging		previously mapped to 4q22.1
FRMD4A	rs6420094	chronic kidney disease, serum creatinine measurement	trans	rs7081208, rs7081208, rs1541010, rs10906466, rs56161216, rs4750440	Alzheimers disease, RR interval, migraine disorder, parasitemia measurement, Trypanosoma cruzi seropositivity, adiponectin measurement	?Corpus callosum, agenesis of, with facial anomalies and cerebellar ataxia, 616819 (3), Autosomal recessive	mutation identified in 1 CCAFCA family
TP53TG5	rs1008953	psoriasis	cis
OPN1SW	rs1799922	odontogenesis, tooth eruption	cis	rs1799922	tooth eruption, odontogenesis	Colorblindness, tritan, 190900 (3), Autosomal dominant
IFT80	rs4679904, rs16851483	biliary liver cirrhosis, body mass index	both			Short-rib thoracic dysplasia 2 with or without polydactyly, 611263 (3), Autosomal recessive
TP53TG1	rs1476587	brachial circumference	cis
EEA1	rs12304921	type II diabetes mellitus	trans
ARHGEF17	rs2027760	FEV-FEC ratio	cis	rs2027760	FEV/FEC ratio
DNM2	rs11671653	low density lipoprotein cholesterol measurement	cis	rs11671653, rs11671653, rs12459943	low density lipoprotein cholesterol measurement, body height	Charcot-Marie-Tooth disease, axonal type 2M, 606482 (3), Autosomal dominant; Charcot-Marie-Tooth disease, dominant intermediate B, 606482 (3), Autosomal dominant; Lethal congenital contracture syndrome 5, 615368 (3), Autosomal recessive; Myopathy, centronuclear 1, 160150 (3), Autosomal dominant	1 LCCS5 family identified with mutation
OPHN1	rs1699337	total cholesterol measurement	trans			Mental retardation, X-linked, with cerebellar hypoplasia and distinctive facial appearance, 300486 (3), X-linked recessive
IFT88	rs4770049, rs9506514, rs735539	body mass index, coronary artery calcification, dental caries	cis	rs7326068	unipolar depression, mental or behavioural disorder, bipolar disorder
ALDH1A1	rs10759944	thyroid stimulating hormone measurement	trans
MSL1	rs12450323	seasonal allergic rhinitis, asthma	cis
CLIP2	rs2108225	ulcerative colitis	trans				?neurodevelopmental defect of Williams syndrome
SARDH	rs4962153	alkaline phosphatase measurement, liver enzyme measurement	cis			[Sarcosinemia], 268900 (3), Autosomal recessive
CDCA7	rs10497399, rs1550623	adiponectin measurement, breast carcinoma	cis			Immunodeficiency-centromeric instability-facial anomalies syndrome 3, 616910 (3)
MRPL37	rs10888838	mitochondrial DNA measurement	cis	rs1890566, rs1890566, rs10888838	migraine disorder, mitochondrial DNA measurement
MUC2	rs7934606	interstitial lung disease	cis	rs7934606	interstitial lung disease
FIP1L1	rs905938	waist-hip ratio, body mass index	trans				fused to PDGFRA in hypereosinophilic syndrome
HOMER2	rs1568657, rs6712515	mucocutaneous lymph node syndrome, self reported educational attainment	both			?Deafness, autosomal dominant 68, 616707 (3), Autosomal dominant	mutation identified in 1 DFNA68 family
MUC1	rs760077, rs4072037, rs4971100, rs11264341	gastric carcinoma, magnesium measurement, urate measurement	cis	rs4072037, rs4072037, rs4072037	magnesium measurement, gastric carcinoma	Medullary cystic kidney disease 1, 174000 (3), Autosomal dominant	5cM proximal to SPTA1
ERMARD	rs7762018	response to hydrochlorothiazide, fasting blood glucose measurement	cis			?Periventricular nodular heterotopia 6, 615544 (3), Autosomal dominant
DHRS7B	rs7226229	serum selenium measurement	cis
CNTF	rs12289961, rs948562	lymphoma	cis
LAMC2	rs10911251, rs10752881, rs525410	colorectal cancer, systemic lupus erythematosus	cis	rs525410, rs525410, rs16860537, rs1028771	systemic lupus erythematosus, systemic scleroderma, systemic lupus erythematosus, high density lipoprotein cholesterol measurement	Epidermolysis bullosa, junctional, Herlitz type, 226700 (3), Autosomal recessive; Epidermolysis bullosa, junctional, non-Herlitz type, 226650 (3), Autosomal recessive
MAN1A1	rs9374842, rs4129585	body mass index, schizophrenia	both
UXS1	rs4387287	telomere length	trans
CD44	rs2785197, rs10768122	systemic lupus erythematosus, Vitiligo	cis			[Blood group, Indian system], 609027 (3)
CD46	rs1967689, rs2724384, rs1318653, rs7523273	age-related macular degeneration, febrile seizures, MMR-related febrile seizures, MMR-related febrile seizures, schizophrenia	cis	rs7545126, rs7545126, rs2724384, rs11118555	triglyceride measurement, febrile seizures, MMR-related febrile seizures, heart rate	{Hemolytic uremic syndrome, atypical, susceptibility to, 2}, 612922 (3), Autosomal recessive, Autosomal dominant
CA12	rs1986112	schizophrenia	cis			Hyperchlorhidrosis, isolated, 143860 (3), Autosomal recessive
RSF1	rs509915	urate measurement, body mass index	trans
DMTN	rs11776272	birth weight	cis
ATG4C	rs12130333	triglyceride measurement	cis
ATG4B	rs12479254	brain measurement	cis
AP3B2	rs11638815, rs783540	lipoprotein-associated phospholipase A(2) measurement, schizophrenia	cis	rs11638815	lipoprotein-associated phospholipase A(2) measurement	Epileptic encephalopathy, early infantile, 48, 617276 (3), Autosomal recessive
FGFR1OP	rs2301436, rs444210, rs1854853	Crohn's disease, inflammatory bowel disease, rheumatoid arthritis	cis	rs2301436	Crohn's disease	Myeloproliferative disorder, 605392 (2)	fusion gene with ZNF198, CEP1, and FGFR1
ERAP1	rs13160562, rs27434, rs30187, rs17482078, rs2549794, rs27524, rs39841, rs2911132	alcohol dependence, ankylosing spondylitis, Behcet's syndrome, Crohn's disease, Hodgkins lymphoma, psoriasis, urate measurement, body mass index	cis	rs13160562, rs13160562, rs27524, rs30187, rs27434, rs2549794, rs17482078, rs202110856, rs39841, rs2911132, rs1363907	alcohol dependence, psoriasis, ankylosing spondylitis, Hodgkins lymphoma, Crohn's disease, Behcet's syndrome, colorectal cancer, urate measurement, body mass index, inflammatory bowel disease, ulcerative colitis
PLB1	rs78647349, rs7830341, rs4372836, rs11887277	Alzheimers disease, body mass index, urinary metabolite measurement	both
DLC1	rs4432245, rs2016444	body mass index, nitric oxide exhalation measurement	both	rs289585, rs289585, rs1671400, rs2016444, rs75200691, rs74834049	bipolar disorder, transforming growth factor beta measurement, nitric oxide exhalation measurement, emphysema imaging measurement, gas trapping measurement	Colorectal cancer, somatic, 114500 (3)
SP7	rs2016266, rs10876432	bone density	cis	rs10876432, rs10876432, rs2016266	bone density	?Osteogenesis imperfecta, type XII, 613849 (3), Autosomal recessive	mutation identified in 1 OI12 patient
ELAC2	rs9908102	schizophrenia	cis	rs9908102	schizophrenia	Combined oxidative phosphorylation deficiency 17, 615440 (3), Autosomal recessive; {Prostate cancer, hereditary, 2, susceptibility to}, 614731 (3)	at ~365cR
SASH1	rs16879765	Dupuytren Contracture	trans	rs6930337, rs6930337, rs6930576, rs9497975, rs9497965, rs1147857, rs12527089	insulin measurement, diabetic nephropathy, HIV-1 infection, thyroid stimulating hormone measurement, smoking behaviour measurement, rotator cuff tear
LRGUK	rs8079702	odontogenesis	trans
EIF4E3	rs62244881	schizophrenia	cis
EIF4E2	rs13393800, rs1656402	body height, non-small cell lung carcinoma	cis	rs1656402, rs1656402, rs13393800	non-small cell lung carcinoma, body height
NIPAL4	rs58873874, rs77372450, rs2277027, rs6860540, rs871012	bipolar disorder, body mass index, FEV-FEC ratio, psoriasis, pulmonary function measurement, FEV-FEC ratio, serum IgG glycosylation measurement	cis			Ichthyosis, congenital, autosomal recessive 6, 612281 (3), Autosomal recessive
SLC34A1	rs6420094	chronic kidney disease, serum creatinine measurement	cis	rs6420094	chronic kidney disease, serum creatinine measurement	?Fanconi renotubular syndrome 2, 613388 (3), Autosomal recessive; Hypercalcemia, infantile, 2, 616963 (3), Autosomal recessive; Nephrolithiasis/osteoporosis, hypophosphatemic, 1, 612286 (3), Autosomal dominant	mutation identified in 1 FRTS2 family
CFH	rs1061170, rs1831282, rs1061147, rs10737680, rs10801555, rs1329424, rs1410996, rs1329428, rs10922162, rs4915559, rs800292, rs73818525	age-related macular degeneration, coagulation factor measurement, myeloperoxidase measurement, psoriasis, wet macular degeneration	both	rs380390, rs380390, rs1329428, rs6677604, rs1061170, rs1410996, rs10737680, rs1329424, rs10801555, rs800292, rs1831282, rs1061147	age-related macular degeneration, kidney disease, myeloperoxidase measurement, coagulation factor measurement, IGA glomerulonephritis, wet macular degeneration	Basal laminar drusen, 126700 (3), Autosomal dominant; Complement factor H deficiency, 609814 (3), Autosomal recessive, Autosomal dominant; {Hemolytic uremic syndrome, atypical, susceptibility to, 1}, 235400 (3), Autosomal recessive, Autosomal dominant; {Macular degeneration, age-related, 4}, 610698 (3)
GPT2	rs12447804	FEV-FEC ratio, pulmonary function measurement, FEV-FEC ratio	trans			Mental retardation, autosomal recessive 49, 616281 (3), Autosomal recessive
THAP8	rs2230061	fat body mass	trans
PNP	rs1049564, rs12147450	interferon alpha measurement, systemic lupus erythematosus, response to antipsychotic drug	cis	rs1049564	interferon alpha measurement, systemic lupus erythematosus	Immunodeficiency due to purine nucleoside phosphorylase deficiency, 613179 (3), Autosomal recessive	centromeric to TCRA
ANKFY1	rs7517847	omega-6 polyunsaturated fatty acid measurement	trans
DZIP1L	rs1443438	thyroid stimulating hormone measurement	trans			Polycyctic kidney disease 5, 617610 (3), Autosomal recessive
CALU	rs1799922	odontogenesis, tooth eruption	cis
CYB5B	rs12149862	pack-years measurement, systolic blood pressure	cis	rs12149862	pack-years measurement, systolic blood pressure
DNM3	rs4918918	mental or behavioural disorder, attempted suicide	trans	rs10914144, rs10914144, rs1011731, rs17346452, rs2421992, rs479336, rs12075079, rs12077769, rs12410416, rs6694089, rs714515, rs678962	mean platelet volume, waist-hip ratio, platelet count, body height, bone density, very long-chain saturated fatty acid measurement, waist-hip ratio, body mass index
CDH23	rs72647484, rs224136, rs9527	colorectal cancer, Crohn's disease, urinary arsenic measurement	trans	rs1867982, rs1867982, rs1625975, rs875860	FEV/FEC ratio, bipolar disorder, body mass index, chronic obstructive pulmonary disease, smoking initiation, chronic kidney disease, GFR change measurement	Deafness, autosomal recessive 12, 601386 (3), Autosomal recessive; Usher syndrome, type 1D, 601067 (3), Autosomal recessive, Digenic recessive; Usher syndrome, type 1D/F digenic, 601067 (3), Autosomal recessive, Digenic recessive	between D10S529 and D10S573
ACTR1A	rs2274351	inflammatory bowel disease	cis
SYBU	rs2240919	body height	trans
WDR73	rs3743162, rs12900463, rs12908161	age at onset, Alzheimers disease, response to gemcitabine, response to antineoplastic agent, schizophrenia	cis	rs34069323	periodontitis	Galloway-Mowat syndrome, 251300 (3), Autosomal recessive
WDR72	rs491567, rs17730436, rs17730281, rs10518733	chronic kidney disease, serum creatinine measurement, renal system measurement, renal system measurement, blood urea nitrogen measurement, serum creatinine measurement	cis	rs491567, rs491567, rs17730281, rs17730436, rs10518733	chronic kidney disease, serum creatinine measurement, renal system measurement, blood urea nitrogen measurement, renal system measurement, serum creatinine measurement	Amelogenesis imperfecta, type IIA3, 613211 (3), Autosomal recessive
IGDCC4	rs6494537, rs2572207	hemoglobin measurement, mean corpuscular hemoglobin, mean corpuscular volume	cis
HLA-DMA	rs3134945	membranous glomerulonephritis	cis
RPN1	rs2712381, rs7534537	monocyte count, phospholipid measurement	both
RPN2	rs8115854, rs6031882	hippocampal atrophy	cis	rs6031882	hippocampal atrophy
PCK1	rs2070755	emphysema imaging measurement	cis	rs2070755	emphysema imaging measurement	?Phosphoenolpyruvate carboxykinase-1, cytosolic, deficiency, 261680 (1), Autosomal recessive
TRIM14	rs7855088	thyroid stimulating hormone measurement	cis
TRIM17	rs263156	lobe size	trans
SYTL2	rs10898392, rs10830962	body height, metabolic syndrome	both
MCF2	rs7847231, rs73197788	self reported educational attainment, smoking behavior, 3-hydroxy-1-methylpropylmercapturic acid measurement	trans				~60kb telomeric to F9; 5' replacement by chr.15 segment
PPP2R3C	rs11156875	schizophrenia	cis
PPP2R3A	rs7641070	schizophrenia	cis	rs34894639, rs34894639, rs7641070	triglyceride measurement, schizophrenia
BTN2A3P	rs1056667	self reported educational attainment	cis
SPRED2	rs302668, rs934734	Frontotemporal dementia, rheumatoid arthritis	both	rs1876518, rs1876518, rs934734, rs1858037	immune system disease, rheumatoid arthritis
SIDT2	rs7112513, rs236918, rs508487	soluble transferrin receptor measurement, soluble transferrin receptor measurement, iron biomarker measurement, triglyceride measurement	cis
BRK1	rs1552244	Alzheimers disease	cis
SFMBT1	rs2564921, rs2336725, rs2535633, rs857684, rs2251219, rs3796352, rs2239547, rs6732189, rs9847710, rs6770152	body height, body mass index, mean corpuscular hemoglobin concentration, mood disorder, response to vaccine, cytokine measurement, schizophrenia, self reported educational attainment, ulcerative colitis, urate measurement	both	rs9847710, rs9847710, rs2581794	ulcerative colitis, schizophrenia
NOSTRIN	rs3755157, rs531864	A1C measurement, mitochondrial DNA measurement	cis	rs531864	mitochondrial DNA measurement
RCBTB1	rs2031532, rs9568281	cardiac hypertrophy, multiple sclerosis	cis			Retinal dystrophy with or without extraocular anomalies, 617175 (3), Autosomal recessive
FUCA1	rs41314284	schizophrenia	trans			Fucosidosis, 230000 (3), Autosomal recessive	8cM distal to RH; pseudogene on 2q31-q32
WNK2	rs4561508	albumin globulin ratio measurement	trans
HDAC5	rs228769, rs227584, rs1929412	bone density, sporadic amyotrophic lateral sclerosis	both	rs228769	bone density
PRPF3	rs16887244	schizophrenia	trans	rs11587682	attention deficit hyperactivity disorder, unipolar depression, schizophrenia, autism spectrum disorder, bipolar disorder	Retinitis pigmentosa 18, 601414 (3), Autosomal dominant
PRPF4	rs6477998	albumin globulin ratio measurement	cis			Retinitis pigmentosa 70, 615922 (3), Autosomal dominant
HDAC4	rs3791556, rs2361502, rs13393800	attention deficit hyperactivity disorder, unipolar depression, schizophrenia, autism spectrum disorder, bipolar disorder, bilirubin measurement, body height	both	rs3791556, rs3791556, rs10200850	attention deficit hyperactivity disorder, unipolar depression, schizophrenia, autism spectrum disorder, bipolar disorder, coronary artery bypass, myocardial infarction
TGOLN2	rs7428	ear protrusion	cis	rs7428	ear protrusion
FILIP1L	rs9811920, rs813218	axial length measurement, progranulin measurement	cis	rs813218	progranulin measurement
ASB4	rs2057681, rs854572, rs7493	arylesterase enzyme measurement, metabolite measurement, Yu-Zhi constitution type, type II diabetes mellitus	cis	rs6465468, rs6465468, rs11977715	body mass index, childhood aggressive behaviour measurement
SIX6	rs10483727	open-angle glaucoma, optic cup area measurement, optic disc area measurement, optic disc size measurement	cis			Optic disc anomalies with retinal and/or macular dystrophy, 212550 (3), Autosomal recessive
COL13A1	rs17497526	Parkinson's disease	cis	rs1227756, rs1227756, rs7077164, rs17497526, rs3843585, rs2763339, rs77040403	non-alcoholic fatty liver disease, cirrhosis of liver, Parkinson's disease, childhood aggressive behaviour measurement, smoking behavior, 3-hydroxy-1-methylpropylmercapturic acid measurement	Myasthenic syndrome, congenital, 19, 616720 (3), Autosomal recessive	~550kb proximal to P4HA
PM20D1	rs951366, rs4077468, rs823156, rs823114, rs947211, rs6679073, rs1775154, rs74546197	age at menarche, Cystic fibrosis, type II diabetes mellitus, Parkinson's disease, prostate specific antigen measurement, QT interval, unipolar depression, response to selective serotonin reuptake inhibitor	cis
MR1	rs1411478	Progressive supranuclear palsy	cis
ARHGEF3	rs553169	age-related macular degeneration	trans	rs12485738, rs12485738, rs2062583, rs1354034, rs13100723	mean platelet volume, rheumatoid arthritis, platelet count, fasting blood glucose measurement
ESRP1	rs7818688, rs17359493	peripheral neuropathy, acute lymphoblastic leukemia, response to vincristine, type II diabetes mellitus	cis
CNPY3	rs1129187, rs9296404, rs9394931	Alzheimers disease, homocysteine measurement, omega-6 polyunsaturated fatty acid measurement	cis
CNPY2	rs2066807, rs2066808, rs3816804, rs11575234	body height, psoriasis	cis	rs3809128	body height
CLEC1B	rs1054611	post-operative sensory disturbance	cis
ZFHX4	rs2922763, rs1531462, rs4735692	body mass index, hippocampal atrophy, obesity	both	rs4735738	age at menarche	?Ptosis, congenital, 178300 (2), Autosomal dominant
RELB	rs445925	blood metabolite measurement	cis			?Immunodeficiency 53, 617585 (3), Autosomal recessive	mutation identified in 1 IMD53 family
SLC47A1	rs13268726	amyotrophic lateral sclerosis	trans
HDGF	rs12145743	high density lipoprotein cholesterol measurement	cis				previously assigned to Chr.X
PIP4K2A	rs7094131, rs1054052	physical activity, serum IgG glycosylation measurement	cis	rs10828317, rs10828317, rs7094131	B-cell acute lymphoblastic leukemia, physical activity
HMG20A	rs7178572, rs7119	type II diabetes mellitus	cis	rs7119, rs7119, rs7178572	type II diabetes mellitus
LINC00305	rs17749561	neoplasm of mature B-cells	cis
MRPL36	rs4975709	cardiovascular disease	cis
AAGAB	rs727563	Crohn's disease, inflammatory bowel disease	trans			Keratoderma, palmoplantar, punctate type IA, 148600 (3), Autosomal dominant
MRPL34	rs8100241, rs8170, rs2363956, rs2303745	breast carcinoma, Malignant epithelial tumor of ovary, ovarian carcinoma, systemic lupus erythematosus, triple-negative breast cancer	cis
MRPL35	rs2241437	response to methylphenidate	cis				pseudogenes on 6, 10, and X
CTRL	rs11574514, rs16942887, rs12449157	Crohn's disease, high density lipoprotein cholesterol measurement	cis
GDA	rs11143230	suicidal ideation	cis
CARD9	rs10781500, rs10781499, rs13300218, rs4077515, rs3812570, rs11787792	ankylosing spondylitis, Crohn's disease, disposition index measurement, glucose homeostasis measurement, IGA glomerulonephritis, inflammatory bowel disease, type II diabetes mellitus, ulcerative colitis	cis	rs10781499, rs10781499, rs4077515, rs34971035	ulcerative colitis, Crohn's disease, CCL2 measurement, IGA glomerulonephritis, inflammatory bowel disease	Candidiasis, familial, 2, autosomal recessive, 212050 (3), Autosomal recessive
ARL14EP	rs12294104, rs11031093, rs545610, rs11031002	age at menopause, dental caries, hormone measurement, follicle stimulating hormone measurement, luteinizing hormone measurement, hormone measurement	cis
RFFL	rs1052536, rs2074518	QT interval	cis
KCNS3	rs2072590, rs11680328	ovarian carcinoma, schizophrenia	both
ZFAND2A	rs1997243	total cholesterol measurement	cis
MRPL38	rs3744028, rs1055129	brain measurement	cis
LEFTY1	rs1223245	Child Behaviour Checklist assessment	cis
FAM69C	rs12971120	Abnormality of refraction	cis
FAM69A	rs10874746, rs12745968, rs6604026, rs945631	body height, mental or behavioural disorder, multiple sclerosis, trans fatty acid measurement, trans-trans-18:2 fatty acid measurement	cis	rs6604026, rs6604026, rs10874746, rs12745968, rs945631	multiple sclerosis, body height, mental or behavioural disorder, trans fatty acid measurement, trans/trans-18:2 fatty acid measurement
FAM92B	rs10121009	Parkinson's disease	trans
ACO1	rs7032871	serum IgG glycosylation measurement	cis	rs10970976, rs10970976, rs7032871, rs4878497	asthma, serum IgG glycosylation measurement, psoriasis
CHFR	rs12282	response to vaccine	cis	rs3741489	cognition
KRAS	rs3771514	body height	trans			Bladder cancer, somatic, 109800 (3); Breast cancer, somatic, 114480 (3); Cardiofaciocutaneous syndrome 2, 615278 (3); Gastric cancer, somatic, 137215 (3); Leukemia, acute myeloid, 601626 (3), Autosomal dominant; Lung cancer, somatic, 211980 (3); Noonan syndrome 3, 609942 (3); Pancreatic carcinoma, somatic, 260350 (3); RAS-associated autoimmune leukoproliferative disorder, 614470 (3), Autosomal do…	pseudogene KRAS1P on 6p12-p11
THOC7	rs832190, rs832187	schizophrenia	cis	rs832187, rs832187, rs832190	schizophrenia
THOC5	rs8034004, rs4820834, rs8135828, rs13053817, rs2885135	allergy, coronary artery calcification, high density lipoprotein cholesterol measurement, HIV-1 infection, common carotid intimal medial thickness, response to cytosine arabinoside	both	rs8135828	high density lipoprotein cholesterol measurement
DBI	rs1374313	energy intake	cis				?on 6q21-qter
NBEAP1	rs587847	intraocular pressure measurement	trans
PABPC4	rs12037222, rs72634501, rs4660293	C-reactive protein measurement, high density lipoprotein cholesterol measurement	cis	rs4660293	high density lipoprotein cholesterol measurement
PRRG2	rs56873913	schizophrenia	cis	rs56873913	schizophrenia
MANBA	rs7665090, rs228614, rs7688014, rs2720460	biliary liver cirrhosis, multiple sclerosis, schizophrenia, testicular carcinoma, Testicular Germ Cell Tumor	cis	rs228614	multiple sclerosis	Mannosidosis, beta, 248510 (3), Autosomal recessive	linked in mouse to Adl-3
KIF15	rs13100723	fasting blood glucose measurement	trans
RFX7	rs11636802, rs16976734, rs6493858, rs8030605	chronic lymphocytic leukemia, functional laterality, dyslexia, waist-hip ratio, body mass index	cis	rs8030605	waist-hip ratio, body mass index
NRXN3	rs11623713, rs7151302	hormone measurement, plasma beta-amyloid 1-40 measurement	trans	rs10146997, rs10146997, rs10150332, rs11624704, rs3850370, rs6574433, rs7147705, rs2370983, rs7155434, rs7141420, rs10129666, rs11159346, rs12882679	waist circumference, body mass index, obesity, response to platinum based chemotherapy, non-small cell lung carcinoma, neuropsychological test, amyotrophic lateral sclerosis, age at onset, Alzheimers disease, electrodermal activity measurement, skin conductance response amplitude, electrodermal activity measurement, underweight body mass index status
NRXN2	rs694739, rs1059440, rs12575642, rs663743, rs524023, rs504915, rs479777, rs478607, rs506338, rs505802, rs10897518	alopecia areata, attention deficit hyperactivity disorder, leprosy, obese body mass index status, urate measurement, renal system measurement, uric acid measurement, Sarcoidosis, urate measurement, urate measurement, overweight body mass index status, urate measurement, underweight body mass index status, uric acid measurement	cis	rs504915, rs504915, rs506338, rs478607	renal system measurement, uric acid measurement, urate measurement
NRXN1	rs12693973, rs2024714, rs17770334, rs10502431	body mass index, longevity, pyoderma gangrenosum, inflammatory bowel disease, urate measurement, overweight body mass index status	trans	rs10176705, rs10176705, rs1356888, rs6754640, rs11681792, rs6750634, rs2193412, rs1014667	personality trait, longevity, temperament and character inventory, non-substance related disinhibited behaviour, HVA measurement, MHPG measurement, FEV change measurement, response to zileuton, asthma, smoking behavior, 3-hydroxy-1-methylpropylmercapturic acid measurement	Pitt-Hopkins-like syndrome 2, 614325 (3), Autosomal recessive; {Schizophrenia, susceptibility to, 17}, 614332 (3)
RFX3	rs17112190	multiple myeloma	trans
CLEC2A	rs1054611	post-operative sensory disturbance	cis
CDON	rs4937076	tooth eruption	cis	rs7104745, rs7104745, rs472926	breast size, breast carcinoma, Alzheimers disease	Holoprosencephaly 11, 614226 (3), Autosomal dominant, Isolated cases
HSD3B7	rs11865038, rs13708, rs749671, rs11649653	Parkinson's disease, psoriasis, response to anticoagulant, triglyceride measurement	cis			Bile acid synthesis defect, congenital, 1, 607765 (3), Autosomal recessive
RNF103	rs6589813	intraocular pressure measurement	trans	rs745109	smoking behavior, 3-hydroxy-1-methylpropylmercapturic acid measurement
TCTN1	rs4766646	MHPG measurement	cis	rs1502337	body mass index	Joubert syndrome 13, 614173 (3), Autosomal recessive
PAK4	rs472265	type II diabetes mellitus	cis
PAK6	rs56205728	schizophrenia	cis	rs4924439, rs4924439, rs56205728	IGFBP-3 measurement, schizophrenia
KERA	rs10777288, rs4494364	FEV-FEC ratio, systolic blood pressure, alcohol drinking	cis	rs11105956	diabetic nephropathy	Cornea plana 2, autosomal recessive, 217300 (3), Autosomal recessive
XPNPEP1	rs17095355	Biliary atresia	cis	rs3818285	superior crus of antihelix expression
STRADB	rs6503695, rs13016963	Crohn's disease, esophageal squamous cell carcinoma, melanoma	both				pseudogenes on chromosomes 1 and 9
XPNPEP3	rs4820425	Crohn's disease	cis			Nephronophthisis-like nephropathy 1, 613159 (3), Autosomal recessive
RECQL5	rs820218	rotator cuff tear	cis
GGCX	rs10187424, rs3731827	prostate carcinoma	cis			Pseudoxanthoma elasticum-like disorder with multiple coagulation factor deficiency, 610842 (3); Vitamin K-dependent clotting factors, combined deficiency of, 1, 277450 (3), Autosomal recessive
RETSAT	rs7428, rs55958997	ear protrusion, smoking behavior, carbon monoxide exhalation measurement	both
IL10RB	rs2268241, rs2834188	insulin sensitivity measurement, narcolepsy with cataplexy	cis			{Hepatitis B virus, susceptibility to}, 610424 (3); Inflammatory bowel disease 25, early onset, autosomal recessive, 612567 (3), Autosomal recessive	35kb distal to IFNAR; D21S58
ATG7	rs1768208, rs2606736, rs7635838	Corticobasal degeneration, high density lipoprotein cholesterol measurement	both	rs2606736, rs2606736, rs7635838	high density lipoprotein cholesterol measurement
KCNG1	rs230014	QT interval	cis
DBF4B	rs17689882, rs962888	intra cranial volume, white matter hyperintensity measurement	both
CLDN16	rs35349669, rs4488809	Alzheimers disease, lung carcinoma	both			Hypomagnesemia 3, renal, 248250 (3), Autosomal recessive
SAA2	rs4150642	serum amyloid A protein measurement	cis	rs12282742	mental or behavioural disorder		pseudogene = SAA3
NUBPL	rs4841895, rs2039485	mean arterial pressure, multiple sclerosis	both	rs7142881, rs7142881, rs77828254	response to iloperidone, polychlorinated biphenyls measurement	Mitochondrial complex I deficiency, 252010 (3), Autosomal recessive, X-linked dominant, Mitochondrial
KHDRBS2	rs1483121	body mass index, fasting blood glucose measurement	trans	rs6455128	aspartate aminotransferase measurement
THYN1	rs478881	fasting blood insulin measurement	cis
VPS37C	rs508970	rheumatoid arthritis	cis	rs508970	rheumatoid arthritis
CBX6	rs13053505	age at menarche	cis
MED8	rs2274465, rs3001723, rs11210892	age at menarche, schizophrenia	cis
BAK1	rs4711336, rs210142, rs210134, rs9394152, rs9296095, rs5745568, rs513349, rs4711350, rs210138	body height, chronic lymphocytic leukemia, chronic obstructive pulmonary disease, smoking initiation, platelet count, schizophrenia, testicular carcinoma	cis	rs210138, rs210138, rs210135, rs210142, rs513349, rs9296095	testicular carcinoma, platelet count, chronic lymphocytic leukemia		centromeric to MHC region
CDO1	rs13174348	serum IgG glycosylation measurement	cis
CHRNB1	rs9217, rs11552708	body height, serum IgM measurement	cis			Myasthenic syndrome, congenital, 2A, slow-channel, 616313 (3), Autosomal dominant; ?Myasthenic syndrome, congenital, 2C, associated with acetylcholine receptor deficiency, 616314 (3), Autosomal recessive	mutation identified in 1 CMS2C family
SCAP	rs2290547, rs17784882	high density lipoprotein cholesterol measurement, QT interval	cis
LHCGR	rs13405728	polycystic ovary syndrome	cis	rs13405728	polycystic ovary syndrome	Leydig cell adenoma, somatic, with precocious puberty, 176410 (3); Leydig cell hypoplasia with hypergonadotropic hypogonadism, 238320 (3), Autosomal recessive; Leydig cell hypoplasia with pseudohermaphroditism, 238320 (3), Autosomal recessive; Luteinizing hormone resistance, female, 238320 (3), Autosomal recessive; Precocious puberty, male, 176410 (3), Autosomal dominant
CYP2D6	rs134871, rs1058172	body mass index, unipolar depression, response to selective serotonin reuptake inhibitor	cis	rs1058172, rs1058172, rs1065852	unipolar depression, response to selective serotonin reuptake inhibitor	{Codeine sensitivity}, 608902 (3), Autosomal recessive; {Debrisoquine sensitivity}, 608902 (3), Autosomal recessive
ANGPTL6	rs1551570	narcolepsy with cataplexy	cis	rs8109578	thyroid stimulating hormone measurement
BET1L	rs7104764, rs11602954, rs2280543, rs17655730, rs505404	age at menarche, bone density, brain aneurysm, mean platelet volume, platelet count	cis	rs2280543	uterine fibroid, brain aneurysm
CBX3	rs198389, rs1534696	BNP measurement, waist-hip ratio, body mass index	both
PKDREJ	rs4253772	low density lipoprotein cholesterol measurement, total cholesterol measurement	cis
PEAK1	rs1994016, rs7172809, rs7119	coronary heart disease, insulin metabolic clearance rate measurement, glucose homeostasis measurement, type II diabetes mellitus	both
MFSD2A	rs3103778	PR interval	cis	rs3103778	PR interval	Microcephaly 15, primary, autosomal recessive, 616486 (3), Autosomal recessive
GPR78	rs1949733	response to antineoplastic agent	cis
TKT	rs4687717, rs2029213, rs2358740	blood metabolite measurement, heart rate, schizophrenia	cis	rs4687717	blood metabolite measurement	Short stature, developmental delay, and congenital heart defects, 617044 (3), Autosomal recessive
PLCH1	rs296381	blood metabolite measurement	trans	rs3851357	serum IgG glycosylation measurement
PRKG1	rs7897633	interferon alpha measurement, systemic lupus erythematosus	cis	rs7922491, rs7922491, rs293314, rs1952138, rs6479874, rs11000137, rs7897633, rs14168, rs10823991, rs61847307	asthma, body height, serum IgG glycosylation measurement, migraine disorder, interferon alpha measurement, systemic lupus erythematosus, non-dense area measurement, mammographic density measurement, gait measurement, schizophrenia	Aortic aneurysm, familial thoracic 8, 615436 (3), Autosomal dominant
PRKG2	rs2011962, rs1878528, rs788867, rs710841, rs17556750, rs994014, rs1662853	body height, puberty, height growth measurement	cis	rs17484474, rs17484474, rs3796804	pack-years measurement, systolic blood pressure, HIV-1 infection, Susceptibility to viral and mycobacterial infections
TRAF3IP3	rs861020	progranulin measurement	cis
TRAF3IP2	rs7760535, rs6900341, rs6568685	metabolite measurement, schizophrenia	cis	rs33980500, rs33980500, rs7769061, rs2179070	psoriatic arthritis, psoriasis, inflammatory bowel disease	?Candidiasis, familial, 8, 615527 (3), Autosomal recessive; {Psoriasis susceptibility 13}, 614070 (3)	mutation identified in 1 family with CANDF8
TNS1	rs2571445	pulmonary function measurement, forced expiratory volume	cis	rs3791950, rs3791950, rs2571445, rs76043829	body height, pulmonary function measurement, forced expiratory volume, forced expiratory volume, seasonal allergic rhinitis, asthma
AKR1C3	rs17134585, rs4332428, rs2518049, rs706778, rs1832007	blood metabolite measurement, body height, metabolite measurement, rheumatoid arthritis, triglyceride measurement	cis	rs2518049	metabolite measurement
FDFT1	rs2254546, rs2645424, rs1296028, rs804280, rs367543, rs7819412, rs2645430	mucocutaneous lymph node syndrome, non-alcoholic fatty liver disease, cirrhosis of liver, Parkinson's disease, pathological myopia, schizophrenia, triglyceride measurement, Trypanosoma cruzi seropositivity, ejection fraction measurement	both	rs2645424, rs2645424, rs2645430	non-alcoholic fatty liver disease, cirrhosis of liver, Trypanosoma cruzi seropositivity, ejection fraction measurement
PPP1R3B	rs189798	pathological myopia	cis	rs3748140	Alzheimers disease
NLN	rs2326458	body height	trans
IGF2	rs3741208, rs1004446	type I diabetes mellitus, type I diabetes mellitus, autoantibody measurement	cis	rs3741208, rs3741208, rs1004446	type I diabetes mellitus, type I diabetes mellitus, autoantibody measurement	?Growth restriction, severe, with distinctive facies, 616489 (3), Autosomal dominant	mutation identified in 1 GRDF family
TCF4	rs12604483	HIV-1 infection	cis	rs9960767, rs9960767, rs17594526, rs613872, rs17512836, rs1452787, rs11152369, rs1261117, rs1631486, rs9636107, rs72926932	schizophrenia, Fuchs' endothelial dystrophy, sclerosing cholangitis, attention deficit hyperactivity disorder, unipolar depression, schizophrenia, autism spectrum disorder, bipolar disorder, obesity	Corneal dystrophy, Fuchs endothelial, 3, 613267 (3), Autosomal dominant; Pitt-Hopkins syndrome, 610954 (3), Autosomal dominant
ARL9	rs12505749	pulmonary function measurement	cis
DPYSL5	rs11887277	urinary metabolite measurement	cis	rs1371614, rs1371614, rs11887277	body mass index, fasting blood glucose measurement, urinary metabolite measurement
DPYSL2	rs1883711	low density lipoprotein cholesterol measurement, total cholesterol measurement	trans
CEP72	rs7726839, rs4957048, rs11739663	high density lipoprotein cholesterol measurement, ulcerative colitis	cis	rs7726839	high density lipoprotein cholesterol measurement
TCF3	rs1860661	Hodgkins lymphoma	cis	rs1860661	Hodgkins lymphoma	Agammaglobulinemia 8, autosomal dominant, 616941 (3), Autosomal dominant
DLD	rs886774, rs2158836, rs4730276, rs4598195, rs4510766	ulcerative colitis	cis			Dihydrolipoamide dehydrogenase deficiency, 246900 (3), Autosomal recessive
BVES	rs11962089	multiple sclerosis	cis			?Muscular dystrophy, limb-girdle, type 2X, 616812 (3), Autosomal recessive	mutation identified in 1 LGMD2X family
RUNX2	rs11760067	coronary artery calcification	trans	rs117787235	smoking behavior, 3-hydroxy-1-methylpropylmercapturic acid measurement	Cleidocranial dysplasia, 119600 (3), Autosomal dominant; Cleidocranial dysplasia, forme fruste, dental anomalies only, 119600 (3), Autosomal dominant; Cleidocranial dysplasia, forme fruste, with brachydactyly, 119600 (3), Autosomal dominant; Metaphyseal dysplasia with maxillary hypoplasia with or without brachydactyly, 156510 (3), Autosomal dominant
NUDT2	rs216345	bipolar disorder	cis
NPFFR2	rs1713985, rs7656244	age-related macular degeneration, mucocutaneous lymph node syndrome	trans
VPS37A	rs3793427	blood pressure	cis	rs3793427	blood pressure	Spastic paraplegia 53, autosomal recessive, 614898 (3), Autosomal recessive
TWSG1	rs12458130	psoriasis	cis
PVR	rs7255066	multiple sclerosis	cis
TK2	rs3743714	smoking behavior, 3-hydroxypropylmercapturic acid measurement	cis	rs3743714	smoking behavior, 3-hydroxypropylmercapturic acid measurement	Mitochondrial DNA depletion syndrome 2 (myopathic type), 609560 (3), Autosomal recessive; ?Progressive external ophthalmoplegia with mitochondrial DNA deletions, autosomal recessive 3, 617069 (3), Autosomal recessive	mutation identified in 1 PEOB3 family
IGFBP7	rs34311866	Parkinson's disease	trans	rs10049992	serum IgG glycosylation measurement	Retinal arterial macroaneurysm with supravalvular pulmonic stenosis, 614224 (3), Autosomal recessive
SCMH1	rs11209718, rs6600365, rs6686842, rs2154319, rs12027135	body height, low density lipoprotein cholesterol measurement, total cholesterol measurement	both	rs11209718, rs11209718, rs6600365, rs6686842	body height
NLRP1	rs1000940, rs11887277, rs1801222	body mass index, urinary metabolite measurement, vitamin B12 measurement	both			Autoinflammation with arthritis and dyskeratosis, 617388 (3), Autosomal recessive, Autosomal dominant; Palmoplantar carcinoma, multiple self-healing, 615255 (3); {Vitiligo-associated multiple autoimmune disease susceptibility 1}, 606579 (3)
PHLDB2	rs2270450	autoimmune thyroid disease, Hashimoto's thyroiditis, Graves disease	trans	rs9868898, rs9868898, rs56343172	perianal Crohn's disease, drug-induced agranulocytosis, response to thioamide, Graves disease
AFP	rs12506899	cancer biomarker measurement	cis	rs12506899	cancer biomarker measurement	Alpha-fetoprotein deficiency, 615969 (3), Autosomal recessive; [Hereditary persistence of alpha-fetoprotein], 615970 (3), Autosomal dominant	order: 5'-ALB-3'--5'-AFP-3'
MAK	rs9393915	blood metabolite measurement	cis			Retinitis pigmentosa 62, 614181 (3), Autosomal recessive
FBXO7	rs5749446, rs9609565	mean corpuscular hemoglobin, mean corpuscular volume	cis	rs5749446	mean corpuscular hemoglobin	Parkinson disease 15, autosomal recessive, 260300 (3), Autosomal recessive
FDX1	rs7945071	cognition	cis				pseudogene on 20q11-q12
CYP8B1	rs2228468	monocyte count	cis
GLYCTK	rs9311474, rs736408, rs7618915, rs4687552, rs11717383, rs13083798	alpha wave measurement, electroencephalogram measurement, bipolar disorder, schizophrenia, waist-hip ratio, body mass index	cis			D-glyceric aciduria, 220120 (3), Autosomal recessive
CYP27A1	rs2303565, rs10187066, rs611203, rs492400	amyotrophic lateral sclerosis, body height, body mass index	cis			Cerebrotendinous xanthomatosis, 213700 (3), Autosomal recessive
TRIM8	rs2274351, rs3850699, rs3740415, rs2100944	inflammatory bowel disease, prostate carcinoma, ulcerative colitis, very long-chain saturated fatty acid measurement	both	rs3850699	prostate carcinoma
MEF2A	rs12280753	triglyceride measurement	trans			{Coronary artery disease, autosomal dominant, 1}, 608320 (3), Autosomal dominant
CREM	rs12242110, rs11010067, rs1864400, rs34779708	Crohn's disease, Hirschsprung disease, inflammatory bowel disease, ulcerative colitis	both	rs34779708	inflammatory bowel disease
MEF2D	rs3790455, rs2274316	migraine disorder	cis	rs3790455, rs3790455, rs2274316	migraine disorder
COX10	rs2733954, rs17608059	leprosy, temperament and character inventory	both	rs12150130	Conotruncal heart malformations	Leigh syndrome due to mitochondrial COX4 deficiency, 256000 (3), Autosomal recessive, Mitochondrial; Mitochondrial complex IV deficiency, 220110 (3), Autosomal recessive, Mitochondrial
COX11	rs6504950	breast carcinoma	cis				pseudogene on 6p23-p22
ZNF114	rs223116	resting heart rate	trans
TRIM2	rs12644284	multiple sclerosis	cis	rs12644284	multiple sclerosis	Charcot-Marie-Tooth disease, type 2R, 615490 (3), Autosomal recessive
FBXL20	rs9303277, rs7208487, rs11078895, rs1877030	biliary liver cirrhosis, calcium measurement, rheumatoid arthritis, systemic scleroderma, systemic lupus erythematosus	cis	rs7208487	biliary liver cirrhosis
SEZ6L	rs3802344, rs2018293	nitric oxide exhalation measurement, vascular brain injury measurement, vascular brain injury	both	rs688034, rs688034, rs591044, rs1207393, rs2018293	coronary heart disease, insulin resistance, pulmonary function measurement, vascular brain injury measurement, vascular brain injury
GAS7	rs11656696, rs12150284, rs9913911	intraocular pressure measurement	cis	rs11656696, rs11656696, rs3786094, rs12150284, rs9913911	intraocular pressure measurement, response to paclitaxel, response to antineoplastic agent
GAS6	rs9604529	rheumatoid arthritis, response to drug	cis
ITGA8	rs7077361	Parkinson's disease	cis	rs7895372, rs7895372, rs7077361, rs28643277, rs4748185	total cholesterol measurement, Parkinson's disease, periodontitis, response to diisocyanate, asthma	Renal hypodysplasia/aplasia 1, 191830 (3), Autosomal recessive
PLEKHH2	rs10495903, rs6732426, rs78487399	Crohn's disease, hair morphology, inflammatory bowel disease	cis
TMC7	rs2923084	high density lipoprotein cholesterol measurement	trans	rs4265793	response to candesartan, hypertension
ANKRD13B	rs3110496, rs9902453, rs9900280, rs2138852, rs559972	body height, coffee consumption, cups of coffee per day measurement, mean platelet volume, platelet count	cis
ZNF330	rs17007017, rs1550057	conduct disorder	cis	rs17007017	conduct disorder
FAM168A	rs2027760	FEV-FEC ratio	cis
AMPD3	rs916977	eye color	trans			[AMP deaminase deficiency, erythrocytic], 612874 (3), Autosomal recessive
TEX14	rs2302189, rs411988, rs6503905, rs9905704, rs412000	dental caries, iron biomarker measurement, ferritin measurement, myeloperoxidase measurement, testicular carcinoma, Testicular Germ Cell Tumor, tooth eruption	cis	rs412000, rs412000, rs411988	tooth eruption, iron biomarker measurement, ferritin measurement
AMPD1	rs10858047	autism	cis			Myopathy due to myoadenylate deaminase deficiency, 615511 (3), Autosomal recessive
EIF2B5	rs9810890, rs7896783	dental caries, fibrinogen measurement	trans			Leukoencephalopathy with vanishing white matter, 603896 (3), Autosomal recessive; Ovarioleukodystrophy, 603896 (3), Autosomal recessive
EIF2B1	rs786425	body height	cis			Leukoencephalopathy with vanishing white matter, 603896 (3), Autosomal recessive
CSMD2	rs2281597, rs6679002	attention deficit hyperactivity disorder, blood metabolite measurement	both	rs2281597, rs2281597, rs16835742, rs476463, rs564148, rs10798959, rs483069, rs506546	attention deficit hyperactivity disorder, intelligence, brain measurement, response to drug, HVA measurement, MHPG measurement, drug use measurement, depressive symptom measurement, SSRI use measurement, unipolar depression, response to selective serotonin reuptake inhibitor
CD300LF	rs10512597	fibrinogen measurement	cis	rs10512597	fibrinogen measurement
PRKAR2B	rs17398575, rs17477177	atherosclerosis, pulse pressure measurement	cis	rs13224682, rs13224682, rs3752645	response to clozapine, bladder carcinoma
SETD2	rs8180040	colorectal cancer	cis	rs2290547	high density lipoprotein cholesterol measurement	Luscan-Lumish syndrome, 616831 (3), Autosomal dominant
PPA2	rs2454206, rs10010325, rs9790517, rs2189234, rs7679673, rs1541374	body height, breast carcinoma, inflammatory bowel disease, prostate carcinoma, pulmonary function measurement, forced expiratory volume, ulcerative colitis	cis	rs2636697	response to risperidone	?Sudden cardiac failure, alcohol-induced, 617223 (3), Autosomal recessive; Sudden cardiac failure, infantile, 617222 (3), Autosomal recessive	mutation identified in 1 SCFAI family
CD300LG	rs11700100	response to cytosine arabinoside	trans
MLF1	rs6802315	periodontitis	cis			Leukemia, acute myeloid, 601626 (1), Autosomal dominant
WDR26	rs10916248	QT interval	cis
DZIP1	rs12428035	response to statin, low density lipoprotein cholesterol measurement	cis
TRIM59	rs9832727	phospholipid measurement	trans
MECOM	rs1344555	forced expiratory volume, pulmonary function measurement, forced expiratory volume	cis	rs1918974, rs1918974, rs448378, rs419076, rs1344555, rs6774494, rs9883650, rs16853722, rs12634933, rs9864370, rs784288, rs2421649, rs2421650, rs7625357	diastolic blood pressure, systolic blood pressure, magnesium measurement, mean arterial pressure, pulmonary function measurement, forced expiratory volume, nasopharyngeal neoplasm, response to vaccine, cytokine measurement, renal system measurement, blood urea nitrogen measurement, pack-years measurement, systolic blood pressure, multiple myeloma, forced expiratory volume, osteoporosis, sitting h…	Radioulnar synostosis with amegakaryocytic thrombocytopenia 2, 616738 (3), Autosomal dominant
RSPH3	rs12216499	bladder carcinoma	cis			Ciliary dyskinesia, primary, 32, 616481 (3), Autosomal recessive
RSPH1	rs1893592	rheumatoid arthritis	cis			Ciliary dyskinesia, primary, 24, 615481 (3), Autosomal recessive
TPM3	rs4072037	gastric carcinoma	cis			CAP myopathy 1, 609284 (3), Autosomal recessive, Autosomal dominant; Myopathy, congenital, with fiber-type disproportion, 255310 (3), Autosomal recessive, Autosomal dominant; Nemaline myopathy 1, autosomal dominant or recessive, 609284 (3), Autosomal recessive, Autosomal dominant	TRK = chimera of TPM3 and NTRK1; NEM1 to 1q21-q23 by Fd
SDR9C7	rs840163	survival time, Alzheimers disease	cis	rs840163	survival time, Alzheimers disease	Ichthyosis, congenital, autosomal recessive 13, 617574 (3), Autosomal recessive
TPM1	rs4937126, rs2652834, rs11071720	coronary heart disease, high density lipoprotein cholesterol measurement, mean platelet volume	both	rs11071720	mean platelet volume	Cardiomyopathy, dilated, 1Y, 611878 (3), Autosomal dominant; Cardiomyopathy, hypertrophic, 3, 115196 (3), Autosomal dominant; Left ventricular noncompaction 9, 611878 (3), Autosomal dominant
ETF1	rs3849046	schizophrenia	cis	rs3849046	schizophrenia
NDFIP2	rs1155848	response to TNF antagonist	cis
NDFIP1	rs6867913, rs6863411, rs11167764, rs449454, rs1062158	asthma, Crohn's disease, inflammatory bowel disease, multiple sclerosis, ulcerative colitis	cis	rs1062158, rs1062158, rs6863411, rs449454	multiple sclerosis, inflammatory bowel disease, ulcerative colitis, Crohn's disease
CHPT1	rs10860757, rs4622329	forced expiratory volume, systemic lupus erythematosus	cis
SIPA1	rs568617, rs4601790, rs12801636, rs732072, rs642803	Crohn's disease, diastolic blood pressure, high density lipoprotein cholesterol measurement, inflammatory bowel disease, mean arterial pressure, urate measurement	cis
FANCC	rs351365	pancreatic carcinoma	trans			Fanconi anemia, complementation group C, 227645 (3), Autosomal recessive
FBXW2	rs1953126, rs2814778, rs2072438, rs881375, rs10985070, rs3761847	immune system disease, leukocyte count, rheumatoid arthritis	both
RMND1	rs6933660	age at menarche	cis			Combined oxidative phosphorylation deficiency 11, 614922 (3), Autosomal recessive
TNFRSF6B	rs909341, rs2297441	atopic eczema, ulcerative colitis	cis	rs909341, rs909341, rs6062496	atopic eczema, inflammatory bowel disease
FBXW7	rs2154427	bilirubin measurement	trans
ETFA	rs2404602, rs1914816	blood metabolite measurement, rheumatoid arthritis, response to drug	cis	rs1914816	rheumatoid arthritis, response to drug	Glutaric acidemia IIA, 231680 (3), Autosomal recessive
CFHR3	rs380390, rs1329428	age-related macular degeneration	cis	rs426736	meningococcal infection	{Hemolytic uremic syndrome, atypical, susceptibility to}, 235400 (3), Autosomal recessive, Autosomal dominant; {Macular degeneration, age-related, reduced risk of}, 603075 (3), Autosomal dominant
TRIO	rs1171606, rs6723108	acylcarnitine measurement, blood metabolite measurement, type II diabetes mellitus	trans	rs10065203, rs10065203, rs17428704	brain serotonin transporter measurement, response to paclitaxel, theta wave measurement, electroencephalogram measurement	Mental retardation, autosomal dominant 44, 617061 (3), Autosomal dominant
EVC	rs735172	prostate carcinoma	cis	rs735172	prostate carcinoma	Ellis-van Creveld syndrome, 225500 (3), Autosomal recessive; ?Weyers acrofacial dysostosis, 193530 (3), Autosomal dominant	mutation identified in 1 WAD patient
PHACTR1	rs9349379, rs9369640, rs12526453, rs1332844, rs4715166, rs202072, rs548987, rs4714955, rs582757, rs7336109	cervical artery dissection, coronary artery calcification, coronary heart disease, hip geometry, HIV-1 infection, HIV viral set point measurement, homocysteine measurement, large artery stroke, coronary heart disease, migraine disorder, myocardial infarction, psoriasis, stroke, coronary heart disease, visceral adipose tissue measurement	both	rs4715166, rs4715166, rs12526453, rs1332844, rs9349379, rs1223397, rs4714955, rs12195574, rs9369640, rs4615376, rs202072	hip geometry, myocardial infarction, coronary heart disease, coronary artery calcification, migraine disorder, blood pressure, stroke, coronary heart disease, large artery stroke, coronary heart disease, QT interval, Trypanosoma cruzi seropositivity, cervical artery dissection, unipolar depression, response to selective serotonin reuptake inhibitor, HIV-1 infection, HIV viral set point measurement
MTMR12	rs37369	metabolite measurement	trans	rs73069924	unipolar depression, response to selective serotonin reuptake inhibitor
CFHR4	rs10737680, rs1410996, rs1329428, rs4915559	age-related macular degeneration, coagulation factor measurement, wet macular degeneration	cis	rs4915559	coagulation factor measurement
NLGN1	rs1171616	acylcarnitine measurement, blood metabolite measurement	trans	rs11709498, rs11709498, rs11713169, rs34626435	periodontitis, motion sickness, schizophrenia
TET1	rs2239557	circadian rhythm	trans
TET3	rs4722404	atopic eczema	trans	rs6546886	chronic kidney disease
TET2	rs6855629, rs2189234	body height, inflammatory bowel disease, ulcerative colitis	cis	rs10010325, rs10010325, rs9790517, rs4698934, rs6855629, rs2454206, rs2189234	body height, breast carcinoma, melanoma, ulcerative colitis, inflammatory bowel disease	Myelodysplastic syndrome, somatic, 614286 (3)
CELSR3	rs17630235	body mass index	trans	rs9868809	ulcerative colitis, Crohn's disease, inflammatory bowel disease
CELSR2	rs646776, rs602633, rs599839, rs6657811, rs12740374, rs7528419, rs629301, rs660240	coronary heart disease, high density lipoprotein cholesterol measurement, large artery stroke, coronary heart disease, lipid measurement, lipoprotein-associated phospholipase A(2) measurement, low density lipoprotein cholesterol measurement, myocardial infarction, progranulin measurement, response to statin, stroke, coronary heart disease, total cholesterol measurement	cis	rs12740374, rs12740374, rs660240, rs7528419, rs629301, rs6657811	low density lipoprotein cholesterol measurement, lipoprotein-associated phospholipase A(2) measurement, total cholesterol measurement, high density lipoprotein cholesterol measurement
CELSR1	rs5767218	Bladder exstrophy	cis	rs5767218	Bladder exstrophy
PHF20	rs16875249	uric acid measurement	trans	rs11906854, rs11906854, rs2425163	migraine disorder, body height
ARID3B	rs6420094, rs2472304	chronic kidney disease, serum creatinine measurement, coffee consumption	both
KIF11	rs11187157	inflammatory bowel disease	cis			Microcephaly with or without chorioretinopathy, lymphedema, or mental retardation, 152950 (3), Autosomal dominant
CST3	rs1158167, rs35610040, rs911119	cystatin C measurement, cystatin C measurement, acute coronary syndrome, cystatin C measurement, chronic kidney disease	cis	rs911119, rs911119, rs35610040	cystatin C measurement, chronic kidney disease, cystatin C measurement, acute coronary syndrome	Cerebral amyloid angiopathy, 105150 (3), Autosomal dominant; {Macular degeneration, age-related, 11}, 611953 (3)	proximal to 20p11.2
TJP2	rs11145465, rs11141597, rs7870657	Abnormality of refraction, childhood onset asthma, seasonality measurement	both	rs2282335, rs2282335, rs11145465	renal sinus adipose tissue measurement, Abnormality of refraction	Cholestasis, progressive familial intrahepatic 4, 615878 (3), Autosomal recessive; Hypercholanemia, familial, 607748 (3)
ATXN2L	rs7359397, rs3888190, rs8049439	body mass index, inflammatory bowel disease, self reported educational attainment	cis	rs8049439	inflammatory bowel disease, self reported educational attainment		pseudogene at 7p21
CYP24A1	rs2248359	multiple sclerosis	cis	rs1570669	calcium measurement	Hypercalcemia, infantile, 1, 143880 (3), Autosomal recessive
LYPLAL1	rs3001032	adiponectin measurement	cis
DLST	rs910316, rs8014204, rs732765, rs722599	body height, coffee consumption, non-small cell lung carcinoma, serum IgG glycosylation measurement	cis	rs732765	non-small cell lung carcinoma
LY6G5C	rs805303, rs2736172	diastolic blood pressure, hypertension, psychosis, systolic blood pressure	cis
RNF180	rs2910032, rs4084594	schizophrenia	both
RAB14	rs3761847	rheumatoid arthritis	cis	rs9408928	response to vaccine, cytokine measurement
MFN2	rs1801133, rs12085006, rs2336384	homocysteine measurement, platelet count	cis	rs2336384, rs2336384, rs6686734	platelet count, atopic eczema	Charcot-Marie-Tooth disease, axonal, type 2A2A, 609260 (3), Autosomal dominant; Charcot-Marie-Tooth disease, axonal, type 2A2B, 617087 (3), Autosomal recessive; Hereditary motor and sensory neuropathy VIA, 601152 (3), Autosomal dominant
GPLD1	rs1883415, rs9467160, rs6911965	alkaline phosphatase measurement, alkaline phosphatase measurement, liver enzyme measurement, alkaline phosphatase measurement, uric acid measurement	cis	rs9467160, rs9467160, rs1883415, rs6911965	alkaline phosphatase measurement, liver enzyme measurement, alkaline phosphatase measurement, alkaline phosphatase measurement, uric acid measurement
BABAM1	rs8170	breast carcinoma, Malignant epithelial tumor of ovary, ovarian carcinoma	cis	rs8170	breast carcinoma, ovarian carcinoma, Malignant epithelial tumor of ovary
FANCI	rs2238300	body height	cis	rs2238300	body height	Fanconi anemia, complementation group I, 609053 (3)
GKAP1	rs7853377	body height	cis
HLA-DPA1	rs9461856	schizophrenia	cis	rs3077, rs3077, rs987870	hepatitis B infection, systemic scleroderma, asthma, chronic hepatitis B infection		2 different alpha, 2 different beta chains
F2RL2	rs457717	hearing loss	cis				order: PAR2-PAR1-PAR3
TUB	rs878860	atopic eczema	cis			?Retinal dystrophy and obesity, 616188 (3), Autosomal recessive	mutation identified in 1 RDOB family
SUGP1	rs1064395, rs2011503, rs2905426	bipolar disorder, schizophrenia	cis	rs10401969	low density lipoprotein cholesterol measurement, triglyceride measurement, total cholesterol measurement, hepatic lipid content measurement, obesity
VMP1	rs9527	urinary arsenic measurement	trans	rs11650106	lipoprotein-associated phospholipase A(2) measurement
SVIL	rs2986961	migraine disorder	cis	rs1927457, rs1927457, rs7070678	multiple sclerosis, platelet reactivity measurement, thrombus formation measurement
ST6GAL1	rs943080, rs7634389, rs17776120, rs11710456, rs3821819	age-related macular degeneration, IGA glomerulonephritis, serum IgG glycosylation measurement	both	rs10937275, rs10937275, rs16861329, rs2239612, rs11710456, rs17776120, rs3821819, rs7652995, rs6778436, rs7634389	drug-induced liver injury, type II diabetes mellitus, squamous cell carcinoma, esophageal carcinoma, serum IgG glycosylation measurement, response to methylphenidate, IGA glomerulonephritis
PCBD2	rs319598	type II diabetes mellitus	cis
PRDX6	rs12566232	blood metabolite measurement	trans
PRDX5	rs1059440, rs12575642, rs477895	attention deficit hyperactivity disorder, platelet count	cis
PCBD1	rs17600642	bipolar disorder	cis			Hyperphenylalaninemia, BH4-deficient, D, 264070 (3), Autosomal recessive
PRDX1	rs1053941, rs4660306	blood metabolite measurement, homocysteine measurement	cis	rs4660306	homocysteine measurement		pseudogene PAGB on 9p22
AGRN	rs1759645	body height	trans			Myasthenic syndrome, congenital, 8, with pre- and postsynaptic defects, 615120 (3), Autosomal recessive
OR2W3	rs1337875	Pituitary Gland Adenoma	cis
CLGN	rs4690909	blood metabolite measurement	trans
AP3S1	rs13174348	serum IgG glycosylation measurement	cis				previously assigned to chr. 12 by FISH
BMPER	rs17169634	Alzheimers disease	cis	rs17169634, rs17169634, rs76917448	Alzheimers disease, response to diisocyanate, asthma	Diaphanospondylodysostosis, 608022 (3), Autosomal recessive
SATB2	rs17266097, rs1451488, rs1992950, rs1405108	age at menarche, schizophrenia, ulcerative colitis	cis	rs6704641, rs6704641, rs17266097, rs1992950	schizophrenia, age at menarche, ulcerative colitis	Glass syndrome, 612313 (3), Autosomal dominant
BAZ2A	rs653178, rs2950390, rs941207	celiac disease, Crohn's disease, cystatin C measurement, chronic kidney disease, diastolic blood pressure, immune system disease, inflammatory bowel disease, mean arterial pressure, mean platelet volume, platelet count, thyroid peroxidase antibody measurement, urate measurement	both	rs941207	platelet count
MYBL1	rs1030420, rs329648	blood metabolite measurement, Parkinson's disease	both
SMOC2	rs13208776	Vitiligo	cis	rs13208776, rs13208776, rs192378410	Vitiligo, Bladder exstrophy	Dentin dysplasia, type I, with microdontia and misshapen teeth, 125400 (3), Autosomal recessive
SMOC1	rs227425, rs12883884, rs11627546, rs1294410	bone density, Cystic fibrosis, mean corpuscular volume, waist-hip ratio, body mass index	both	rs11627546, rs11627546, rs227425, rs11158820	mean corpuscular volume, bone density, digit length ratio	Microphthalmia with limb anomalies, 206920 (3), Autosomal recessive
PITX1	rs526896, rs537930, rs3805663	body height, testicular carcinoma	cis	rs3805663	testicular carcinoma	Clubfoot, congenital, with or without deficiency of long bones and/or mirror-image polydactyly, 119800 (3), Autosomal dominant; Liebenberg syndrome, 186550 (4), Autosomal dominant
ITGB1BP1	rs17362650	age at onset, alcohol dependence	cis
OTUB2	rs11844114	attention deficit hyperactivity disorder, oppositional defiant disorder measurement	cis
TARBP1	rs271738	bipolar disorder	cis	rs10489896	neuropsychological test
NPTN	rs4776970	body mass index	trans
AXIN1	rs757210, rs2102949	Malignant epithelial tumor of ovary, ovarian carcinoma, schizophrenia	trans	rs9921222, rs9921222, rs11866815	bone density, body mass index	?Caudal duplication anomaly, 607864 (3); Hepatocellular carcinoma, somatic, 114550 (3)	hypermethylation of AXIN1 promoter seen in 1 CDUP patient
TIPIN	rs7170930	response to cytosine arabinoside	cis
APH1B	rs1472631, rs2652834, rs2652822	blood metabolite measurement, high density lipoprotein cholesterol measurement, metabolite measurement	cis
FYN	rs6568421, rs6764184	Crohn's disease, inflammatory bowel disease, optic cup area measurement	trans	rs2148710	aggressive behavior		proximal 6q21
CROT	rs1476587	brachial circumference	cis
RIC3	rs372091	malaria	trans
MED20	rs2479724, rs3218097, rs9349205, rs11970772, rs9349204, rs11968166	age at menarche, erythrocyte count, hemoglobin measurement, mean corpuscular hemoglobin, mean corpuscular hemoglobin, mean corpuscular volume, neutrophil count	cis
CCT6A	rs4948102	homocysteine measurement	cis
CCT6B	rs2074518	QT interval	cis
ST3GAL3	rs2274465, rs3001723, rs11210892	age at menarche, schizophrenia	cis	rs2367725, rs2367725, rs3011225	aging, amyotrophic lateral sclerosis, age at onset	?Epileptic encephalopathy, early infantile, 15, 615006 (3), Autosomal recessive; Mental retardation, autosomal recessive 12, 611090 (3), Autosomal recessive	mutation identified in 1 EIEE15 family
BNIPL	rs4357530	body mass index	cis
IRX4	rs12653946	prostate carcinoma	cis
ABCA1	rs12686004	high density lipoprotein cholesterol measurement	cis	rs3890182, rs3890182, rs3905000, rs1883025, rs12686004, rs2575876, rs4149310, rs4149311, rs7031748, rs4149263, rs2472448, rs9282541, rs2515629, rs4149268, rs2740488	high density lipoprotein cholesterol measurement, total cholesterol measurement, lipid measurement, metabolic syndrome, coronary artery calcification, pathological myopia, periodontitis, allergic rhinitis, whole-brain volume, Alzheimers disease	{Coronary artery disease in familial hypercholesterolemia, protection against}, 143890 (3), Autosomal dominant; HDL deficiency, type 2, 604091 (3); Tangier disease, 205400 (3), Autosomal recessive
RAC3	rs4625783	blood metabolite measurement	cis
ST3GAL5	rs34479159, rs6754640	breast size, breast carcinoma, temperament and character inventory	trans			Salt and pepper developmental regression syndrome, 609056 (3), Autosomal recessive
CHCHD3	rs10802346	nitric oxide exhalation measurement	trans
NINJ1	rs2275848	obesity	cis	rs2275848	obesity
RUFY3	rs7685921	nitric oxide exhalation measurement	cis
RUFY2	rs12571093	optic disc size measurement	cis
VCL	rs2142991	Progressive supranuclear palsy	trans			Cardiomyopathy, dilated, 1W, 611407 (3); Cardiomyopathy, hypertrophic, 15, 613255 (3), Autosomal dominant
CROCC	rs2284746, rs3738814	body height, FEV-FEC ratio, pulmonary function measurement, FEV-FEC ratio	cis
SLC4A11	rs7270101	Chronic Hepatitis C infection	cis			Corneal dystrophy, Fuchs endothelial, 4, 613268 (3); Corneal endothelial dystrophy and perceptive deafness, 217400 (3), Autosomal recessive; Corneal endothelial dystrophy, autosomal recessive, 217700 (3), Autosomal recessive
VCP	rs10121009	Parkinson's disease	cis			Amyotrophic lateral sclerosis 14, with or without frontotemporal dementia, 613954 (3); Charcot-Marie-Tooth disease, type 2Y, 616687 (3), Autosomal dominant; Inclusion body myopathy with early-onset Paget disease and frontotemporal dementia 1, 167320 (3), Autosomal dominant
COL6A1	rs8133932	schizophrenia	cis			Bethlem myopathy 1, 158810 (3), Autosomal recessive, Autosomal dominant; Ullrich congenital muscular dystrophy 1, 254090 (3), Autosomal recessive, Autosomal dominant
AP2A2	rs10751667	Alzheimers disease	cis	rs10751667	Alzheimers disease
CYTH1	rs11079321, rs17736589	coronary artery calcification, ulcerative colitis	both	rs17736589	ulcerative colitis
CHCHD6	rs6439924	Hodgkins lymphoma	trans
CADPS	rs6435862	neuroblastoma	trans	rs13325751, rs13325751, rs580384, rs1231831, rs304172	economic and social preference, breast size, breast carcinoma, hydroxy-leucine measurement, serum IgG glycosylation measurement
IL6R	rs61812598, rs4129267, rs2229238, rs4537545, rs2228145	Alzheimers disease, interleukin-6 measurement, Alzheimer's disease biomarker measurement, asthma, coronary heart disease, C-reactive protein measurement, fibrinogen measurement, interleukin-6 receptor measurement, pulmonary function measurement, rheumatoid arthritis	cis	rs4129267, rs4129267, rs8192284, rs4537545, rs2229238, rs2228145, rs8192282, rs61812598	interleukin-6 receptor measurement, C-reactive protein measurement, pulmonary function measurement, asthma, coronary heart disease, fibrinogen measurement, rheumatoid arthritis, response to reverse transcriptase inhibitor, HIV-1 infection, peripheral neuropathy, Alzheimers disease, interleukin-6 measurement, Alzheimer's disease biomarker measurement	[Interleukin 6, serum level of, QTL], 614752 (3); [Interleukin-6 receptor, soluble, serum level of, QTL], 614689 (3)	IL6R-like gene on chr.9
PBX3	rs10807828, rs4072286	Alzheimers disease, CCL11 measurement	trans
PBX1	rs12727642, rs2023634	celiac disease, metabolite measurement	trans	rs6670655, rs6670655, rs1387389	body height, breast carcinoma	Leukemia, acute pre-B-cell, 176310 (2)	t(1;19); pseudogene PBXP1 on chr.3
SLC16A9	rs1171606, rs1171614, rs1171616, rs12356193, rs1171617, rs1171615, rs7094971	acylcarnitine measurement, blood metabolite measurement, blood metabolite measurement, metabolite measurement, urate measurement, uric acid measurement	cis	rs12356193, rs12356193, rs7094971, rs1171615, rs1171614, rs1171617, rs1171606, rs1171616	uric acid measurement, metabolite measurement, blood metabolite measurement, urate measurement, acylcarnitine measurement, blood metabolite measurement
DPH1	rs216205, rs12451788	Mitral valve prolapse, response to diisocyanate, asthma	cis	rs12451788	response to diisocyanate, asthma	Developmental delay with short stature, dysmorphic features, and sparse hair, 616901 (3), Autosomal recessive
CYP7B1	rs10957550	longevity	trans	rs10808739	HIV-1 infection, Susceptibility to viral and mycobacterial infections	Bile acid synthesis defect, congenital, 3, 613812 (3), Autosomal recessive; Spastic paraplegia 5A, autosomal recessive, 270800 (3), Autosomal recessive
DPH3	rs690037	optic disc size measurement	cis
MYH7B	rs11906160, rs6088765, rs6087685	protein C measurement, ulcerative colitis, venous thromboembolism	cis	rs11906160, rs11906160, rs17310467	protein C measurement, protein C measurement, hematological measurement
AIRE	rs2838519, rs8127691	Crohn's disease, inflammatory bowel disease, ulcerative colitis	cis	rs2075876	rheumatoid arthritis	Autoimmune polyendocrinopathy syndrome , type I, with or without reversible metaphyseal dysplasia, 240300 (3), Autosomal recessive, Autosomal dominant
CBR3	rs4817775	bone density	cis
AGR2	rs1636744, rs1525739	cutaneous melanoma, type II diabetes mellitus	cis	rs2280655	serum IgG glycosylation measurement
AGR3	rs1636744	cutaneous melanoma	cis
SLC16A7	rs7976838	FEV change measurement, response to zileuton, asthma	cis	rs7976838	FEV change measurement, response to zileuton, asthma
NSUN6	rs10829156	sudden cardiac arrest	cis
MAN2A2	rs2677744, rs2521501	attention deficit hyperactivity disorder, diastolic blood pressure, hypertension, mean arterial pressure, systolic blood pressure	cis	rs2677744	attention deficit hyperactivity disorder
BCKDHB	rs10943703, rs6931421	sitting height ratio	cis	rs2322633, rs2322633, rs648831, rs9341808, rs6931421	body height, sitting height ratio	Maple syrup urine disease, type Ib, 248600 (3), Autosomal recessive
CANT1	rs11891	magnesium measurement	cis	rs11891	magnesium measurement	Desbuquois dysplasia 1, 251450 (3), Autosomal recessive
BCKDHA	rs4803468, rs17318596	body height	cis	rs4803468	body height	Maple syrup urine disease, type Ia, 248600 (3), Autosomal recessive
FARS2	rs9393915, rs2224391	blood metabolite measurement, body height	both	rs9328321	obesity	Combined oxidative phosphorylation deficiency 14, 614946 (3), Autosomal recessive; ?Spastic paraplegia 77, autosomal recessive, 617046 (3), Autosomal recessive	mutation identified in 1 SPG77 family
LAMP3	rs12637471	Parkinson's disease	cis	rs683395, rs683395, rs514636	bipolar disorder
CALCB	rs675209, rs10741657, rs1007392, rs2060793	urate measurement, vitamin D deficiency, vitamin D measurement	both
PTCH1	rs16909898	FEV-FEC ratio, pulmonary function measurement, FEV-FEC ratio	cis	rs16909898, rs16909898, rs473902, rs10512248, rs4448343	pulmonary function measurement, FEV/FEC ratio, body height, FEV/FEC ratio	Basal cell carcinoma, somatic, 605462 (3); Basal cell nevus syndrome, 109400 (3), Autosomal dominant; Holoprosencephaly 7, 610828 (3), Autosomal dominant
GAS2	rs7114467, rs7111546, rs712022	age at menarche, chronic kidney disease	both	rs7111546	chronic kidney disease
MON1A	rs7613875	body mass index	cis
TUFM	rs7359397, rs3888190, rs2650492	body mass index	cis			Combined oxidative phosphorylation deficiency 4, 610678 (3), Autosomal recessive	pseudogene on chr.17
CD38	rs11724635, rs4698412	Parkinson's disease	cis
OSBPL9	rs10813766, rs12119179, rs12142465	mean platelet volume, psoriasis, schizophrenia	trans
DYNLL1	rs614226	type 1 diabetes nephropathy	cis				possible pseudogene on 14q24
SND1	rs1470579, rs10229583	body mass index, fasting blood glucose measurement, type II diabetes mellitus	both
LYVE1	rs7953508	puberty, height growth measurement	trans
IFI27	rs7157940	body weight, anthropometry	cis
CD33	rs3865444	Alzheimers disease	cis	rs3826656, rs3826656, rs3865444	Alzheimers disease
GALNS	rs12921479	Parkinson's disease, Lewy body measurement	cis			Mucopolysaccharidosis IVA, 253000 (3), Autosomal recessive	centromeric to APRT
ERGIC3	rs2236164, rs6060369, rs6088792, rs6060373, rs2277862, rs6579245, rs6120974	body height, developmental dysplasia of the hip, spine bone size, total cholesterol measurement, triglyceride measurement	cis
MAMSTR	rs380743, rs2287921, rs503279, rs281379, rs516246, rs504963, rs838145, rs281380, rs632111, rs602662	atopic eczema, psoriasis, bipolar disorder, blood metabolite measurement, body height, Crohn's disease, energy intake, eye measurement, inflammatory bowel disease, metabolite measurement, multiple sclerosis, serum gamma-glutamyl transferase measurement, serum lipase activity measurement, urinary metabolite measurement, vitamin B12 measurement	cis
MAN2A1	rs7708474	body height	trans	rs4388249, rs4388249, rs6877440	schizophrenia, exploratory eye movement measurement
PRICKLE1	rs102275	coronary artery calcification, Crohn's disease, glycerophospholipid measurement, blood metabolite measurement, high density lipoprotein cholesterol measurement, metabolic syndrome, omega-6 polyunsaturated fatty acid measurement, phospholipid measurement	trans			Epilepsy, progressive myoclonic 1B, 612437 (3), Autosomal recessive
ADAMTS3	rs9993613, rs7697556	body height	cis	rs115136538, rs115136538, rs1383934	lipid measurement, dental caries
MAP3K2	rs1158867, rs7580658, rs4321325, rs7567389, rs1799810	protein C measurement, self rated health	cis
B3GAT3	rs174468	phospholipid measurement	cis			Multiple joint dislocations, short stature, craniofacial dysmorphism, with or without congenital heart defects, 245600 (3), Autosomal recessive	pseudogene on chr.3
B3GAT1	rs7928758	alcohol drinking	cis	rs7928758	alcohol drinking
PAM	rs26232, rs2561477, rs3127573	rheumatoid arthritis, serum creatinine measurement	both
CPPED1	rs1560104	body height	cis	rs58144239	smoking behavior, 3-hydroxypropylmercapturic acid measurement
ABCA4	rs17126268, rs2295359	glomerular filtration rate, psoriasis	trans	rs17110736, rs17110736, rs560426, rs1931575	chronic kidney disease, progranulin measurement, phospholipid measurement	Cone-rod dystrophy 3, 604116 (3); Fundus flavimaculatus, 248200 (3), Autosomal recessive; {Macular degeneration, age-related, 2}, 153800 (3), Autosomal dominant; Retinal dystrophy, early-onset severe, 248200 (3), Autosomal recessive; Retinitis pigmentosa 19, 601718 (3), Autosomal recessive; Stargardt disease 1, 248200 (3), Autosomal recessive
CACNA1I	rs4687717	blood metabolite measurement	trans	rs9611198, rs9611198, rs2294369, rs3788556, rs3788567	schizophrenia, response to methotrexate, chronic childhood arthritis, serum IgG glycosylation measurement
GPAM	rs2255141, rs1129555, rs2297991	low density lipoprotein cholesterol measurement, total cholesterol measurement	cis	rs2255141, rs2255141, rs77147124, rs2297991, rs1129555	low density lipoprotein cholesterol measurement, total cholesterol measurement, high density lipoprotein cholesterol measurement
CALM3	rs11083840, rs1126510	inflammatory bowel disease, ulcerative colitis	cis
ACSM1	rs1394678, rs433598, rs151222	blood metabolite measurement, schizophrenia	cis	rs151222, rs151222, rs433598	schizophrenia
GSDMA	rs9303280, rs3894194, rs11078927, rs2305480, rs9303277, rs907092, rs8067378, rs2872507, rs4795397, rs3859192, rs17609240, rs4794822, rs4065321, rs7212938	allergy, asthma, biliary liver cirrhosis, cervical carcinoma, childhood onset asthma, Crohn's disease, inflammatory bowel disease, leukocyte count, neutrophil count, rheumatoid arthritis, seasonal allergic rhinitis, asthma, systemic scleroderma, systemic lupus erythematosus, type I diabetes mellitus, autoantibody measurement, ulcerative colitis	cis	rs3894194, rs3894194, rs3859192, rs7212938	asthma, leukocyte count, childhood onset asthma, seasonal allergic rhinitis, asthma
GSDMB	rs9303280, rs3894194, rs7216389, rs11078927, rs2305480, rs9303277, rs907092, rs11078895, rs8067378, rs2872507, rs4795397, rs3859192, rs17609240, rs8078723, rs8069176, rs12450323, rs7212938, rs2290400	allergy, asthma, biliary liver cirrhosis, calcium measurement, cervical carcinoma, childhood onset asthma, Crohn's disease, inflammatory bowel disease, leukocyte count, neutrophil count, nitric oxide exhalation measurement, rheumatoid arthritis, seasonal allergic rhinitis, asthma, systemic scleroderma, systemic lupus erythematosus, type I diabetes mellitus, type I diabetes mellitus, autoantibody …	cis	rs7216389, rs7216389, rs2290400, rs2305480, rs11078927, rs9303280	asthma, type I diabetes mellitus, allergy, childhood onset asthma, ulcerative colitis
GSDMC	rs4733724, rs2062078, rs6470764	body height, infant body height	cis	rs6470764, rs6470764, rs2062078, rs4733724	body height, infant body height
GSDMD	rs2290416, rs2045084	attention deficit hyperactivity disorder, rhegmatogenous retinal detachment	cis
PAM16	rs6500602	schizophrenia	cis			Spondylometaphyseal dysplasia, Megarbane-Dagher-Melike type, 613320 (3), Autosomal recessive
TAOK1	rs6915183	longevity	trans	rs559972, rs559972, rs9900280	platelet count, mean platelet volume
PSD3	rs10783050, rs7833787, rs2638663, rs457717	body mass index, bone density, forced expiratory volume, hearing loss	both	rs4921617, rs4921617, rs7833787, rs2638663, rs2410601, rs876983	neutrophil count, bone density, forced expiratory volume, type I diabetes mellitus, urinary albumin excretion rate, schizophrenia
TAF4B	rs12960119	rhegmatogenous retinal detachment	cis	rs1791780	visceral adipose tissue measurement, body mass index	?Spermatogenic failure 13, 615841 (3), Autosomal recessive	mutation identified in 1 SPGF13 family
DLGAP1	rs12607903, rs8099121	age at menarche, schizophrenia	cis	rs8083633, rs8083633, rs76205593, rs17724172, rs3786431, rs12607903, rs146408330	economic and social preference, IGFBP-3 measurement, cardiac troponin T measurement, Trypanosoma cruzi seropositivity, ejection fraction measurement, age at menarche, polychlorinated biphenyls measurement
CUL9	rs1358980	waist-hip ratio, body mass index	cis	rs61743561	transforming growth factor beta measurement
GLRX5	rs7120	metabolic rate measurement	cis	rs7120	metabolic rate measurement	Anemia, sideroblastic, 3, pyridoxine-refractory, 616860 (3), Autosomal recessive; Spasticity, childhood-onset, with hyperglycinemia, 616859 (3), Autosomal recessive
MYPN	rs10997979	body height	cis	rs6480314, rs6480314, rs58180147, rs10997979	optic disc size measurement, parasitemia measurement, Trypanosoma cruzi seropositivity, body height	Cardiomyopathy, dilated, 1KK, 615248 (3), Autosomal dominant; Cardiomyopathy, familial restrictive, 4, 615248 (3), Autosomal dominant; Cardiomyopathy, hypertrophic, 22, 615248 (3), Autosomal dominant; Nemaline myopathy 11, autosomal recessive, 617336 (3), Autosomal recessive
ATP6V0D1	rs3729639	high density lipoprotein cholesterol measurement	cis
CACNA1S	rs2297909, rs11584383, rs2281845	ankylosing spondylitis, attention deficit hyperactivity disorder, unipolar depression, schizophrenia, autism spectrum disorder, bipolar disorder, Crohn's disease, tooth eruption, ulcerative colitis	cis			Hypokalemic periodic paralysis, type 1, 170400 (3), Autosomal dominant; {Malignant hyperthermia susceptibility 5}, 601887 (3), Autosomal dominant; {Thyrotoxic periodic paralysis, susceptibility to, 1}, 188580 (3), Isolated cases	in mouse, mutation causes muscular dysgenesis
CUL3	rs10493485	tissue plasminogen activator measurement	trans	rs11685299	schizophrenia	Pseudohypoaldosteronism, type IIE, 614496 (3), Autosomal dominant
FLCN	rs11867934, rs6502557, rs12600635	diabetic retinopathy, serum IgG glycosylation measurement	cis			Birt-Hogg-Dube syndrome, 135150 (3), Autosomal dominant; Colorectal cancer, somatic, 114500 (3); Pneumothorax, primary spontaneous, 173600 (3), Autosomal dominant; Renal carcinoma, chromophobe, somatic, 144700 (3)
HOXD9	rs2592394	magnesium measurement	cis
CLCN3	rs10520163	schizophrenia	cis	rs10520163	schizophrenia
HOTAIR	rs1443512, rs10783615	waist-hip ratio, waist-hip ratio, body mass index	cis
TRIM26	rs2844775, rs2021722	aggressive behavior, attention deficit hyperactivity disorder, unipolar depression, schizophrenia, autism spectrum disorder, bipolar disorder, schizophrenia	cis	rs2021722, rs2021722, rs2523722, rs2844775	schizophrenia, aggressive behavior, attention deficit hyperactivity disorder, unipolar depression, schizophrenia, autism spectrum disorder, bipolar disorder
TRIM27	rs1150668	body height	cis
PRMT6	rs4118325, rs17496332	AIDS, sex hormone globulin binding measurement	cis
CLCN6	rs17375901, rs17367504, rs1023252	atrial fibrillation, mean arterial pressure, NT-proBNP measurement, systolic blood pressure	cis	rs1023252	NT-proBNP measurement
MED27	rs4417	HIV-1 infection, body fat distribution	trans
HOXD3	rs2072590	Malignant epithelial tumor of ovary, ovarian carcinoma	cis	rs4972806, rs4972806, rs2551802, rs711830	serum IgG glycosylation measurement, motion sickness, ovarian mucinous adenocarcinoma
TRAPPC12	rs9309711, rs11675119, rs548234, rs10865541	neurofibrilliary tangles measurement, systemic lupus erythematosus, testosterone measurement	both	rs10865541, rs10865541, rs9309711, rs11675119	testosterone measurement, neurofibrilliary tangles measurement
PNKD	rs2382817, rs11677953, rs10932765, rs13392177, rs11676348	Crohn's disease, inflammatory bowel disease, leukocyte count, pyoderma gangrenosum, inflammatory bowel disease, ulcerative colitis	cis	rs2382817	inflammatory bowel disease, ulcerative colitis, Crohn's disease	Paroxysmal nonkinesigenic dyskinesia, 118800 (3), Autosomal dominant
TMEM176A	rs1005390, rs17173637	blood metabolite measurement, high density lipoprotein cholesterol measurement	cis
VKORC1L1	rs875971, rs11763147, rs2243480, rs2016325	aortic root size, corneal topography, diabetic nephropathy, response to triptolide, cytotoxicity measurement	cis	rs11763147	corneal topography
KSR1	rs2945412	Crohn's disease, inflammatory bowel disease	cis	rs2945412	Crohn's disease, inflammatory bowel disease
SLC15A2	rs9869689, rs8176749, rs8176746, rs8176743, rs4285028	Alzheimers disease, cancer biomarker measurement, coagulation factor measurement, hemoglobin measurement, mean corpuscular hemoglobin, intraocular pressure measurement, multiple sclerosis, urinary metabolite measurement, von Willebrand factor measurement	both	rs4285028	multiple sclerosis
SLC15A4	rs1385374	systemic lupus erythematosus	cis	rs1385374	systemic lupus erythematosus
BRD3	rs11789898	platelet count	cis	rs11789898	platelet count
KAT8	rs9925964, rs11865038, rs14235, rs13708, rs10782001, rs10871454	body mass index, Parkinson's disease, psoriasis, response to anticoagulant	cis	rs9925964	body mass index
DNAJA3	rs6500602	schizophrenia	cis	rs6500602	schizophrenia
LRRFIP2	rs9834970, rs6550435, rs7631605, rs4624519, rs75968099	attention deficit hyperactivity disorder, unipolar depression, schizophrenia, autism spectrum disorder, bipolar disorder, bipolar disorder, p-tau measurement, schizophrenia, schizophrenia, bipolar disorder	cis
GLG1	rs10871290	breast carcinoma	cis	rs71391092	schizophrenia
PTPN12	rs848452	dental caries	cis			Colon cancer, somatic, 114500 (3)
KIF5B	rs1775715, rs1251350	bipolar disorder, schizophrenia	cis	rs1775715	bipolar disorder
KIF1C	rs12602901	blood metabolite measurement	cis	rs11658587	sleep measurement	Spastic ataxia 2, autosomal recessive, 611302 (3), Autosomal recessive
AKT3	rs12032643	pathological myopia	trans	rs4132509, rs4132509, rs320320, rs14403, rs13376709	RR interval, age at menarche, schizophrenia	Megalencephaly-polymicrogyria-polydactyly-hydrocephalus syndrome 2, 615937 (3), Autosomal dominant
PTPN14	rs2069084, rs9308433	HIV-1 infection, serum IgG glycosylation measurement	both	rs12757404, rs12757404, rs17042140, rs4472734	triglyceride measurement, thyroid stimulating hormone measurement, body height	Choanal atresia and lymphedema, 613611 (3), Autosomal recessive
GALR3	rs5756813	optic cup area measurement, optic disc size measurement	cis
F2R	rs2227831, rs2047076, rs17568628	mean platelet volume, monocyte count, platelet count	cis	rs2227831	mean platelet volume		within 900kb of GPR11
GALR1	rs8084125	body height	cis
UTRN	rs9402592	dental caries	trans				near dy in mouse
TTC12	rs1079596, rs2734839, rs4987094	atrial natriuretic factor measurement, information processing speed, schizophrenia	cis	rs4987094	schizophrenia
TTC19	rs7477	amyotrophic lateral sclerosis	cis			Mitochondrial complex III deficiency, nuclear type 2, 615157 (3), Autosomal recessive
FADS2	rs174548, rs174601, rs174545, rs174538, rs174535, rs174550, rs174578, rs174556, rs968567, rs174547, rs174537, rs174549, rs102275, rs174541, rs4246215, rs174576, rs1535, rs174546, rs174555, rs174536, rs174529, rs174577, rs174551, rs174574, rs174468, rs174448, rs174583, rs174479, rs1000778, rs174554	albumin globulin ratio measurement, alkaline phosphatase measurement, arachidonic acid measurement, fatty acid measurement, blood metabolite measurement, body height, body mass index, fasting blood glucose measurement, colorectal cancer, comprehensive strength index, muscle measurement, coronary artery calcification, Crohn's disease, fasting blood glucose measurement, fatty acid measurement, fatt…	cis	rs174570, rs174570, rs1535, rs174574, rs174601, rs174583, rs968567, rs2727270, rs174578, rs2727271, rs174577, rs174576, rs2072114, rs2524299, rs2845573, rs2526678, rs2851682, rs174575	total cholesterol measurement, low density lipoprotein cholesterol measurement, high density lipoprotein cholesterol measurement, high density lipoprotein cholesterol measurement, metabolic syndrome, phospholipid measurement, alkaline phosphatase measurement, response to statin, rheumatoid arthritis, omega-6 polyunsaturated fatty acid measurement, blood metabolite measurement, P wave duration, A1…
CH25H	rs11203032	heart failure	cis
DSEL	rs328506	type II diabetes mellitus	trans
ACADS	rs2066938, rs2251468, rs1169288, rs2014355, rs2244608, rs3916, rs12815613	blood metabolite measurement, homocysteine measurement, low density lipoprotein cholesterol measurement, metabolite measurement, serum alpha-1-antitrypsin measurement, serum gamma-glutamyl transferase measurement, total cholesterol measurement, urate measurement, urinary metabolite measurement, very long-chain saturated fatty acid measurement	cis	rs2014355, rs2014355, rs3916	metabolite measurement, urinary metabolite measurement	Acyl-CoA dehydrogenase, short-chain, deficiency of, 201470 (3), Autosomal recessive
DMD	rs6558578, rs7078012, rs471364, rs7943953	cervical carcinoma, chronic obstructive pulmonary disease, surfactant protein D measurement, high density lipoprotein cholesterol measurement, sensory perception of smell	trans	rs16990008, rs16990008, rs1456737, rs921896	response to citalopram, antidepressant-induced dizziness, response to buspirone, response to antidepressant, mental or behavioural disorder, unipolar depression, anxiety	Becker muscular dystrophy, 300376 (3), X-linked recessive; Cardiomyopathy, dilated, 3B, 302045 (3), X-linked; Duchenne muscular dystrophy, 310200 (3), X-linked recessive	dystrophin gene; cen-5'-3'-pter; 2Mb; ?Xp21.13
PNRC1	rs7157785, rs7775554	blood metabolite measurement, glycerophospholipid measurement, blood metabolite measurement	both
MRPL23	rs10769945	DNA methylation	cis	rs10769945, rs10769945, rs4930103	DNA methylation
GBA	rs670523, rs760077, rs4072037, rs490608, rs2049805, rs11264341	Crohn's disease, gastric carcinoma, inflammatory bowel disease, magnesium measurement, renal system measurement, blood urea nitrogen measurement, urate measurement	cis			Gaucher disease, perinatal lethal, 608013 (3), Autosomal recessive; Gaucher disease, type I, 230800 (3), Autosomal recessive; Gaucher disease, type II, 230900 (3), Autosomal recessive; Gaucher disease, type III, 231000 (3), Autosomal recessive; Gaucher disease, type IIIC, 231005 (3), Autosomal recessive; {Lewy body dementia, susceptibility to}, 127750 (3), Autosomal dominant; {Parkinson disease, …	pseudogene GBAP ~16kb 3' to GBA
DNAJC27	rs4665736, rs6733301, rs10182181, rs713587, rs11676272, rs1530016, rs7586879, rs713586, rs2033654, rs6545814, rs1172294, rs2165738, rs478222	body height, body mass index, height-adjusted body mass index, obesity, puberty, height growth measurement, type I diabetes mellitus	cis	rs4665736, rs4665736, rs1172294	body height, puberty, height growth measurement
SLC1A5	rs11083846, rs425105	chronic lymphocytic leukemia, type I diabetes mellitus	cis
RRAS2	rs7937890, rs10741657, rs12287212	mitochondrial DNA measurement, vitamin D deficiency, vitamin D measurement	cis			Ovarian carcinoma (3)
GAB2	rs2063730, rs10899489, rs2373115, rs4808136, rs4474465	age at menarche, Alzheimers disease, blood metabolite measurement, survival time, Alzheimers disease	both	rs2373115, rs2373115, rs10899489, rs2063730	Alzheimers disease, age at menarche
KAT2B	rs6767049, rs9874923	behavior or behavioral disorder measurement, personality trait, bipolar disorder, mean arterial pressure, alcohol drinking	cis	rs1124376, rs1124376, rs12636856, rs9874923, rs1915919	mental or behavioural disorder, response to mTOR inhibitor, mean arterial pressure, alcohol drinking, post-traumatic stress disorder
GAB1	rs17026425	rectum cancer, overall survival	trans	rs3805236	asthma
DTD1	rs757608	body height	trans
SLC31A2	rs6477998	albumin globulin ratio measurement	cis
ARHGAP8	rs5765956	progranulin measurement	cis	rs16992796, rs16992796, rs5765956, rs6006893	frontal theta oscillation measurement, alcohol dependence, progranulin measurement, binge eating, bipolar disorder
ARHGAP9	rs1678542	rheumatoid arthritis	cis
ZFP90	rs9929218, rs6499188, rs1728785	colorectal cancer, ulcerative colitis	cis	rs17689437, rs17689437, rs1728785, rs12149608	reasoning, HIV viral set point measurement, ulcerative colitis
S100A10	rs10494270, rs6685187, rs10788819, rs10788817	acylcarnitine measurement, blood metabolite measurement, blood metabolite measurement, hair morphology, serum metabolite measurement	cis				on chr.3 in mouse
SEC16A	rs10781500, rs10781499, rs13300218, rs4077515, rs3812570, rs11787792	ankylosing spondylitis, Crohn's disease, disposition index measurement, glucose homeostasis measurement, IGA glomerulonephritis, inflammatory bowel disease, type II diabetes mellitus, ulcerative colitis	cis
NDRG2	rs1049564	interferon alpha measurement, systemic lupus erythematosus	cis
NDRG3	rs1291101	airway wall thickness measurement	cis
NDRG4	rs7188697, rs37060, rs37062, rs4784934, rs246196	QT interval	cis
ARHGAP1	rs7932354, rs2306029, rs3136441, rs7951870	bone density, D dimer measurement, high density lipoprotein cholesterol measurement, schizophrenia	cis
CD207	rs7501939	Testicular Germ Cell Tumor	trans			?[Birbeck granule deficiency], 613393 (3)	mutation identified in 1 patient
PPM1G	rs2303369	age at menopause	cis
SRSF4	rs2036225	amyotrophic lateral sclerosis, age at onset	trans
THEM4	rs10494270, rs6685187, rs12566232, rs10788819, rs10788817, rs3007711	acylcarnitine measurement, blood metabolite measurement, blood metabolite measurement, hair morphology, serum metabolite measurement, skin conductance level, electrodermal activity measurement	cis	rs6685187	blood metabolite measurement
CHD1L	rs11239930, rs4950322, rs2354432, rs631288	AIDS, hemoglobin measurement, mitochondrial DNA measurement, PR interval, Trypanosoma cruzi seropositivity, resistin measurement	cis
PRLR	rs1373692	Crohn's disease	trans			?Hyperprolactinemia, 615555 (3), Autosomal dominant; Multiple fibroadenomas of the breast, 615554 (3), Autosomal dominant	mutation identified in 1 family with HPRL
C4BPA	rs12034383, rs3813948	blood sedimentation, C4BP measurement	cis				same RE fragment as C4BPB
PPM1M	rs7618915, rs4687552, rs11717383	bipolar disorder, schizophrenia	cis
PPM1L	rs1401454	diastolic blood pressure, systolic blood pressure	trans	rs9290065	mucocutaneous lymph node syndrome
USP40	rs1550532, rs838705, rs3755319	bilirubin measurement, calcium measurement, HIV-1 infection, bilirubin measurement	cis	rs6704644	bilirubin measurement
PPM1H	rs12831974	rheumatoid arthritis	trans	rs549433	energy expenditure
DNAJB12	rs4747241, rs1245541, rs10761731	Heschl's gyrus morphology measurement, IGF-1 measurement, platelet count	both
VIL1	rs7607369, rs10187066, rs611203, rs6758001	amyotrophic lateral sclerosis, body height, cerebrospinal fluid clusterin measurement	both			Cholestasis, progressive canalicular (1)
HLA-DQB1	rs2854275, rs12195582	antibody measurement, Epstein-Barr virus infection, neoplasm of mature B-cells	cis	rs2854275, rs2854275, rs1063355	antibody measurement, Epstein-Barr virus infection, ulcerative colitis	{Celiac disease, susceptibility to}, 212750 (3), Autosomal recessive, Multifactorial; {Creutzfeldt-Jakob disease, variant, resistance to}, 123400 (3), Autosomal dominant; {Multiple sclerosis, susceptibility to, 1}, 126200 (3), Multifactorial
MSMB	rs10993994, rs3123078, rs4631830	cancer biomarker measurement, prostate carcinoma, prostate specific antigen measurement	cis			{Prostate cancer, hereditary, 13}, 611928 (3)
HLA-DQB2	rs3130284, rs7453920, rs7756516, rs2051549, rs2301271	asparaginase hypersensitivity, acute lymphoblastic leukemia, chronic hepatitis B infection, hepatitis B infection, lymphoma, systemic lupus erythematosus	cis	rs2301271, rs2301271, rs7453920, rs2051549, rs1049110, rs9276370	systemic lupus erythematosus, hepatitis B infection, lymphoma, chronic hepatitis B infection, serum IgG glycosylation measurement
RNF138	rs4891159	longevity	trans
HKR1	rs7246657	coronary artery calcification	cis
HBG2	rs6050, rs2071348, rs67385638	fibrinogen measurement, Hemoglobin E disease, hemoglobin measurement, fetal hemoglobin measurement	both			Cyanosis, transient neonatal, 613977 (3), Autosomal dominant; Fetal hemoglobin quantitative trait locus 1, 141749 (3), Autosomal dominant
CHEK2	rs738722, rs1033667, rs1547014, rs4822983, rs2239815	esophageal carcinoma, optic cup area measurement, optic disc size measurement, squamous cell carcinoma, esophageal carcinoma	cis	rs1547014, rs1547014, rs738722, rs4822983, rs17879961, rs1033667	optic disc size measurement, esophageal carcinoma, squamous cell carcinoma, esophageal carcinoma, lung carcinoma, squamous cell carcinoma, optic cup area measurement	{Breast and colorectal cancer, susceptibility to} (3); {Breast cancer, susceptibility to}, 114480 (3), Autosomal dominant; Li-Fraumeni syndrome, 609265 (3); Osteosarcoma, somatic, 259500 (3); {Prostate cancer, familial, susceptibility to}, 176807 (3), Autosomal dominant
KCNQ4	rs1976403	alkaline phosphatase measurement	trans			Deafness, autosomal dominant 2A, 600101 (3), Autosomal dominant
CISD2	rs7665090, rs7688014	biliary liver cirrhosis, schizophrenia	cis	rs78640361	asymmetrical dimethylarginine measurement, serum dimethylarginine measurement	Wolfram syndrome 2, 604928 (3), Autosomal recessive
CISD3	rs1043515	body height	cis
SPRR2B	rs4363385	atopic eczema, psoriasis	cis
CISD1	rs1199103, rs1819658, rs2790216, rs16912145	Crohn's disease, inflammatory bowel disease, neuroimaging measurement	cis
NSMCE2	rs6550435	bipolar disorder, schizophrenia	trans			Seckel syndrome 10, 617253 (3), Autosomal recessive
PRKAB1	rs11064881, rs4767841	inflammatory bowel disease, ulcerative colitis, urgency urinary incontinence	cis
TSHZ2	rs10485813, rs4811340	attention deficit hyperactivity disorder, thyroid peroxidase antibody measurement	cis	rs118174081, rs118174081, rs200639	bipolar disorder, body mass index, response to anticoagulant
KCNK12	rs6544997	Vitiligo	cis
TSHZ1	rs1865721	intelligence	cis			Aural atresia, congenital, 607842 (3), Autosomal dominant
CHML	rs1053221	urinary metabolite measurement	cis
KCNK13	rs8017423, rs12587252	heart failure, mortality, phospholipid measurement	both	rs4900022	coronary artery calcification
RNF141	rs2923084	high density lipoprotein cholesterol measurement	cis
LHFPL2	rs4680, rs6881634	blood metabolite measurement, hippocampal atrophy	both
MT1X	rs8064100	gambling behaviour	cis
TIPARP	rs900400, rs1482853, rs10049088, rs17451107	age at menarche, birth weight, neonate, birth weight, neonate, fat body mass, neonate, sum of skinfolds, waist-hip ratio, body mass index	cis	rs2665390, rs2665390, rs7651446	ovarian carcinoma, Malignant epithelial tumor of ovary
KCNK10	rs17772222, rs8006385	coronary artery calcification, platelet count	both
PAX2	rs12431733	Parkinson's disease	trans	rs4509693	Alzheimers disease	Glomerulosclerosis, focal segmental, 7, 616002 (3), Autosomal dominant; Papillorenal syndrome, 120330 (3), Autosomal dominant
PTPN3	rs7048146	vascular brain injury measurement, vascular brain injury	cis	rs7048146	vascular brain injury measurement, vascular brain injury
SCRN2	rs4794202, rs2084881	Alzheimers disease, ovarian carcinoma	cis
GCFC2	rs243088	type II diabetes mellitus	trans	rs2298948	hippocampal atrophy
ZFAT	rs7827545, rs1372662, rs1550582, rs6577655	hypertension, self reported educational attainment, visceral:subcutaneous adipose tissue ratio	cis	rs733254, rs733254, rs6577655, rs12680655, rs11166629, rs1550582, rs1036821, rs7827545	body height, visceral:subcutaneous adipose tissue ratio, smoking behaviour measurement, self reported educational attainment, hypertension	{Autoimmune thyroid disease, susceptibility to, 3}, 608175 (3)
PAX9	rs2236007	breast carcinoma	cis	rs2236007	breast carcinoma	Tooth agenesis, selective, 3, 604625 (3), Autosomal dominant
PAX8	rs11123170	renal system measurement, blood urea nitrogen measurement	cis	rs11123170, rs11123170, rs72831838	renal system measurement, blood urea nitrogen measurement, ovarian mucinous adenocarcinoma	Hypothyroidism, congenital, due to thyroid dysgenesis or hypoplasia, 218700 (3), Autosomal dominant
PTPN5	rs2785173	response to vitamin	trans
ALDH8A1	rs6569992, rs7745098, rs9402686, rs9494145, rs9321490, rs9376090	erythrocyte count, Hodgkins lymphoma, leukocyte count, mean corpuscular hemoglobin, mean corpuscular volume, multiple sclerosis, platelet count, total cholesterol measurement	cis
ATOX1	rs1062177	Child Behaviour Checklist assessment	cis
DDR2	rs1530057	lung carcinoma	trans			Spondylometaepiphyseal dysplasia, short limb-hand type, 271665 (3), Autosomal recessive
ZNF618	rs11236797	inflammatory bowel disease	trans
SLC3A1	rs2341459	body height	cis			Cystinuria, 220100 (3), Autosomal recessive, Autosomal dominant
UEVLD	rs10128711	total cholesterol measurement	cis
CYP2E1	rs2249694, rs10857712, rs1536827	body height, rheumatoid arthritis, visceral:subcutaneous adipose tissue ratio	cis	rs2249694	body height
MOK	rs1190596	nicotine use	cis
NNMT	rs6861681	waist-hip ratio	trans			Homocysteine plasma level, 600008 (2)
LRCH1	rs1893217, rs9590974	celiac disease, Crohn's disease, immune system disease, inflammatory bowel disease, PR segment, type I diabetes mellitus, ulcerative colitis	both	rs9590974, rs9590974, rs7325799	PR segment, total trans-18:1 fatty acid measurement
ASPRV1	rs7583236	physical activity	cis
NLRP6	rs11602954, rs17655730	bone density, mean platelet volume, platelet count	cis
GRK4	rs356220	Parkinson's disease	trans
EPG5	rs17674580, rs10775480, rs7238033, rs12457254	bladder carcinoma, response to carboplatin	both			Vici syndrome, 242840 (3), Autosomal recessive
PTDSS2	rs10540	body mass index	cis
BAG1	rs12336160	response to radiation, prostate carcinoma, erectile dysfunction	cis
BAG6	rs1046089, rs2854275, rs2857693, rs805303, rs3130618, rs3115663, rs2736172	age at menopause, antibody measurement, Epstein-Barr virus infection, body height, diastolic blood pressure, hypertension, membranous glomerulonephritis, MMR-related febrile seizures, psychosis, schizophrenia, systolic blood pressure	both	rs3117582, rs3117582, rs805297, rs805303	lung carcinoma, rheumatoid arthritis, diastolic blood pressure, hypertension, systolic blood pressure, lung adenocarcinoma
EPS15L1	rs1055129, rs2679073, rs788338	brain measurement, coronary artery calcification, glucose homeostasis measurement, glucose effectiveness measurement	trans	rs10411936, rs10411936, rs875622	multiple sclerosis, white matter integrity, lymphocyte count
BAG4	rs16887244	schizophrenia	cis
MYO1H	rs2338104, rs9943753, rs2241208	high density lipoprotein cholesterol measurement	cis	rs9943753	high density lipoprotein cholesterol measurement
SH2D1B	rs2837857	Tuberculosis	trans	rs164133	QT interval
MYO1F	rs2970992	self reported educational attainment	trans
MYO1D	rs17183295, rs4561508, rs397969	Abnormality of refraction, albumin globulin ratio measurement, platelet count	both	rs225190, rs225190, rs225212, rs17183295, rs379123, rs11654699	pancreatic carcinoma, hypertension, short sleep, Abnormality of refraction, emphysema pattern measurement, neurofibrilliary tangles measurement
MLIP	rs1160312, rs9296736	androgenetic alopecia, serum gamma-glutamyl transferase measurement	both	rs9296736	serum gamma-glutamyl transferase measurement
MSRB3	rs3103267	body height	trans	rs17178006, rs17178006, rs1494508, rs12229918, rs61921502, rs10506525	hippocampal volume, temperament and character inventory, tooth eruption, odontogenesis	Deafness, autosomal recessive 74, 613718 (3), Autosomal recessive
MSRB2	rs2224865	eosinophilic esophagitis	trans	rs1555804	response to diisocyanate, asthma
ADAMTS13	rs3118667, rs4820268	ADAMTS13 activity measurement, iron biomarker measurement, mean corpuscular hemoglobin, mean corpuscular hemoglobin concentration, mean corpuscular volume, serum iron measurement	both	rs4962153, rs4962153, rs41314453, rs3118667	alkaline phosphatase measurement, liver enzyme measurement, ADAMTS13 activity measurement	Thrombotic thrombocytopenic purpura, familial, 274150 (3), Autosomal recessive
LRIG2	rs903263	breast carcinoma	trans			Urofacial syndrome 2, 615112 (3), Autosomal recessive
PLCE1	rs7072574, rs17497526, rs12901682	optic disc size measurement, Parkinson's disease, rheumatoid arthritis, response to drug	both	rs3781264, rs3781264, rs3765524, rs9419788, rs2274223, rs11187837, rs9663362, rs932764, rs7072574, rs117607728, rs1223629	gastric carcinoma, esophageal carcinoma, personality trait, sudden cardiac arrest, pulse pressure measurement, systolic blood pressure, diastolic blood pressure, hypertension, Dengue Hemorrhagic Fever, esophageal squamous cell carcinoma, optic disc size measurement, chronic obstructive pulmonary disease, smoking behaviour measurement, insulin sensitivity measurement, glucose homeostasis measureme…	Nephrotic syndrome, type 3, 610725 (3), Autosomal recessive
ADAMTS14	rs17600642, rs2441727, rs10999409	bipolar disorder, interstitial lung disease, obesity	both	rs17600642, rs17600642, rs1816002, rs10823607, rs6480463	bipolar disorder, body weight, sleep duration, suicide behaviour
ABO	rs8176720, rs7025162, rs579459, rs651007, rs495828, rs649129, rs8176749, rs687289, rs8176693, rs8176746, rs8176743, rs635634, rs8176719, rs8176722, rs633862, rs8176741	alkaline phosphatase measurement, angiotensin converting enzyme activity measurement, blood metabolite measurement, cancer biomarker measurement, coagulation factor measurement, coronary heart disease, endothelial growth factor measurement, angiopoietin-2 receptor measurement, erythrocyte count, e-selectin measurement, factor VIII measurement, hematocrit, hemoglobin measurement, hemoglobin measur…	cis	rs8176719, rs8176719, rs8176746, rs8176722, rs8176720, rs8176749, rs8176693, rs8176741, rs8176743, rs687289	venous thromboembolism, malaria, hemoglobin measurement, mean corpuscular hemoglobin, alkaline phosphatase measurement, urinary metabolite measurement, serum lipase activity measurement, serum carcinoembryonic antigen measurement, intraocular pressure measurement, cancer biomarker measurement, von Willebrand factor measurement, endothelial growth factor measurement, angiopoietin-2 receptor measur…	[Blood group, ABO system], 616093 (3)	linked to AK1
CHMP3	rs745109	smoking behavior, 3-hydroxy-1-methylpropylmercapturic acid measurement	cis
CHMP7	rs7463256	attention deficit hyperactivity disorder	cis	rs7463256	attention deficit hyperactivity disorder
BCR	rs5751614	body height	cis	rs9608102, rs9608102, rs5751614	response to vaccine, body height	Leukemia, acute lymphocytic, somatic, 613065 (3); Leukemia, chronic myeloid, somatic, 608232 (3)	Ph1=t(9;22) (q34.1;q11.21); fused with ABL in CML
HSP90AB1	rs2233424, rs2233434, rs3761847	rheumatoid arthritis	both
DEF6	rs6919534	body height	cis
CTPS1	rs2154319	body height	cis			Immunodeficiency 24, 615897 (3), Autosomal recessive
ZNF385B	rs6933404	inflammatory bowel disease	trans	rs16866933, rs16866933, rs12478234	sudden cardiac arrest, schizophrenia
LY6G6C	rs9267531, rs3117582	cutaneous lupus erythematosus, lung adenocarcinoma, lung carcinoma, systemic lupus erythematosus	cis
GTF2A1L	rs10454142, rs6544997	sex hormone globulin binding measurement, Vitiligo	both
PSMA1	rs17430279, rs10741657	body height, vitamin D deficiency	both
PSMA6	rs12436663, rs2899832, rs12884468, rs12586317, rs11156875	FEV change measurement, response to zileuton, asthma, psoriasis, schizophrenia	cis			{Myocardial infarcation, susceptibility to}, 608446 (3)
TACR1	rs7608910	Crohn's disease, inflammatory bowel disease, ulcerative colitis	trans	rs3771863	brain connectivity measurement
PSMA4	rs11858836, rs8034191, rs503464, rs9788721, rs17486278, rs8042374, rs7181486, rs8031948, rs2036527, rs667282, rs55958997, rs10519203, rs950776	chronic obstructive pulmonary disease, emphysema imaging measurement, emphysema pattern measurement, lung carcinoma, pulmonary artery enlargement, chronic obstructive pulmonary disease, pulmonary function measurement, pulmonary function measurement, forced expiratory volume, schizophrenia, smoking behavior, smoking behavior, carbon monoxide exhalation measurement, smoking status measurement, fibr…	cis	rs12901682	rheumatoid arthritis, response to drug
FAM160B1	rs2782980	mean arterial pressure	cis
DSG3	rs1941184	Parkinson's disease, age at onset	cis	rs3794924, rs3794924, rs1941184	colonic neoplasm, overall survival, Parkinson's disease, age at onset
SLC6A11	rs2304725	pulmonary function measurement, forced expiratory volume, asthma	cis	rs1809529, rs1809529, rs2304725	rheumatoid arthritis, response to drug, pulmonary function measurement, forced expiratory volume, asthma
ETFDH	rs8396, rs4690909	acylcarnitine measurement, blood metabolite measurement, blood metabolite measurement, metabolite measurement	cis	rs4690909	blood metabolite measurement	Glutaric acidemia IIC, 231680 (3), Autosomal recessive
ZNF100	rs8101143	response to antineoplastic agent	cis
C5	rs767770, rs2072438, rs881375, rs10985070, rs3761847	mental or behavioural disorder, rheumatoid arthritis	cis			C5 deficiency, 609536 (3); [Eculizumab, poor response to], 615749 (3), Autosomal dominant
CAPN2	rs140084787, rs12723025, rs7539624	MMR-related febrile seizures, response to triptolide, cytotoxicity measurement, schizophrenia	cis	rs140084787, rs140084787, rs7539624	MMR-related febrile seizures, schizophrenia
ZNF326	rs8048576	chronic obstructive pulmonary disease, surfactant protein D measurement	trans
COL4A3BP	rs7703051, rs12654264, rs12916, rs10045497, rs3846663, rs10038095	low density lipoprotein cholesterol measurement, total cholesterol measurement	cis			Mental retardation, autosomal dominant 34, 616351 (3), Autosomal dominant
ZNF320	rs9304742	psoriasis	cis	rs6509701	Alzheimers disease, psychotic symptoms
POP5	rs614226	type 1 diabetes nephropathy	cis
ARMS2	rs11200638, rs3793917, rs10490924, rs3750848, rs10510110	age-related macular degeneration, type II diabetes mellitus, wet macular degeneration	cis	rs10490924, rs10490924, rs3750848	age-related macular degeneration, wet macular degeneration	{Macular degeneration, age-related, 8}, 613778 (3)
ARHGAP24	rs7826906, rs7395581, rs7687906	gastritis, high density lipoprotein cholesterol measurement, hormone measurement	both	rs7660702, rs7660702, rs7692808, rs7687906, rs11732231, rs7691216, rs13137008, rs16995986, rs342958	PR interval, hormone measurement, serum IgG glycosylation measurement, PR segment, response to diisocyanate, asthma
AP3M2	rs3136739	tissue plasminogen activator measurement	cis
TP53INP1	rs7818382, rs7818688, rs7845219, rs896854	Alzheimers disease, peripheral neuropathy, acute lymphoblastic leukemia, response to vincristine, type II diabetes mellitus	cis	rs896854	type II diabetes mellitus
SRR	rs4790881, rs1231206, rs2281727, rs216205, rs4523957, rs17761864, rs391300	bone density, coronary heart disease, Mitral valve prolapse, schizophrenia, squamous cell carcinoma, esophageal carcinoma, type II diabetes mellitus	cis	rs391300, rs391300, rs4523957	type II diabetes mellitus, schizophrenia
LMO7	rs10028213, rs539514	thyroid function, type I diabetes mellitus	both	rs539514, rs539514, rs11841001	type I diabetes mellitus, Astigmatism
SERGEF	rs12145922	serum gamma-glutamyl transferase measurement	trans
GALC	rs8005161, rs55808324, rs2236267, rs1372356	Crohn's disease, inflammatory bowel disease, serum IgG measurement, response to dietary antigen, ulcerative colitis	cis	rs55808324	inflammatory bowel disease	Krabbe disease, 245200 (3), Autosomal recessive
LGALS3	rs2274273	protein measurement	cis				assigned earlier to 1p13
GALM	rs6741892, rs963731	brain serotonin transporter measurement, Corticobasal degeneration	cis	rs6741892	brain serotonin transporter measurement
LGALS1	rs4820294	HIV-1 infection, body fat distribution	cis
SF3B2	rs524281	alpha peak frequency measurement, alpha wave measurement, electroencephalogram measurement	cis
DLEU1	rs958546, rs9596270	atrial fibrillation, multiple sclerosis	both	rs201789, rs201789, rs9596270, rs9316500, rs2762051, rs806321, rs2687950, rs1262778, rs188014	brachial circumference, anthropometry, multiple sclerosis, forced expiratory volume, celiac disease, body height, unipolar depression, bipolar disorder, adiponectin measurement
LGALS4	rs11083475	heart rate	cis
KCNJ3	rs6736848	schizophrenia	cis
CD244	rs4656958, rs4656940, rs2297559	Crohn's disease, inflammatory bowel disease, ulcerative colitis	cis	rs4656940	Crohn's disease	{Rheumatoid arthritis, susceptibility to}, 180300 (3)
TDH	rs7819412	triglyceride measurement	cis
SFRP4	rs10226308	bone density	cis			Pyle disease, 265900 (3), Autosomal recessive
GNB1L	rs1800693, rs2294008	biliary liver cirrhosis, gastric adenocarcinoma, multiple sclerosis	trans
EIF2AK1	rs56823429	high density lipoprotein cholesterol measurement	trans
EIF2AK2	rs3770752	schizophrenia	cis	rs4233921	insulin sensitivity measurement, glucose homeostasis measurement
EIF2AK4	rs12912251, rs8023845, rs2250402, rs4924410, rs2412475, rs17401966, rs4747241, rs7181230	bipolar disorder, chronic lymphocytic leukemia, corneal topography, Ewing sarcoma, folic acid measurement, hepatocellular carcinoma, Heschl's gyrus morphology measurement, hormone measurement	both	rs2250402, rs2250402, rs4432245, rs2412459	corneal topography, body mass index, psychosis, response to haloperidol	Pulmonary venoocclusive disease 2, 234810 (3), Autosomal recessive
2018-09-10	rs10496434, rs9330316	helix rolling, schizophrenia	cis				pseudogene on 8q22.1-q12
TAPBP	rs210142, rs9461856	chronic lymphocytic leukemia, schizophrenia	cis			Bare lymphocyte syndrome, type I, 604571 (3), Autosomal recessive
WIPF1	rs12693043	urate measurement, body mass index	cis			?Wiskott-Aldrich syndrome 2, 614493 (3)	mutation identified in 1 WAS2 patient
AGPAT4	rs1406961	cardiovascular disease	trans	rs3798943, rs3798943, rs2293289	unipolar depression, anxiety, lipoprotein A measurement
AGPAT3	rs11668477	low density lipoprotein cholesterol measurement	trans	rs7435	phospholipid measurement
BTN3A3	rs1056667	self reported educational attainment	cis
MYO19	rs12150665, rs8072451	body mass index, intra cranial volume	both
HBP1	rs9594221, rs3815148	Dysphagia, osteoarthritis	both
MYO16	rs3024493	inflammatory bowel disease, ulcerative colitis	trans	rs7984522, rs7984522, rs10492418, rs17485138, rs814141, rs17393344, rs984300, rs9559377, rs78553789	blood pressure, antiphospholipid antibody measurement, dental caries, maximal midexpiratory flow rate, Alzheimers disease, urinary metabolite measurement, seasonality measurement, smoking behavior, 3-hydroxy-1-methylpropylmercapturic acid measurement
KIAA1217	rs2446581	Alzheimers disease	trans	rs11013962, rs11013962, rs2484873, rs75984653, rs192858301	Attached earlobe, neuropsychological test, smoking behavior, 3-hydroxypropylmercapturic acid measurement, smoking behavior, 3-hydroxy-1-methylpropylmercapturic acid measurement
ASAP1	rs4733770, rs4733781	schizophrenia, Tuberculosis	cis	rs6984045, rs6984045, rs4733781, rs4733770	multiple sclerosis, Tuberculosis, schizophrenia
ASAP2	rs1109670, rs9636252	multiple sclerosis, serum IgG glycosylation measurement	cis
ASAP3	rs1077514	total cholesterol measurement	cis	rs1077514	total cholesterol measurement
IDO1	rs2160860	blood metabolite measurement	cis
CAMK1D	rs7068966, rs11257655, rs10906115	FEV-FEC ratio, pulmonary function measurement, FEV-FEC ratio, pulmonary function measurement, forced expiratory volume, type II diabetes mellitus	cis	rs4750211, rs4750211, rs10906189, rs2431623, rs75263140, rs10906233, rs10906142, rs4451621, rs45479699, rs2648708, rs147729365	respiratory quotient, QT interval, asymmetrical dimethylarginine measurement, serum dimethylarginine measurement, anorexia nervosa, eating disorder, body composition measurement, self reported educational attainment, HIV-1 infection, response to efavirenz, virologic response measurement, calcium measurement, smoking behavior, 3-hydroxy-1-methylpropylmercapturic acid measurement
TCN1	rs34324219	vitamin B12 measurement	cis	rs526934, rs526934, rs34324219	vitamin B12 measurement
CMYA5	rs181362	high density lipoprotein cholesterol measurement	trans	rs74935252	response to diisocyanate, asthma
ECM2	rs7043114, rs9969804	body height	cis
ECM1	rs11587682	attention deficit hyperactivity disorder, unipolar depression, schizophrenia, autism spectrum disorder, bipolar disorder	cis			Urbach-Wiethe disease, 247100 (3), Autosomal recessive
PEX19	rs16860537	systemic scleroderma, systemic lupus erythematosus	trans			Peroxisome biogenesis disorder 12A (Zellweger), 614886 (3), Autosomal recessive
SLCO1B3	rs2417940, rs2117032	bilirubin measurement	cis	rs2417940	bilirubin measurement	Hyperbilirubinemia, Rotor type, digenic, 237450 (3), Digenic recessive	HBLRR digenic with SLCO1B1
CD28	rs2130392	mucocutaneous lymph node syndrome	trans	rs4675361, rs4675361, rs3116494	Heschl's gyrus morphology measurement, ulcerative colitis, inflammatory bowel disease
FOXO6	rs11209718, rs6686842	body height	cis
MPDU1	rs11552708	serum IgM measurement	cis	rs4227, rs4227, rs2075230	IGA glomerulonephritis, testosterone measurement, sex hormone globulin binding measurement	Congenital disorder of glycosylation, type If, 609180 (3), Autosomal recessive
FOXO4	rs4581712	serum gamma-glutamyl transferase measurement	trans
UBASH3A	rs1893592	rheumatoid arthritis	cis	rs9976767, rs9976767, rs11203203, rs3788013, rs1893592	type I diabetes mellitus, immune system disease, type I diabetes mellitus, autoantibody measurement, Vitiligo, rheumatoid arthritis
PEX14	rs2056417, rs616488, rs4841895, rs17396340, rs636291	allergy, breast carcinoma, mean arterial pressure, mean platelet volume, prostate carcinoma	both	rs12741973, rs12741973, rs2056417, rs616488, rs636291	optic disc size measurement, allergy, breast carcinoma, prostate carcinoma	Peroxisome biogenesis disorder 13A (Zellweger), 614887 (3), Autosomal recessive
GCDH	rs8012, rs11085824, rs741702, rs7255045, rs12972990	blood metabolite measurement, mean corpuscular hemoglobin, mean corpuscular volume, psoriasis	both	rs741702, rs741702, rs8012	mean corpuscular hemoglobin, blood metabolite measurement	Glutaricaciduria, type I, 231670 (3), Autosomal recessive
SHROOM3	rs218271, rs4859682, rs9993810	breastfeeding duration, glomerular filtration rate, magnesium measurement	both	rs17319721, rs17319721, rs13146355, rs1986734, rs13106227, rs9992101, rs10032549, rs4859682, rs9993810	renal system measurement, magnesium measurement, eosinophilic esophagitis, chronic kidney disease, serum creatinine measurement, serum creatinine measurement, glomerular filtration rate
LYPD6	rs6435387, rs11026091	attention deficit hyperactivity disorder, unipolar depression, schizophrenia, autism spectrum disorder, bipolar disorder, multiple sclerosis	both
GCNT4	rs12654264, rs4555772	low density lipoprotein cholesterol measurement, phospholipid measurement	cis
PRICKLE2	rs1035275	serum IgG glycosylation measurement	cis	rs741013, rs741013, rs1035275, rs27387	coronary artery calcification, serum IgG glycosylation measurement, response to diisocyanate, asthma
TIMM17A	rs4950806	butyrylcholinesterase measurement	cis
PRICKLE4	rs3218097, rs9349205, rs11970772, rs11968166	erythrocyte count, hemoglobin measurement, mean corpuscular hemoglobin, mean corpuscular hemoglobin, mean corpuscular volume, neutrophil count	cis
RPL28	rs1126757	response to antidepressant	cis
GCNT3	rs3816587	rheumatoid arthritis	trans
ALK	rs2274089	iron biomarker measurement	trans	rs13411840, rs13411840, rs7578465	insulin sensitivity measurement, glucose homeostasis measurement, body mass index	{Neuroblastoma, susceptibility to, 3}, 613014 (3)
PCYOX1	rs6708331	waist circumference	cis
SOX6	rs1401454, rs4757391	diastolic blood pressure, hypertension, systolic blood pressure	cis	rs297325, rs297325, rs4756846, rs16932455, rs1401454, rs2028162, rs4757391	obesity, osteoporosis, response to antineoplastic agent, systolic blood pressure, diastolic blood pressure, antisaccade response measurement, hypertension
TNIK	rs1077773	inflammatory bowel disease, ulcerative colitis	trans	rs2088885, rs2088885, rs11920719, rs150394119	schizophrenia, brain measurement, low density lipoprotein cholesterol measurement, smoking behavior, 3-hydroxypropylmercapturic acid measurement	Mental retardation, autosomal recessive 54, 617028 (3), Autosomal recessive
NAP1L4	rs3847646, rs7481584, rs739401	calcium measurement, longevity	cis
SLC48A1	rs61280460, rs4760636	breast size, breast carcinoma, urate measurement	both	rs4760636	urate measurement
CATSPER2	rs2251844	cancer biomarker measurement	cis				in region with tandem duplication containing a CATSPER2 pseudogene
CATSPER3	rs634308	response to vaccine	cis	rs299362	bulimia nervosa
MAPKAP1	rs291353, rs875125	age at menopause, Corticobasal degeneration	trans
RGS5	rs7551732	body height	trans	rs12035879, rs12035879, rs2662776	serum alanine aminotransferase measurement, blood lead measurement	[Blood pressure regulation QTL], 145500 (2), Multifactorial
LPCAT4	rs117799466	schizophrenia	cis
RINT1	rs116979167	bipolar disorder, body mass index	cis
LPCAT2	rs4785204, rs6499766	squamous cell carcinoma, esophageal carcinoma, thyroxine measurement	both	rs6499766	thyroxine measurement
LPCAT3	rs12580543, rs2110073	fatty acid measurement, linoleic acid measurement, fatty acid measurement, oleic acid measurement	cis	rs12580543	fatty acid measurement, linoleic acid measurement
SPINK9	rs10043775	periodontitis	cis
SPAG7	rs12602901	blood metabolite measurement	cis
EYA4	rs4656784	serum IgE measurement	trans	rs11753937, rs11753937, rs454953	response to candesartan, hypertension, smoking behavior, 3-hydroxypropylmercapturic acid measurement	Cardiomyopathy, dilated, 1J, 605362 (3); Deafness, autosomal dominant 10, 601316 (3), Autosomal dominant
SPINK4	rs830407	mental or behavioural disorder	cis
EYA1	rs13263568, rs12679556	migraine disorder, waist-hip ratio, body mass index	cis	rs7006821, rs7006821, rs2218488, rs13263568, rs10957550	chronic obstructive pulmonary disease, interleukin-8 measurement, sleep measurement, migraine disorder, longevity	Anterior segment anomalies with or without cataract, 602588 (3), Autosomal dominant; Branchiootic syndrome 1, 602588 (3), Autosomal dominant; Branchiootorenal syndrome 1, with or without cataracts, 113650 (3), Autosomal dominant; ?Otofaciocervical syndrome, 166780 (3), Autosomal dominant	mutation identified in 1 OFC1 family
ALOX5	rs2291429, rs970548	blood metabolite measurement, high density lipoprotein cholesterol measurement, total cholesterol measurement	cis			{Asthma, diminished response to antileukotriene treatment in}, 600807 (3), Autosomal dominant; {Atherosclerosis, susceptibility to} (3)
EYA3	rs2294008	duodenal ulcer, gastric adenocarcinoma, gastric carcinoma	trans
GIT1	rs3110496, rs9902453	body height, coffee consumption, cups of coffee per day measurement	cis
MUC3A	rs6976053	plasminogen activator inhibitor 1 measurement	cis
HPX	rs2555155	DNA methylation	cis
AADAT	rs4692589	anxiety disorder	cis
PIGF	rs17818399, rs12474201	body height	cis	rs17818399	body height		pseudogene on 5
CALCRL	rs13424740, rs7586970, rs840616, rs4140885, rs62174474, rs2267739, rs1569135	body mass index, coronary heart disease, heart rate, vascular brain injury measurement, vascular brain injury, vitamin B6 measurement, waist-hip ratio, body mass index	both
PIGH	rs7149859	survival time, estrogen-receptor positive breast cancer	cis	rs7149859	survival time, estrogen-receptor positive breast cancer
HPR	rs7186908, rs2000999, rs11648003	alkaline phosphatase measurement, haptoglobin measurement, low density lipoprotein cholesterol measurement, total cholesterol measurement	cis	rs2000999	low density lipoprotein cholesterol measurement, total cholesterol measurement, haptoglobin measurement		2.2kb 3' to HP; multiple tandem genes in blacks
PIEZO1	rs12602901, rs837763, rs10445033	blood metabolite measurement, hemoglobin measurement, mean corpuscular hemoglobin, mean corpuscular hemoglobin concentration	both	rs10445033, rs10445033, rs9933309	mean corpuscular hemoglobin concentration, A1C measurement	Dehydrated hereditary stomatocytosis with or without pseudohyperkalemia and/or perinatal edema, 194380 (3), Autosomal dominant; Lymphedema, hereditary, III, 616843 (3), Autosomal recessive
PIGK	rs39841	psoriasis	trans
PIGL	rs7477, rs2228671	amyotrophic lateral sclerosis, total cholesterol measurement	both	rs7477	amyotrophic lateral sclerosis	CHIME syndrome, 280000 (3), Autosomal recessive
PIGN	rs884205, rs3018362, rs10503019	bone density, osteitis deformans, Vitiligo	both	rs62096106	HIV-1 infection, virologic response measurement, response to abacavir, HIV-1 infection, response to efavirenz, virologic response measurement	Multiple congenital anomalies-hypotonia-seizures syndrome 1, 614080 (3), Autosomal recessive
TDRD6	rs2270450	autoimmune thyroid disease, Hashimoto's thyroiditis, Graves disease	cis
PIGP	rs1003719	eye color	cis			?Epileptic encephalopathy, early infantile, 55, 617599 (3)	mutation identified one EIEE55 family
PIGQ	rs763014, rs1981483, rs2017567, rs7204439	body height, lumbar disc degeneration	cis	rs1981483	lumbar disc degeneration
PIGS	rs3786897	type II diabetes mellitus	trans
PIGU	rs1015362, rs619865, rs234714, rs6092477, rs6120849, rs6088735	freckles, hair color, homocysteine measurement, mean corpuscular volume, protein C measurement, protein C measurement, hematological measurement, skin sensitivity to sun	both	rs910873	melanoma
PIGV	rs12748152	high density lipoprotein cholesterol measurement, low density lipoprotein cholesterol measurement, triglyceride measurement	cis			Hyperphosphatasia with mental retardation syndrome 1, 239300 (3), Autosomal recessive
IL1RAP	rs1401999	anterior chamber depth measurement	trans	rs7626795, rs7626795, rs9290936, rs12053868	lung carcinoma, waist circumference, amyloid plaque accumulation rate
CATSPERG	rs8102476	prostate carcinoma	cis
TAGLN	rs7112513, rs236918, rs508487	soluble transferrin receptor measurement, soluble transferrin receptor measurement, iron biomarker measurement, triglyceride measurement	cis
TAX1BP1	rs2334880	malaria	trans	rs10214930	hypospadias
SIK2	rs6823268, rs199533	body height, Parkinson's disease	trans
SIK3	rs6678914, rs12269901, rs6090583	breast carcinoma, high density lipoprotein cholesterol measurement, waist-hip ratio, body mass index	both	rs2075292, rs2075292, rs10047462, rs11216185, rs7120173, rs681524, rs139961185, rs11216230	triglyceride measurement, soluble transferrin receptor measurement, iron biomarker measurement, infantile hypertrophic pyloric stenosis, visceral adipose tissue measurement, body mass index, sensory perception of sound, high density lipoprotein cholesterol measurement
PPP1CB	rs4372836	body mass index	cis			Noonan syndrome-like disorder with loose anagen hair 2, 617506 (3), Autosomal dominant
FSD1L	rs9627183, rs10759243	attention deficit hyperactivity disorder, breast carcinoma	trans
HTR7	rs1858800	hypospadias	trans	rs12249377	white matter microstructure measurement
SRRM1	rs3859192	leukocyte count	trans
ATXN2	rs34102591	schizophrenia	trans	rs653178, rs653178, rs10774625, rs4766578	celiac disease, diastolic blood pressure, eye measurement, immune system disease, mean arterial pressure, Vitiligo, cystatin C measurement, chronic kidney disease, thyroid peroxidase antibody measurement, peripheral arterial disease, urate measurement, Crohn's disease, inflammatory bowel disease	{Amyotrophic lateral sclerosis, susceptibility to, 13}, 183090 (3), Autosomal dominant; {Parkinson disease, late-onset, susceptibility to}, 168600 (3), Isolated cases, Multifactorial; Spinocerebellar ataxia 2, 183090 (3), Autosomal dominant
MPPED2	rs163879	bone density	cis	rs11031093, rs11031093, rs545610, rs7121800	dental caries, pit and fissure surface dental caries
C11orf21	rs2521263, rs7944004, rs11022157	body composition measurement, chronic lymphocytic leukemia	cis	rs11022157	chronic lymphocytic leukemia
CCR1	rs1015164, rs12636651, rs13098911, rs3181077	AIDS, CCL2 measurement, celiac disease, narcolepsy with cataplexy	cis
NDUFAF5	rs6042314	intelligence	cis			Mitochondrial complex 1 deficiency, 252010 (3), Autosomal recessive, X-linked dominant, Mitochondrial
ATXN3	rs7153027, rs7155279, rs7154721, rs7158300, rs1009170, rs12588287	body height, chronic kidney disease, coronary artery calcification	cis	rs17807815, rs17807815, rs12588287	Orofacial clefting syndrome, coronary artery calcification	Machado-Joseph disease, 109150 (3), Autosomal dominant
PDK1	rs836589	type I diabetes mellitus, erectile dysfunction	cis	rs836589	type I diabetes mellitus, erectile dysfunction
RGL1	rs4651156	response to antidepressant	cis	rs10797919, rs10797919, rs10911390, rs4651156	attention deficit hyperactivity disorder, conduct disorder, systemic lupus erythematosus, response to antidepressant
PDK3	rs1906493	Crohn's disease	trans			?Charcot-Marie-Tooth disease, X-linked dominant, 6, 300905 (3), X-linked dominant	1 family identified with mutation
PDK2	rs7927894, rs7927997	atopic eczema, Crohn's disease	trans
KANK3	rs12610495	interstitial lung disease	trans
KANK1	rs10758892	pathological myopia	trans	rs7027930, rs7027930, rs10815355, rs12352279	FEV/FEC ratio, fasting blood glucose measurement, migraine disorder	Cerebral palsy, spastic quadriplegic, 2, 612900 (3)
LNPEP	rs2549794, rs1363907, rs10036575	Crohn's disease, gastric carcinoma, inflammatory bowel disease, ulcerative colitis	both	rs7705093	Birdshot chorioretinopathy
WBP2	rs1055129	brain measurement	cis
COL6A3	rs7682241	alopecia areata	trans	rs10202497	aging	Bethlem myopathy 1, 158810 (3), Autosomal recessive, Autosomal dominant; Dystonia 27, 616411 (3), Autosomal recessive; Ullrich congenital muscular dystrophy 1, 254090 (3), Autosomal recessive, Autosomal dominant	close to CRBP1
DIP2C	rs7134375, rs301801	high density lipoprotein cholesterol measurement, optic cup area measurement, optic disc size measurement	trans	rs17221323, rs17221323, rs11252926	response to vaccine, cytokine measurement, Alzheimers disease, psychotic symptoms
SEC61A1	rs2687729	age at menarche	cis			Hyperuricemic nephropathy, familial juvenile, 4, 617056 (3), Autosomal dominant
ALPL	rs1780324, rs1697421, rs1256328, rs10799701, rs885814, rs1256335	alkaline phosphatase measurement, liver enzyme measurement, blood metabolite measurement, kidney stone, metabolite measurement, phosphorus measurement, rheumatoid arthritis, response to TNF antagonist, vitamin B6 measurement	cis	rs1256335, rs1256335, rs885814, rs2242420, rs16825455, rs1256328	vitamin B6 measurement, rheumatoid arthritis, response to TNF antagonist, alkaline phosphatase measurement, response to platinum based chemotherapy, response to antineoplastic agent, kidney stone	Hypophosphatasia, adult, 146300 (3), Autosomal recessive, Autosomal dominant; Hypophosphatasia, childhood, 241510 (3), Autosomal recessive; Hypophosphatasia, infantile, 241500 (3), Autosomal recessive; Odontohypophosphatasia, 146300 (3), Autosomal recessive, Autosomal dominant
SOAT2	rs2272306	leptin measurement	cis
SLC18B1	rs7769051	diabetic nephropathy	cis
NR3C2	rs12034383, rs10519980, rs10028213, rs10032216	blood sedimentation, hypothyroidism, thyroid function, thyroid stimulating hormone measurement	both	rs1490453, rs1490453, rs11725509, rs3931397, rs1546044	fibrinogen measurement, subcutaneous adipose tissue measurement, corneal topography, schizophrenia	Hypertension, early-onset, autosomal dominant, with exacerbation in pregnancy, 605115 (3); Pseudohypoaldosteronism type I, autosomal dominant, 177735 (3), Autosomal dominant
GAK	rs6599389, rs1564282, rs34311866, rs11248060, rs11248051, rs2290402	Parkinson's disease, type II diabetes mellitus	cis	rs1564282, rs1564282, rs11248051	Parkinson's disease
SLC46A1	rs2230061	fat body mass	trans			Folate malabsorption, hereditary, 229050 (3), Autosomal recessive
ZFAND6	rs11634397	type II diabetes mellitus	cis
PUF60	rs4875053, rs17689882	age at menarche, intra cranial volume	both			Verheij syndrome, 615583 (3), Autosomal dominant
CACNB2	rs2030323, rs11014166, rs12446319	body mass index, diastolic blood pressure, hypertension, response to carboplatin, response to antineoplastic agent, systolic blood pressure	both	rs7076247, rs7076247, rs11014166, rs7069923, rs12258967, rs8181477, rs2799573, rs17691888, rs10740993, rs2482109, rs7893279, rs7099380	C-reactive protein measurement, hypertension, systolic blood pressure, diastolic blood pressure, mean arterial pressure, metabolic rate measurement, attention deficit hyperactivity disorder, unipolar depression, schizophrenia, autism spectrum disorder, bipolar disorder, schizophrenia, tooth eruption, odontogenesis, HVA measurement, MHPG measurement	Brugada syndrome 4, 611876 (3)
ZFAND3	rs6919534	body height	trans	rs17589516, rs17589516, rs9470794	insulin resistance, type II diabetes mellitus
DMGDH	rs10944, rs248381, rs567754	selenium measurement	cis	rs17823642, rs17823642, rs16876394, rs921943, rs17823744, rs248381, rs3797535, rs11951068	insulin sensitivity measurement, blood metabolite measurement, serum selenium measurement, selenium measurement	Dimethylglycine dehydrogenase deficiency, 605850 (3), Autosomal recessive
CREBL2	rs12822507	systemic lupus erythematosus	cis	rs12822507	systemic lupus erythematosus
ABHD3	rs11662721	phospholipid measurement	cis	rs11662721	phospholipid measurement
PHKB	rs1862471	age at menarche	trans			Phosphorylase kinase deficiency of liver and muscle, autosomal recessive, 261750 (3), Autosomal recessive
IGFN1	rs45576635, rs2281845	neurofibrilliary tangles measurement, tooth eruption	cis
CDK2AP1	rs10847980, rs11830103, rs7296418, rs2851447, rs1727313	adiponectin measurement, body height, platelet count, schizophrenia, type II diabetes mellitus	cis
ZYX	rs11771145, rs2363956	Alzheimers disease, ovarian carcinoma	both
PLVAP	rs8170, rs102275	breast carcinoma, glycerophospholipid measurement, blood metabolite measurement, high density lipoprotein cholesterol measurement, metabolic syndrome, Malignant epithelial tumor of ovary, omega-6 polyunsaturated fatty acid measurement, ovarian carcinoma	both
SMAP1	rs729761	urate measurement	trans
SLC39A11	rs12042938, rs11077614, rs903107	neuroimaging measurement, South Texas Assessment of Neurocognition, response to hydrochlorothiazide, fasting blood glucose measurement, serum alanine aminotransferase measurement	both	rs12943829, rs12943829, rs4969049, rs903107, rs2567519, rs891684, rs8066857, rs17780256	visceral adipose tissue measurement, body mass index, body mass index, serum alanine aminotransferase measurement, smoking initiation, serum selenium measurement, amyotrophic lateral sclerosis, ulcerative colitis, inflammatory bowel disease
ALLC	rs2034650	interstitial lung disease	trans	rs6730148, rs6730148, rs11123610, rs13031619	cortisol secretion measurement, FEV change measurement, response to corticosteroid, asthma		nonfunctional in humans
SLC39A14	rs7828089	word list delayed recall measurement, memory performance, paragraph delayed recall measurement	cis	rs7828089	word list delayed recall measurement, memory performance, paragraph delayed recall measurement	Hypermanganesemia with dystonia 2, 617013 (3), Autosomal recessive
NALCN	rs2281135, rs4148546, rs9557635, rs1572591	liver enzyme measurement, serum alanine aminotransferase measurement, longevity, non-small cell lung carcinoma, psychosis	both	rs7996217, rs7996217, rs2044117, rs9557635, rs1572591	AIDS dementia, mental or behavioural disorder, non-small cell lung carcinoma, psychosis	Congenital contractures of the limbs and face, hypotonia, and developmental delay, 616266 (3), Autosomal dominant; Hypotonia, infantile, with psychomotor retardation and characteristic facies 1, 615419 (3), Autosomal recessive
HIF1AN	rs11190604	phospholipid measurement	cis	rs11190604	phospholipid measurement
RBPJ	rs1487630	Crohn's disease	trans			Adams-Oliver syndrome 3, 614814 (3), Autosomal dominant	pseudogenes at 9q13, 9p13, and 3q25
CIAPIN1	rs4714261	attention deficit hyperactivity disorder	trans
CLEC16A	rs7203459, rs737008, rs5985, rs62026376	allergy, body composition measurement, coagulation factor measurement, seasonal allergic rhinitis, asthma	both	rs6498169, rs6498169, rs2903692, rs12708716, rs11865121, rs6498142, rs12924729, rs887864, rs7200786, rs78394940, rs9923856, rs12599402, rs7203459, rs62026376	multiple sclerosis, type I diabetes mellitus, protein measurement, biliary liver cirrhosis, type I diabetes mellitus, autoantibody measurement, seasonal allergic rhinitis, CCL2 measurement, atopic eczema, systemic lupus erythematosus, allergy, seasonal allergic rhinitis, asthma, IGFBP-3 measurement
RSBN1	rs2153977, rs2271316	autoimmune thyroid disease, type I diabetes mellitus, blood metabolite measurement	both
DENND3	rs3816063	energy intake	cis	rs3816063	energy intake
ARHGAP22	rs791888, rs9527	magnesium measurement, urinary arsenic measurement	trans	rs10776612, rs10776612, rs4838605, rs10776614	conduct disorder, diabetic retinopathy, employment status
ARHGAP21	rs72786268	QRS duration, Trypanosoma cruzi seropositivity	cis				pseudogene on chr.6
ARHGAP27	rs12373124, rs393152, rs12185268, rs17690703, rs11655470, rs17689882, rs8072451, rs17631303, rs2942168, rs11012, rs199515	androgenetic alopecia, Corticobasal degeneration, idiopathic pulmonary fibrosis, infant head circumference, intra cranial volume, ovarian carcinoma, Parkinson's disease	both
ARHGAP26	rs2353398, rs10877840	body height, Parkinson's disease	trans	rs3776331	uric acid measurement	Leukemia, juvenile myelomonocytic, somatic, 607785 (3)
PTP4A3	rs17667932, rs62120679	mucocutaneous lymph node syndrome, Parkinson's disease	trans
EVI5	rs10874746, rs34856868, rs12745968, rs11810217, rs6604026, rs17013497, rs7515577	body height, bone density, Crohn's disease, inflammatory bowel disease, mental or behavioural disorder, multiple sclerosis, self reported educational attainment, total cholesterol measurement	both	rs7515577, rs7515577, rs11810217	total cholesterol measurement, multiple sclerosis
NARFL	rs6450176, rs11648796, rs763014, rs7204439	adiponectin measurement, body height, high density lipoprotein cholesterol measurement, lumbar disc degeneration	both
ARHGAP29	rs1931575	phospholipid measurement	cis	rs2274788, rs2274788, rs12750249	response to hydrochlorothiazide, triglyceride measurement, serum IgG glycosylation measurement
ARHGAP28	rs362987	self reported educational attainment	trans	rs77741790	smoking behavior, 3-hydroxypropylmercapturic acid measurement
DHX37	rs823128	Parkinson's disease	trans
ZSCAN21	rs4727443	interstitial lung disease	cis
CHST12	rs10259199, rs6952809	body height, multiple sclerosis	both	rs6952809	multiple sclerosis
MLYCD	rs111835151, rs444881	serum dimethylarginine measurement, serum IgG glycosylation measurement	both			Malonyl-CoA decarboxylase deficiency, 248360 (3), Autosomal recessive
HHAT	rs12075	leukocyte count, self reported educational attainment	trans	rs7527939	schizophrenia
TRHDE	rs1795708	energy intake	trans	rs12831974	rheumatoid arthritis
TDRD3	rs4886238, rs6901004	age at menopause, blood metabolite measurement	both	rs4886238	age at menopause
TDRD1	rs7933433	psoriasis	trans
VIPR1	rs7537052	schizophrenia	trans	rs417387	cerebrospinal fluid clusterin measurement		incorrectly assigned to 2q37
COL19A1	rs6929584	FEV change measurement, response to zileuton, asthma	cis	rs3793039	serum IgG glycosylation measurement
LNX1	rs6820391	cervical artery dissection	cis	rs2412488, rs2412488, rs6820391	DNA methylation, cervical artery dissection
AP3M1	rs12220238	soluble interleukin-2 receptor subunit alpha measurement	cis
PLA2R1	rs2667011, rs4664304, rs10929956, rs4664308	bilirubin measurement, Crohn's disease, erythema nodosum, Crohn's disease, inflammatory bowel disease, membranous glomerulonephritis	cis	rs4664308, rs4664308, rs2667011, rs4664304	membranous glomerulonephritis, bilirubin measurement, Crohn's disease, inflammatory bowel disease
RBP1	rs1044826	fasting blood insulin measurement, HOMA-IR	cis	rs295490	PR interval, Trypanosoma cruzi seropositivity		close to CRBP2
TWF2	rs7618915	bipolar disorder	cis
FABP3	rs4478858, rs7551345	alcohol dependence, schizophrenia	cis
RBP5	rs7294478	neuritic plaque measurement	cis
MYSM1	rs2811893	diabetic retinopathy	cis	rs2811893	diabetic retinopathy
CEBPZ	rs2041840, rs3770752, rs2373000	chronic lymphocytic leukemia, schizophrenia	cis
UBR2	rs3218097, rs9349204	hemoglobin measurement, mean corpuscular hemoglobin, mean corpuscular volume	cis	rs9381199	smoking initiation
ABHD6	rs11714574, rs2176082, rs6445975	HIV-1 infection, virologic response measurement, response to abacavir, systemic lupus erythematosus	cis
UBR5	rs11667918	A1C measurement	trans
UBR4	rs710865, rs12045440	brain measurement, thyroid volume	cis
BMP7	rs12142465	schizophrenia	trans
BMP6	rs3790844	pancreatic carcinoma	trans	rs2068361, rs2068361, rs9505270, rs6923462	Orofacial clefting syndrome, pathological myopia, vital capacity
GPR1	rs972540, rs2058710	body mass index, schizophrenia, bipolar disorder	cis				conflicting assignment to 15q21.6
BMP4	rs4444235, rs17563	colorectal cancer, tooth eruption	cis	rs17563, rs17563, rs35107139	tooth eruption, colorectal cancer	Microphthalmia, syndromic 6, 607932 (3), Autosomal dominant; Orofacial cleft 11, 600625 (3)
EIF4G3	rs2484992, rs4654899	lumbar disc degeneration, superior frontal gyrus grey matter volume measurement	both	rs4654899	superior frontal gyrus grey matter volume measurement
MAF1	rs12550729, rs6558295	blood metabolite measurement, metabolite measurement	cis
EEF1D	rs299175	multiple sclerosis	trans
ACSL6	rs270601, rs6890695, rs758324, rs476428, rs142958719, rs7727544, rs11950562, rs10058074, rs3091338, rs11743851, rs657075	acylcarnitine measurement, blood metabolite measurement, Alzheimers disease, blood metabolite measurement, body height, Crohn's disease, inflammatory bowel disease, rheumatoid arthritis	cis	rs476428	Alzheimers disease	Myelodysplastic syndrome (3); Myelogenous leukemia, acute (3)
INPPL1	rs154659	suntan	trans			Opsismodysplasia, 258480 (3), Autosomal recessive
GALK2	rs10489087, rs4338740	erythrocyte count, thyroid volume	both
FAT3	rs17368582, rs957140	emphysema pattern measurement, homocysteine measurement	trans	rs7129229	HOMA-B
NR1I2	rs1801085	hypospadias	trans
SPPL2B	rs62120679	Parkinson's disease	cis
DOK5	rs2585417	physical activity	cis	rs2023454	amygdala reactivity measurement
GRB7	rs4795397, rs9303277	inflammatory bowel disease, systemic scleroderma, systemic lupus erythematosus	cis
CCNC	rs12210538	acylcarnitine measurement, blood metabolite measurement	trans
CCNO	rs2542151	Crohn's disease	trans			Ciliary dyskinesia, primary, 29, 615872 (3), Autosomal recessive
GOLGA8A	rs12075079	body height	trans
ARPC1A	rs740160, rs2395022	hormone measurement, inflammatory bowel disease	cis	rs740160, rs740160, rs147642358	hormone measurement, ticagrelor measurement, acute coronary syndrome
RXRG	rs10918196	lentiform nucleus measurement	cis	rs10800098, rs10800098, rs466639, rs285480	AIDS, age at menarche, personality trait
GOLGA8B	rs117799466	schizophrenia	cis
IL20RA	rs6937795	type II diabetes mellitus	cis
HOXC8	rs736825, rs2630772, rs2071449	bone density, hippocampal volume, waist-hip ratio, body mass index	cis
AKAP10	rs397969, rs8067545	platelet count, schizophrenia	cis			{Cardiac conduction defect, susceptibility to}, 115080 (3), Autosomal dominant
RPL8	rs2721173	self reported educational attainment	cis
INTS2	rs2079795, rs1455244, rs882367	body height, schizophrenia, sitting height ratio	both
FMO4	rs10912872, rs6660565	smoking behavior, 3-hydroxy-1-methylpropylmercapturic acid measurement, sudden cardiac arrest	cis
PCM1	rs4921914, rs4921913, rs2299587, rs34975555	blood metabolite measurement, economic and social preference, HIV-1 infection, response to efavirenz, virologic response measurement, metabolite measurement	cis	rs2299587, rs2299587, rs34975555	economic and social preference, HIV-1 infection, response to efavirenz, virologic response measurement		fused with RET to form PTC4
TRIM31	rs2844775, rs2523989	aggressive behavior, autoimmune thyroid disease, type I diabetes mellitus	cis	rs34704616, rs34704616, rs2023472, rs115457135, rs2523989	neuropsychological test, beta-2 microglobulin measurement, prostate carcinoma, autoimmune thyroid disease, type I diabetes mellitus
AKAP11	rs9594738, rs9594759, rs8001611, rs9533090, rs9533095, rs61959448, rs2062305, rs9525625	bone density, Crohn's disease, inflammatory bowel disease	cis
RASSF5	rs11118993	neurofibrilliary tangles measurement	cis	rs11118993	neurofibrilliary tangles measurement
HOXC4	rs7651778	Astigmatism	trans	rs736825, rs736825, rs2630772, rs2071449	bone density, hippocampal volume, waist-hip ratio, body mass index
HOXC6	rs2071449	waist-hip ratio, body mass index	cis	rs736825	bone density
ITGB3	rs4625783, rs4144743	blood metabolite measurement, body mass index	both	rs7209700	serum IgG glycosylation measurement	Bleeding disorder, platelet-type, 16, autosomal dominant, 187800 (3), Autosomal dominant; Glanzmann thrombasthenia, 273800 (3), Autosomal recessive; {Myocardial infarction, susceptibility to}, 608446 (3); Purpura, posttransfusion (3); Thrombocytopenia, neonatal alloimmune (3)	in same 260kb fragment as GP2B; PL(A) platelet antigen
FTCDNL1	rs2949006, rs281768	schizophrenia	cis	rs7605378, rs7605378, rs12615435, rs2949006, rs76506302	osteoporosis, response to antineoplastic agent, response to anthracycline-based chemotherapy, schizophrenia, response to diisocyanate, asthma
GREM1	rs2293582, rs4779584, rs73376930	colorectal cancer	cis	rs73376930, rs73376930, rs3743104, rs2293582	colorectal cancer, hypospadias
FEN1	rs174601	fatty acid measurement, linolenic acid measurement	cis	rs4246215	phospholipid measurement, platelet count, fatty acid measurement, linoleic acid measurement, cis/trans-18:2 fatty acid measurement, trans fatty acid measurement, inflammatory bowel disease
GPRC5D	rs2111398	cutaneous melanoma	cis
UNC13B	rs10121009	Parkinson's disease	cis	rs10121009	Parkinson's disease
INTS7	rs17018311, rs3761959	behavior or behavioral disorder measurement, personality trait, bipolar disorder, Graves disease, multiple sclerosis	both	rs17018311	behavior or behavioral disorder measurement, personality trait, bipolar disorder
KREMEN1	rs62185668	bladder carcinoma	trans			Ectodermal dysplasia 13, hair/tooth type, 617392 (3), Autosomal recessive
HYAL4	rs9649465	migraine disorder	cis
LUC7L	rs1122794	mean corpuscular hemoglobin	cis	rs1211375	erythrocyte count, mean corpuscular volume, mean corpuscular hemoglobin
IL1R2	rs2310173, rs4321386	ankylosing spondylitis, testosterone measurement	cis	rs4321386	testosterone measurement
IL1R1	rs12712127	fibrinogen measurement	cis	rs12712127, rs12712127, rs13019803, rs6759556	fibrinogen measurement, serum ST2 measurement, very long-chain saturated fatty acid measurement
KLRC4	rs2617170	Behcet's syndrome	cis	rs2617170	Behcet's syndrome
CHD1	rs150992, rs2307121	body mass index, corneal topography	both
ATP8B3	rs7250872	bipolar disorder	cis	rs7250872, rs7250872, rs7253430	bipolar disorder, thyroid stimulating hormone measurement
ADAM22	rs11982256	schizophrenia	cis	rs12019361	Stevens-Johnson syndrome, toxic epidermal necrolysis
JMY	rs10944, rs567754	selenium measurement	cis
NEBL	rs281380	multiple sclerosis	trans	rs12243039, rs12243039, rs4748741	response to radiation, prostate carcinoma, breast carcinoma, response to radiation, breast carcinoma, urate measurement, underweight body mass index status
CHD7	rs7833986	body height	trans	rs187025166	smoking behavior, 3-hydroxy-1-methylpropylmercapturic acid measurement	CHARGE syndrome, 214800 (3), Autosomal dominant; Hypogonadotropic hypogonadism 5 with or without anosmia, 612370 (3), Autosomal dominant
CHD6	rs8072451, rs6494964	intra cranial volume, serum IgG glycosylation measurement	trans	rs13037749, rs13037749, rs1010304, rs6129846, rs55864139	hippocampal atrophy, word list delayed recall measurement, memory performance, gastric adenocarcinoma
CHD9	rs7204230, rs760077	fibrinogen measurement, gastric carcinoma	both	rs7204230	fibrinogen measurement
SCD	rs603424	blood metabolite measurement, glycerophospholipid measurement, blood metabolite measurement, metabolite measurement, phospholipid measurement, serum metabolite measurement	cis				pseudogene on chr.17
WISP1	rs4527850	type II diabetes mellitus	cis
INVS	rs10989019, rs7028939	preeclampsia	cis	rs10989019	preeclampsia	Nephronophthisis 2, infantile, 602088 (3), Autosomal recessive
ABHD12	rs7267979, rs2281558, rs1044573	alkaline phosphatase measurement, calcium measurement, seasonal allergic rhinitis	cis	rs7267979	alkaline phosphatase measurement	Polyneuropathy, hearing loss, ataxia, retinitis pigmentosa, and cataract, 612674 (3), Autosomal recessive
HTRA1	rs11200638, rs3793917, rs10490924, rs3750848	age-related macular degeneration, wet macular degeneration	cis			CARASIL syndrome, 600142 (3), Autosomal recessive; Cerebral arteriopathy, autosomal dominant, with subcortical infarcts and leukoencephalopathy, type 2, 616779 (3), Autosomal dominant; {Macular degeneration, age-related, 7}, 610149 (3); {Macular degeneration, age-related, neovascular type}, 610149 (3)
KMT2A	rs10047462	soluble transferrin receptor measurement, iron biomarker measurement	trans	rs7948661	attention deficit hyperactivity disorder, unipolar depression, schizophrenia, autism spectrum disorder, bipolar disorder	Leukemia, myeloid/lymphoid or mixed-lineage, 159555 (2), Autosomal dominant; Wiedemann-Steiner syndrome, 605130 (3), Autosomal dominant	fuses with ENL, AF4, AF9, GMPS
TIE1	rs2274465, rs3001723	age at menarche, schizophrenia	cis
NPC1	rs1808579, rs1805081, rs1788776	body mass index, obesity, sporadic amyotrophic lateral sclerosis	cis	rs1808579, rs1808579, rs1805081	body mass index, obesity	Niemann-Pick disease, type C1, 257220 (3), Autosomal recessive; Niemann-Pick disease, type D, 257220 (3), Autosomal recessive	some families not linked to 18; type D prob. allelic
SKIV2L	rs429608, rs641153	age-related macular degeneration	cis	rs429608, rs429608, rs406936, rs2734331, rs592229	age-related macular degeneration, blood metabolite measurement, serum IgG glycosylation measurement, infant body height	Trichohepatoenteric syndrome 2, 614602 (3), Autosomal recessive
UNC13C	rs73419609, rs6059594	post-traumatic stress disorder, serum IgG glycosylation measurement	both	rs10518765, rs10518765, rs2553218, rs1897031, rs11071033, rs73419609, rs144442299	alkaline phosphatase measurement, response to vaccine, neuropsychological test, age at menarche, post-traumatic stress disorder, emphysema imaging measurement
SULF1	rs2294008	duodenal ulcer, gastric adenocarcinoma	trans	rs6982250, rs6982250, rs13273088	body height, body mass index, fasting blood insulin measurement
CRMP1	rs7675861, rs735172, rs4333127	Dysphagia, prostate carcinoma, serum zinc measurement	cis	rs7675861	Dysphagia
FN3K	rs1046896, rs1046875, rs2851391	A1C measurement, blood metabolite measurement, homocysteine measurement	both
SPSB4	rs11207995	total cholesterol measurement	trans	rs16851055	stroke
PTS	rs2250417, rs1834481	interleukin 18 measurement, interleukin-1 beta measurement	cis			Hyperphenylalaninemia, BH4-deficient, A, 261640 (3), Autosomal recessive
MRPL10	rs4794202	Alzheimers disease	cis
C3orf58	rs13068298, rs16854884, rs1432295	economic and social preference, Hodgkins lymphoma	both
MRPL12	rs3204270	dental caries	cis
C14orf39	rs1254319, rs1254337, rs2093210, rs10483727, rs7153648	Abnormality of refraction, age at menarche, body height, open-angle glaucoma, optic cup area measurement, optic disc area measurement, optic disc size measurement, prostate carcinoma	cis	rs1254319, rs1254319, rs1254337	Abnormality of refraction, age at menarche
MRPL14	rs7742824	unipolar depression	cis
IL4R	rs1443438	thyroid stimulating hormone measurement	trans	rs1801275, rs1801275, rs3024667	serum IgE measurement	{AIDS, slow progression to}, 609423 (3); {Atopy, susceptibility to}, 147050 (3), Autosomal dominant
BHLHA15	rs6465657	prostate carcinoma	cis
RAB3GAP1	rs10187066	body height	trans	rs7570971	total cholesterol measurement, blood metabolite measurement, body mass index	Warburg micro syndrome 1, 600118 (3), Autosomal recessive
CDC25C	rs2629751	hepatitis C infection, cirrhosis of liver	trans	rs3756766	schizophrenia
PRKCE	rs2080401	lobe size, low density lipoprotein cholesterol measurement	trans	rs12373805, rs12373805, rs12712969, rs10495928, rs10168349, rs13008603, rs6751349, rs4953318, rs13396424, rs12622534, rs281508	mental or behavioural disorder, attempted suicide, FEV/FEC ratio, hemoglobin measurement, hematocrit, erythrocyte count, QT interval, hydroxy-leucine measurement, response to diisocyanate, asthma, FEV change measurement, response to zileuton, asthma
CDC25A	rs9876781	longevity	cis
ULBP1	rs1853665	response to radiation	cis
RNF43	rs9905704	Testicular Germ Cell Tumor	cis	rs2257205	pancreatic carcinoma	Sessile serrated polyposis cancer syndrome, 617108 (3), Autosomal dominant
ARPC5	rs10911390	systemic lupus erythematosus	cis
RNF40	rs11865038, rs13708, rs10782001	Parkinson's disease, psoriasis	cis
POLR2E	rs3752246, rs4147929, rs740495, rs2024092	Alzheimers disease, Crohn's disease, inflammatory bowel disease	cis
POLR2F	rs4072037	gastric carcinoma	trans
DYNC1LI1	rs17747401, rs2251219, rs7924176	hypospadias, mood disorder, odontogenesis, tooth eruption	trans
WFDC1	rs16963349	systolic blood pressure, alcohol drinking	cis	rs16963349	systolic blood pressure, alcohol drinking
ITPR3	rs4711336, rs210142, rs210134, rs751728, rs2296743, rs9394159, rs5745568, rs513349, rs4711350, rs2966, rs3227, rs210138	body height, chronic lymphocytic leukemia, Crohn's disease, energy intake, Graves disease, platelet count, schizophrenia, self reported educational attainment, testicular carcinoma	cis	rs999943, rs999943, rs9394159, rs4711336, rs3227, rs2296342	obesity, Graves disease, body height, self reported educational attainment, schizophrenia	{Diabetes, type 1, susceptibility to}, 222100 (2), Autosomal recessive
RHOA	rs7647973, rs7617480	age at menarche	cis
ITPR1	rs420017, rs304029, rs794185	body height, diabetic nephropathy, multiple sclerosis	both	rs2322734, rs2322734, rs7632000, rs6762644, rs17041333, rs72622154, rs304029	pulmonary function measurement, interleukin-6 measurement, breast carcinoma, smoking behavior, 3-hydroxy-1-methylpropylmercapturic acid measurement, diabetic nephropathy	Gillespie syndrome, 206700 (3); Spinocerebellar ataxia 15, 606658 (3), Autosomal dominant; Spinocerebellar ataxia 29, congenital nonprogressive, 117360 (3), Autosomal dominant
WFDC5	rs6065777	schizophrenia	cis
STC2	rs6869841	prostate carcinoma	cis
F11R	rs4073054	blood metabolite measurement	cis
ANKRD28	rs4678680	hepatocellular carcinoma	trans
IL1RN	rs6734238	fibrinogen measurement, leukocyte count	cis	rs4252023	IGFBP-3 measurement	{Gastric cancer risk after H. pylori infection}, 137215 (3), Autosomal dominant; Interleukin 1 receptor antagonist deficiency, 612852 (3), Autosomal recessive; {Microvascular complications of diabetes 4}, 612628 (3)
LRIG3	rs11172782	heart failure	cis
ABCG5	rs6756629	total cholesterol measurement	cis	rs6756629	total cholesterol measurement, low density lipoprotein cholesterol measurement	Sitosterolemia, 210250 (3), Autosomal recessive
LRIG1	rs812481	colorectal cancer	cis	rs2242285, rs2242285, rs3845905, rs9827908, rs13078828, rs812481	heart function measurement, response to platinum based chemotherapy, response to antineoplastic agent, response to reverse transcriptase inhibitor, HIV-1 infection, peripheral neuropathy, response to carboplatin, response to antineoplastic agent, antibody measurement, Trypanosoma cruzi seropositivity, colorectal cancer
PRDM11	rs10742752, rs17723470	body mass index, thyroid stimulating hormone measurement	cis	rs17723470, rs17723470, rs2863171	thyroid stimulating hormone measurement, vital capacity
ABCG8	rs4299376, rs4245791, rs6544713	lipid measurement, low density lipoprotein cholesterol measurement, total cholesterol measurement	cis	rs11887534, rs11887534, rs6756629, rs6544713, rs41360247, rs4299376, rs4245791, rs76866386, rs72875462	gallstones, total cholesterol measurement, low density lipoprotein cholesterol measurement, phytosterol measurement, lipid measurement	{Gallbladder disease 4}, 611465 (3); Sitosterolemia, 210250 (3), Autosomal recessive
UQCC1	rs2236164, rs6060369, rs224329, rs6088792, rs6060373, rs224333, rs143384, rs6088813, rs2425163, rs11906854, rs6120849, rs2277862, rs6088765	body height, developmental dysplasia of the hip, infant body height, migraine disorder, protein C measurement, spine bone size, total cholesterol measurement, ulcerative colitis, waist-hip ratio, body mass index	cis	rs6060369, rs6060369, rs6088813, rs6060373, rs6088792	body height, spine bone size, developmental dysplasia of the hip
ITGB4	rs820218	rotator cuff tear	cis			Epidermolysis bullosa of hands and feet, 131800 (3), Autosomal dominant; Epidermolysis bullosa, junctional, non-Herlitz type, 226650 (3), Autosomal recessive; Epidermolysis bullosa, junctional, with pyloric atresia, 226730 (3), Autosomal recessive
HNF4A	rs6047844	androgenetic alopecia	trans	rs1800961, rs1800961, rs4812829	high density lipoprotein cholesterol measurement, C-reactive protein measurement, type II diabetes mellitus, total cholesterol measurement	{Diabetes mellitus, noninsulin-dependent}, 125853 (3), Autosomal dominant; Fanconi renotubular syndrome 4, with maturity-onset diabetes of the young, 616026 (3), Autosomal dominant; MODY, type I, 125850 (3), Autosomal dominant
SF3B1	rs1896857, rs700651	age at onset, alcohol dependence, brain aneurysm	cis			Myelodysplastic syndrome, somatic, 614286 (3)
MPI	rs2472304, rs6495122, rs1378942, rs8036030, rs936229	coffee consumption, diastolic blood pressure, mean arterial pressure, pulmonary function measurement, response to carboplatin, response to antineoplastic agent, systolic blood pressure	cis			Congenital disorder of glycosylation, type Ib, 602579 (3), Autosomal recessive
GTF3A	rs7336332	body weight	cis
ERCC6L2	rs1547201	serum IgG glycosylation measurement	cis	rs7867155, rs7867155, rs1547201, rs10819861, rs12346945	unipolar depression, anxiety, serum IgG glycosylation measurement, QT interval, smoking behavior, 3-hydroxypropylmercapturic acid measurement	Bone marrow failure syndrome 2, 615715 (3), Autosomal recessive
MTTP	rs1032355, rs549280	celiac disease, leukocyte count, neutrophil count	both	rs1032355	celiac disease	Abetalipoproteinemia, 200100 (3), Autosomal recessive; {Metabolic syndrome, protection against}, 605552 (3), Autosomal dominant
SNCB	rs422421	body height	cis			Dementia, Lewy body, 127750 (3), Autosomal dominant
SPC25	rs531864	mitochondrial DNA measurement	cis
SLC30A10	rs2785980, rs4236601, rs2820464	body mass index, fasting blood insulin measurement, open-angle glaucoma, waist-hip ratio	both			Hypermanganesemia with dystonia 1, 613280 (3), Autosomal recessive
ASCC3	rs239198, rs11969893, rs465969	age at menarche, economic and social preference, psoriasis	both	rs240768, rs240768, rs239198	economic and social preference, age at menarche
ASCC2	rs5763767, rs713875, rs12537, rs2412971, rs2412973, rs2412970, rs9876781, rs73394838, rs5753037	Crohn's disease, IGA glomerulonephritis, inflammatory bowel disease, kidney disease, longevity, optic disc area measurement, telomere length, type I diabetes mellitus, ulcerative colitis	both	rs73394838	telomere length
RNF125	rs1801689	low density lipoprotein cholesterol measurement	trans			Tenorio syndrome, 616260 (3), Autosomal dominant
UQCC2	rs4711336, rs943466, rs210142, rs2296743, rs2966, rs3227	body height, body mass index, chronic lymphocytic leukemia, energy intake, self reported educational attainment	cis			?Mitochondrial complex III deficiency, nuclear type 7, 615824 (3), Autosomal recessive	mutation identified in 1 MC3DN7 patient
RNF123	rs6762477, rs7613875, rs6997, rs9858542, rs3197999, rs9858213, rs9822268	age at menarche, body mass index, cognition, Crohn's disease, inflammatory bowel disease, sclerosing cholangitis, self reported educational attainment, ulcerative colitis	cis	rs9858213	self reported educational attainment
IL17RB	rs14165, rs893363, rs2612012	Abnormality of refraction, axial length measurement, body mass index	cis
AGO3	rs13122250, rs710865	blood metabolite measurement, brain measurement	trans
EBF2	rs13278849	blood metabolite measurement	cis	rs11135910	prostate carcinoma
MCPH1	rs4737009, rs11994937	A1C measurement, serum IgG glycosylation measurement	trans	rs2916733, rs2916733, rs17077154, rs13269021	leukopenia, response to virus, response to gemcitabine	Microcephaly 1, primary, autosomal recessive, 251200 (3), Autosomal recessive	genetic heterogeneity
PLRG1	rs13109457, rs7681423, rs1800788, rs12511469, rs6050, rs2066865, rs6536024, rs7659024	D dimer measurement, fibrinogen measurement, venous thromboembolism	cis
METTL21A	rs2952768, rs2360969	response to opiate, serum IgG measurement, response to dietary antigen	cis	rs4234080	sporadic amyotrophic lateral sclerosis
FAM120B	rs41314284	schizophrenia	trans
NEDD4	rs6959212, rs8032158, rs4619807	body height, Keloid, psychosis	both	rs8032158, rs8032158, rs17819300	Keloid, brain connectivity measurement
LAP3	rs1008375	parasitemia measurement, Trypanosoma cruzi seropositivity	cis
PVT1	rs10094872	bladder carcinoma	cis	rs2648875, rs2648875, rs2608053, rs16902460, rs13255292, rs13254990	chronic kidney disease, Hodgkins lymphoma, psychosis, diffuse large B-cell lymphoma, neoplasm of mature B-cells
SMC4	rs62287976	MHPG measurement	trans
CD302	rs10929956	erythema nodosum, Crohn's disease	cis
MAPK10	rs2725236	coffee consumption	trans	rs11726269, rs11726269, rs4478147, rs3775182, rs2904090	peripheral arterial disease, migraine disorder, response to gemcitabine, mammographic density measurement
SACS	rs4770433	interleukin 12 measurement	cis	rs4770433	interleukin 12 measurement	Spastic ataxia, Charlevoix-Saguenay type, 270550 (3), Autosomal recessive
GADL1	rs6804368	blood metabolite measurement	cis
MUC5B	rs35705950	idiopathic pulmonary fibrosis	cis			{Pulmonary fibrosis, idiopathic, susceptibility to}, 178500 (3), Autosomal dominant
OPN4	rs7075426	migraine disorder	cis
OPN3	rs12569163	response to radiation	cis	rs16841877	female fertility, fertility measurement
NCOR1	rs7477, rs718073	amyotrophic lateral sclerosis, functional laterality, dyslexia	both
QRSL1	rs783396	stroke	cis
FCER1G	rs4073054	blood metabolite measurement	cis				probably on 1q close to CD32
TEK	rs2157719, rs7865618, rs791888, rs4977756	central nervous system cancer, coronary heart disease, magnesium measurement, open-angle glaucoma, optic cup area measurement, optic disc size measurement	trans	rs1334809, rs1334809, rs2273720, rs664461, rs538679, rs62544595	serum IgG glycosylation measurement, endothelial growth factor measurement, angiopoietin-2 receptor measurement, trans fatty acid measurement, trans-16:1n-7 fatty acid measurement, schizophrenia	Glaucoma 3, primary congenital, E, 617272 (3), Autosomal dominant; Venous malformations, multiple cutaneous and mucosal, 600195 (3), Autosomal dominant
FCER1A	rs2251746, rs13962, rs4656784	serum IgE measurement	cis	rs2251746	serum IgE measurement
CLEC12A	rs1054611	post-operative sensory disturbance	cis
SOSTDC1	rs10270805	response to statin	cis
DNALI1	rs4074961	axial length measurement	cis
CACNB3	rs2070615	bipolar disorder	cis	rs2070615	bipolar disorder
HUS1	rs2284219	type II diabetes mellitus	trans
MOCOS	rs4620037, rs1050631	body height, squamous cell carcinoma, esophageal carcinoma	both			Xanthinuria, type II, 603592 (3), Autosomal recessive
POM121C	rs236670	energy intake	cis	rs236670	energy intake
TEF	rs4820425, rs727563, rs4822024	Crohn's disease, inflammatory bowel disease, Vitiligo	cis
BMPR1A	rs4243830	body mass index	trans			Juvenile polyposis syndrome, infantile form, 174900 (3), Autosomal dominant; Polyposis syndrome, hereditary mixed, 2, 610069 (3); Polyposis, juvenile intestinal, 174900 (3), Autosomal dominant
CACNA1C	rs4930776, rs4765905	plasma clusterin measurement, schizophrenia	both	rs216013, rs216013, rs1006737, rs4765905, rs4765913, rs11062040, rs7312105, rs2302729, rs216026, rs2007044, rs956451, rs12823424, rs73044404, rs3794288	response to anticoagulant, bipolar disorder, schizophrenia, response to gemcitabine, pancreatic carcinoma, hematocrit, sleep quality, schizophrenia, bipolar disorder, nitric oxide exhalation measurement, attention deficit hyperactivity disorder, unipolar depression, schizophrenia, autism spectrum disorder, bipolar disorder, acoustic startle blink response measurement, unipolar depression, bipolar…	Brugada syndrome 3, 611875 (3); Timothy syndrome, 601005 (3), Autosomal dominant
SPAG16	rs9789347	antioxidant measurement	cis	rs9789347, rs9789347, rs6707387, rs1510552, rs16851771, rs10167079	antioxidant measurement, HOMA-IR, fasting blood insulin measurement, contrast sensitivity measurement, urinary metabolite measurement, body mass index
GPN1	rs3736594, rs4666002, rs1919128, rs3749147	body mass index, fasting blood glucose measurement, phospholipid measurement, triglyceride measurement, metabolic syndrome	cis	rs3749147, rs3749147, rs111571364	triglyceride measurement, metabolic syndrome, periodontitis
SRD5A3	rs13434995, rs13113518, rs6832769	adiponectin measurement, body height, personality trait	cis			Congenital disorder of glycosylation, type Iq, 612379 (3), Autosomal recessive; Kahrizi syndrome, 612713 (3), Autosomal recessive
SRD5A1	rs472402, rs6876835	response to drug, visceral adipose tissue measurement	cis	rs472402	response to drug		pseudogene on X
TES	rs10258482, rs4236601	intraocular pressure measurement, open-angle glaucoma	cis
UBE2R2	rs216345, rs10971721	bipolar disorder, body mass index	cis	rs10971721	body mass index
SELL	rs7531806, rs1569476, rs2235302	acne, brain volume measurement, soluble P-selectin measurement	cis	rs3177980	amyotrophic lateral sclerosis
HELLS	rs10509680	response to anticoagulant	cis			Immunodeficiency-centromeric instability-facial anomalies syndrome 4, 616911 (3), Autosomal recessive
RAP2A	rs2770228	dihydroxy docosatrienoic acid measurement	cis
PHF19	rs1953126, rs2072438, rs881375, rs10985070, rs3761847	immune system disease, rheumatoid arthritis	cis	rs881375, rs881375, rs1953126, rs10985070, rs2072438	rheumatoid arthritis, immune system disease
SIAH2	rs6788895, rs559928	breast carcinoma, Crohn's disease, inflammatory bowel disease, ulcerative colitis	both	rs6788895	breast carcinoma
TRIM37	rs2302189, rs411988, rs6503905, rs12940923, rs9303401, rs9905704, rs412000, rs2302190	dental caries, iron biomarker measurement, ferritin measurement, myeloperoxidase measurement, neuropsychological test, testicular carcinoma, Testicular Germ Cell Tumor, tooth eruption, vitamin D measurement	cis			Mulibrey nanism, 253250 (3), Autosomal recessive
LRRC25	rs4808801	breast carcinoma	cis
RPL3	rs54211	sudden cardiac arrest	cis
RAI1	rs6451493, rs8072100	ulcerative colitis, very long-chain saturated fatty acid measurement	trans			Smith-Magenis syndrome, 182290 (3), Autosomal dominant, Isolated cases
GGA3	rs9896052	diabetic retinopathy, type II diabetes mellitus	cis
MLXIP	rs11835818, rs7953704	body height, urate measurement	cis	rs1043763, rs1043763, rs7953704	response to antineoplastic agent, response to antimicrotubule agent, urate measurement
C15orf48	rs17536527	glomerular filtration rate	cis
TPD52	rs62506864, rs10957961, rs998731	neuritic plaque measurement, pyroglutamine measurement, rheumatoid arthritis	both	rs10957961, rs10957961, rs181166265, rs7828135	pyroglutamine measurement, HVA measurement, MHPG measurement, response to lapatinib, drug-induced liver injury
PHLPP2	rs4788815, rs2334880	coronary artery calcification, malaria, metabolite measurement	cis	rs12051443	prostate carcinoma
ADO	rs1444418, rs10995251, rs10995271, rs224136	atopic eczema, Crohn's disease	cis
MOV10L1	rs138229, rs5771242	illegal drug consumption, maximal midexpiratory flow rate	cis	rs138229	illegal drug consumption
G6PC2	rs560887, rs552976, rs563694, rs13387347, rs569805, rs1474055	A1C measurement, body mass index, fasting blood glucose measurement, coronary artery calcification, fasting blood glucose measurement, glucose measurement, HOMA-B, metabolic syndrome, metabolite measurement, Parkinson's disease	cis	rs560887	fasting blood glucose measurement, glucose measurement, metabolite measurement, metabolic syndrome, HOMA-B, body mass index, fasting blood glucose measurement, coronary artery calcification, A1C measurement
TRIM16	rs11868035	Parkinson's disease	trans
TGFBRAP1	rs1020064	AIDS	cis	rs1020064, rs1020064, rs17636747, rs1030877	AIDS, preeclampsia, IGFBP-1 measurement
HIST1H1C	rs1185567	blood metabolite measurement	cis
FHOD1	rs3729639	high density lipoprotein cholesterol measurement	cis
HIST1H2AC	rs1799945, rs198846	diastolic blood pressure, hypertension, mean arterial pressure, mean corpuscular volume, serum iron measurement, systolic blood pressure	cis
PMF1	rs2072499	testicular carcinoma, Testicular Germ Cell Tumor	cis	rs2984613	intracerebral hemorrhage, white matter hyperintensity measurement
B3GALNT1	rs4557202, rs9290065	age at menarche, mucocutaneous lymph node syndrome	cis	rs4557202	age at menarche	[Blood group, P1PK system, P(k) phenotype], 111400 (3); [Blood group, globoside system], 615021 (3)
ADH4	rs2201728, rs2602836	cardiac troponin T measurement, high density lipoprotein cholesterol measurement	cis	rs3805322	esophageal carcinoma
ZNF480	rs2434422	Cannabis use initiation	cis
PKD2	rs2725236, rs1481012, rs2231142, rs2725220, rs2728124, rs4148155	coffee consumption, coffee consumption, cups of coffee per day measurement, gout, renal system measurement, uric acid measurement, response to statin, sitting height ratio, urate measurement, urate measurement, overweight body mass index status, urate measurement, underweight body mass index status, uric acid measurement	cis	rs2725220	renal system measurement, uric acid measurement	Polycystic kidney disease 2, 613095 (3), Autosomal dominant
TACC2	rs11200392, rs9831754	body height, calcium measurement	both	rs17103138, rs17103138, rs11200392, rs10788251	pathological myopia, body height, schizophrenia
TACC3	rs798766	bladder carcinoma	cis	rs798766	bladder carcinoma
PICK1	rs8135665	age-related macular degeneration	cis
CARM1	rs1122608	large artery stroke, coronary heart disease, myocardial infarction	cis	rs12710258	smoking behavior, 3-hydroxypropylmercapturic acid measurement
PIAS1	rs491567, rs448720, rs338389	chronic kidney disease, serum creatinine measurement, neuropsychological test, rectum cancer, overall survival	both
NUAK2	rs1668873, rs1172130, rs9660992, rs1668871	mean platelet volume, platelet count	cis
STAMBPL1	rs1447295	prostate carcinoma	trans
ZNF131	rs782971	body mass index	cis	rs782971	body mass index
PSMB3	rs1043515	body height	cis				previously assigned to 2q35
PSMB2	rs12153391	body height	trans
HIVEP2	rs316020, rs17693963	blood metabolite measurement, schizophrenia, schizophrenia, bipolar disorder, schizophrenia, bipolar disorder, schizoaffective disorder	trans	rs12211360	adiponectin measurement	Mental retardation, autosomal dominant 43, 616977 (3), Autosomal dominant
HIVEP3	rs174601, rs715170	fatty acid measurement, linolenic acid measurement, schizophrenia	trans	rs349423, rs349423, rs752010, rs654950	Bronchopulmonary dysplasia, systemic lupus erythematosus, lupus nephritis, airway imaging measurement
PPIL2	rs495828, rs579459, rs651007, rs2283792, rs5749696	angiotensin converting enzyme activity measurement, e-selectin measurement, multiple sclerosis, schizophrenia	both	rs79384503	PR interval, Trypanosoma cruzi seropositivity
PFKFB2	rs7140285	pulmonary artery enlargement, chronic obstructive pulmonary disease	trans
LMBR1L	rs11168854, rs12821008	body mass index, bone density	cis
EOGT	rs304029	diabetic nephropathy	trans			Adams-Oliver syndrome 4, 615297 (3), Autosomal recessive
ZNF317	rs35164067	inflammatory bowel disease	trans
AZIN1	rs1961102, rs13276960	QT interval, schizophrenia	cis
LGR5	rs8006385	platelet count	trans
CAB39	rs1635501, rs16863064	age at menopause, schizophrenia	trans
JUND	rs12608504	waist-hip ratio, body mass index	cis
CKMT1B	rs2251844	cancer biomarker measurement	cis				centromeric to CKMT1A
SLC6A13	rs7969761, rs11613331, rs10774021, rs1048466	blood metabolite measurement, chronic kidney disease, serum creatinine measurement, obesity	cis	rs10774021, rs10774021, rs555044, rs11613331, rs7969761	chronic kidney disease, serum creatinine measurement, serum metabolite measurement, blood metabolite measurement
OVOL1	rs478304, rs479844, rs3903072, rs4014195	acne, atopic eczema, breast carcinoma, chronic kidney disease, serum creatinine measurement	cis	rs642803	urate measurement
HIST1H2AE	rs4141885	body height	cis
GNAT3	rs6025	inflammatory bowel disease	trans
RMI1	rs7853377	body height	cis
RMI2	rs12924729, rs737008, rs12928822, rs7198849, rs9921338, rs423674, rs7188861, rs529866, rs11865121, rs7191700, rs4780355, rs12708716, rs416603	biliary liver cirrhosis, body composition measurement, celiac disease, coronary artery bypass, vein graft stenosis, Crohn's disease, high density lipoprotein cholesterol measurement, inflammatory bowel disease, multiple sclerosis, psoriasis, Crohn's disease, type I diabetes mellitus, type I diabetes mellitus, autoantibody measurement	cis
CORO7	rs6500602	schizophrenia	cis
GPR135	rs111803315	schizophrenia	cis
DIDO1	rs6062788	body mass index	cis
BCL2L11	rs6738028	hormone measurement	cis
NTMT1	rs10988449	response to citalopram, antidepressant-induced dizziness, response to buspirone, response to antidepressant	cis
KCNK5	rs2115200, rs9366999	eating disorder, waist circumference	cis	rs10456100	migraine disorder
ESCO1	rs11662721	phospholipid measurement	cis
HADHA	rs3795958	HVA measurement	cis			Fatty liver, acute, of pregnancy, 609016 (3), Autosomal recessive; HELLP syndrome, maternal, of pregnancy, 609016 (3), Autosomal recessive; LCHAD deficiency, 609016 (3), Autosomal recessive; Trifunctional protein deficiency, 609015 (3), Autosomal recessive
TYMP	rs131814, rs470119, rs140522	cerebrospinal fluid clusterin measurement, hemoglobin measurement, mean corpuscular hemoglobin, mean corpuscular volume, multiple sclerosis	cis	rs470119	hemoglobin measurement, mean corpuscular hemoglobin	Mitochondrial DNA depletion syndrome 1 (MNGIE type), 603041 (3), Autosomal recessive
MLH1	rs7631605, rs75968099	p-tau measurement, schizophrenia	cis			Colorectal cancer, hereditary nonpolyposis, type 2, 609310 (3); Mismatch repair cancer syndrome, 276300 (3), Autosomal recessive; Muir-Torre syndrome, 158320 (3), Autosomal dominant
NUP43	rs2275336, rs6904125	Parkinson's disease, response to anticoagulant	trans
ST18	rs2469997	hypertension	trans	rs7009219, rs7009219, rs2360806	Alzheimers disease, motion sickness
HKDC1	rs4746822, rs1802295	glucose tolerance test, type II diabetes mellitus	cis	rs4746822	glucose tolerance test
GOLGB1	rs3772130	neuropsychological test	cis
VPS13A	rs13259667, rs3894194	alcohol dependence, asthma, childhood onset asthma	trans			Choreoacanthocytosis, 200150 (3), Autosomal recessive
VPS13C	rs7178424, rs4502156, rs4775413, rs1436958	body height, insulin measurement, schizophrenia, serum IgG glycosylation measurement	cis	rs17271305, rs17271305, rs4143844, rs1436958	glucose tolerance test, mental or behavioural disorder, serum IgG glycosylation measurement	Parkinson disease 23, autosomal recessive, early onset, 616840 (3), Autosomal recessive
VPS13B	rs959695, rs1953126, rs13253073, rs7617877	hippocampal atrophy, immune system disease, insulin metabolic clearance rate measurement, glucose homeostasis measurement, Parkinson's disease	both	rs959695, rs959695, rs3105169	hippocampal atrophy, smoking initiation	Cohen syndrome, 216550 (3), Autosomal recessive
MAN2C1	rs4886707, rs7184046, rs8028182	body height, sudden cardiac arrest	cis
TRAF1	rs3981351, rs1953126, rs2072438, rs881375, rs10985070, rs3761847	hormone measurement, immune system disease, rheumatoid arthritis	both	rs3761847	rheumatoid arthritis
TRAF3	rs1956529	odontogenesis	trans	rs10133111, rs10133111, rs7143963	schizophrenia, brain measurement, body mass index	{?Herpes simplex encephalitis, susceptibility to, 3}, 614849 (3)	mutation identified in 1 IIAE5 patient
TMTC1	rs621636, rs679087, rs16934812	homocysteine measurement, schizophrenia	both	rs16934812, rs16934812, rs679087	schizophrenia
TWISTNB	rs6977660	thyroid stimulating hormone measurement	cis				pseudogene on 6q14.3
CRYZ	rs3931020	resistin measurement	cis
PTN	rs3735025	schizophrenia	cis
HOOK2	rs8012	blood metabolite measurement	cis
TMEM38B	rs1463984	neuropsychological test	cis			Osteogenesis imperfecta, type XIV, 615066 (3)
GTF2H1	rs2403254, rs4150581, rs11024598, rs2124379, rs9783347, rs4638289, rs4353250, rs4150642, rs2896526	blood metabolite measurement, Lewy body dementia, Lewy body dementia measurement, metabolite measurement, pancreatic carcinoma, serum amyloid A protein measurement	cis	rs9783347, rs9783347, rs4150581, rs4150642	pancreatic carcinoma, blood metabolite measurement, serum amyloid A protein measurement		within 50kb of LDHA
SH3BGR	rs13361707	gastric carcinoma	trans
B3GNTL1	rs1046875	A1C measurement	cis
TMPRSS5	rs2734839, rs3934007	information processing speed, interferon alpha measurement, systemic lupus erythematosus	cis
GTF2H5	rs9365723, rs4560672	colorectal cancer, smoking behaviour measurement	cis	rs4560672	smoking behaviour measurement	Trichothiodystrophy 3, photosensitive, 616395 (3)
GFRA2	rs17428041	neuropathic pain, type II diabetes mellitus	cis
CRYM	rs12445126	Astigmatism	trans			Deafness, autosomal dominant 40, 616357 (3), Autosomal dominant
TMEM165	rs13434995, rs13113518, rs6832769, rs3805389	adiponectin measurement, body height, personality trait, waist-hip ratio, body mass index	cis	rs6832769	personality trait	Congenital disorder of glycosylation, type IIk, 614727 (3), Autosomal recessive
RTF1	rs2777491, rs28374715	ulcerative colitis	cis	rs2777491	ulcerative colitis
KAT6B	rs7078012	chronic obstructive pulmonary disease, surfactant protein D measurement	trans	rs10466033	breast size, breast carcinoma	Genitopatellar syndrome, 606170 (3), Autosomal dominant; SBBYSS syndrome, 603736 (3)
FOXN4	rs2338104, rs9943753, rs2241208	high density lipoprotein cholesterol measurement	cis
TNFSF8	rs7853287	serum IgA measurement	cis
DENND1A	rs411988, rs2479106	iron biomarker measurement, ferritin measurement, polycystic ovary syndrome	both	rs7852296, rs7852296, rs2479106, rs10818854, rs872863, rs183433444	personality trait, polycystic ovary syndrome, pathological myopia, body mass index, polychlorinated biphenyls measurement
LRRC59	rs12711490	systemic scleroderma, systemic lupus erythematosus	trans
CNTRL	rs2072438, rs10985070, rs3761847	rheumatoid arthritis	cis	rs9408926	response to vaccine, cytokine measurement
FOXN2	rs7565792, rs17396122	attention deficit hyperactivity disorder, unipolar depression, schizophrenia, autism spectrum disorder, bipolar disorder, schizophrenia	cis
COX7A2L	rs1979755, rs2293889	body mass index, high density lipoprotein cholesterol measurement	both
PCDH9	rs2875517	dental caries	cis	rs17081231, rs17081231, rs2875517, rs11148708, rs2027099, rs9317639	obesity, dental caries, response to cisplatin, smoking behavior, 3-hydroxy-1-methylpropylmercapturic acid measurement, schizophrenia
NICN1	rs7617480, rs6997	age at menarche, cognition	cis				processed pseudogene on X
LRRK2	rs11175593, rs11564258, rs4768236, rs12422544, rs7968324, rs76904798, rs1491942	Crohn's disease, inflammatory bowel disease, omega-6 polyunsaturated fatty acid measurement, Parkinson's disease, ulcerative colitis	both	rs1491942, rs1491942, rs34637584, rs34778348, rs4768236	Parkinson's disease, Crohn's disease, inflammatory bowel disease	{Parkinson disease 8}, 607060 (3), Autosomal dominant
RPL38	rs4818225	self reported educational attainment	trans
TAB3	rs425277	body height	trans
RPL37	rs10440635	ankylosing spondylitis	cis
TAB1	rs4821897, rs909674, rs5757676	serum IgG glycosylation measurement	cis
PDE4C	rs874628	multiple sclerosis	cis				between JUND (proximal) and RAB3A (distal)
COL14A1	rs1007190	DNA methylation	trans	rs10955961, rs10955961, rs10955971	parasitemia measurement, Trypanosoma cruzi seropositivity, gastritis
CABYR	rs680379, rs9635963	glycerophospholipid measurement, blood metabolite measurement, sex hormone globulin binding measurement	both
RPL31	rs2278729	osteoporosis	cis
SNRPC	rs2140418, rs205262, rs4646949, rs2764209, rs2764208, rs3734266	alcohol dependence, body mass index, body mass index, fasting blood insulin measurement, high density lipoprotein cholesterol measurement, rheumatoid arthritis, systemic lupus erythematosus	cis
GRIN2A	rs1463132, rs7203315	HIV-1 infection, response to hydrochlorothiazide, triglyceride measurement	cis	rs11866328, rs11866328, rs1463132, rs8058295, rs7203315, rs9922678	hepatitis B infection, HIV-1 infection, attention deficit hyperactivity disorder, unipolar depression, schizophrenia, autism spectrum disorder, bipolar disorder, response to hydrochlorothiazide, triglyceride measurement, schizophrenia	Epilepsy, focal, with speech disorder and with or without mental retardation, 245570 (3), Autosomal dominant
GNA12	rs7777484, rs798554, rs798497, rs1182188, rs798489, rs798544, rs798502	body height, inflammatory bowel disease, ulcerative colitis	cis	rs1182188, rs1182188, rs798502, rs798497, rs798489, rs7777484	body height, ulcerative colitis, inflammatory bowel disease
KLHDC8B	rs7617480	age at menarche	cis	rs7617480	age at menarche	{Hodgkin lymphoma, susceptibility to}, 236000 (3), Autosomal recessive
RPSA	rs864643	attention deficit hyperactivity disorder	cis			Asplenia, isolated congenital, 271400 (3), Autosomal dominant
SDHA	rs12188164	Cystic fibrosis	cis			Cardiomyopathy, dilated, 1GG, 613642 (3); Leigh syndrome, 256000 (3), Autosomal recessive, Mitochondrial; Mitochondrial respiratory chain complex II deficiency, 252011 (3), Autosomal recessive; Paragangliomas 5, 614165 (3), Autosomal dominant	copy on 3q29
SDHC	rs4656940	Crohn's disease	cis			Gastrointestinal stromal tumor, 606764 (3), Autosomal dominant, Isolated cases; Paraganglioma and gastric stromal sarcoma, 606864 (3); Paragangliomas 3, 605373 (3), Autosomal dominant
ATF6	rs10918270	Parkinson's disease, age at onset	cis	rs3767633, rs3767633, rs10918270	serum IgG glycosylation measurement, Parkinson's disease, age at onset	Achromatopsia 7, 616517 (3), Autosomal recessive
ATF1	rs7968440, rs17262815	fibrinogen measurement, hypospadias	both	rs17291650	sudden cardiac arrest		fused with EWS in soft tissue clear cell sarcoma, with FUS in angiomatoid fibrous histiocytoma
ARPC1B	rs12533251	blood metabolite measurement	cis
PPCS	rs150404479	bipolar disorder, body mass index	cis
PRKAR1A	rs10512597	fibrinogen measurement	trans			Acrodysostosis 1, with or without hormone resistance, 101800 (3), Autosomal dominant; Adrenocortical tumor, somatic (3); Carney complex, type 1, 160980 (3), Autosomal dominant; Myxoma, intracardiac, 255960 (3), Autosomal dominant; Pigmented nodular adrenocortical disease, primary, 1, 610489 (3), Autosomal dominant	fused with RET to form PTC2
ERRFI1	rs12711517, rs417065	breast carcinoma, psoriasis	cis
ZCCHC11	rs2081687	low density lipoprotein cholesterol measurement, total cholesterol measurement	trans
TAP2	rs2854275	antibody measurement, Epstein-Barr virus infection	cis	rs241428, rs241428, rs1015166, rs241436, rs2228391	complement C4 measurement, autoimmune thyroid disease, type I diabetes mellitus, urate measurement, underweight body mass index status, drug-induced agranulocytosis, response to thioamide, Graves disease	Bare lymphocyte syndrome, type I, due to TAP2 deficiency, 604571 (3), Autosomal recessive; Wegener-like granulomatosis (3)	tel-TAP1-LMP2-LMP1-TAP2-cen
MOV10	rs12120956, rs17030613	body height, diastolic blood pressure, systolic blood pressure	cis
CTNNA3	rs2814021, rs6983039	body composition measurement, serum IgG glycosylation measurement	trans	rs4142041, rs4142041, rs10762058, rs7909235, rs7902091, rs2441755, rs2441727, rs72791417, rs12251332, rs1471384, rs10997517	nicotine dependence, asthma, aspartate aminotransferase measurement, serum alanine aminotransferase measurement, schizophrenia, cytomegalovirus infection, dental caries, interstitial lung disease, Bronchopulmonary dysplasia, pyroglutamine measurement, vital capacity, migraine disorder	Arrhythmogenic right ventricular dysplasia, familial, 13, 615616 (3), Autosomal dominant
BUB1B	rs56205728	schizophrenia	cis			Colorectal cancer, somatic, 114500 (3); Mosaic variegated aneuploidy syndrome 1, 257300 (3), Autosomal recessive; [Premature chromatid separation trait], 176430 (3), Autosomal dominant
AP1M2	rs2288904	venous thromboembolism	cis
TMCO1	rs4656461, rs7518099, rs7555523	glaucoma, intraocular pressure measurement, open-angle glaucoma	cis	rs7555523, rs7555523, rs7518099	intraocular pressure measurement	Craniofacial dysmorphism, skeletal anomalies, and mental retardation syndrome, 213980 (3), Autosomal recessive
CTTNBP2	rs10761779	alkaline phosphatase measurement, liver enzyme measurement	trans	rs757278, rs757278, rs7800668	response to methotrexate, chronic childhood arthritis
AP1M1	rs3905706	bone density	trans
PSPC1	rs12637471, rs4526895	Parkinson's disease, Yu-Zhi constitution type, type II diabetes mellitus	trans
RNF168	rs2342371	HIV-1 infection, body fat distribution	cis			RIDDLE syndrome, 611943 (3), Autosomal recessive
SNAP91	rs1171113	bipolar disorder	cis	rs12193281, rs12193281, rs3798869	skin conductance level, electrodermal activity measurement, schizophrenia
MOCS2	rs27419	schizophrenia	cis			Molybdenum cofactor deficiency B, 252160 (3), Autosomal recessive
SBF2	rs7129220, rs2403221, rs2957692	diastolic blood pressure, pulse pressure measurement, smoking initiation, systolic blood pressure, vasoactive peptide measurement	cis	rs10500715, rs10500715, rs2403221	pancreatic carcinoma, smoking initiation	Charcot-Marie-Tooth disease, type 4B2, 604563 (3), Autosomal recessive
CCDC141	rs11693319	systolic blood pressure, response to cold pressor test	cis	rs11693319, rs11693319, rs17362588, rs1032833	systolic blood pressure, response to cold pressor test, heart rate, exploratory eye movement measurement
ZCCHC4	rs3816587	rheumatoid arthritis	cis
POLK	rs2112347	body mass index	cis
BPIFB4	rs6058869, rs6087990	inflammatory bowel disease, ulcerative colitis	cis
PPIP5K2	rs26232, rs2561477	rheumatoid arthritis	cis
GATAD2A	rs10401193, rs10401969, rs16996148, rs73001065, rs2905426, rs2905424, rs58542926, rs17216525, rs12610185	body height, hepatic lipid content measurement, obesity, low density lipoprotein cholesterol measurement, schizophrenia, total cholesterol measurement, triglyceride measurement	cis	rs10401193	body height
ALG12	rs56091001, rs138880	acne, schizophrenia	cis	rs5769765	schizophrenia	Congenital disorder of glycosylation, type Ig, 607143 (3)
SMG5	rs6684514, rs2072499	A1C measurement, hemoglobin measurement, mean corpuscular hemoglobin, testicular carcinoma, Testicular Germ Cell Tumor	cis
OGDH	rs540425	schizophrenia	cis			Alpha-ketoglutarate dehydrogenase deficiency, 203740 (1), Autosomal recessive
SMG6	rs9914578, rs17761864	body mass index, squamous cell carcinoma, esophageal carcinoma	cis	rs10852932, rs10852932, rs216172, rs1231206, rs17761864, rs4790881, rs11078884, rs2281727, rs9914578, rs216205, rs2019872	aortic root size, coronary heart disease, squamous cell carcinoma, esophageal carcinoma, bone density, 5-HIAA measurement, body mass index, Mitral valve prolapse, schizophrenia
DLG5	rs754466	serum gamma-glutamyl transferase measurement	cis	rs754466	serum gamma-glutamyl transferase measurement
BLOC1S2	rs17112901, rs11597390, rs975752	antioxidant measurement, liver enzyme measurement, serum alanine aminotransferase measurement, schizophrenia	cis
OARD1	rs943072	ulcerative colitis	trans
CDC73	rs3736757	body composition measurement	trans			Hyperparathyroidism, familial primary, 145000 (3), Autosomal dominant; Hyperparathyroidism-jaw tumor syndrome, 145001 (3), Autosomal dominant; Parathyroid adenoma with cystic changes, 145001 (3), Autosomal dominant; Parathyroid carcinoma, 608266 (3)
PTGER4	rs10036575	gastric carcinoma	cis	rs10036575	gastric carcinoma
COMMD1	rs12723025	response to triptolide, cytotoxicity measurement	trans
SYS1	rs1008953	psoriasis	cis
COL27A1	rs663743, rs10817408	leprosy, serum IgG glycosylation measurement	trans	rs7868992, rs7868992, rs946053	Tourette syndrome, body height	?Steel syndrome, 615155 (3), Autosomal recessive	mutation identified in 1 STLS family
ACSM3	rs1394678, rs433598	blood metabolite measurement, schizophrenia	cis			{?Hypertension, essential} (1)
PTGER3	rs2651244, rs909848, rs1883460	inflammatory bowel disease, serum IgG glycosylation measurement, ulcerative colitis, word list delayed recall measurement, memory performance, paragraph delayed recall measurement	cis	rs909848, rs909848, rs1883460	serum IgG glycosylation measurement, word list delayed recall measurement, memory performance, paragraph delayed recall measurement
TSC1	rs1076160	psoriasis	cis	rs1076160	psoriasis	Focal cortical dysplasia, type II, somatic, 607341 (3); Lymphangioleiomyomatosis, 606690 (3); Tuberous sclerosis-1, 191100 (3), Autosomal dominant	linked to ABO, ABL
TOR3A	rs1325195	seasonal allergic rhinitis	cis
GUCY1A2	rs974819	coronary heart disease	trans
CD276	rs8038465	serum gamma-glutamyl transferase measurement	cis	rs8038465	serum gamma-glutamyl transferase measurement
LMBRD1	rs3799977	attention deficit hyperactivity disorder	trans	rs9346353	sleep duration	Methylmalonic aciduria and homocystinuria, cblF type, 277380 (3), Autosomal recessive
SLC38A4	rs2711721	prostate carcinoma	cis
IGF1R	rs2018860, rs6598541	fasting blood glucose measurement, urate measurement	cis	rs2871865, rs2871865, rs2018860, rs6598541	body height, fasting blood glucose measurement, urate measurement	Insulin-like growth factor I, resistance to, 270450 (3), Autosomal recessive, Autosomal dominant
FAM3C	rs3801387, rs10242100	bone density	cis	rs7776725, rs7776725, rs917727	bone density
CTNNAL1	rs10468017, rs523340	age-related macular degeneration, blood metabolite measurement, high density lipoprotein cholesterol measurement, information processing speed, metabolic syndrome, phospholipid measurement	both
B3GALT1	rs6720763	atopic eczema	cis	rs1004368, rs1004368, rs10497324, rs13408808	hormone measurement, DNA methylation, energy intake
SNX16	rs10508727	response to vaccine	trans
GRAMD4	rs2073963, rs9616064	androgenetic alopecia, obese body mass index status, urate measurement	both	rs9616064	obese body mass index status, urate measurement
SLC38A9	rs7704138, rs11958779, rs7716219, rs456867	body height, urate measurement	cis	rs11958779, rs11958779, rs7704138, rs7716219	body height
PTGR1	rs10980921	age at menarche	cis	rs2273788	monocyte count
SLC45A3	rs823114, rs823118	Parkinson's disease	cis	rs12409639, rs12409639, rs16856139, rs2153904	prostate specific antigen measurement
DNAH17	rs72925845	triglyceride measurement	cis	rs72925845	triglyceride measurement
PAN2	rs2066807, rs2066808, rs11575234	body height, psoriasis	cis
PHF3	rs652520	chronic obstructive pulmonary disease, C-reactive protein measurement	trans
STK4	rs6065777	schizophrenia	cis	rs6065777	schizophrenia	T-cell immunodeficiency, recurrent infections, autoimmunity, and cardiac malformations, 614868 (3)
MACROD2	rs639012, rs10792832, rs7897194, rs2454206, rs199307, rs4333127	Alzheimers disease, bipolar disorder, body height, IGF-1 measurement, serum zinc measurement	both	rs6110577, rs6110577, rs4141463, rs6079395, rs6110278, rs6080100, rs11087123, rs199307, rs7267421, rs2423942, rs761998, rs8123881, rs430086, rs200752	obesity, autism, non-alcoholic fatty liver disease, cirrhosis of liver, mean platelet volume, antiphospholipid antibody measurement, eating disorder, IGF-1 measurement, sporadic amyotrophic lateral sclerosis, male fertility, family size, prion disease, mood disorder, body mass index, gas trapping measurement, hypertension
OCA2	rs16976734	chronic lymphocytic leukemia	trans	rs11855019, rs11855019, rs4778214, rs7173419, rs7495174, rs4778138	hair color, maximal midexpiratory flow rate, eye color, cutaneous melanoma	Albinism, brown oculocutaneous, 203200 (3), Autosomal recessive; Albinism, oculocutaneous, type II, 203200 (3), Autosomal recessive; [Skin/hair/eye pigmentation 1, blond/brown hair], 227220 (3), Autosomal recessive; [Skin/hair/eye pigmentation 1, blue/nonblue eyes], 227220 (3), Autosomal recessive	?hypopigmentation in PWS and AS
CXCL11	rs2273	longevity	cis
LAMA3	rs11082762, rs1788776	amyotrophic lateral sclerosis, sporadic amyotrophic lateral sclerosis	cis	rs11082762, rs11082762, rs7237244	amyotrophic lateral sclerosis, allergic rhinitis	Epidermolysis bullosa, generalized atrophic benign, 226650 (3), Autosomal recessive; Epidermolysis bullosa, junctional, Herlitz type, 226700 (3), Autosomal recessive; Laryngoonychocutaneous syndrome, 245660 (3), Autosomal recessive
CYP3A4	rs10242455	blood metabolite measurement	cis
CYP3A5	rs7809615, rs10242455, rs4646450	blood metabolite measurement, blood metabolite measurement, X12063 measurement	cis	rs4646450	blood metabolite measurement, X12063 measurement	{Hypertension, salt-sensitive essential, susceptibility to}, 145500 (3), Multifactorial
CXCL14	rs254562	ulcerative colitis	cis
ARID5B	rs2801405	urinary metabolite measurement	trans	rs7089424, rs7089424, rs10821936, rs10821944, rs4948496, rs7090445, rs71508903, rs6479779, rs7090871, rs4245595	acute lymphoblastic leukemia, rheumatoid arthritis, systemic lupus erythematosus, B-cell acute lymphoblastic leukemia, serum IgG glycosylation measurement, corneal topography
AKAP6	rs4898641, rs4664308, rs6586354	longitudinal alcohol consumption measurement, membranous glomerulonephritis, unipolar depression, schizophrenia, bipolar disorder, concentration dose ratio, response to antipsychotic drug	trans	rs2383378, rs2383378, rs2300835, rs1951681, rs17522122	anorexia nervosa, body mass index, fasting blood insulin measurement, economic and social preference, cognition, body mass index
JAK2	rs10968562, rs10758669, rs409801	body mass index, Crohn's disease, inflammatory bowel disease, platelet count, ulcerative colitis	both	rs10974944, rs10974944, rs2274471, rs12339666	myeloproliferative disorder, Crohn's disease	{Budd-Chiari syndrome, somatic}, 600800 (3); Erythrocytosis, somatic, 133100 (3); Leukemia, acute myeloid, somatic, 601626 (3); Myelofibrosis, somatic, 254450 (3); Polycythemia vera, somatic, 263300 (3); Thrombocythemia 3, 614521 (3), Autosomal dominant, Somatic mutation
GTF2F2	rs12480328	prostate carcinoma	trans
HCN1	rs981782, rs13358908, rs17111396, rs11021499	breast carcinoma, schizophrenia, uric acid measurement, waist-hip ratio	both	rs981782, rs981782, rs1501357, rs13180087	breast carcinoma, schizophrenia, colonic neoplasm, overall survival, colorectal cancer, microsatellite instability measurement	Epileptic encephalopathy, early infantile, 24, 615871 (3), Autosomal dominant
HCN3	rs760077, rs4072037, rs4971100, rs11264341	gastric carcinoma, magnesium measurement, urate measurement	cis
AKAP9	rs10270308	response to anticoagulant	trans			?Long QT syndrome-11, 611820 (3), Autosomal dominant	mutation identified in 1 LQT11 family
EIF2A	rs4301033	adiponectin measurement	cis
AMT	rs7617480, rs6997	age at menarche, cognition	cis			Glycine encephalopathy, 605899 (3), Autosomal recessive
ARHGAP17	rs2740, rs4985155, rs7200543	blood metabolite measurement, body mass index, bone density, glycerophospholipid measurement, blood metabolite measurement, metabolite measurement, omega-6 polyunsaturated fatty acid measurement	trans	rs4787294, rs4787294, rs4788439	blood metabolite measurement
STARD9	rs925255	Crohn's disease, inflammatory bowel disease	trans	rs16957063	hormone measurement
ARHGAP12	rs1775715	bipolar disorder	cis
ARHGAP10	rs4660293, rs10028213	high density lipoprotein cholesterol measurement, thyroid function	both	rs6845865, rs6845865, rs7658486	QT interval, response to vaccine, cytokine measurement
TGFA	rs3771514, rs454305, rs3771512	body height, neutrophil count, superior frontal gyrus grey matter volume measurement	cis	rs454305, rs454305, rs432203, rs3771514, rs3771512	neutrophil count, longevity, body height, superior frontal gyrus grey matter volume measurement
PSTK	rs7069346, rs3814231	migraine disorder, Vitiligo	both	rs7069346	migraine disorder
STARD3	rs4794820, rs11869286, rs2084881, rs12450323	asthma, high density lipoprotein cholesterol measurement, ovarian carcinoma, seasonal allergic rhinitis, asthma	both	rs11869286	high density lipoprotein cholesterol measurement
ZSCAN12	rs6903823	pulmonary function measurement, forced expiratory volume	cis
TUBE1	rs33980500	psoriasis, psoriatic arthritis	cis
MYL3	rs2290547	high density lipoprotein cholesterol measurement	cis			Cardiomyopathy, hypertrophic, 8, 608751 (3), Autosomal dominant
ENOX1	rs7200543, rs3764147, rs8002861, rs6919939	glycerophospholipid measurement, blood metabolite measurement, leprosy, schizophrenia	both	rs4942242, rs4942242, rs17538444	rheumatoid arthritis, response to drug, unipolar depression
PTRHD1	rs11895026	body height	cis
PRKD2	rs11083846, rs425105	chronic lymphocytic leukemia, type I diabetes mellitus	cis	rs11083846, rs11083846, rs425105	chronic lymphocytic leukemia, type I diabetes mellitus
NFU1	rs6546537	thyroid stimulating hormone measurement	cis			Multiple mitochondrial dysfunctions syndrome 1, 605711 (3), Autosomal recessive
MRPL11	rs1800795, rs11697186	Alzheimers disease, cerebrospinal fluid clusterin measurement, Chronic Hepatitis C infection	trans
ASPA	rs2005290	cocaine dependence	cis	rs923375	pathological myopia	Canavan disease, 271900 (3), Autosomal recessive
ADARB2	rs6563199, rs10794720, rs4880487	body height, chronic kidney disease, serum creatinine measurement, migraine disorder	both	rs6560749, rs6560749, rs2999399, rs11250464, rs11599315, rs6560743, rs4880487, rs2820651, rs17293817, rs1874984	body mass index, body fat distribution, emphysema, response to radiation, response to hydrochlorothiazide, fasting blood glucose measurement, pack-years measurement, systolic blood pressure, migraine disorder, Trypanosoma cruzi seropositivity, ejection fraction measurement, age at menarche
GABRG1	rs535066	epilepsy	cis
APOC1	rs439401, rs2288912	beta-amyloid 1-42 measurement, Alzheimers disease, triglyceride measurement, triglyceride measurement, high density lipoprotein cholesterol measurement, very long-chain saturated fatty acid measurement	cis	rs12721054	triglyceride measurement
DNAH11	rs10230207, rs56130071, rs12670798, rs2285947, rs55649657, rs4237643	brain aneurysm, low density lipoprotein cholesterol measurement, lung carcinoma, lung carcinoma, squamous cell carcinoma, gastric carcinoma, squamous cell carcinoma, total cholesterol measurement, vital capacity	both	rs12670798, rs12670798, rs4487645, rs2285947, rs2390593, rs57104699, rs368331, rs55649657, rs56130071	low density lipoprotein cholesterol measurement, total cholesterol measurement, multiple myeloma, lung carcinoma, squamous cell carcinoma, lung carcinoma, squamous cell carcinoma, gastric carcinoma, cognitive decline, multiple myeloma, monoclonal gammopathy, whole-brain volume, brain volume measurement	Ciliary dyskinesia, primary, 7, with or without situs inversus, 611884 (3), Autosomal recessive
RAB7A	rs9810890	dental caries	cis			Charcot-Marie-Tooth disease, type 2B, 600882 (3), Autosomal dominant
HSP90B1	rs1564892, rs1165669, rs1165668	corneal topography, coronary heart disease	cis
CCDC113	rs217181, rs74019828	coronary artery calcification, telomere length	both
EHD4	rs1105881	self reported educational attainment	cis
POLR1A	rs2241437	response to methylphenidate	cis			Acrofacial dysostosis, Cincinnati type, 616462 (3), Autosomal dominant
DCHS2	rs7568069, rs3743200	body height, RR interval	trans	rs17031671, rs17031671, rs12651106, rs902464, rs1466662, rs4696584	bilirubin measurement, fibrinogen measurement, response to vaccine, cytokine measurement, age at onset, Alzheimers disease, folding of antihelix
POLR1D	rs7097, rs9512755	diffuse large B-cell lymphoma, response to cytosine arabinoside	cis	rs7097	diffuse large B-cell lymphoma	Treacher Collins syndrome 2, 613717 (3), Autosomal dominant
RANBP10	rs11574514, rs255049, rs8060686, rs12449157, rs8044995	Crohn's disease, high density lipoprotein cholesterol measurement, metabolic syndrome, schizophrenia	cis	rs73591976	high density lipoprotein cholesterol measurement
TMEM132D	rs517020	FEV change measurement, response to zileuton, asthma	cis	rs7979367, rs7979367, rs12580240, rs12580533, rs12824981, rs12369635, rs2170820, rs79946301, rs1482292	illegal drug consumption, serum IgG glycosylation measurement, heart rate, schizophrenia, HSV1 seropositivity, anxiety disorder, response to diisocyanate, asthma, schizophrenia
TEN1	rs1055129	brain measurement	cis
CHKA	rs1245582	lumbar disc degeneration	trans
CHKB	rs131788, rs131814, rs140522, rs5770917	body composition measurement, cerebrospinal fluid clusterin measurement, mean corpuscular volume, multiple sclerosis, narcolepsy with cataplexy	cis			Muscular dystrophy, congenital, megaconial type, 602541 (3), Autosomal recessive
HIP1R	rs11060180	Parkinson's disease	cis
CHIC2	rs4667466	diabetic nephropathy	trans			{Leukemia, acute myeloid}, 601626 (3), Autosomal dominant
WDR41	rs163030, rs4704397, rs2046045, rs1382879, rs6885099	brain measurement, hypothyroidism, thyroid function, thyroid stimulating hormone measurement	cis	rs163030	brain measurement
INHBA	rs17688601	pancreatic carcinoma	cis	rs2237436	schizophrenia
TTC3	rs1003719, rs12483205	eye color, HIV-1 infection	cis	rs1003719	eye color
HCG22	rs7768644	drug-induced agranulocytosis, response to thioamide, Graves disease	cis	rs9262632, rs9262632, rs9262631	HIV-1 infection, drug-induced agranulocytosis, response to thioamide, Graves disease
PIKFYVE	rs355810, rs4850410	body mass index, interferon alpha measurement, systemic lupus erythematosus	trans			Corneal fleck dystrophy, 121850 (3), Autosomal dominant
PEPD	rs731839, rs889140, rs4805885, rs16968074, rs8182584, rs10425465, rs3786897, rs4081724	adiponectin measurement, blood lead measurement, body mass index, fasting blood insulin measurement, high density lipoprotein cholesterol measurement, schizophrenia, triglyceride measurement, type II diabetes mellitus, waist-hip ratio, body mass index	cis	rs3786897, rs3786897, rs731839, rs4805885, rs8182584, rs889140, rs16968074, rs10425465	type II diabetes mellitus, adiponectin measurement, body mass index, fasting blood insulin measurement, high density lipoprotein cholesterol measurement, triglyceride measurement, blood lead measurement, schizophrenia	Prolidase deficiency, 170100 (3), Autosomal recessive	closely linked to APOC2
MAPK8IP1	rs11605924	body mass index, fasting blood glucose measurement, fasting blood glucose measurement	cis			{Diabetes mellitus, noninsulin-dependent}, 125853 (3), Autosomal dominant
CCL28	rs11951515, rs2075292	hydroxy-leucine measurement, triglyceride measurement	both	rs11951515	hydroxy-leucine measurement
GRM8	rs3800993	blood metabolite measurement	trans	rs17864092, rs17864092, rs17691394, rs11971186, rs13240504, rs6951643	unipolar depression, HIV-1 infection, common carotid intimal medial thickness, chemerin measurement, antisaccade response measurement, sporadic Creutzfeld Jacob disease
JAK3	rs4087296, rs265548	bone density, cancer biomarker measurement	both			SCID, autosomal recessive, T-negative/B-positive type, 600802 (3), Autosomal recessive
DIO2	rs10220309	forced expiratory volume	cis
VSX2	rs2239557	circadian rhythm	cis			Microphthalmia with coloboma 3, 610092 (3); Microphthalmia, isolated 2, 610093 (3)
CCL20	rs10175070	eating disorder	cis
GRM7	rs7910927, rs2741200	sex hormone globulin binding measurement, temperament and character inventory	trans	rs3749380, rs3749380, rs13080594, rs1450100, rs9870680, rs480409, rs6797852, rs2007029, rs1516570	panic disorder, personality trait, Orofacial clefting syndrome, unipolar depression, response to topoisomerase inhibitor, response to antineoplastic agent, breast carcinoma, plasma clusterin measurement, schizophrenia
RHOQ	rs17818399	body height	cis
IFNGR2	rs2834215, rs2284553, rs2268241, rs57996174	Crohn's disease, inflammatory bowel disease, insulin sensitivity measurement, psoriasis	cis	rs2268241, rs2268241, rs2834215, rs2284553	insulin sensitivity measurement, Crohn's disease, inflammatory bowel disease	Immunodeficiency 28, mycobacteriosis, 614889 (3), Autosomal recessive
CLPTM1	rs2288912	very long-chain saturated fatty acid measurement	cis
FKBP15	rs6477998, rs10121150	albumin globulin ratio measurement, blood lead measurement	cis
ALPK3	rs12900463, rs12908161, rs7182385	response to gemcitabine, response to antineoplastic agent, schizophrenia, urate measurement, underweight body mass index status	cis	rs12900463, rs12900463, rs891288	response to gemcitabine, response to antineoplastic agent, smoking behavior, 3-hydroxy-1-methylpropylmercapturic acid measurement
MAU2	rs10401193, rs2905426, rs2905424	body height, schizophrenia	cis	rs2011503, rs2011503, rs73001065	bipolar disorder, low density lipoprotein cholesterol measurement
TOMM7	rs2286503	fibrinogen measurement	cis	rs2286503	fibrinogen measurement
SENP7	rs7350721	body mass index	trans
SENP6	rs9360921, rs9350602, rs3798440, rs4470825	body height, hypertension, schizophrenia	both
DST	rs17684571	schizophrenia	cis	rs9475752, rs9475752, rs34892827, rs17684571	age at menarche, attention deficit hyperactivity disorder, attention function measurement, schizophrenia	Epidermolysis bullosa simplex, autosomal recessive 2, 615425 (3), Autosomal recessive; ?Neuropathy, hereditary sensory and autonomic, type VI, 614653 (3), Autosomal recessive	?mutation identified in 1 HSAN6 family
UCK2	rs3790672, rs4657482	testicular carcinoma, Testicular Germ Cell Tumor	cis	rs4657482, rs4657482, rs3790672	testicular carcinoma, Testicular Germ Cell Tumor
PHRF1	rs10540, rs4963128, rs2396545	body mass index, systemic lupus erythematosus, systemic scleroderma, systemic lupus erythematosus	cis	rs4963128, rs4963128, rs2396545	systemic lupus erythematosus, systemic scleroderma, systemic lupus erythematosus
MAP3K8	rs1042058	Crohn's disease, inflammatory bowel disease	cis	rs1042058	inflammatory bowel disease, Crohn's disease	Lung cancer, somatic, 211980 (3)
TP53I3	rs7561273, rs11674248, rs35832626, rs60490158	C-reactive protein measurement, hormone measurement, sitting height ratio	cis
SAMM50	rs4823173, rs2281135, rs2896019, rs12483959, rs738409	hepatic lipid content measurement, obesity, liver enzyme measurement, serum alanine aminotransferase measurement, non-alcoholic fatty liver disease, cirrhosis of liver, serum alanine aminotransferase measurement	cis	rs2143571	non-alcoholic fatty liver disease
CUX1	rs314253, rs73405966	alkaline phosphatase measurement, schizophrenia, total cholesterol measurement	both	rs365836, rs365836, rs73405966	response to antidepressant, schizophrenia
PPARD	rs4713858	body height	cis	rs9470004, rs9470004, rs9658108, rs7744392	body height, response to clozapine, cataract, type II diabetes mellitus
CERS5	rs11169552, rs4459386	colorectal cancer, schizophrenia	cis
PPARA	rs4253772	low density lipoprotein cholesterol measurement, total cholesterol measurement	cis	rs4253772, rs4253772, rs9615264	low density lipoprotein cholesterol measurement, total cholesterol measurement, very long-chain saturated fatty acid measurement	{Hyperapobetalipoproteinemia, susceptibility to} (3)
BRF1	rs3000073	mean platelet volume	cis	rs3000073, rs3000073, rs76752037	mean platelet volume, smoking behavior, 3-hydroxy-1-methylpropylmercapturic acid measurement	Cerebellofaciodental syndrome, 616202 (3), Autosomal recessive
DCDC1	rs2289700, rs11031436	bipolar disorder, optic disc area measurement	both
TP53INP2	rs910873	melanoma	cis
DCDC2	rs10150332, rs2295602, rs16889038	body mass index, glycerophospholipid measurement, blood metabolite measurement, pulmonary function measurement	both	rs793834, rs793834, rs16889038, rs12192947	information processing speed, pulmonary function measurement, uric acid measurement	?Deafness, autosomal recessive 66, 610212 (3), Autosomal recessive; Nephronophthisis 19, 616217 (3), Autosomal recessive; Sclerosing cholangitis, neonatal, 617394 (3), Autosomal recessive	mutation identified in 1 DFNB66 family
GSTO2	rs4387287, rs9419958, rs9420907	telomere length	cis
NOTUM	rs12939525	Frontotemporal dementia	cis
VASH2	rs3002288	eye color	cis	rs3002288	eye color
C1QTNF9B	rs9318086	pathological myopia	cis
DNAJC6	rs10270308	response to anticoagulant	trans	rs1413885, rs1413885, rs10789181	protein S measurement, age at menarche	Parkinson disease 19a, juvenile-onset, 615528 (3), Autosomal recessive; Parkinson disease 19b, early-onset, 615528 (3), Autosomal recessive
DNAJC7	rs6503659	squamous cell carcinoma, esophageal carcinoma	cis
DNAJC1	rs7916663	body height	trans
MEGF11	rs12588287, rs2294693	coronary artery calcification, gastric carcinoma	trans
PARD6G	rs11662586	exploratory eye movement measurement	cis
PRRC2A	rs1046089, rs2857693, rs2736172	age at menopause, body height, psychosis, schizophrenia	cis	rs1046089, rs1046089, rs2736172, rs1046080, rs3115663, rs9267522	age at menopause, schizophrenia, psychosis, blood metabolite measurement, membranous glomerulonephritis
WDFY4	rs10857636, rs2274136	response to bupropion, antidepressant-induced side effect, response to antidepressant, total cholesterol measurement	both	rs3849150, rs3849150, rs11101442, rs10857636, rs1913517, rs7097397, rs877819, rs2671692, rs12252129, rs17771318	abdominal aortic artery calcification, systemic lupus erythematosus, response to bupropion, antidepressant-induced side effect, response to antidepressant, rheumatoid arthritis, airway responsiveness measurement, chronic obstructive pulmonary disease, stroke
WDFY3	rs9376090	total cholesterol measurement	trans			?Microcephaly 18, primary, autosomal dominant, 617520 (3), Autosomal dominant	mutation identified in 1 MCPH18 family
DEPTOR	rs7005380	interstitial lung disease	cis	rs7005380, rs7005380, rs7836436	interstitial lung disease, HIV-1 infection, HIV viral set point measurement
BHLHE41	rs10842707	waist-hip ratio, body mass index	cis			[Short sleeper], 612975 (3), Autosomal dominant
SORT1	rs1933182, rs646776, rs602633, rs599839, rs6657811, rs12740374, rs7528419, rs629301, rs660240	chronic kidney disease, serum creatinine measurement, coronary heart disease, high density lipoprotein cholesterol measurement, large artery stroke, coronary heart disease, lipid measurement, lipoprotein-associated phospholipase A(2) measurement, low density lipoprotein cholesterol measurement, myocardial infarction, progranulin measurement, response to statin, stroke, coronary heart disease, tot…	cis			[Low density lipoprotein cholesterol level QTL6], 613589 (3), Autosomal dominant
GFPT1	rs4315565, rs6546537	body height, thyroid stimulating hormone measurement	cis			Myasthenia, congenital, 12, with tubular aggregates, 610542 (3), Autosomal recessive
GFPT2	rs10464059	Parkinson's disease	cis	rs6879260	body height
CDC42	rs2298632	QT interval	trans			Takenouchi-Kosaki syndrome, 616737 (3)
TFB2M	rs11800820, rs9303029	energy expenditure, insulin like growth factor measurement	both
ECHDC1	rs2180341	breast carcinoma	cis
DAG1	rs2742417, rs8192472, rs9858542	antidepressant-induced sexual dysfunction, response to bupropion, response to antidepressant, body mass index, Crohn's disease	both	rs7647973, rs7647973, rs142316462	age at menarche, smoking behavior, 3-hydroxypropylmercapturic acid measurement	Muscular dystrophy-dystroglycanopathy (congenital with brain and eye anomalies), type A, 9, 616538 (3), Autosomal recessive; Muscular dystrophy-dystroglycanopathy (limb-girdle), type C, 9, 613818 (3), Autosomal recessive
ACP6	rs1891498, rs6675828, rs583583	neuropsychological test, response to anticoagulant, schizophrenia	cis
SLC38A7	rs4784054, rs61041336	blood metabolite measurement, neuritic plaque measurement	cis
SDCCAG8	rs1538774, rs3818802, rs6703335, rs4658552, rs3790672	schizophrenia, schizophrenia, bipolar disorder, schizoaffective disorder, self reported educational attainment, Testicular Germ Cell Tumor	both	rs6703335, rs6703335, rs1538774, rs12145833, rs77149735, rs2802728, rs3818802	schizophrenia, schizophrenia, bipolar disorder, schizoaffective disorder, obesity, selenium measurement	Bardet-Biedl syndrome 16, 615993 (3), Autosomal recessive; Senior-Loken syndrome 7, 613615 (3)
RBM6	rs6762477, rs7613875, rs4283605, rs6997, rs9868809, rs9858542, rs3197999, rs2013208, rs9858213, rs9822268	age at menarche, body mass index, cognition, Crohn's disease, high density lipoprotein cholesterol measurement, inflammatory bowel disease, sclerosing cholangitis, self reported educational attainment, ulcerative colitis	both	rs6762477	age at menarche
MPP7	rs1148186, rs10906189	FEV-FEC ratio, QT interval	both	rs3905706, rs3905706, rs10763642, rs11006923, rs115882204, rs927675	bone density, antioxidant measurement, Alzheimers disease, psychotic symptoms, response to diisocyanate, asthma, hippocampal volume
SLC2A14	rs13361707	gastric carcinoma	trans
SLC2A13	rs11174812, rs10877840, rs12229918	leprosy, Parkinson's disease, tooth eruption	both	rs10877840, rs10877840, rs1994090, rs1005956, rs11174478, rs11174812	Parkinson's disease, sleep quality, insomnia, leprosy
RAP1A	rs494453	osteoporosis	cis	rs494453	osteoporosis		pseudogene on 14q24.3
PARD6B	rs6122972	bipolar disorder	cis
MTNR1B	rs7950811	conduct disorder	cis	rs10830963	fasting blood glucose measurement, metabolite measurement, HOMA-B, body mass index, fasting blood glucose measurement, type II diabetes mellitus, glucose homeostasis measurement, acute insulin response measurement, disposition index measurement, glucose homeostasis measurement	{Diabetes mellitus, type 2, susceptibility to}, 125853 (3), Autosomal dominant
RBM4	rs913678	inflammatory bowel disease, ulcerative colitis	trans
MAP3K4	rs590884, rs3734398	diabetic nephropathy, phospholipid measurement	both
NELL1	rs4798896	schizophrenia	trans	rs1793004, rs1793004, rs4569005, rs61883261, rs12279250, rs73469144, rs7120820, rs35295995	Crohn's disease, response to anticonvulsant, response to drug, response to hydrochlorothiazide, triglyceride measurement, PR interval, Trypanosoma cruzi seropositivity, fibrinogen measurement, body mass index, smoking behavior, 3-hydroxypropylmercapturic acid measurement
PRKD3	rs2041840, rs3770752, rs2373000	chronic lymphocytic leukemia, schizophrenia	cis
GLS	rs1517352	Crohn's disease, inflammatory bowel disease, ulcerative colitis	cis
GRIK1	rs4458264, rs4402823	attention deficit hyperactivity disorder	trans	rs458685, rs458685, rs363512, rs933117, rs455804, rs457352, rs363598	breast carcinoma, behavior, body mass index, hepatocellular carcinoma, periodontitis, attention deficit hyperactivity disorder, unipolar depression, schizophrenia, autism spectrum disorder, bipolar disorder
LHFPL3	rs3779195, rs4730273	sex hormone globulin binding measurement, ulcerative colitis	trans	rs10953454, rs10953454, rs4460308, rs4073894, rs36109662	obesity, social communication impairment, self reported educational attainment, schizophrenia
NCOA2	rs17669535	age at menarche	trans	rs2926702, rs2926702, rs72663955, rs16936870	non-small cell lung carcinoma, HVA measurement, 5-HIAA measurement, QT interval
ENPEP	rs6825911, rs2087160	diastolic blood pressure, metabolite measurement, systolic blood pressure	cis
TLL2	rs270602, rs3943077, rs10786284	acylcarnitine measurement, blood metabolite measurement, adiponectin measurement, attention deficit hyperactivity disorder	both	rs10786284	attention deficit hyperactivity disorder
NCOA1	rs11895026, rs2278483, rs10490823, rs79480871	body height, bone density, diffuse large B-cell lymphoma	both
NCOA6	rs8114671, rs910873	body height, melanoma	cis
TMEM17	rs6545946	Crohn's disease	cis	rs6545946, rs6545946, rs76503615	Crohn's disease, schizophrenia
NCOA4	rs10993994, rs3123078	cancer biomarker measurement, prostate carcinoma, prostate specific antigen measurement	cis				fused with RET to form PTC3
PHAX	rs2301436	Crohn's disease	trans
SLC22A23	rs17309827, rs7681423	Crohn's disease, fibrinogen measurement	both	rs4959235, rs4959235, rs17309827, rs9378357, rs9391988, rs981946, rs4959799, rs13204048	response to quetiapine, Crohn's disease, ICAM-1 measurement, HOMA-IR, fasting blood insulin measurement, Stevens-Johnson syndrome, toxic epidermal necrolysis, disease free survival, rectum cancer, inflammatory bowel disease
PLEK	rs17035378	celiac disease	cis	rs17035378	celiac disease
TMEM18	rs1320333	urinary metabolite measurement	cis
LAPTM4B	rs11779860	QT interval	cis	rs11779860	QT interval		pseudogenes on 1q, 3q,3p, 4q, and 7q33-q35
SLC22A25	rs12529514	rheumatoid arthritis	trans
ATOH7	rs7916697	optic disc size measurement	cis	rs7916697	optic disc size measurement	Persistent hyperplastic primary vitreous, autosomal recessive, 221900 (3), Autosomal recessive
ANKH	rs835154, rs706293	blood metabolite measurement, urate measurement, body mass index	cis	rs17250963, rs17250963, rs706293	HOMA-IR, urate measurement, body mass index	Chondrocalcinosis 2, 118600 (3), Autosomal dominant; Craniometaphyseal dysplasia, 123000 (3), Autosomal dominant
DAND5	rs741702	mean corpuscular hemoglobin	cis
PBK	rs2954029	high density lipoprotein cholesterol measurement, total cholesterol measurement	trans
RNF152	rs10502739	hydroxy-leucine measurement	trans
CD200R1	rs1002979	prostate carcinoma	cis	rs1488193	economic and social preference
LIMD1	rs2742417, rs17279437, rs4327428, rs1052501, rs854216	antidepressant-induced sexual dysfunction, response to bupropion, response to antidepressant, blood metabolite measurement, metabolite measurement, multiple myeloma, psoriasis	both
KIF21A	rs76904798	Parkinson's disease	cis			Fibrosis of extraocular muscles, congenital, 1, 135700 (3), Autosomal dominant; Fibrosis of extraocular muscles, congenital, 3B, 135700 (3), Autosomal dominant
RIMS1	rs4707930, rs9351814	response to TNF antagonist, stroke, coronary heart disease	cis	rs2249625	urticaria, response to non-steroidal anti-inflammatory, angioedema	Cone-rod dystrophy 7, 603649 (3)
RIMS2	rs4389974, rs4687552, rs1875714	body mass index, schizophrenia, self reported educational attainment	trans	rs75686122	cocaine dependence
KIF21B	rs2297909, rs11584383	ankylosing spondylitis, attention deficit hyperactivity disorder, unipolar depression, schizophrenia, autism spectrum disorder, bipolar disorder, Crohn's disease	cis	rs2297909, rs2297909, rs72749142	ankylosing spondylitis, attention deficit hyperactivity disorder, unipolar depression, schizophrenia, autism spectrum disorder, bipolar disorder, schizophrenia
IVD	rs9635324, rs2034650, rs10518693	blood metabolite measurement, interstitial lung disease, metabolite measurement	cis	rs10518693, rs10518693, rs2034650, rs9635324	metabolite measurement, interstitial lung disease, blood metabolite measurement	Isovaleric acidemia, 243500 (3), Autosomal recessive
GRID1	rs7899106, rs7097656	body mass index, Crohn's disease, inflammatory bowel disease	both	rs7910620, rs7910620, rs1970525, rs10788473, rs7076096, rs7904985, rs76765968, rs7899106, rs10159528, rs1863824	cardiovascular measurement, periodontitis, pancreatic carcinoma, post-traumatic stress disorder, Barrett's esophagus, anorexia nervosa, body mass index, smoking behavior, 3-hydroxypropylmercapturic acid measurement, schizophrenia
GRID2	rs1105228, rs4698934	female fertility, fertility measurement, melanoma	trans	rs7666831	hormone measurement	Spinocerebellar ataxia, autosomal recessive 18, 616204 (3), Autosomal recessive
CPEB1	rs783540	schizophrenia	cis	rs783540	schizophrenia
EHD3	rs597800, rs647316, rs649729, rs625132	estradiol measurement, mean platelet volume, platelet count	cis	rs647316, rs647316, rs597800, rs649729, rs625132	mean platelet volume, estradiol measurement, platelet count
SS18	rs12960119	rhegmatogenous retinal detachment	cis	rs12960119	rhegmatogenous retinal detachment	Sarcoma, synovial (1)	5' SYST/3' SSRC in t(X;18)
CAPN7	rs1318937	alcohol and nicotine codependence, alcohol dependence	cis
SLC27A4	rs17651189, rs2270204	acne, body mass index	both			Ichthyosis prematurity syndrome, 608649 (3)
SLC27A1	rs11666579	response to antidepressant	cis	rs11666579	response to antidepressant
STARD3NL	rs6831256, rs4723738	low density lipoprotein cholesterol measurement, response to drug, total cholesterol measurement	both	rs4723738	response to drug
SLC27A2	rs1365505	blood metabolite measurement	cis	rs1365505	blood metabolite measurement
CYP2C9	rs1057910, rs12777823, rs10509680	response to anticoagulant	cis	rs4086116, rs4086116, rs1057910, rs1799853, rs10509680, rs1934963	response to anticoagulant, blood metabolite measurement	Tolbutamide poor metabolizer (3); Warfarin sensitivity, 122700 (3), Autosomal dominant
IL2RA	rs7911500	response to fenofibrate, soluble interleukin-2 receptor subunit alpha measurement	cis	rs12722489, rs12722489, rs2104286, rs3118470, rs12722495, rs12722605, rs61839660, rs706779, rs706778, rs2025345, rs12722486, rs12722556, rs12722515, rs791590	multiple sclerosis, alopecia areata, type I diabetes mellitus, autoantibody measurement, response to fenofibrate, type I diabetes mellitus, Vitiligo, rheumatoid arthritis, Crohn's disease, allergy, response to reverse transcriptase inhibitor, HIV-1 infection, peripheral neuropathy, response to diisocyanate, asthma, inflammatory bowel disease, soluble interleukin-2 receptor subunit alpha measureme…	{Diabetes, mellitus, insulin-dependent, susceptibility to, 10}, 601942 (3); Immunodeficiency 41 with lymphoproliferation and autoimmunity, 606367 (3), Autosomal recessive
ZFYVE21	rs709400	body mass index	cis
ZNF638	rs7568069, rs2847297	body height, rheumatoid arthritis	both	rs3771381, rs3771381, rs7568069	body height
TBCK	rs11097912	pulmonary function measurement	cis	rs11097912	pulmonary function measurement	Hypotonia, infantile, with psychomotor retardation and characteristic facies 3, 616900 (3), Autosomal recessive
TPCN1	rs11057405	body mass index	trans
TPCN2	rs35264875, rs3750965	hair color	cis	rs35264875, rs35264875, rs3750965, rs72930659, rs2290419	hair color, cutaneous melanoma	[Skin/hair/eye pigmentation 10, blond/brown hair], 612267 (3)
SLC17A4	rs17270561	iron biomarker measurement	cis	rs4712972, rs4712972, rs11754288, rs2275906	atherosclerosis, uric acid measurement, blood metabolite measurement, urate measurement, underweight body mass index status
LMO1	rs110419, rs4353250	neuroblastoma, serum amyloid A protein measurement	both	rs110419, rs110419, rs4758317	neuroblastoma, alcohol drinking	Leukemia, T-cell acute lymphoblastic, 186921 (2)
TBCE	rs6429082	obesity	cis	rs6429082	obesity	Encephalopathy, progressive, with amyotrophy and optic atrophy, 617207 (3), Autosomal recessive; Hypoparathyroidism-retardation-dysmorphism syndrome, 241410 (3), Autosomal recessive; Kenny-Caffey syndrome, type 1, 244460 (3), Autosomal recessive
ZFYVE28	rs9527	urinary arsenic measurement	trans	rs959770, rs959770, rs4602560	schizophrenia, antibody measurement, Trypanosoma cruzi seropositivity
AK7	rs2180439	androgenetic alopecia	trans
SLC17A1	rs11754288, rs1185567, rs2762353, rs1865760, rs12216125, rs198846, rs6910741, rs1165196, rs1165151, rs1165205, rs1165152, rs1165209, rs1183201	blood metabolite measurement, body height, iron biomarker measurement, mean arterial pressure, mean corpuscular volume, urate measurement, urate measurement, overweight body mass index status, urate measurement, underweight body mass index status, uric acid measurement	cis	rs17270561, rs17270561, rs1183201, rs1165196, rs17342717, rs2762353, rs1185567, rs1165151, rs1165152, rs1165209	iron biomarker measurement, uric acid measurement, urate measurement, mean corpuscular hemoglobin, iron biomarker measurement, ferritin measurement, ferritin measurement, blood metabolite measurement, urate measurement, overweight body mass index status, urate measurement, underweight body mass index status
SLC17A2	rs1865760	body height	cis	rs1865760	body height
SLC17A3	rs1185567, rs2762353, rs1865760, rs12216125, rs6910741, rs1165196, rs1165151, rs1165205, rs1165152, rs1165209, rs1183201	blood metabolite measurement, body height, iron biomarker measurement, mean arterial pressure, urate measurement, urate measurement, overweight body mass index status, urate measurement, underweight body mass index status, uric acid measurement	cis	rs1165205, rs1165205, rs548987, rs13198474	urate measurement, homocysteine measurement, schizophrenia	{Gout susceptibility 4}, 612671 (3), Autosomal dominant; [Uric acid concentration, serum, QTL4], 612671 (3), Autosomal dominant
NPNT	rs17331332, rs11097912	forced expiratory volume, pulmonary function measurement	cis
BPIFC	rs5749446	mean corpuscular hemoglobin	cis	rs2076054	migraine with aura
SETDB2	rs2031532	cardiac hypertrophy	cis
OXTR	rs237899	alcohol dependence	cis	rs237899, rs237899, rs17049612	alcohol dependence, smoking behavior, 3-hydroxy-1-methylpropylmercapturic acid measurement		3p25 by others; within 7-10kb of CAV3
CDK5RAP2	rs2414739, rs12379034	Parkinson's disease, rheumatoid arthritis	both	rs12379034	rheumatoid arthritis	Microcephaly 3, primary, autosomal recessive, 604804 (3), Autosomal recessive
CDK5RAP3	rs3764400	body mass index	cis	rs2597167	pyroglutamine measurement
CMTR1	rs1757171, rs904251	neuropsychological test	cis
TNFSF15	rs4979462, rs3810936, rs4263839, rs7869487, rs6478109, rs7848647, rs6478108, rs4366152	biliary liver cirrhosis, Crohn's disease, inflammatory bowel disease, leprosy	cis	rs4263839, rs4263839, rs4246905, rs6478108, rs3810936, rs4979462, rs7853287, rs4366152	Crohn's disease, ulcerative colitis, leprosy, biliary liver cirrhosis, serum IgA measurement, inflammatory bowel disease
TRPC4AP	rs867186, rs2295888, rs6120849, rs11906160, rs17310467, rs11167260, rs6088765, rs6087685	D dimer measurement, factor VII measurement, partial thromboplastin time, protein C measurement, protein C measurement, hematological measurement, sporadic amyotrophic lateral sclerosis, ulcerative colitis, venous thromboembolism	cis
CTSH	rs2289700, rs80050017, rs3825932	bipolar disorder, gait measurement, type I diabetes mellitus	both	rs3825932, rs3825932, rs2289700	type I diabetes mellitus, bipolar disorder
AP5B1	rs479844	atopic eczema	cis
ZNF207	rs758747	body mass index	trans				mapped by FISH to 6p21.3
CHMP4C	rs11782652	Malignant epithelial tumor of ovary, ovarian carcinoma	cis	rs11782652	ovarian carcinoma, Malignant epithelial tumor of ovary
GEN1	rs6545803	response to reverse transcriptase inhibitor	trans
LRRK1	rs524023	obese body mass index status, urate measurement	trans	rs930847	corneal topography
TRAM1	rs7017914	bone density	cis
CTSK	rs2230061, rs7412746, rs267738, rs4970988	fat body mass, melanoma, rhegmatogenous retinal detachment, urate measurement	cis			Pycnodysostosis, 265800 (3), Autosomal recessive
BHMT2	rs16876394, rs17823642, rs10944, rs558133, rs567754, rs17823744, rs506500	blood metabolite measurement, insulin sensitivity measurement, selenium measurement, serum selenium measurement	cis	rs10944	selenium measurement
CBLL1	rs4598195	ulcerative colitis	cis
EPS8	rs4950806, rs7594645	butyrylcholinesterase measurement, episodic memory	trans	rs17415853	ferritin measurement	?Deafness, autosomal recessive 102, 615974 (3), Autosomal recessive	mutation identified in 1 DFNB102 family
SH2D3C	rs7779014	multiple sclerosis	trans	rs514024	eating disorder
CIR1	rs12693043	urate measurement, body mass index	cis	rs149110600	schizophrenia
NGEF	rs2675968, rs778371, rs6704768, rs1108252	attention deficit hyperactivity disorder, unipolar depression, schizophrenia, autism spectrum disorder, bipolar disorder, schizophrenia	cis
DOCK2	rs12188300, rs1532423	psoriatic arthritis, serum zinc measurement	trans	rs169082, rs169082, rs3763048	leptin measurement, serum IgG glycosylation measurement	Immunodeficiency 40, 616433 (3), Autosomal recessive
LARS2	rs4299518	Hirschsprung disease	cis			?Hydrops, lactic acidosis, and sideroblastic anemia, 617021 (3), Autosomal recessive; Perrault syndrome 4, 615300 (3), Autosomal recessive	mutation identified in 1 HLASA patient
EIF2S3	rs11057841	lipoprotein-associated phospholipase A(2) measurement	trans			Mental retardation, X-linked, syndromic, Borck type, 300987 (3), X-linked recessive
PRODH	rs2238732, rs3788317, rs1210638	blood metabolite measurement, amino acid measurement, glaucoma, unipolar depression, response to selective serotonin reuptake inhibitor	cis	rs2238732	blood metabolite measurement, amino acid measurement	Hyperprolinemia, type I, 239500 (3), Autosomal recessive; {Schizophrenia, susceptibility to, 4}, 600850 (3), Autosomal dominant
LPIN2	rs643507	body mass index	cis	rs10460009, rs10460009, rs643507, rs8087073	type II diabetes mellitus, body mass index, PR interval, Trypanosoma cruzi seropositivity	Majeed syndrome, 609628 (3)
LPIN3	rs6029526	low density lipoprotein cholesterol measurement, total cholesterol measurement	cis
PMPCA	rs10781500, rs10781499, rs13300218, rs4077515	ankylosing spondylitis, Crohn's disease, IGA glomerulonephritis, inflammatory bowel disease, ulcerative colitis	cis			Spinocerebellar ataxia, autosomal recessive 2, 213200 (3), Autosomal recessive
CDK10	rs12443954, rs8052560, rs258324, rs35063026, rs1805007, rs4785763, rs1805005, rs1805008	attention deficit hyperactivity disorder, unipolar depression, schizophrenia, autism spectrum disorder, bipolar disorder, body height, facial pigmentation measurement, freckles, hair color, melanoma, skin pigmentation, skin sensitivity to sun, sunburn, suntan	cis	rs258322, rs258322, rs12443954, rs258324	hair color, melanoma, attention deficit hyperactivity disorder, unipolar depression, schizophrenia, autism spectrum disorder, bipolar disorder, body height
FMO5	rs4950322	hemoglobin measurement, resistin measurement	cis	rs2354432	mitochondrial DNA measurement
GJB4	rs673604	endometrial neoplasm	cis			Erythrokeratodermia variabilis et progressiva 2, 617524 (3)
CDK14	rs7004633	attention deficit hyperactivity disorder, unipolar depression, schizophrenia, autism spectrum disorder, bipolar disorder, schizophrenia	trans	rs813379	thyroid stimulating hormone measurement
KLF7	rs78058190	high density lipoprotein cholesterol measurement	trans	rs2284932	salivary gland lesion, autoimmune pancreatitis type 1, lachrymal gland lesion
CERKL	rs7602460, rs2124440, rs1449263, rs1375493, rs10209150, rs76432012	heart function measurement, monocyte count, neurofibrilliary tangles measurement, schizophrenia	both	rs993648, rs993648, rs1441147	response to iloperidone, forced expiratory volume, vital capacity	Retinitis pigmentosa 26, 608380 (3)
ST7	rs1106766	urate measurement	trans
VWCE	rs1708299	body height	trans
KLF1	rs11085824, rs741702, rs7255045	mean corpuscular hemoglobin, mean corpuscular volume	cis			Blood group--Lutheran inhibitor, 111150 (3); Dyserythropoietic anemia, congenital, type IV, 613673 (3), Autosomal dominant; [Hereditary persistence of fetal hemoglobin], 613566 (3)
MACF1	rs12037222, rs10911184, rs72634501, rs4660293, rs2266959, rs2495478	C-reactive protein measurement, diabetic nephropathy, high density lipoprotein cholesterol measurement, inflammatory bowel disease, Nephroblastoma	both	rs72634501	high density lipoprotein cholesterol measurement
FCGRT	rs2280401	protein measurement, serum albumin measurement, total blood protein measurement	cis
NOS1AP	rs1415259, rs10494366, rs2880058, rs12143842	electrocardiography, QT interval, QT interval	cis	rs10494366, rs10494366, rs12029454, rs16857031, rs4657178, rs1415259, rs4657175, rs11577628, rs76662883, rs17457880, rs4657172, rs3934467, rs7545047, rs17460657, rs347272, rs347313	QT interval, electrocardiography, QT interval, word reading, hip circumference, longitudinal BMI measurement
TRA2A	rs4820294	HIV-1 infection, body fat distribution	trans
PSMC6	rs11158198	dementia, Alzheimer's disease neuropathologic change	trans				previously assigned to 12q15 by FISH
VWC2	rs10269783, rs740083	body mass index, thyroid stimulating hormone measurement	cis
RBM20	rs113154706	response to drug	trans			Cardiomyopathy, dilated, 1DD, 613172 (3), Autosomal dominant
ACAP2	rs7611238	body mass index	cis	rs7611238, rs7611238, rs79900979, rs140333256	body mass index, smoking behavior, 3-hydroxypropylmercapturic acid measurement, smoking behavior, 3-hydroxy-1-methylpropylmercapturic acid measurement
KIAA0141	rs6863411, rs449454	Crohn's disease, inflammatory bowel disease, ulcerative colitis	cis
PRSS12	rs17389644, rs6822035	atopic eczema, coronary artery bypass, myocardial infarction	both			Mental retardation, autosomal recessive 1, 249500 (3), Autosomal recessive
FBN2	rs27855, rs7446359, rs17608902, rs10057405	body height, breastfeeding duration, migraine disorder, temperament and character inventory	cis	rs374748, rs374748, rs27855, rs10057405, rs331079, rs17608902	obesity, body height, temperament and character inventory, Heschl's gyrus morphology measurement, migraine disorder	Contractural arachnodactyly, congenital, 121050 (3), Autosomal dominant; Macular degeneration, early-onset, 616118 (3), Autosomal dominant
SIM1	rs9377619	mental or behavioural disorder	trans			Obesity, severe, 601665 (3), Autosomal recessive, Autosomal dominant, Multifactorial
REST	rs17081935, rs2227901	body height	cis	rs1713985, rs1713985, rs2227901	age-related macular degeneration, body height	{Wilms tumor 6, susceptibility to}, 616806 (3)
ZNF300	rs13361189, rs1000113, rs11747270, rs7714584, rs11741861, rs17800987	Crohn's disease, inflammatory bowel disease, ulcerative colitis	cis	rs11741861	inflammatory bowel disease, ulcerative colitis, Crohn's disease
DUSP4	rs10091038	response to statin	cis
BATF2	rs582580	schizophrenia	cis
C20orf194	rs965469, rs7270101	Chronic Hepatitis C infection	cis	rs965469	Chronic Hepatitis C infection
MMP28	rs11083840	inflammatory bowel disease, ulcerative colitis	trans
BATF3	rs2221593	leprosy	cis
P2RY2	rs10798269	systemic lupus erythematosus	trans	rs10898909	glucose homeostasis measurement, acute insulin response measurement
MMP24	rs1555322, rs224329, rs224333, rs6060373, rs867186, rs17310467	attention deficit hyperactivity disorder, body height, developmental dysplasia of the hip, protein C measurement, protein C measurement, hematological measurement, spine bone size, waist-hip ratio, body mass index	cis	rs1555322	attention deficit hyperactivity disorder
KCNAB2	rs12830035	LDL peak particle diameter measurement, total fat intake measurement	trans	rs2273042	QT interval
ASCC1	rs4747241, rs1245541, rs1678618	Heschl's gyrus morphology measurement, IGF-1 measurement, smoking behavior	cis			Barrett esophagus/esophageal adenocarcinoma, 614266 (3); ?Spinal muscular atrophy with congenital bone fractures 2, 616867 (3), Autosomal recessive	mutation identified in 1 SMABF2 family
CPVL	rs10486607, rs72810983, rs245880	A1C measurement, inflammatory bowel disease, response to anticoagulant	both	rs10486607, rs10486607, rs2252521	A1C measurement, neuropsychological test
HLA-G	rs2023472	beta-2 microglobulin measurement	cis			{Asthma, susceptibility to}, 600807 (2), Autosomal dominant
INPP5B	rs12214723, rs3748682, rs28411352	exploratory eye movement measurement, hypothyroidism, rheumatoid arthritis	both
KLRK1	rs2617170, rs10743889	Behcet's syndrome, maximal oxygen uptake measurement	cis
IFT172	rs2303369	age at menopause	cis			Retinitis pigmentosa 71, 616394 (3), Autosomal recessive; Short-rib thoracic dysplasia 10 with or without polydactyly, 615630 (3), Autosomal recessive
MUSTN1	rs2535629, rs736408, rs1042779, rs2710323, rs2535633, rs11177, rs4687552, rs2239547, rs2535627	attention deficit hyperactivity disorder, unipolar depression, schizophrenia, autism spectrum disorder, bipolar disorder, bipolar disorder, body mass index, open-angle glaucoma, osteoarthritis, schizophrenia, schizophrenia, bipolar disorder, schizoaffective disorder	cis
IFT81	rs2292354, rs4766646, rs3026445	high density lipoprotein cholesterol measurement, metabolic syndrome, MHPG measurement, QT interval	cis
THEMIS	rs10499138	hearing loss	cis	rs12194062, rs12194062, rs675531	QRS duration, recalcitrant atopic dermatitis
FN3KRP	rs1046896, rs1046875	A1C measurement	cis	rs1046896, rs1046896, rs1046875	A1C measurement
TWIST1	rs10230207	brain aneurysm	cis			Craniosynostosis 1, 123100 (3), Autosomal dominant; Robinow-Sorauf syndrome, 180750 (3), Autosomal dominant; Saethre-Chotzen syndrome, 101400 (3), Autosomal dominant; Saethre-Chotzen syndrome with eyelid anomalies, 101400 (3), Autosomal dominant
MAP3K12	rs1485394, rs1485395	electroencephalogram measurement, beta wave measurement, migraine disorder	cis
ITLN1	rs4656958, rs4656940, rs2274910, rs2297559	Crohn's disease, inflammatory bowel disease, ulcerative colitis	cis	rs2274910, rs2274910, rs2297559	Crohn's disease, inflammatory bowel disease
DOCK1	rs603788, rs11157317	diastolic blood pressure, mean arterial pressure, multiple myeloma	trans	rs9733352, rs9733352, rs11819364, rs2275540, rs751008, rs115536975, rs11592657	lipoprotein measurement, social communication impairment, response to gemcitabine, body mass index, smoking behavior, 3-hydroxy-1-methylpropylmercapturic acid measurement, schizophrenia
DSCAML1	rs11214966	asthma	trans	rs10892151, rs10892151, rs11216435, rs12787909	triglyceride measurement, age at menarche, lipoprotein A measurement
SCN1A	rs6432860, rs12987787, rs74338693	febrile seizures, partial epilepsy, schizophrenia	cis	rs11890028, rs11890028, rs11904006, rs7587026, rs6732655, rs12987787, rs6432860, rs13004083	epilepsy, response to drug, Mesial temporal lobe epilepsy with hippocampal sclerosis, partial epilepsy, febrile seizures, MMR-related febrile seizures	Epilepsy, generalized, with febrile seizures plus, type 2, 604403 (3), Autosomal dominant; Epileptic encephalopathy, early infantile, 6 (Dravet syndrome), 607208 (3), Autosomal dominant; Febrile seizures, familial, 3A, 604403 (3), Autosomal dominant; Migraine, familial hemiplegic, 3, 609634 (3), Autosomal dominant
CLSTN3	rs7294478, rs12828421	neuritic plaque measurement, serum IgG glycosylation measurement	cis
PPP3CA	rs3733309	body height	trans	rs2659546, rs2659546, rs17030795	Keratoconus, anorexia nervosa
PPP3CC	rs7844537, rs7828089	hydroxy-leucine measurement, word list delayed recall measurement, memory performance, paragraph delayed recall measurement	both
VPS28	rs886427	waist-hip ratio, metabolic syndrome	trans
EEPD1	rs4302748	platelet count	cis	rs9648428	aspartate aminotransferase measurement, serum alanine aminotransferase measurement
SLC25A27	rs2270450	autoimmune thyroid disease, Hashimoto's thyroiditis, Graves disease	cis	rs2270450	autoimmune thyroid disease, Hashimoto's thyroiditis, Graves disease
SFTPD	rs1923539, rs3923564, rs3851050, rs7078012	chronic obstructive pulmonary disease, surfactant protein D measurement	cis	rs3923564, rs3923564, rs7078012, rs726288	chronic obstructive pulmonary disease, surfactant protein D measurement, rheumatoid arthritis
TGM1	rs4280164	language impairment	cis			Ichthyosis, congenital, autosomal recessive 1, 242300 (3), Autosomal recessive
LIF	rs713875, rs2412971, rs2412970	Crohn's disease, IGA glomerulonephritis, inflammatory bowel disease, optic disc area measurement	cis				distal to ES
TGM3	rs59586681	basal cell carcinoma	cis	rs214782, rs214782, rs1012621	basal cell carcinoma, atopic eczema, psoriasis	?Uncombable hair syndrome 2, 617251 (3), Autosomal recessive	mutation identified in 1 UHS2 patient
TGM5	rs748404	lung carcinoma	cis			Peeling skin syndrome 2, 609796 (3), Autosomal recessive
TGM7	rs748404	lung carcinoma	cis
NUDC	rs12748152	high density lipoprotein cholesterol measurement, low density lipoprotein cholesterol measurement, triglyceride measurement	cis
IDI2	rs12762955	response to candesartan, hypertension	cis
IPMK	rs1199103, rs1819658, rs2790216, rs2153283, rs16912145	Crohn's disease, inflammatory bowel disease, neuroimaging measurement	cis	rs2790232, rs2790232, rs2790216, rs2153283	arm span, inflammatory bowel disease
RAD51B	rs12602486, rs4680534	A1C measurement, multiple sclerosis	trans	rs999737, rs999737, rs911263, rs3784099, rs8022206, rs1570106, rs8017304, rs765899, rs1314913, rs8008961, rs1950897, rs2588809, rs7141529, rs11624164, rs1956529	breast carcinoma, biliary liver cirrhosis, survival time, breast carcinoma, event free survival time, breast carcinoma, platelet count, body height, age-related macular degeneration, urticaria, response to non-steroidal anti-inflammatory, angioedema, rheumatoid arthritis, prostate carcinoma, high density lipoprotein cholesterol measurement, odontogenesis		fused with HMGA2 in uterine leiomyoma
IKBKB	rs4921914, rs4921913	blood metabolite measurement	trans			Immunodeficiency 15, 615592 (3), Autosomal recessive
DOCK6	rs2228671	low density lipoprotein cholesterol measurement, total cholesterol measurement	cis	rs737337, rs737337, rs17699030, rs12979813, rs2278426, rs4804155	high density lipoprotein cholesterol measurement, mental or behavioural disorder	Adams-Oliver syndrome 2, 614219 (3), Autosomal recessive
SOST	rs4792909	bone density	cis			Craniodiaphyseal dysplasia, autosomal dominant, 122860 (3), Autosomal dominant; Sclerosteosis 1, 269500 (3), Autosomal recessive; Van Buchem disease, 239100 (3), Autosomal recessive
2018-03-03	rs959573	Parkinson's disease	cis
2018-03-02	rs2967605, rs7255436	high density lipoprotein cholesterol measurement	cis
BTN3A2	rs41266839	schizophrenia	cis	rs41266839	schizophrenia
TMEM175	rs6599388, rs6599389, rs1564282, rs34311866, rs2290402	Parkinson's disease, type II diabetes mellitus	cis	rs6599388, rs6599388, rs6599389, rs34311866, rs2290402	Parkinson's disease, type II diabetes mellitus
2018-03-08	rs2291429, rs2279434, rs970548, rs11239550, rs901683	blood metabolite measurement, hemoglobin measurement, mean corpuscular hemoglobin, high density lipoprotein cholesterol measurement, mean corpuscular volume, total cholesterol measurement	cis	rs11239550, rs11239550, rs2279434, rs901683, rs2291429, rs970548, rs76934034, rs11239544	mean corpuscular volume, hemoglobin measurement, mean corpuscular hemoglobin, blood metabolite measurement, high density lipoprotein cholesterol measurement, total cholesterol measurement, prostate carcinoma
CLSTN2	rs6497490	blood metabolite measurement	trans	rs11708189, rs11708189, rs17411949, rs4683505, rs9862730, rs6439924, rs76347219	sudden cardiac arrest, multiple sclerosis, pathological myopia, HOMA-IR, fasting blood insulin measurement, Hodgkins lymphoma, smoking behavior, 3-hydroxy-1-methylpropylmercapturic acid measurement
UBXN11	rs6598955, rs10902723	fasting blood insulin measurement, HOMA-IR, transforming growth factor beta measurement	cis	rs6598955	HOMA-IR, fasting blood insulin measurement
GNL3	rs1108842, rs9311474, rs2535629, rs6765687, rs10865974, rs7618915, rs1042779, rs2710323, rs2535633, rs2251219, rs11177, rs17331151, rs2239547, rs2535627, rs9847710, rs6770152, rs12489828, rs13083798	adiponectin measurement, alpha wave measurement, electroencephalogram measurement, attention deficit hyperactivity disorder, unipolar depression, schizophrenia, autism spectrum disorder, bipolar disorder, bipolar disorder, body mass index, mood disorder, open-angle glaucoma, osteoarthritis, response to vaccine, cytokine measurement, schizophrenia, schizophrenia, bipolar disorder, schizoaffective …	cis	rs1108842, rs1108842, rs11177	adiponectin measurement, osteoarthritis
GNL2	rs4074961, rs12039431	axial length measurement, Malignant epithelial tumor of ovary	cis
IFNLR1	rs4649203, rs10794648	psoriasis	cis	rs3893319, rs3893319, rs6698365	response to carboplatin, response to cisplatin
B3GNT7	rs9677476	serum IgG measurement, response to dietary antigen	cis	rs13030174	heart rate
UBLCP1	rs2546890, rs2853694	multiple sclerosis, psoriasis	cis
B3GNT2	rs10865331, rs11679753	ankylosing spondylitis, Crohn's disease	cis
B3GNT3	rs265548	cancer biomarker measurement	cis
FNDC4	rs2303369, rs1260326, rs780094, rs780092	age at menopause, blood metabolite measurement, body height, body mass index, fasting blood glucose measurement, body mass index, fasting blood insulin measurement, calcium measurement, chronic kidney disease, serum creatinine measurement, coffee consumption, cups of coffee per day measurement, coronary artery calcification, C-peptide measurement, C-reactive protein measurement, Crohn's disease, …	cis	rs2303369	age at menopause
FGFR2	rs1472750	pathological myopia	trans	rs2981582, rs2981582, rs1219648, rs2981579, rs2981575, rs3750817, rs1078806, rs2981578, rs3135753, rs2912774, rs3135758, rs2912780	breast carcinoma, gout, magnesium measurement	Antley-Bixler syndrome without genital anomalies or disordered steroidogenesis, 207410 (3), Autosomal recessive; Apert syndrome, 101200 (3), Autosomal dominant; Beare-Stevenson cutis gyrata syndrome, 123790 (3), Autosomal dominant; Bent bone dysplasia syndrome, 614592 (3), Autosomal dominant; Craniofacial-skeletal-dermatologic dysplasia, 101600 (3), Autosomal dominant; Craniosynostosis, nonspecif…
EIF3B	rs6952809	multiple sclerosis	cis
NCF4	rs4821544	atopic eczema	cis	rs4821544	atopic eczema	?Granulomatous disease, chronic, autosomal recessive, cytochrome b-positive, type III, 613960 (3), Autosomal recessive	mutation identified in 1 CGD3 patient
B3GNT8	rs17318596	body height	cis
FNDC1	rs365302, rs294914	coronary heart disease, lipoprotein A measurement	cis	rs365302, rs365302, rs294914	coronary heart disease, lipoprotein A measurement
EIF3F	rs12420464	unipolar depression	cis	rs12420464	unipolar depression
EIF3G	rs1551570	narcolepsy with cataplexy	cis
SGK1	rs2275336	Parkinson's disease	trans	rs9493873, rs9493873, rs1763500, rs1009840	response to vaccine, cytokine measurement, body mass index, schizophrenia, Toxoplasma gondii seropositivity
RARS	rs244899	response to carboplatin	cis			Leukodystrophy, hypomyelinating, 9, 616140 (3), Autosomal recessive
MIPEP	rs6561030, rs2293941, rs753955, rs7324557	body height, body mass index, fasting blood glucose measurement, lung carcinoma, visceral adipose tissue measurement, body mass index	both	rs9318086, rs9318086, rs76248362, rs74657221	pathological myopia, smoking behavior, 3-hydroxypropylmercapturic acid measurement, smoking behavior, 3-hydroxy-1-methylpropylmercapturic acid measurement	Combined oxidative phosphorylation deficiency 31, 617228 (3), Autosomal recessive
GMPR	rs6459467, rs7765828	blood metabolite measurement, QT interval	cis	rs10484358, rs10484358, rs6459467, rs7765828	unipolar depression, blood metabolite measurement, QT interval
MTMR9	rs1600249	rheumatoid arthritis	cis
ARMC10	rs17135875	diastolic blood pressure, response to cold pressor test	cis
BIK	rs742134	prostate carcinoma	cis	rs742134	prostate carcinoma
MTMR4	rs10518733	serum creatinine measurement	trans	rs2302189, rs2302189, rs2302190	dental caries, vitamin D measurement
MTMR3	rs4820834, rs2412970, rs36600, rs5753037	coronary artery calcification, inflammatory bowel disease, lung carcinoma, type I diabetes mellitus	cis	rs36600, rs36600, rs12537, rs5763662	lung carcinoma, IGA glomerulonephritis, low density lipoprotein cholesterol measurement
MTMR2	rs11070098, rs10098647	body composition measurement, urinary metabolite measurement	trans			Charcot-Marie-Tooth disease, type 4B1, 601382 (3), Autosomal recessive
NABP1	rs11903757	colorectal cancer	cis
CDKN2B	rs1011970, rs3731211, rs17694493	breast carcinoma, platelet count, prostate carcinoma	cis	rs1063192	open-angle glaucoma, optic disc size measurement		tandem with MTS1
NME4	rs9921222, rs7523050	bone density, HIV-1 infection, body fat distribution	both
JAKMIP1	rs314253, rs4689355, rs1820616, rs10937705	alkaline phosphatase measurement, FEV change measurement, response to zileuton, asthma, nitric oxide exhalation measurement, serum IgG glycosylation measurement	both	rs16838131, rs16838131, rs10937705, rs4689355	response to candesartan, hypertension, serum IgG glycosylation measurement, FEV change measurement, response to zileuton, asthma
PIEZO2	rs11080466	non-small cell lung carcinoma	cis	rs11080466, rs11080466, rs264272, rs12455924, rs2865126, rs8093481	non-small cell lung carcinoma, unipolar depression, response to hydrochlorothiazide, triglyceride measurement, MHPG measurement, 5-HIAA measurement, Yu-Zhi constitution type, type II diabetes mellitus	Arthrogryposis, distal, type 3, 114300 (3), Autosomal dominant; Arthrogryposis, distal, type 5, 108145 (3), Autosomal dominant; Arthrogryposis, distal, with impaired proprioception and touch, 617146 (3), Autosomal recessive; ?Marden-Walker syndrome, 248700 (3), Autosomal dominant	mutation identified in 1 MWKS patient
NAAA	rs17001654, rs10032549, rs2273, rs6812193	body mass index, glomerular filtration rate, longevity, Parkinson's disease	cis
BARD1	rs6435862, rs3768716, rs7587476	neuroblastoma	cis	rs6435862, rs6435862, rs3768716, rs7587476	neuroblastoma	{Breast cancer, susceptibility to}, 114480 (3), Autosomal dominant
TPO	rs11675434, rs2071403	thyroid peroxidase antibody measurement	cis	rs1514687, rs1514687, rs2071403	response to reverse transcriptase inhibitor, HIV-1 infection, peripheral neuropathy, thyroid peroxidase antibody measurement	Thyroid dyshormonogenesis 2A, 274500 (3), Autosomal recessive
DAAM1	rs111803315	schizophrenia	cis	rs35209784	type II diabetes mellitus
HLA-DRB1	rs34075049	neurofibrilliary tangles measurement	cis	rs34075049, rs34075049, rs41284732, rs17885382	neurofibrilliary tangles measurement, serum IgE measurement, asparaginase hypersensitivity, acute lymphoblastic leukemia	{Multiple sclerosis, susceptibility to, 1}, 126200 (3), Multifactorial; {Pemphigoid, susceptibility to}, 142857 (2); {Rheumatoid arthritis, susceptibility to}, 180300 (3); {Sarcoidosis, susceptibility to, 1}, 181000 (3), Isolated cases
TSC22D4	rs7808970	QT interval	cis
SMARCAL1	rs9472138	thyroid stimulating hormone measurement, type II diabetes mellitus	trans			Schimke immunoosseous dysplasia, 242900 (3), Autosomal recessive
IMPA2	rs7506045	stroke	cis	rs7506045	stroke
APOBEC3B	rs2071748	heart rate	trans
EDEM2	rs224329, rs6060373, rs867186, rs2295888, rs6120849, rs6060278, rs6088735, rs6088765, rs6087685	body height, developmental dysplasia of the hip, factor VII measurement, partial thromboplastin time, protein C measurement, protein C measurement, hematological measurement, spine bone size, ulcerative colitis, venous thromboembolism	cis	rs6120849, rs6120849, rs2295888	protein C measurement, partial thromboplastin time
HRK	rs7294919, rs77956314	hippocampal volume	cis
YIF1A	rs564343	obesity	cis	rs510398	glucose homeostasis measurement, acute insulin response measurement
INPP5D	rs35349669, rs4664308, rs8035957	Alzheimers disease, membranous glomerulonephritis, type I diabetes mellitus	both	rs10933436, rs10933436, rs35349669	coronary heart disease, Alzheimers disease
TUFT1	rs1801222	homocysteine measurement, vitamin B12 measurement	trans				?mutant in amelogenesis imperfecta
AFAP1	rs4619890, rs6800768	open-angle glaucoma, parasitemia measurement, Trypanosoma cruzi seropositivity	both	rs4619890	open-angle glaucoma
INPP5E	rs10781500, rs10781499, rs13300218, rs4077515, rs3812570	ankylosing spondylitis, Crohn's disease, disposition index measurement, glucose homeostasis measurement, IGA glomerulonephritis, inflammatory bowel disease, ulcerative colitis	cis			Joubert syndrome 1, 213300 (3), Autosomal recessive; Mental retardation, truncal obesity, retinal dystrophy, and micropenis, 610156 (3), Autosomal recessive
OSBPL10	rs10858945, rs12630931, rs4955124, rs1506297	optic disc size measurement, periodontitis, schizophrenia	both	rs1902341, rs1902341, rs6810295, rs12630931	peripheral arterial disease, body mass index, periodontitis
OSBPL11	rs1516725	body mass index	trans				previously assigned to chr.8
LRRC4C	rs12290811, rs11820646	bipolar disorder, breast carcinoma	trans	rs4611189, rs4611189, rs2862035, rs980952, rs78015633	reasoning, serum IgG glycosylation measurement, PR interval, Trypanosoma cruzi seropositivity
MTCH2	rs10838738, rs3817334	body mass index	cis	rs10838738, rs10838738, rs3817334	body mass index
SLC2A9	rs9291683, rs3733585, rs11722228, rs4481233, rs10805346, rs7680126, rs7671266	bone density, cleft palate, gout, metabolite measurement, obese body mass index status, urate measurement, urate measurement, urate measurement, overweight body mass index status, urate measurement, underweight body mass index status, uric acid measurement	cis	rs7442295, rs7442295, rs737267, rs6855911, rs16890979, rs13129697, rs734553, rs4481233, rs1850744, rs3775948, rs11722228, rs6832439, rs938554, rs16868246, rs6449213, rs6838021, rs4475146, rs12498742, rs3733585, rs7680126, rs10805346	urate measurement, uric acid measurement, gout, urate measurement, metabolite measurement, economic and social preference, renal system measurement, uric acid measurement, gout, blood metabolite measurement, cleft palate, urate measurement, blood metabolite measurement, obese body mass index status, urate measurement, urate measurement, overweight body mass index status, urate measurement, underw…	Hypouricemia, renal, 2, 612076 (3), Autosomal recessive, Autosomal dominant; {Uric acid concentration, serum, QTL 2}, 612076 (3), Autosomal recessive, Autosomal dominant
SLC2A8	rs4130590, rs7029536, rs138880	bipolar disorder, HVA measurement, schizophrenia	both
SEC31B	rs11190604, rs11595238	phospholipid measurement, response to radiation, prostate carcinoma	cis	rs9420790	response to hydrochlorothiazide, triglyceride measurement
SYT1	rs13430864	response to antidepressant	trans	rs11114027, rs11114027, rs7310309, rs113641325	energy intake, Bladder exstrophy
SYT2	rs11082762	amyotrophic lateral sclerosis	trans	rs141860749	response to lamotrigine, maculopapular eruption, epilepsy	Myasthenic syndrome, congenital, 7, presynaptic, 616040 (3), Autosomal dominant
SLC2A4	rs117616209	metabolite measurement	cis
USP47	rs1472189, rs6065904	dihydroxy docosatrienoic acid measurement, lipid measurement	both
DSP	rs2076295	interstitial lung disease	cis	rs2076295	interstitial lung disease	Arrhythmogenic right ventricular dysplasia 8, 607450 (3), Autosomal dominant; Cardiomyopathy, dilated, with woolly hair and keratoderma, 605676 (3), Autosomal recessive; Dilated cardiomyopathy with woolly hair, keratoderma, and tooth agenesis, 615821 (3), Autosomal dominant; Epidermolysis bullosa, lethal acantholytic, 609638 (3), Autosomal recessive; Keratosis palmoplantaris striata II, 612908 (3…	splice variants result in DP I and DP II
ECHS1	rs7894051	longevity	cis	rs7894051	longevity	Mitochondrial short-chain enoyl-CoA hydratase 1 deficiency, 616277 (3), Autosomal recessive
LARP4B	rs12762955	response to candesartan, hypertension	cis
UBTD1	rs1625975, rs13247874	bipolar disorder, body mass index, lipid measurement	trans	rs12767760	amino acid measurement
SFI1	rs4141404, rs2106294, rs9621305, rs12627933, rs11703808, rs5994434, rs761746, rs2413045	brain serotonin transporter measurement, response to paclitaxel, diabetic nephropathy, intelligence, schizophrenia	cis	rs16989760	age-related hearing impairment
TAS1R1	rs4243830	body mass index	cis	rs11587438	basophil count
SLC6A12	rs499368	blood metabolite measurement, insulin sensitivity measurement	cis	rs499368, rs499368, rs188610	insulin sensitivity measurement, blood metabolite measurement, response to diisocyanate, asthma
SNF8	rs318095, rs46522, rs1994969, rs9674544, rs7219021	body height, coronary heart disease, odontogenesis, schizophrenia, bipolar disorder, tooth eruption	cis
NFATC3	rs8056893, rs2863979, rs2307022, rs16942887, rs255052, rs2271293, rs73591976, rs8044995	blood metabolite measurement, body mass index, high density lipoprotein cholesterol measurement, schizophrenia	cis	rs8044995	schizophrenia
TNFAIP8L3	rs491567	chronic kidney disease, serum creatinine measurement	trans	rs1124769	neuropsychological test
SETD6	rs37060, rs246196	QT interval	cis
FUBP1	rs12401738	body mass index	cis
METRNL	rs1046875	A1C measurement	cis
COLQ	rs7651039, rs2455826	coronary heart disease, psoriasis	cis			Myasthenic syndrome, congenital, 5, 603034 (3), Autosomal recessive
KATNA1	rs17366568	adiponectin measurement	trans
EXOSC9	rs7659604	type II diabetes mellitus	cis
MCM8	rs236114, rs2326679, rs454422	age at menopause, HIV-1 infection	cis	rs16991615, rs16991615, rs454422, rs4815879, rs236114	age at menopause, HIV-1 infection, preeclampsia	?Premature ovarian failure 10, 612885 (3), Autosomal recessive	mutation identified in 1 POF10 family
CEP104	rs1175550	serum copper measurement	cis			Joubert syndrome 25, 616781 (3), Autosomal recessive
IGFL2	rs17000647	Parkinson's disease	trans
CCAR2	rs11778693, rs4242434	exploratory eye movement measurement	cis	rs11778693	exploratory eye movement measurement
MTDH	rs2954029	high density lipoprotein cholesterol measurement, low density lipoprotein cholesterol measurement, total cholesterol measurement, triglyceride measurement	trans
IBSP	rs1054627	bone density	cis	rs1054627	bone density
AP2B1	rs16971217, rs10512472, rs73439953	mean platelet volume, platelet count, response to triptolide, cytotoxicity measurement	both	rs16971217	mean platelet volume
EXOSC4	rs12550729, rs6558295	blood metabolite measurement, metabolite measurement	cis
EXOSC5	rs4803468, rs17318596, rs1800469	body height, colorectal cancer	cis
ADAMTSL2	rs3025343	smoking behavior	cis			Geleophysic dysplasia 1, 231050 (3), Autosomal recessive
ADAMTSL3	rs10906982, rs7183263, rs1383484, rs2562784, rs11259933, rs11259936, rs4842838	body height	cis	rs4842838, rs4842838, rs1383484, rs7183263, rs10906982, rs11259936, rs11259933, rs950169, rs2401171, rs7162542, rs2011013	body height, schizophrenia, sitting height ratio
GTF2E2	rs10503871, rs2978263	hydroxy-leucine measurement, neuropsychological test	cis	rs2978263, rs2978263, rs10503871	neuropsychological test, hydroxy-leucine measurement	Trichothiodystrophy 6, nonphotosensitive, 616943 (3), Autosomal recessive
ADAMTSL1	rs4409764	Crohn's disease, inflammatory bowel disease, ulcerative colitis	trans	rs1755289, rs1755289, rs2210327, rs1755271, rs6475216, rs1978746, rs1944766, rs10810935, rs1340043, rs776776, rs7863100, rs114646018	multiple sclerosis, heart failure, physical activity, body composition measurement, QT interval, HIV-1 infection, body fat distribution, age at onset, alcohol dependence, sporadic amyotrophic lateral sclerosis, hip circumference, psychosocial stress measurement, response to diisocyanate, asthma
NBL1	rs7667, rs10917477, rs10917468, rs12045440	psoriasis, Crohn's disease, thyroid function, thyroid volume	cis				aberrant in some neuroblastomas
KRT6A	rs2744148	multiple sclerosis	trans			Pachyonychia congenita 3, 615726 (3)
EXO1	rs1635501	age at menopause	cis	rs1635501	age at menopause
ENG	rs7865146	diastolic blood pressure, metabolic syndrome	cis			Telangiectasia, hereditary hemorrhagic, type 1, 187300 (3), Autosomal dominant
NID2	rs2076346, rs730532	psoriasis, pulmonary function measurement	both	rs730532	pulmonary function measurement
NID1	rs11589828	pack-years measurement, systolic blood pressure	trans	rs3768080, rs3768080, rs12401457	nevus, urate measurement, overweight body mass index status
NMBR	rs225675	response to hydrochlorothiazide, fasting blood glucose measurement	cis
CEACAM5	rs4802666	lumbar disc degeneration	trans				proximal to PSG cluster in 1.1-1.2Mb segment
ANGPT1	rs10948222, rs4733601	body height, diffuse large B-cell lymphoma	trans	rs2163870, rs2163870, rs6993449	nitric oxide exhalation measurement, serum IgG glycosylation measurement
PPP1R14B	rs694739, rs1059440, rs12575642, rs538147, rs477895, rs479777	alopecia areata, attention deficit hyperactivity disorder, biliary liver cirrhosis, Crohn's disease, leprosy, platelet count, Sarcoidosis	cis
PPP1R14C	rs1008084	mean corpuscular hemoglobin	trans	rs3734729	pulmonary function measurement, forced expiratory volume, forced expiratory volume
COG6	rs6563739, rs7993214, rs34394770, rs9603616	age at menarche, psoriasis, rheumatoid arthritis	cis	rs7993214, rs7993214, rs6563739, rs34394770	psoriasis, age at menarche	Congenital disorder of glycosylation, type IIl, 614576 (3), Autosomal recessive; Shaheen syndrome, 615328 (3), Autosomal recessive
PPP1R14A	rs8102476	prostate carcinoma	cis
UBP1	rs4678680	hepatocellular carcinoma	cis
INCENP	rs102275, rs11231017, rs4963452	glycerophospholipid measurement, blood metabolite measurement, HIV-1 infection, HIV viral set point measurement, phospholipid measurement	cis
FARP2	rs12694997, rs10932688, rs7582141, rs1513859	body height, odontogenesis, response to radiation, prostate carcinoma, vitamin B12 measurement	both	rs757978, rs757978, rs1476698, rs3771570	chronic lymphocytic leukemia, fibrinogen measurement, prostate carcinoma
FARP1	rs3783006	self reported educational attainment	cis	rs9584805, rs9584805, rs688872, rs9556893, rs9517302, rs285098, rs9513373, rs4318070	non-alcoholic fatty liver disease, cirrhosis of liver, brain measurement, response to drug, physical activity, migraine disorder, drug-induced agranulocytosis, response to clozapine, Alzheimers disease, brain volume measurement
MYL4	rs11079757	erythema nodosum, inflammatory bowel disease	cis			?Atrial fibrillation, familial, 18, 617280 (3), Autosomal dominant	mutation identified in 1 ATFB18 family
AMMECR1	rs4988235	body mass index	trans			Midface hypoplasia, hearing impairment, elliptocytosis, and nephrocalcinosis, 300990 (3), X-linked recessive
TCTE3	rs4910742	blood sedimentation	trans
SCAPER	rs2404602, rs2555603, rs72727394, rs2957613, rs11539570	blood metabolite measurement, body mass index, Crohn's disease, schizophrenia, waist circumference	both	rs2404602, rs2404602, rs3099143, rs2957613	blood metabolite measurement, recalcitrant atopic dermatitis, schizophrenia
TCTE1	rs2233424, rs2233434	rheumatoid arthritis	cis
CD40	rs1883832, rs6074022, rs1569723, rs4813003, rs2425752, rs12480534, rs4239702, rs4810485	chronic hepatitis B infection, Crohn's disease, inflammatory bowel disease, mucocutaneous lymph node syndrome, multiple sclerosis, response to drug, rheumatoid arthritis	cis	rs4810485, rs4810485, rs4239702, rs1883832	rheumatoid arthritis, chronic hepatitis B infection	Immunodeficiency with hyper-IgM, type 3, 606843 (3), Autosomal recessive
PID1	rs7830341	body mass index	trans	rs6436839, rs6436839, rs1860762	reasoning, exploratory eye movement measurement
F12	rs4074995, rs4976646, rs2545801, rs4075958	calcium measurement, Crohn's disease, inflammatory bowel disease, metabolite measurement, multiple sclerosis, partial thromboplastin time, ulcerative colitis	cis	rs2731672, rs2731672, rs2545801	platelet measurement, metabolite measurement, partial thromboplastin time, coronary artery calcification, vasoactive peptide measurement, blood metabolite measurement	Angioedema, hereditary, type III, 610618 (3), Autosomal dominant; Factor XII deficiency, 234000 (3), Autosomal recessive
F10	rs3211770, rs10665, rs6041, rs2181540, rs561241, rs488703	coagulation factor measurement, factor VII measurement, partial thromboplastin time	cis	rs3211770	coagulation factor measurement	Factor X deficiency, 227600 (3), Autosomal recessive
F11	rs4253311, rs4253252, rs3733402, rs1912826, rs4241816, rs4253238, rs4253399	blood metabolite measurement, BNP measurement, coronary artery calcification, IGF-1 measurement, metabolite measurement, plasma renin activity measurement, serum metabolite measurement, vasoactive peptide measurement, venous thromboembolism	cis	rs1593, rs1593, rs2289252, rs4253399, rs4253417	partial thromboplastin time, venous thromboembolism	Factor XI deficiency, autosomal dominant, 612416 (3); Factor XI deficiency, autosomal recessive, 612416 (3)	not closely linked to MNS
2018-03-01	rs11118620, rs1494373	heart failure, response to antipsychotic drug	cis	rs6693017, rs6693017, rs2642442, rs1874124	monocyte early outgrowth colony forming unit, low density lipoprotein cholesterol measurement, total cholesterol measurement
2018-03-02	rs1494373	response to antipsychotic drug	cis	rs1494373	response to antipsychotic drug
MPZL3	rs17122021	pain	cis	rs11216831	response to hydrochlorothiazide, triglyceride measurement
RCAN3	rs4649203	psoriasis	cis
AKR1B15	rs4732038	longevity	cis	rs4732038	longevity
CABIN1	rs8141797, rs1012068, rs7219585	amyotrophic lateral sclerosis, Chronic Hepatitis C infection, information processing speed	both
SRRT	rs13245899, rs314370, rs12666989	heart rate, resting heart rate	cis
FXN	rs11145465	Abnormality of refraction	cis			Friedreich ataxia, 229300 (3), Autosomal recessive; Friedreich ataxia with retained reflexes, 229300 (3), Autosomal recessive
DEPDC7	rs16924133	aggressive behavior	cis
ATP6V0A2	rs786425, rs7978454	body height, serum IgG glycosylation measurement	cis	rs6488898	adiponectin measurement	Cutis laxa, autosomal recessive, type IIA, 219200 (3), Autosomal recessive; Wrinkly skin syndrome, 278250 (3), Autosomal recessive
DEPDC5	rs1976403	alkaline phosphatase measurement	trans	rs1012068, rs1012068, rs5994434	Chronic Hepatitis C infection, intelligence	Epilepsy, familial focal, with variable foci 1, 604364 (3), Autosomal dominant
VPS53	rs684232	prostate carcinoma	cis			Pontocerebellar hypoplasia, type 2E, 615851 (3), Autosomal recessive
SRRD	rs5752326	Ischemic stroke	cis
ALKBH5	rs8077577	testosterone measurement	cis
CDKAL1	rs2275336	Parkinson's disease	trans	rs9465871, rs9465871, rs7754840, rs7756992, rs6908425, rs6931514, rs10946398, rs4712524, rs4712523, rs10440833, rs2206734, rs9295474, rs7747752, rs9356744, rs7766070, rs4510656, rs7747724, rs7772603, rs9348440, rs9460521, rs12209877, rs9358372, rs6914598, rs2328546	type II diabetes mellitus, Crohn's disease, type II diabetes mellitus, autoantibody measurement, carcinoid tumor, gestational diabetes, A1C measurement, body mass index, birth weight, bladder carcinoma, fasting blood glucose measurement, body weight, cognition, glucose homeostasis measurement, acute insulin response measurement, inflammatory bowel disease, cutaneous melanoma, ulcerative colitis	{Diabetes mellitus, noninsulin-dependent, susceptibility to}, 125853 (3), Autosomal dominant
ORMDL3	rs9303280, rs3894194, rs2305480, rs907092, rs2872507, rs4795397, rs3859192, rs17609240, rs8078723, rs2302777, rs8069176, rs12450323, rs7212938, rs2290400	allergy, asthma, biliary liver cirrhosis, childhood onset asthma, Crohn's disease, inflammatory bowel disease, leukocyte count, multiple myeloma, neutrophil count, nitric oxide exhalation measurement, rheumatoid arthritis, seasonal allergic rhinitis, asthma, type I diabetes mellitus, type I diabetes mellitus, autoantibody measurement, ulcerative colitis	cis
FILIP1	rs11757661	subcutaneous adipose tissue measurement	trans	rs12209223	body height
PPP1R9A	rs1344706	schizophrenia	trans
PSMB11	rs997154	tooth eruption	cis
PSMB10	rs8060686, rs12449157	high density lipoprotein cholesterol measurement, metabolic syndrome	cis				3.1kb from LCAT
PAOX	rs11101730, rs7894051	blood metabolite measurement, longevity	cis	rs11101730	blood metabolite measurement
REPS1	rs17068112	unipolar depression, response to selective serotonin reuptake inhibitor	cis	rs17068112	unipolar depression, response to selective serotonin reuptake inhibitor
ATM	rs11212617	response to metformin	cis	rs1801516	melanoma	Ataxia-telangiectasia, 208900 (3), Autosomal recessive; {Breast cancer, susceptibility to}, 114480 (3), Autosomal dominant; Lymphoma, B-cell non-Hodgkin, somatic (3); Lymphoma, mantle cell, somatic (3); T-cell prolymphocytic leukemia, somatic (3)
DDRGK1	rs9634489, rs7270101	body mass index, Chronic Hepatitis C infection	both	rs11697186	Chronic Hepatitis C infection
PCDH17	rs7997462	cognition	cis	rs7997462	cognition
ATR	rs2041073	blood metabolite measurement	trans			?Cutaneous telangiectasia and cancer syndrome, familial, 614564 (3), Autosomal dominant; Seckel syndrome 1, 210600 (3), Autosomal recessive	mutation identified in 1 FCTCS family
HAAO	rs930421, rs6719977, rs3816183	attention deficit hyperactivity disorder, behavior, hypospadias	cis	rs3816183	hypospadias
STXBP6	rs10147992, rs11850957	monocyte count, subcutaneous adipose tissue measurement	cis	rs10147992, rs10147992, rs11850957	monocyte count, subcutaneous adipose tissue measurement
BRIP1	rs12453935	maximal midexpiratory flow rate	cis	rs34289250, rs34289250, rs12453935	ovarian carcinoma, maximal midexpiratory flow rate	Breast cancer, early-onset, 114480 (3), Autosomal dominant; Fanconi anemia, complementation group J, 609054 (3)	?or 17q23
PDE11A	rs13413635, rs6444305, rs7571971	heart rate, neoplasm of mature B-cells, Progressive supranuclear palsy	both	rs7567851, rs7567851, rs13413635, rs145244554	body height, heart rate, smoking behavior, 3-hydroxypropylmercapturic acid measurement	Pigmented nodular adrenocortical disease, primary, 2, 610475 (3), Autosomal dominant
FLT3	rs9507983	body mass index	cis	rs9507983	body mass index	Leukemia, acute lymphoblastic, somatic, 613065 (3); Leukemia, acute myeloid, reduced survival in, somatic, 601626 (3); Leukemia, acute myeloid, somatic, 601626 (3)
ITGBL1	rs1335587	body mass index	cis	rs1335587, rs1335587, rs9557704	body mass index, waist-hip ratio
ZFPM1	rs904790, rs10009321, rs210152	follicle stimulating hormone measurement, neurofibrilliary tangles measurement, schizophrenia	both	rs904790, rs904790, rs12447718	follicle stimulating hormone measurement, bone mineral accretion measurement, response to corticosteroid, asthma
GMPPB	rs6762477	age at menarche	cis			Muscular dystrophy-dystroglycanopathy (congenital with brain and eye anomalies), type A, 14, 615350 (3), Autosomal recessive; Muscular dystrophy-dystroglycanopathy (congenital with mental retardation), type B, 14, 615351 (3), Autosomal recessive; Muscular dystrophy-dystroglycanopathy (limb-girdle), type C, 14, 615352 (3), Autosomal recessive
GSG1L	rs9533962	psoriasis	trans	rs205391	body height
S1PR3	rs1875620	response to statin	cis
ATP5A1	rs11874712	migraine disorder	cis			?Combined oxidative phosphorylation deficiency 22, 616045 (3), Autosomal recessive; ?Mitochondrial complex (ATP synthase) deficiency, nuclear type 4, 615228 (3), Autosomal recessive	pseudogenes on chr. 2, chr. 9, and chr.16; mutation identified in 1 MC5DN4 family and 1 COXPD22 family
UBE3B	rs2241208	high density lipoprotein cholesterol measurement	cis	rs2241208	high density lipoprotein cholesterol measurement	Kaufman oculocerebrofacial syndrome, 244450 (3), Autosomal recessive
VKORC1	rs11865038, rs14235, rs13708, rs10871454, rs749671	Parkinson's disease, psoriasis, response to anticoagulant	cis			Vitamin K-dependent clotting factors, combined deficiency of, 2, 607473 (3); Warfarin resistance, 122700 (3), Autosomal dominant
NRP1	rs8072451	intra cranial volume	trans	rs2228638, rs2228638, rs2506155	tetralogy of fallot, migraine disorder
CFLAR	rs6759004, rs111315781	response to triptolide, cytotoxicity measurement	cis	rs6759004	response to triptolide, cytotoxicity measurement
IFI16	rs861318, rs1772408, rs2518564	energy intake, immune system disease, leukocyte count	cis	rs1772408, rs1772408, rs4657616, rs861318, rs2570916	immune system disease, leukocyte count, energy intake, neutrophil count, HIV-1 infection
ACTA2	rs4406737, rs1800682, rs2234978	chronic lymphocytic leukemia, protein measurement	cis	rs1926203, rs1926203, rs1800682	lung carcinoma, chronic lymphocytic leukemia	Aortic aneurysm, familial thoracic 6, 611788 (3), Autosomal dominant; Moyamoya disease 5, 614042 (3); Multisystemic smooth muscle dysfunction syndrome, 613834 (3), Autosomal dominant
TTC28	rs738722, rs6009824, rs1033667, rs1547014, rs4822983	esophageal carcinoma, NT-proBNP measurement, optic cup area measurement, optic disc size measurement, squamous cell carcinoma, esophageal carcinoma	both	rs5762430	obesity
AAMP	rs7149859	survival time, estrogen-receptor positive breast cancer	trans	rs1079204	smooth surface dental caries
FANCA	rs12443954, rs1805007, rs16966142, rs35063026, rs12931267, rs258322, rs11868035, rs2228479, rs1805008, rs9926296	attention deficit hyperactivity disorder, unipolar depression, schizophrenia, autism spectrum disorder, bipolar disorder, basal cell carcinoma, coffee consumption, facial pigmentation measurement, freckles, hair color, melanoma, Parkinson's disease, skin pigmentation, skin sensitivity to sun, sunburn, suntan, Vitiligo	both	rs12931267, rs12931267, rs16966142, rs9926296, rs12921383, rs12449000	hair color, freckles, coffee consumption, Vitiligo, homocysteine measurement, skin sensitivity to sun, schizophrenia	Fanconi anemia, complementation group A, 227650 (3), Autosomal recessive	linkage heterogeneity
PVALB	rs4821544	atopic eczema	cis	rs4820255, rs4820255, rs739031, rs2022068	sexual dysfunction, bone density, pit and fissure surface dental caries		?role in DiGeorge syndrome
TTC26	rs60580184	blood lead measurement	cis	rs60580184	blood lead measurement
DOT1L	rs11880992, rs12986413	body height	cis	rs12982744, rs12982744, rs11880992, rs12986413	osteoarthritis, body height
SLC24A2	rs586716	Tuberculosis	trans	rs4258076, rs4258076, rs3780215	neuropsychological test, body mass index
HAS2	rs3870371	periodontitis	cis
NBN	rs40457	leprosy	cis			Aplastic anemia, 609135 (3); Leukemia, acute lymphoblastic, 613065 (3); Nijmegen breakage syndrome, 251260 (3), Autosomal recessive
DMXL2	rs3736485, rs4338740	body mass index, thyroid volume	both	rs3736485	body mass index	?Deafness, autosomal dominant 71, 617605 (3); ?Polyendocrine-polyneuropathy syndrome, 616113 (3), Autosomal recessive	mutation identified in 1 PEPNS family and 1 DFNA71 family
H1F0	rs5756813	optic cup area measurement, optic disc size measurement	cis
COL25A1	rs6056	fibrinogen measurement	trans	rs17039583, rs17039583, rs3096490	schizophrenia, age at onset, body mass index	Fibrosis of extraocular muscles, congenital, 5, 616219 (3), Autosomal recessive
FRK	rs1999930, rs9488822, rs1933737	age-related macular degeneration, low density lipoprotein cholesterol measurement, total cholesterol measurement, urate measurement	cis	rs1999930, rs1999930, rs9488822, rs1933737	age-related macular degeneration, low density lipoprotein cholesterol measurement, total cholesterol measurement, urate measurement
CARS	rs7481584, rs739401	calcium measurement, longevity	cis	rs739401, rs739401, rs7481584	longevity, calcium measurement
BDNF	rs7103411, rs6265, rs2030323, rs10767664, rs11030104, rs988712	age at menarche, body mass index, body weight, obesity, smoking behavior	cis	rs10767664, rs10767664, rs2030323, rs6265, rs11030104, rs7103411	body mass index, smoking behavior, obesity, age at menarche, body weight	{Anorexia nervosa, susceptibility to}, 610269 (3); {Bulimia nervosa, age of onset of weight loss in}, 607499 (3), Multifactorial; Central hypoventilation syndrome, congenital, 209880 (3), Autosomal dominant; {Memory impairment, susceptibility to} (3); {Obsessive-compulsive disorder, protection against}, 164230 (3), Autosomal dominant	homeology with NRF3 on 12p; at p14 boundary
HNRNPA1	rs10506328	mean platelet volume	cis			Amyotrophic lateral sclerosis 20, 615426 (3), Autosomal dominant; ?Inclusion body myopathy with early-onset Paget disease without frontotemporal dementia 3, 615424 (3), Autosomal dominant	mutation identified in 1 family with IBMPFD3
RCL1	rs457287, rs423955	platelet count	cis	rs10758658, rs10758658, rs13300663, rs2236496, rs457287, rs10815094	mean corpuscular hemoglobin, mean corpuscular volume, platelet count, hemoglobin measurement, mean corpuscular hemoglobin
MYO7A	rs62120679, rs508970	Parkinson's disease, rheumatoid arthritis	trans	rs55770291	Lewy body dementia, Lewy body dementia measurement	Deafness, autosomal dominant 11, 601317 (3), Autosomal dominant; Deafness, autosomal recessive 2, 600060 (3), Autosomal recessive; Usher syndrome, type 1B, 276900 (3), Autosomal recessive
FIGNL1	rs11978267, rs1110701, rs11980379, rs10499694, rs1451375, rs12540874	acute lymphoblastic leukemia, B-cell acute lymphoblastic leukemia, body mass index, malaria, systemic scleroderma	cis
ELMOD1	rs10431058	personality	cis	rs10431058	personality
ENO1	rs7535752	breast carcinoma	cis			Enolase deficiency (1)
ELMOD3	rs7428	ear protrusion	cis			?Deafness, autosomal recessive 88, 615429 (3), Autosomal recessive	one family identified with mutation
ENO3	rs12602901	blood metabolite measurement	cis			?Glycogen storage disease XIII, 612932 (3), Autosomal recessive	mutation identified in 1 GSD13 patient
DPP10	rs11123170	renal system measurement, blood urea nitrogen measurement	trans	rs1375144, rs1375144, rs6732028, rs17048372, rs4308128	bipolar disorder, birth weight, colonic neoplasm, overall survival, colorectal cancer, microsatellite instability measurement, overall survival, unipolar depression, attempted suicide
GLYATL1	rs1459104	body mass index	trans
CLU	rs2279590, rs9331896, rs1532278, rs11136000	Alzheimers disease	cis	rs11136000, rs11136000, rs2279590, rs1532278, rs9331896, rs2279590	Alzheimers disease
FRY	rs2501677	body mass index, fasting blood insulin measurement	trans	rs7331540, rs7331540, rs9533282	serum IgG glycosylation measurement, pack-years measurement, systolic blood pressure, systolic blood pressure, cigarettes per day measurement
EPB41	rs2985334	sporadic amyotrophic lateral sclerosis	cis	rs2985334	sporadic amyotrophic lateral sclerosis	Elliptocytosis-1, 611804 (3)
CARF	rs6725887, rs7582720, rs140244541, rs115400054, rs72934505	coronary heart disease, large artery stroke, coronary heart disease, low density lipoprotein cholesterol measurement, myocardial infarction, stroke, coronary heart disease, total cholesterol measurement, white matter hyperintensity measurement	cis	rs140244541	low density lipoprotein cholesterol measurement
NPAT	rs2115763	interleukin 18 measurement	trans
TAOK3	rs11174436	pyoderma gangrenosum, inflammatory bowel disease	trans	rs795484, rs795484, rs673078	response to morphine, insulin sensitivity measurement, glucose homeostasis measurement
KNSTRN	rs9635324, rs78153629, rs2034650, rs10518693	blood metabolite measurement, Heschl's gyrus morphology measurement, interstitial lung disease, metabolite measurement	cis
LRRC38	rs1480597	Parkinson's disease	trans
ARSB	rs672413, rs10944	selenium measurement	cis	rs2052550, rs2052550, rs337847, rs6453417, rs672413	iron biomarker measurement, hippocampal atrophy, attention deficit hyperactivity disorder, selenium measurement	Mucopolysaccharidosis type VI (Maroteaux-Lamy), 253200 (3), Autosomal recessive
SLC22A18	rs16928809, rs3847646	bilirubin measurement, calcium measurement	cis	rs16928809	bilirubin measurement	Breast cancer, somatic, 114480 (3); Lung cancer, somatic, 211980 (3); Rhabdomyosarcoma, somatic, 268210 (3)
LLGL1	rs8077577	testosterone measurement	cis
NIF3L1	rs111315781	response to triptolide, cytotoxicity measurement	cis
ACOX3	rs1949733	response to antineoplastic agent	cis
GRIK2	rs240768, rs12207601, rs9386463, rs8034595	economic and social preference, fibrinogen measurement, odontogenesis, optic disc area measurement	both	rs12207601	fibrinogen measurement	Mental retardation, autosomal recessive, 6, 611092 (3), Autosomal recessive
KNG1	rs11924390	adiponectin measurement	cis	rs710446, rs710446, rs5030062	partial thromboplastin time, blood metabolite measurement, plasma renin activity measurement	[High molecular weight kininogen deficiency], 228960 (3), Autosomal recessive; [Kininogen deficiency], 228960 (3), Autosomal recessive
GRIK4	rs17148090	phospholipid measurement	trans	rs12797755, rs12797755, rs4245040	neuropsychological test, attention deficit hyperactivity disorder
IRS1	rs925735, rs1515110, rs2176040, rs2943634, rs2972146, rs2713536, rs2943645, rs2943640, rs2943641	adiponectin measurement, body mass index, body mass index, fasting blood insulin measurement, coronary heart disease, high density lipoprotein cholesterol measurement, triglyceride measurement, type II diabetes mellitus, type II diabetes mellitus, autoantibody measurement, visceral:subcutaneous adipose tissue ratio	cis			{Coronary artery disease, susceptibility to} (3); {Diabetes mellitus, noninsulin-dependent}, 125853 (3), Autosomal dominant
SLC22A10	rs651821	lipid measurement, triglyceride measurement	trans
HOXA7	rs1801085, rs7804356	hypospadias, type I diabetes mellitus	cis				homolog of Drosophila Antp
HOXA5	rs10486483, rs1801085, rs7804356	Crohn's disease, hypospadias, inflammatory bowel disease, type I diabetes mellitus	cis
HOXA3	rs1801085	hypospadias	cis	rs1801085	hypospadias		homolog of Drosophila zen1, zen2
HOXA2	rs1801085	hypospadias	cis			?Microtia with or without hearing impairment (AD), 612290 (3), Autosomal recessive, Autosomal dominant; ?Microtia, hearing impairment, and cleft palate (AR), 612290 (3), Autosomal recessive, Autosomal dominant
CDK6	rs2282978, rs42235, rs42039, rs2040494, rs42041, rs4272	body height, rheumatoid arthritis	cis	rs42041, rs42041, rs2282978, rs445, rs42235, rs4272, rs42039, rs2040494	rheumatoid arthritis, body height, leukocyte count, neutrophil count	?Microcephaly 12, primary, autosomal recessive, 616080 (3), Autosomal recessive	mutation identified in 1 MCPH12 family
CDK8	rs10507349	type II diabetes mellitus	cis	rs3736995, rs3736995, rs17083838	response to vaccine, Pituitary Gland Adenoma
LPAR3	rs1886644, rs4243774	insulin sensitivity measurement, glucose homeostasis measurement, smoking cessation	cis	rs1983853, rs1983853, rs9728717, rs4243774, rs1886644	type I diabetes mellitus, economic and social preference, smoking cessation, insulin sensitivity measurement, glucose homeostasis measurement
LPAR1	rs12346772, rs10980800	monocyte count	cis	rs1007000, rs1007000, rs3739707	corneal topography, body height
HAPLN1	rs4466137	prostate carcinoma	cis	rs4466137, rs4466137, rs3846635	prostate carcinoma, visceral adipose tissue measurement
GLRA1	rs1010254	optic disc size measurement	cis			Hyperekplexia, hereditary 1, autosomal dominant or recessive, 149400 (3), Autosomal recessive, Autosomal dominant
SKOR1	rs7359257, rs8032675, rs2241423, rs16951275, rs4776970, rs997295	age at menarche, body mass index, motion sickness	cis
AMOTL1	rs12789145	prion disease, mood disorder	cis
DAGLA	rs174548, rs174545, rs174538, rs174550, rs174578, rs174556, rs174549, rs174547, rs174537, rs4246215, rs174535, rs174576, rs1535, rs174546, rs174555, rs174536, rs174529, rs174577, rs174551, rs1692120, rs198426, rs174583, rs2078267	albumin globulin ratio measurement, arachidonic acid measurement, fatty acid measurement, blood metabolite measurement, comprehensive strength index, muscle measurement, Crohn's disease, fatty acid measurement, docosapentaenoic acid measurement, fatty acid measurement, linoleic acid measurement, fatty acid measurement, linolenic acid measurement, fatty acid measurement, oleic acid measurement, gl…	both	rs198426, rs198426, rs4963243, rs10488693	phospholipid measurement, response to vaccine, cytokine measurement, smoking behavior, 3-hydroxypropylmercapturic acid measurement
PTK2	rs11651708	coronary artery calcification	trans
MATR3	rs10488023	breast size, breast carcinoma	trans			Amyotrophic lateral sclerosis 21, 606070 (3), Autosomal dominant
PTK6	rs427230	schizophrenia	cis
BPI	rs6024905	mental or behavioural disorder	cis	rs6024905	mental or behavioural disorder
MSH2	rs12474201	body height	cis	rs10514805	alpha wave measurement, electroencephalogram measurement	Colorectal cancer, hereditary nonpolyposis, type 1, 120435 (3), Autosomal dominant; Mismatch repair cancer syndrome, 276300 (3), Autosomal recessive; Muir-Torre syndrome, 158320 (3), Autosomal dominant
MSH3	rs71636213	Alzheimers disease	cis			Endometrial carcinoma, somatic, 608089 (3); Familial adenomatous polyposis 4, 617100 (3), Autosomal recessive	5' to DHFR
MSH4	rs4949874, rs11161521, rs8192472, rs211718	blood metabolite measurement, body mass index, metabolite measurement	both	rs1144333	attention deficit hyperactivity disorder, attention function measurement
CNKSR3	rs955333	diabetic nephropathy	cis	rs2275336	Parkinson's disease
PRKAA1	rs10074991, rs13361707	gastric carcinoma, gastric cardia carcinoma	cis	rs13361707, rs13361707, rs10074991	gastric carcinoma, gastric cardia carcinoma
SPECC1	rs893817, rs8067545, rs2013441	aortic root size, schizophrenia, urinary nitrogen measurement	both	rs2013441, rs2013441, rs8067545	urinary nitrogen measurement, schizophrenia
COBL	rs12029454	QT interval	trans
ALOX12	rs2271316	blood metabolite measurement	cis				pseudogene also on chr.17
SLC24A1	rs7183263	body height	trans			Night blindness, congenital stationary (complete), 1D, autosomal recessive, 613830 (3), Autosomal recessive
TSHR	rs12101261	Graves disease	cis	rs12101261, rs12101261, rs17111394, rs3783938, rs17111530, rs7144481, rs17111396, rs8017455	Graves disease, optic disc size measurement, visceral adipose tissue measurement, smooth surface dental caries, maximal oxygen uptake measurement, uric acid measurement, hair morphology	Hyperthyroidism, familial gestational, 603373 (3); Hyperthyroidism, nonautoimmune, 609152 (3), Autosomal dominant, Isolated cases; Hypothyroidism, congenital, nongoitrous, 1, 275200 (3), Autosomal recessive; Thyroid adenoma, hyperfunctioning, somatic (3); Thyroid carcinoma with thyrotoxicosis (3)
SORBS1	rs4667682, rs4345897, rs7072216, rs2147896, rs4539242	body mass index, hippocampal atrophy, metabolite measurement, urinary metabolite measurement	trans	rs4918918, rs4918918, rs11188352, rs12772243, rs2274491, rs579342, rs1326934	mental or behavioural disorder, attempted suicide, serum IgG glycosylation measurement, migraine disorder, body height, type I diabetes mellitus, diabetic retinopathy
GAL3ST2	rs35320439	Crohn's disease	cis	rs35320439	Crohn's disease
SEMA6C	rs4357530	body mass index	cis
ACCS	rs117526668, rs2074038	HIV-1 infection, response to efavirenz, virologic response measurement, HIV-1 infection, virologic response measurement, response to abacavir, IGA glomerulonephritis	cis	rs2074038	IGA glomerulonephritis
SEMA6A	rs253959	schizophrenia, bipolar disorder	cis
RERE	rs2252865, rs2120461, rs12711517, rs9628987, rs7535752, rs11191548, rs301801, rs11121152, rs12142465, rs301797, rs3753275, rs301799, rs4908760	attention deficit hyperactivity disorder, unipolar depression, schizophrenia, autism spectrum disorder, bipolar disorder, bone density, breast carcinoma, diastolic blood pressure, optic cup area measurement, optic disc size measurement, psoriasis, schizophrenia, self reported educational attainment, thyroid peroxidase antibody measurement, Vitiligo	both	rs12025126, rs12025126, rs2252865, rs4908760, rs2120461, rs301799, rs301801, rs3753275, rs301797	optic disc size measurement, schizophrenia, Vitiligo, bone density, thyroid peroxidase antibody measurement, attention deficit hyperactivity disorder, unipolar depression, schizophrenia, autism spectrum disorder, bipolar disorder, self reported educational attainment, optic cup area measurement	Neurodevelopmental disorder with or without anomalies of the brain, eye, or heart, 616975 (3), Autosomal dominant
SCARA3	rs4545046	plasma clusterin measurement	cis	rs4545046	plasma clusterin measurement
FAM13A	rs55768019, rs3822072, rs9991328	alcohol dependence, high density lipoprotein cholesterol measurement, waist-hip ratio, body mass index	both	rs1964516, rs1964516, rs16996151, rs2869967, rs7671167, rs4416442, rs2609255, rs3822072, rs7674369, rs2869966, rs9991328	chronic obstructive pulmonary disease, response to antipsychotic drug, pulmonary function measurement, FEV/FEC ratio, interstitial lung disease, FEV/FEC ratio, high density lipoprotein cholesterol measurement, chronic obstructive pulmonary disease, chronic bronchitis, waist-hip ratio, body mass index		overlaps with FAM13AOS
NSMCE4A	rs10510102	breast carcinoma	cis
CNIH4	rs11579964	unipolar depression	cis
IL18RAP	rs3771166, rs9807989, rs13015714, rs917997, rs2058660, rs6708413, rs1420101, rs1014286, rs1420103, rs11465699	asthma, atopic eczema, celiac disease, Crohn's disease, eosinophil count, inflammatory bowel disease, serum ST2 measurement	cis	rs2058660, rs2058660, rs11465699, rs6708413	Crohn's disease, serum ST2 measurement, inflammatory bowel disease
SUN2	rs3760775	cancer biomarker measurement, serum carcinoembryonic antigen measurement	trans
ATG16L1	rs838705, rs3828309, rs3792109, rs10210302, rs6738490, rs2241880, rs12994997	calcium measurement, Crohn's disease, inflammatory bowel disease	cis	rs2241880, rs2241880, rs3828309, rs3792109, rs12994997, rs6738490	Crohn's disease, inflammatory bowel disease	{Inflammatory bowel disease (Crohn disease) 10}, 611081 (3)
DDHD2	rs16887244	schizophrenia	cis			Spastic paraplegia 54, autosomal recessive, 615033 (3), Autosomal recessive
ANK2	rs1115363, rs303084	cotinine glucuronidation measurement, waist-hip ratio, body mass index	trans	rs7694725, rs7694725, rs10014072, rs12500579	prostate carcinoma, serum copper measurement, nitric oxide exhalation measurement	Cardiac arrhythmia, ankyrin-B-related, 600919 (3), Autosomal dominant; Long QT syndrome 4, 600919 (3), Autosomal dominant
SUPT3H	rs10456544, rs3799977, rs10948222, rs9395066, rs9472414, rs10948197, rs11755164, rs10948172, rs2295334	ADAMTS13 activity measurement, attention deficit hyperactivity disorder, body height, bone density, osteoarthritis, wet macular degeneration	cis	rs3799977, rs3799977, rs10948197, rs10948172, rs9472414, rs10948222, rs10456544, rs16872971, rs9395066	attention deficit hyperactivity disorder, body height, osteoarthritis, ADAMTS13 activity measurement, female fertility, fertility measurement
EOMES	rs3806624	Hodgkins lymphoma	cis				?translocation separating regulatory element from promoter
SCN2B	rs2236653	alkaline phosphatase measurement	trans			Atrial fibrillation, familial, 14, 615378 (3), Autosomal dominant
SCN2A	rs3769955	MMR-related febrile seizures	cis	rs16850317, rs16850317, rs3769955	periodontitis, febrile seizures, MMR-related febrile seizures	Epileptic encephalopathy, early infantile, 11, 613721 (3), Autosomal dominant; Seizures, benign familial infantile, 3, 607745 (3), Autosomal dominant	4 related genes on chr.2
RTBDN	rs7255045	mean corpuscular volume	cis
ARHGDIB	rs2110073	fatty acid measurement, oleic acid measurement	trans
DNAJC13	rs17404153, rs10513789	high density lipoprotein cholesterol measurement, low density lipoprotein cholesterol measurement, Parkinson's disease	both	rs17404153	high density lipoprotein cholesterol measurement, low density lipoprotein cholesterol measurement
MTX1	rs760077	gastric carcinoma	cis	rs4072037	gastric carcinoma		between GBA and TSP3
NANS	rs7037324, rs755109, rs7855088	thyroid carcinoma, thyroid stimulating hormone measurement	cis			Spondyloepimetaphyseal dysplasia, Camera-Genevieve type, 610442 (3), Autosomal recessive
LY86	rs594074, rs9942541	diabetic nephropathy, social communication impairment	both	rs2326810, rs2326810, rs4246076	unipolar depression, urate measurement, overweight body mass index status
RTEL1	rs909341, rs6010620, rs4809330, rs6062504, rs6062496, rs6558295, rs6062509, rs2297441	atopic eczema, central nervous system cancer, Crohn's disease, inflammatory bowel disease, metabolite measurement, prostate carcinoma, ulcerative colitis	both	rs6010620, rs6010620, rs4809324, rs2297441, rs6011002	central nervous system cancer, ulcerative colitis, dental caries	Dyskeratosis congenita, autosomal dominant 4, 615190 (3), Autosomal recessive, Autosomal dominant; Dyskeratosis congenita, autosomal recessive 5, 615190 (3), Autosomal recessive, Autosomal dominant; Pulmonary fibrosis and/or bone marrow failure, telomere-related, 3, 616373 (3), Autosomal dominant
RIMS3	rs4660456	platelet count	cis
PACSIN3	rs747650, rs7120118, rs7395581, rs10838681	acne, high density lipoprotein cholesterol measurement, metabolic syndrome	cis
FUT2	rs281377, rs2287921, rs503279, rs601338, rs281379, rs516246, rs504963, rs838147, rs281380, rs8111500, rs632111, rs492602, rs602662	alkaline phosphatase measurement, bipolar disorder, blood metabolite measurement, body height, Crohn's disease, energy intake, eye measurement, inflammatory bowel disease, metabolite measurement, multiple sclerosis, serum carcinoembryonic antigen measurement, serum gamma-glutamyl transferase measurement, serum lipase activity measurement, total cholesterol measurement, urinary metabolite measurem…	cis	rs492602, rs492602, rs602662, rs504963, rs281377, rs516246, rs503279, rs1047781, rs601338, rs632111	vitamin B12 measurement, Crohn's disease, alkaline phosphatase measurement, serum gamma-glutamyl transferase measurement, total cholesterol measurement, metabolite measurement, cancer biomarker measurement, blood metabolite measurement, serum lipase activity measurement, serum carcinoembryonic antigen measurement, psoriasis, inflammatory bowel disease	[Bombay phenotype] (3); {Norwalk virus infection, resistance to} (3); {Vitamin B12 plasma level QTL1}, 612542 (3)	H, SE = alpha-L-fucosyltransferases; from common ancestral genes; tightly linked to FUT1
GREM2	rs9287237	bone density	cis	rs10495471	response to vaccine	Tooth agenesis, selective, 9, 617275 (3), Autosomal dominant
SUMF2	rs4947534, rs4948102	blood metabolite measurement, blood metabolite measurement, amino acid measurement, homocysteine measurement	cis	rs7806994	PR interval, Trypanosoma cruzi seropositivity
MATN2	rs10955971, rs11785622	gastritis, response to hydrochlorothiazide, fasting blood glucose measurement	both	rs2444896	response to paclitaxel, response to antineoplastic agent
CHRND	rs1881492, rs1656404	Abnormality of refraction	cis			Multiple pterygium syndrome, lethal type, 253290 (3), Autosomal recessive; ?Myasthenic syndrome, congenital, 3A, slow-channel, 616321 (3), Autosomal dominant; Myasthenic syndrome, congenital, 3B, fast-channel, 616322 (3), Autosomal recessive; ?Myasthenic syndrome, congenital, 3C, associated with acetylcholine receptor deficiency, 616323 (3), Autosomal recessive	mutation identified in 1 CMS3A patient and 1 CMS3C family
PRKCA	rs7209395, rs10048158, rs9892651, rs6598541	body weight, glycoprotein measurement, QT interval, urate measurement	both	rs3889237, rs3889237, rs7207499, rs11651708, rs4791051, rs9892651	body height, post-traumatic stress disorder, coronary artery calcification, Heschl's gyrus morphology measurement, QT interval	Pituitary tumor, invasive (3)	cen-COL1A1-PKCA-GH1
CALHM2	rs7894407	white matter hyperintensity measurement	cis
PRKCB	rs2286963, rs7404095, rs7404928, rs887864	acylcarnitine measurement, blood metabolite measurement, inflammatory bowel disease, metabolite measurement, rheumatoid arthritis, seasonal allergic rhinitis, ulcerative colitis	both	rs7404928, rs7404928, rs7404095	rheumatoid arthritis, inflammatory bowel disease, ulcerative colitis
TANC1	rs8072451, rs7582141	intra cranial volume, response to radiation, prostate carcinoma	both	rs13022357, rs13022357, rs7582141	sudden cardiac arrest, response to radiation, prostate carcinoma
PRKCD	rs4687717, rs7631605	blood metabolite measurement, p-tau measurement	both			Autoimmune lymphoproliferative syndrome, type III, 615559 (3), Autosomal recessive	mutation identified in 1 family
CES1	rs8192935	response to dabigatran etexilate	cis	rs2244613, rs2244613, rs8192935	response to dabigatran etexilate	Carboxylesterase 1 deficiency (3)
PADI2	rs2284746, rs3738814	body height, FEV-FEC ratio, pulmonary function measurement, FEV-FEC ratio	cis
EBF3	rs477692	response to temozolomide	cis	rs9804200	sleep time	Hypotonia, ataxia, and delayed development syndrome, 617330 (3), Autosomal dominant
SGSM2	rs1231206, rs2281727, rs216205, rs4523957, rs17761864, rs391300	coronary heart disease, Mitral valve prolapse, schizophrenia, squamous cell carcinoma, esophageal carcinoma, type II diabetes mellitus	cis	rs4790333	insulin measurement
EBF1	rs10440635, rs6707387	ankylosing spondylitis, fasting blood insulin measurement, HOMA-IR	trans	rs10040979, rs10040979, rs1432679, rs13170526, rs17056278	response to antineoplastic agent, response to anthracycline-based chemotherapy, breast carcinoma, CCL11 measurement, hip circumference, psychosocial stress measurement
PADI6	rs7538876	basal cell carcinoma	cis	rs7538876	basal cell carcinoma	Preimplantation embryonic lethality 2, 617234 (3), Autosomal recessive
HIST1H3J	rs34706883	schizophrenia	cis				in 2nd cluster on 6p
TRABD2A	rs1918690	hypospadias	cis
LMNA	rs2072499	Testicular Germ Cell Tumor	cis			Cardiomyopathy, dilated, 1A, 115200 (3), Autosomal dominant; Charcot-Marie-Tooth disease, type 2B1, 605588 (3), Autosomal recessive; Emery-Dreifuss muscular dystrophy 2, AD, 181350 (3), Autosomal dominant; Emery-Dreifuss muscular dystrophy 3, AR, 616516 (3), Autosomal recessive; Heart-hand syndrome, Slovenian type, 610140 (3), Autosomal dominant; Hutchinson-Gilford progeria, 176670 (3), Autosomal…
AGTPBP1	rs17600642	bipolar disorder	trans
CHID1	rs7536700	multiple myeloma	trans
PM20D2	rs7775554	blood metabolite measurement	cis
DDX23	rs4760636	urate measurement	trans
DDX27	rs118174081	bipolar disorder, body mass index	trans
RWDD3	rs1414896, rs9437689, rs6671200	non-alcoholic fatty liver disease, cirrhosis of liver, phospholipid measurement	cis
DDX25	rs548181	attention deficit hyperactivity disorder, unipolar depression, schizophrenia, autism spectrum disorder, bipolar disorder, schizophrenia	cis
DDX24	rs7157940	body weight, anthropometry	cis
GULP1	rs12621643, rs2675399, rs1517484	acute lymphoblastic leukemia, adiponectin measurement, attention deficit hyperactivity disorder	both
HNRNPC	rs6897932	multiple sclerosis, type I diabetes mellitus	trans	rs17197037	bipolar disorder
PFKFB3	rs3118470	alopecia areata	cis	rs11257188	cumulative dose response to bevacizumab, breast carcinoma, chemotherapy-induced hypertension
MAML1	rs6893300, rs17617068	resting heart rate	cis	rs17617068	resting heart rate
CLPTM1L	rs402710	lung carcinoma	cis	rs401681, rs401681, rs402710, rs31489, rs31490	lung carcinoma, bladder carcinoma, prostate specific antigen measurement, melanoma, lung adenocarcinoma, pancreatic carcinoma, basal cell carcinoma, chronic lymphocytic leukemia
ACKR2	rs2228468	monocyte count	cis	rs2228467, rs2228467, rs2228468, rs10865924	monocyte count, Alzheimers disease, Alzheimer's disease biomarker measurement, CCL2 measurement, drug-induced agranulocytosis, response to clozapine
RAPSN	rs10838708, rs10838738, rs12419342, rs10838681	body height, body mass index, intraocular pressure measurement, metabolic syndrome	cis	rs12419342	intraocular pressure measurement	Fetal akinesia deformation sequence, 208150 (3), Autosomal recessive; Myasthenic syndrome, congenital, 11, associated with acetylcholine receptor deficiency, 616326 (3), Autosomal recessive
SCRIB	rs4875053	age at menarche	cis
SAE1	rs3810291, rs8099917, rs7255066	body mass index, Chronic Hepatitis C infection, multiple sclerosis	both	rs307896	multiple sclerosis
DSE	rs1999930, rs2858829, rs1933737	age-related macular degeneration, ulcerative colitis, urate measurement	cis	rs60678552	Heschl's gyrus morphology measurement	?Ehlers-Danlos syndrome, musculocontractural type 2, 615539 (3), Autosomal recessive	mutation identified in 1 family
SFSWAP	rs11060180	Parkinson's disease	trans
LSS	rs2839186	testicular carcinoma, Testicular Germ Cell Tumor	cis			Cataract 44, 616509 (3), Autosomal recessive
USO1	rs1458038, rs6852678	diastolic blood pressure, magnesium measurement, mean arterial pressure, systolic blood pressure	both
ATP6V1C1	rs6468852	Alzheimers disease	cis
ZNF98	rs1865075, rs10404998, rs931608, rs412658, rs1975174	dental caries, response to statin, telomere length	cis
PRTG	rs8032158, rs11071200	Keloid, response to carboplatin, response to antineoplastic agent	cis	rs11071200	response to carboplatin, response to antineoplastic agent
FLVCR2	rs1005224	large artery stroke	cis			Proliferative vasculopathy and hydraencephaly-hydrocephaly syndrome, 225790 (3), Autosomal recessive
FBXO18	rs2380205	breast carcinoma	cis
DCTD	rs10018288, rs13114435	Alzheimers disease, energy intake	both	rs13114435	energy intake
WWP2	rs7193778, rs10245353	urate measurement, waist-hip ratio, body mass index	both	rs6499255	serum IgE measurement
MPV17L2	rs874628	multiple sclerosis	cis	rs874628	multiple sclerosis
FKBP10	rs4796712	airway wall thickness measurement	cis			Bruck syndrome 1, 259450 (3), Autosomal recessive; Osteogenesis imperfecta, type XI, 610968 (3), Autosomal recessive
PPP4R4	rs752590	ovarian mucinous adenocarcinoma	trans
AFF3	rs917997, rs9653442, rs11676922, rs10865035, rs4851266, rs6712515	inflammatory bowel disease, rheumatoid arthritis, self reported educational attainment, type I diabetes mellitus	both	rs7583877, rs7583877, rs7601137	type 1 diabetes nephropathy, mammographic density measurement
FAM3B	rs914187, rs441810	body mass index, cancer biomarker measurement, serum carcinoembryonic antigen measurement	cis	rs441810	serum carcinoembryonic antigen measurement, cancer biomarker measurement
DTNA	rs8090196	economic and social preference	trans			Left ventricular noncompaction 1, with or without congenital heart defects, 604169 (3), Autosomal dominant
CHSY3	rs13436218	sexual dysfunction	cis
MRPS34	rs2235649, rs1065656	blood metabolite measurement, IGFBP-3 measurement	cis
SPHKAP	rs1435867, rs12777823	FEV-FEC ratio, response to anticoagulant, response to platelet aggregation inhibitor	both	rs7577463	schizophrenia
GPER1	rs10256972	longevity	cis
PPIL1	rs236373	heart rate	cis				previously assigned to chr.2
TPI1	rs12425451	narcolepsy with cataplexy	trans			Hemolytic anemia due to triosephosphate isomerase deficiency, 615512 (3), Autosomal recessive
PPIL3	rs2348114, rs111315781, rs6715284, rs3805663	intelligence, response to triptolide, cytotoxicity measurement, rheumatoid arthritis, testicular carcinoma	both	rs111315781	response to triptolide, cytotoxicity measurement
TACR3	rs3733631	age at menarche	cis			Hypogonadotropic hypogonadism 11 with or without anosmia, 614840 (3), Autosomal recessive
PKD2L1	rs603424	blood metabolite measurement, glycerophospholipid measurement, blood metabolite measurement, metabolite measurement, phospholipid measurement, serum metabolite measurement	cis	rs603424, rs603424, rs17112901	metabolite measurement, phospholipid measurement, antioxidant measurement, serum metabolite measurement, blood metabolite measurement, glycerophospholipid measurement, blood metabolite measurement
ACHE	rs314313, rs13245899, rs6976053, rs314370, rs12666989	Crohn's disease, heart rate, inflammatory bowel disease, plasminogen activator inhibitor 1 measurement, resting heart rate, ulcerative colitis	cis	rs7636	type II diabetes mellitus	[Blood group, Yt system], 112100 (3)	blood group YT (112100) = epitope of ACHE
LRRTM4	rs12586317	psoriasis	trans	rs1470506, rs1470506, rs6547115, rs13025652, rs61712019	serum IgG glycosylation measurement, word list delayed recall measurement, memory performance, schizophrenia
RPIA	rs867529, rs11684404, rs7571971	body height, Progressive supranuclear palsy	cis			?Ribose 5-phosphate isomerase deficiency, 608611 (3), Autosomal recessive	mutation identified in 1 RPAID patient
CWC22	rs12693217	schizophrenia	cis	rs12693217	schizophrenia
KCNB1	rs7267348	schizophrenia	cis	rs237450, rs237450, rs6063399, rs117126031, rs6019826	QT interval, energy expenditure, white matter hyperintensity measurement, schizophrenia	Epileptic encephalopathy, early infantile, 26, 616056 (3), Autosomal dominant
TMED10	rs910316	body height	cis	rs910316	body height
LTBR	rs11616188, rs7954567	ankylosing spondylitis, Crohn's disease	cis	rs7954567	Crohn's disease		tightly linked to TNFR1 in mouse
SPIDR	rs12039431	Malignant epithelial tumor of ovary	trans
PPP1R7	rs6721345	sex hormone globulin binding measurement	cis
CNIH1	rs4251631	dental caries	cis
PHACTR3	rs909341, rs7266699	atopic eczema, schizophrenia	both	rs6026990, rs6026990, rs7266699	rheumatoid arthritis, response to drug, schizophrenia
CNGB1	rs1800775	blood metabolite measurement	cis			Retinitis pigmentosa 45, 613767 (3), Autosomal recessive
TRUB1	rs6468442	age at menopause	trans
TRUB2	rs4149423	lobe size	trans	rs11539570	waist circumference
CYP4F11	rs2108622	metabolite measurement, response to anticoagulant, response to vitamin, vitamin E measurement, vitamin K measurement	cis
DEAF1	rs4963128, rs2396545	systemic lupus erythematosus, systemic scleroderma, systemic lupus erythematosus	cis			?Dyskinesia, seizures, and intellectual developmental disorder, 617171 (3), Autosomal recessive; Mental retardation, autosomal dominant 24, 615828 (3), Autosomal dominant	mutation identified in 1 DYSEIDD family
CCDC91	rs2638953, rs11049611, rs10843164, rs1491942	body height, Parkinson's disease	both	rs2638953, rs2638953, rs1979679, rs10843164, rs11049611	body height, ossification of the posterior longitudinal ligament of the spine
IER3IP1	rs1398217, rs2635047	age at menarche, self reported educational attainment	cis			Microcephaly, epilepsy, and diabetes syndrome, 614231 (3), Autosomal recessive
ADK	rs2834215, rs7924176, rs12220238	Crohn's disease, odontogenesis, soluble interleukin-2 receptor subunit alpha measurement, tooth eruption	both	rs7924176, rs7924176, rs17747401, rs12220238	tooth eruption, odontogenesis, hypospadias, soluble interleukin-2 receptor subunit alpha measurement	Hypermethioninemia due to adenosine kinase deficiency, 614300 (3), Autosomal recessive
PLA2G6	rs7289126, rs2284063, rs6001027, rs738322, rs5756931	dense area measurement, mammographic density measurement, mammographic density percentage, mammographic density measurement, melanoma, nevus, triglyceride measurement	cis	rs2284063, rs2284063, rs738322, rs6001027, rs5756931	melanoma, nevus, triglyceride measurement	Infantile neuroaxonal dystrophy 1, 256600 (3), Autosomal recessive; Neurodegeneration with brain iron accumulation 2B, 610217 (3), Autosomal recessive; Parkinson disease 14, autosomal recessive, 612953 (3), Autosomal recessive
PLA2G7	rs2270450, rs1805017, rs6445975	autoimmune thyroid disease, Hashimoto's thyroiditis, Graves disease, lipoprotein-associated phospholipase A(2) measurement, systemic lupus erythematosus	both	rs1805017, rs1805017, rs7756935, rs1362931	lipoprotein-associated phospholipase A(2) measurement	{Asthma, susceptibility to}, 600807 (3), Autosomal dominant; {Atopy, susceptibility to}, 147050 (3), Autosomal dominant; Platelet-activating factor acetylhydrolase deficiency, 614278 (3), Autosomal recessive
NSG2	rs17695092, rs56163845, rs72810983, rs6861681, rs7705502	Crohn's disease, inflammatory bowel disease, waist-hip ratio, waist-hip ratio, body mass index	cis
MARVELD3	rs4788815, rs217181, rs2334880	coronary artery calcification, malaria, metabolite measurement	cis
NTAN1	rs2740, rs6498540, rs1136001, rs4985155, rs7200543, rs2280018, rs1741, rs4500751	blood metabolite measurement, body height, body mass index, bone density, glycerophospholipid measurement, blood metabolite measurement, metabolite measurement, omega-6 polyunsaturated fatty acid measurement, phospholipid measurement	cis	rs11075253, rs11075253, rs4500751, rs1136001, rs2740	lipid measurement, phospholipid measurement, body height, omega-6 polyunsaturated fatty acid measurement, blood metabolite measurement
NUP214	rs9478638, rs183823891	electroencephalogram measurement, beta wave measurement, schizophrenia	trans			Leukemia, T-cell acute lymphoblastic, somatic, 613065 (3); Leukemia, acute myeloid, somatic, 601626 (3)	fused with DEK in AML; fused with ABL1 in T-ALL
TRPV4	rs2292354	high density lipoprotein cholesterol measurement, metabolic syndrome	cis			?Avascular necrosis of femoral head, primary, 2, 617383 (3), Autosomal dominant; Brachyolmia type 3, 113500 (3), Autosomal dominant; Digital arthropathy-brachydactyly, familial, 606835 (3), Autosomal dominant; Hereditary motor and sensory neuropathy, type IIc, 606071 (3), Autosomal dominant; Metatropic dysplasia, 156530 (3), Autosomal dominant; Parastremmatic dwarfism, 168400 (3), Autosomal domin…	mutation identified in 1 ANFH2 family
PDZRN3	rs4557101, rs6793245	QT interval	both	rs11128347, rs11128347, rs4557101	chronic kidney disease, QT interval
SETDB1	rs4970988	urate measurement	cis
TRPV3	rs9321063	hydroxy-leucine measurement	trans			Olmsted syndrome, 614594 (3), Autosomal dominant; ?Palmoplantar keratoderma, nonepidermolytic, focal 2, 616400 (3), Autosomal dominant	mutation identified in 1 FNEPPK2 family
TRPV2	rs7477	amyotrophic lateral sclerosis	cis
FMO2	rs1795240	lentiform nucleus measurement	cis				probably cluster of FMO genes at 1q23-q25
ERBB3	rs2069408	asthma	cis	rs2292239, rs2292239, rs34379766, rs10783779, rs877636	type I diabetes mellitus, type I diabetes mellitus, autoantibody measurement, IGFBP-3 measurement, self reported educational attainment, cognition	Lethal congenital contractural syndrome 2, 607598 (3), Autosomal recessive
ZNF205	rs4268748	skin pigmentation	trans
PTPN7	rs4511180	post-traumatic stress disorder	cis
NFIC	rs7507204	body height	cis	rs7507204, rs7507204, rs72974768, rs2074977	body height, QRS duration, Trypanosoma cruzi seropositivity		order: cen-NFIX-NFIC-tel
ERBB4	rs7599312	body mass index	cis	rs13393577, rs13393577, rs7588550, rs1879637, rs1505368, rs1464443, rs4673659	breast carcinoma, type 1 diabetes nephropathy, personality trait, serum dimethylarginine measurement, sporadic amyotrophic lateral sclerosis, asthma	Amyotrophic lateral sclerosis 19, 615515 (3), Autosomal dominant
DEGS1	rs10916248	QT interval	cis
ATP2B1	rs2681472, rs17249754, rs4842666, rs2681492	diastolic blood pressure, hypertension, mean arterial pressure, pulse pressure measurement, systolic blood pressure	cis	rs17249754, rs17249754, rs2681472, rs2681492, rs7136259	systolic blood pressure, diastolic blood pressure, hypertension, pulse pressure measurement, mean arterial pressure, coronary heart disease
CTSB	rs804292, rs2645424, rs1296028	alcohol dependence, non-alcoholic fatty liver disease, cirrhosis of liver, Parkinson's disease	cis				13q14 by rat probe
CTSC	rs1488665	urinary metabolite measurement	trans			Haim-Munk syndrome, 245010 (3), Autosomal recessive; Papillon-Lefevre syndrome, 245000 (3), Autosomal recessive; Periodontitis 1, juvenile, 170650 (3), Autosomal recessive
KCNAB1	rs7651778, rs5030062, rs4299518	Astigmatism, blood metabolite measurement, Hirschsprung disease	both	rs3772255, rs3772255, rs7615568	aging, age-related nuclear cataract
DEGS2	rs7157599, rs941898	sudden cardiac arrest, white matter hyperintensity measurement	cis	rs7157599	sudden cardiac arrest
CTSF	rs113835537, rs2242663	airway imaging measurement, bipolar disorder	cis	rs2242663	bipolar disorder	Ceroid lipofuscinosis, neuronal, 13, Kufs type, 615362 (3), Autosomal recessive
PASK	rs17382723	body height	cis	rs17382723	body height
SURF1	rs3118667	ADAMTS13 activity measurement	cis			Charcot-Marie-Tooth disease, type 4K, 616684 (3), Autosomal recessive; Leigh syndrome, due to COX IV deficiency, 256000 (3), Autosomal recessive, Mitochondrial	distal to ABL, CAN
TMEM108	rs210142	chronic lymphocytic leukemia	trans
CCDC80	rs1249910	diabetic nephropathy	cis
GPATCH8	rs75686122, rs7341475	cocaine dependence, schizophrenia	trans
FGFR4	rs422421, rs4976646, rs4075958, rs11746443, rs244731	body height, Crohn's disease, inflammatory bowel disease, multiple sclerosis, nephrolithiasis, ulcerative colitis, urate measurement, underweight body mass index status	cis	rs422421, rs422421, rs2011077	body height, sitting height ratio	{Cancer progression/metastasis} (3)	distal to DRD1
CTSS	rs2230061, rs7412746, rs267738, rs72700829	fat body mass, melanoma, rhegmatogenous retinal detachment, schizophrenia	cis	rs2230061	fat body mass
GPATCH2	rs12411277	body height	trans	rs2059397	visceral adipose tissue measurement, body mass index
FGFR3	rs798766	bladder carcinoma	cis			Achondroplasia, 100800 (3), Autosomal dominant; Bladder cancer, somatic, 109800 (3); CATSHL syndrome, 610474 (3), Autosomal recessive, Autosomal dominant; Cervical cancer, somatic, 603956 (3); Colorectal cancer, somatic, 114500 (3); Crouzon syndrome with acanthosis nigricans, 612247 (3), Autosomal dominant; Hypochondroplasia, 146000 (3), Autosomal dominant; LADD syndrome, 149730 (3), Autosomal do…
CTSW	rs3903072, rs568617, rs11227306, rs2231884	breast carcinoma, Crohn's disease, DNA methylation, inflammatory bowel disease	cis
PCYT1A	rs2342371	HIV-1 infection, body fat distribution	cis			Spondylometaphyseal dysplasia with cone-rod dystrophy, 608940 (3), Autosomal recessive
INPP5A	rs12039519, rs73389468	parasitemia measurement, Trypanosoma cruzi seropositivity, periodontitis	both
CXCL3	rs1371799, rs549280	leukocyte count	cis
NME7	rs12410416, rs1983546, rs10919070, rs10919071	body height, QT interval	both	rs16861990	D dimer measurement, venous thromboembolism
CXCL5	rs2472649, rs2457996, rs11729931	inflammatory bowel disease, ulcerative colitis, urate measurement, body mass index	cis
ADH5	rs2602836, rs72698613, rs7662987	high density lipoprotein cholesterol measurement, response to drug, epilepsy, smoking initiation	both
NME3	rs2235649	blood metabolite measurement	cis
SYK	rs290986, rs290258	multiple sclerosis, prostate carcinoma	cis	rs10993738, rs10993738, rs290227	type II diabetes mellitus, vasuclar dementia
CDH4	rs7874142, rs4925325, rs17781283	longevity, low density lipoprotein cholesterol measurement, Trypanosoma cruzi seropositivity, ejection fraction measurement	both	rs1970546, rs1970546, rs4925189, rs944260, rs2024714, rs4468878, rs6061910, rs4925325, rs16985437, rs116896199, rs16985493, rs4925295, rs16985452	volumetric brain MRI, t-tau measurement, sudden cardiac arrest, longevity, CCL2 measurement, low density lipoprotein cholesterol measurement, axial length measurement, bipolar disorder, body mass index, migraine disorder, glycoprotein measurement, IGFBP-3 measurement, cis/trans-18:2 fatty acid measurement, trans fatty acid measurement
INCA1	rs12602901	blood metabolite measurement	cis
NME8	rs2392510	periodontitis	cis	rs10226308	bone density	Ciliary dyskinesia, primary, 6, 610852 (3), Autosomal recessive
CARD6	rs10074991, rs13361707	gastric carcinoma, gastric cardia carcinoma	cis
FREM1	rs1556032	AIDS	cis	rs10961780	body height	Bifid nose with or without anorectal and renal anomalies, 608980 (3); Manitoba oculotrichoanal syndrome, 248450 (3), Autosomal recessive; Trigonocephaly 2, 614485 (3), Autosomal dominant
TRPM2	rs762421, rs8127691	Crohn's disease, inflammatory bowel disease	cis
FKBP1A	rs7515577	total cholesterol measurement	trans
PRRX1	rs10919388	waist-hip ratio, body mass index	cis	rs659580	response to candesartan, hypertension	Agnathia-otocephaly complex, 202650 (3), Autosomal recessive, Autosomal dominant
ZNF408	rs3136441	high density lipoprotein cholesterol measurement	cis			?Exudative vitreoretinopathy 6, 616468 (3), Autosomal dominant; Retinitis pigmentosa 72, 616469 (3), Autosomal recessive	mutation identified in 1 EVR6 family
PGK1	rs385893	platelet count	trans			Phosphoglycerate kinase 1 deficiency, 300653 (3), X-linked recessive	?Xq13.3; pseudogenes PGK1P1 on Xq, PGK1P2 on chr. 6
EME2	rs2235649, rs1065656	blood metabolite measurement, IGFBP-3 measurement	cis
HOXD1	rs711830	ovarian mucinous adenocarcinoma	cis
[truncated: 3,069 more rows]
